# Supplementary material for: The 3D enhancer network of the developing T cell genome is shaped by SATB1
Source: Nat Commun. 2022 Nov 14;13:6954. doi: 10.1038/s41467-022-34345-y (PMC9663569; doi:10.1038/s41467-022-34345-y)
Supplement: Supplementary file 4 — Supplementary Data 1 [file 41467_2022_34345_MOESM4_ESM.xlsx]

## Sheet: ChIP_Atlas
Study ID (SRA)	M. musculus, antigen class	Factor	Cell type class	Cell type	ChIP-seq peaks	Overlaps / total H3K27ac anchors	Overlaps / random permutation	log (p value)	log (q value)	fold enrichment
SRX018807	TFs and others	Rag2	Blood	Thymocytes	3101	1567/10841	68/10841	-324	-324	23.0441
SRX1046534	TFs and others	Rag1	Blood	Thymocytes	6812	2923/10841	132/10841	-324	-324	22.1439
SRX018809	TFs and others	Rag2	Blood	Thymocytes	4334	2130/10841	97/10841	-324	-324	21.9588
SRX2880138	TFs and others	Bcl11b	Blood	Thymocytes	3966	1970/10841	92/10841	-324	-324	21.413
SRX1649983	TFs and others	Bcl11b	Blood	Thymus	5217	2485/10841	117/10841	-324	-324	21.2393
SRX2379960	TFs and others	Satb1	Blood	Thymocytes	4351	2132/10841	101/10841	-324	-324	21.1089
SRX4348502	TFs and others	Irf9	Blood	Natural Killer T-Cells	3738	1830/10841	88/10841	-324	-324	20.7955
SRX3279733	TFs and others	Epitope tags	Blood	B-Lymphocytes	5226	2577/10841	124/10841	-324	-324	20.7823
SRX3113704	TFs and others	Brd4	Blood	CD4-Positive T-Lymphocytes	4119	1918/10841	94/10841	-324	-324	20.4043
SRX027109	TFs and others	Supt5	Blood	B-Lymphocytes	3013	1365/10841	67/10841	-324	-324	20.3731
SRX3469151	TFs and others	Stat1	Blood	Natural Killer T-Cells	5321	2517/10841	126/10841	-324	-324	19.9762
SRX275397	TFs and others	Tcf7	Blood	Thymus	4814	2164/10841	110/10841	-324	-324	19.6727
SRX3739259	TFs and others	Asxl1	Blood	Bone Marrow Cells	5366	2431/10841	124/10841	-324	-324	19.6048
SRX027110	TFs and others	Supt5	Blood	B-Lymphocytes	5954	2464/10841	127/10841	-324	-324	19.4016
SRX702806	TFs and others	Notch1	Blood	T-ALL	3159	1394/10841	72/10841	-324	-324	19.3611
SRX3729384	TFs and others	Brd4	Blood	Hematopoietic progenitors	3880	1750/10841	91/10841	-324	-324	19.2308
SRX5086066	TFs and others	Med12	Blood	Th2 Cells	4994	2307/10841	120/10841	-324	-324	19.225
SRX3739258	TFs and others	Asxl1	Blood	Bone Marrow Cells	6450	2783/10841	145/10841	-324	-324	19.1931
SRX2499517	TFs and others	Bcl11b	Blood	CD4-Positive T-Lymphocytes	3361	1455/10841	76/10841	-324	-324	19.1447
SRX2975358	TFs and others	Stat5a	Blood	Natural Killer T-Cells	3916	1638/10841	86/10841	-324	-324	19.0465
SRX3557047	TFs and others	Nelfe	Blood	Macrophages	5649	2457/10841	129/10841	-324	-324	19.0465
SRX3829344	TFs and others	Foxp3	Blood	Treg	4272	1997/10841	105/10841	-324	-324	19.019
SRX3729385	TFs and others	Brd4	Blood	Hematopoietic progenitors	5057	2256/10841	119/10841	-324	-324	18.958
SRX5086068	TFs and others	Med12	Blood	Th2 Cells	4745	2158/10841	115/10841	-324	-324	18.7652
SRX2647494	TFs and others	Stat2	Blood	CD4-Positive T-Lymphocytes	3916	1671/10841	90/10841	-324	-324	18.5667
SRX1881674	TFs and others	Ets1	Blood	B-Lymphocytes	6941	3017/10841	163/10841	-324	-324	18.5092
SRX320067	TFs and others	Nipbl	Blood	CD4 CD8 double positive cells	11466	4400/10841	238/10841	-324	-324	18.4874
SRX1649982	TFs and others	Bcl11b	Blood	Thymus	14636	5775/10841	313/10841	-324	-324	18.4505
SRX1677234	TFs and others	Bcl11b	Blood	Thymus	13309	5361/10841	291/10841	-324	-324	18.4227
SRX1465788	TFs and others	Brd4	Blood	B-Lymphocytes	6829	2836/10841	154/10841	-324	-324	18.4156
SRX5086093	TFs and others	Ets1	Blood	Th2 Cells	5235	2281/10841	125/10841	-324	-324	18.248
SRX1046543	TFs and others	Rag2	Blood	Thymocytes	12811	4421/10841	244/10841	-324	-324	18.1189
SRX5730168	TFs and others	Nipbl	Blood	B-Lymphocytes	8737	3539/10841	196/10841	-324	-324	18.0561
SRX2647492	TFs and others	Stat2	Blood	CD4-Positive T-Lymphocytes	7404	3009/10841	167/10841	-324	-324	18.018
SRX5730170	TFs and others	Nipbl	Blood	B-Lymphocytes	8826	3555/10841	198/10841	-324	-324	17.9545
SRX1726747	TFs and others	Tfap4	Blood	Germinal Center	5966	2440/10841	136/10841	-324	-324	17.9412
SRX2647476	TFs and others	Stat2	Blood	CD4-Positive T-Lymphocytes	7755	3121/10841	174/10841	-324	-324	17.9368
SRX2162542	TFs and others	Ets1	Blood	Pre-B cells	6214	2650/10841	148/10841	-324	-324	17.9054
SRX1726746	TFs and others	Tfap4	Blood	Germinal Center	3659	1538/10841	86/10841	-324	-324	17.8837
SRX2880136	TFs and others	Bcl11b	Blood	CD4-Positive T-Lymphocytes	4159	1750/10841	98/10841	-324	-324	17.8571
SRX109320	TFs and others	Ikzf1	Blood	Thymus	5181	2086/10841	118/10841	-324	-324	17.678
SRX1881673	TFs and others	Ets1	Blood	B-Lymphocytes	8528	3463/10841	197/10841	-324	-324	17.5787
SRX7799914	TFs and others	Brd4	Blood	CH12	5549	2263/10841	129/10841	-324	-324	17.5426
SRX2210957	TFs and others	Runx1	Blood	Bone Marrow Cells	3748	1536/10841	88/10841	-324	-324	17.4545
SRX1677236	TFs and others	Bcl11b	Blood	Thymus	8200	3190/10841	183/10841	-324	-324	17.4317
SRX2858283	TFs and others	Rela	Blood	Tconv	7390	3015/10841	173/10841	-324	-324	17.4277
SRX1465789	TFs and others	Brd4	Blood	B-Lymphocytes	6010	2449/10841	141/10841	-324	-324	17.3688
SRX5086097	TFs and others	Ets1	Blood	Th2 Cells	6952	2859/10841	165/10841	-324	-324	17.3273
SRX5356999	TFs and others	Myc	Blood	B-Lymphocytes	7858	3181/10841	184/10841	-324	-324	17.288
SRX692974	TFs and others	Ikzf1	Blood	CD4 CD8 double negative cells	12608	4735/10841	274/10841	-324	-324	17.281
SRX3279734	TFs and others	Epitope tags	Blood	B-Lymphocytes	11254	4249/10841	246/10841	-324	-324	17.2724
SRX1046542	TFs and others	Rag2	Blood	Thymocytes	17044	5325/10841	313/10841	-324	-324	17.0128
SRX5730167	TFs and others	Nipbl	Blood	B-Lymphocytes	8694	3241/10841	191/10841	-324	-324	16.9686
SRX5730169	TFs and others	Nipbl	Blood	B-Lymphocytes	8173	3096/10841	183/10841	-324	-324	16.918
SRX1046552	TFs and others	Rag2	Blood	B-Lymphocytes	12365	4177/10841	247/10841	-324	-324	16.9109
SRX4895107	TFs and others	Nipbl	Blood	CH12	8335	3323/10841	197/10841	-324	-324	16.868
SRX5086095	TFs and others	Ets1	Blood	Th2 Cells	6728	2682/10841	159/10841	-324	-324	16.8679
SRX2379961	TFs and others	Satb1	Blood	Thymocytes	6171	2422/10841	144/10841	-324	-324	16.8194
SRX5730166	TFs and others	Nipbl	Blood	B-Lymphocytes	11176	4077/10841	243/10841	-324	-324	16.7778
SRX2975355	TFs and others	Stat5a	Blood	Natural Killer T-Cells	6025	2271/10841	136/10841	-324	-324	16.6985
SRX415268	TFs and others	Men1	Blood	Th2 Cells	6731	2503/10841	150/10841	-324	-324	16.6867
SRX6095573	TFs and others	Creb1	Blood	Monocytes	7269	2920/10841	175/10841	-324	-324	16.6857
SRX1677239	TFs and others	Bcl11b	Blood	Thymus	14748	5301/10841	319/10841	-324	-324	16.6176
SRX5086094	TFs and others	Ets1	Blood	Th2 Cells	9477	3621/10841	218/10841	-324	-324	16.6101
SRX3219118	TFs and others	Epitope tags	Blood	RN2	8983	3380/10841	204/10841	-324	-324	16.5686
SRX1046541	TFs and others	Rag2	Blood	Thymocytes	17690	5447/10841	329/10841	-324	-324	16.5562
SRX3014618	TFs and others	Smad4	Blood	CD4-Positive T-Lymphocytes	4383	1682/10841	102/10841	-324	-324	16.4902
SRX1815524	TFs and others	Kat2a	Blood	B-Lymphocytes	9187	3460/10841	210/10841	-324	-324	16.4762
SRX5730164	TFs and others	Nipbl	Blood	CH12F3	8382	3050/10841	186/10841	-324	-324	16.3978
SRX2858287	TFs and others	Rela	Blood	Treg	8501	3151/10841	193/10841	-324	-324	16.3264
SRX2348473	TFs and others	Tcf3	Blood	CD4 CD8 double positive cells	6371	2373/10841	146/10841	-324	-324	16.2534
SRX415267	TFs and others	Men1	Blood	Th2 Cells	10266	3598/10841	222/10841	-324	-324	16.2072
SRX5780109	TFs and others	Cbfb	Blood	CD4-Positive T-Lymphocytes	9617	3549/10841	219/10841	-324	-324	16.2055
SRX5356998	TFs and others	Myc	Blood	B-Lymphocytes	10090	3839/10841	237/10841	-324	-324	16.1983
SRX2499763	TFs and others	Runx1	Blood	Scid.adh.2c2	11315	4249/10841	263/10841	-324	-324	16.1559
SRX273245	TFs and others	Biotin	Blood	B-Lymphocytes	4609	1691/10841	105/10841	-324	-324	16.1048
SRX5086099	TFs and others	Ets1	Blood	Th2 Cells	9404	3520/10841	219/10841	-324	-324	16.0731
SRX2341418	TFs and others	Foxp3	Blood	Treg	7794	2795/10841	174/10841	-324	-324	16.0632
SRX1046545	TFs and others	Rag2	Blood	Thymocytes	18556	5670/10841	353/10841	-324	-324	16.0623
SRX1387481	TFs and others	Tet2	Blood	MEL	6615	2441/10841	152/10841	-324	-324	16.0592
SRX7726758	TFs and others	Hdac1	Blood	B-Lymphocytes	8771	3161/10841	197/10841	-324	-324	16.0457
SRX5730171	TFs and others	Nipbl	Blood	B-Lymphocytes	9431	3318/10841	207/10841	-324	-324	16.029
SRX7726757	TFs and others	Hdac1	Blood	B-Lymphocytes	6260	2307/10841	144/10841	-324	-324	16.0208
SRX5357000	TFs and others	Myc	Blood	B-Lymphocytes	9573	3618/10841	226/10841	-324	-324	16.0088
SRX1815526	TFs and others	Hdac1	Blood	B-Lymphocytes	5534	2029/10841	127/10841	-324	-324	15.9764
SRX2522382	TFs and others	Myc	Blood	Lymphoma cell lines	6620	2423/10841	152/10841	-324	-324	15.9408
ERX1167971	TFs and others	Stat3	Blood	HPC-7	8223	2727/10841	174/10841	-324	-324	15.6724
SRX285625	TFs and others	Biotin	Blood	Pro-B cells	5818	2160/10841	138/10841	-324	-324	15.6522
SRX3410337	TFs and others	Biotin	Blood	Pre-B cells	6751	2548/10841	163/10841	-324	-324	15.6319
SRX5086098	TFs and others	Ets1	Blood	Th2 Cells	12096	4281/10841	275/10841	-324	-324	15.5673
SRX2417365	TFs and others	Myc	Blood	Macrophages	4295	1556/10841	100/10841	-324	-324	15.56
SRX1046550	TFs and others	Rag2	Blood	B-Lymphocytes	15224	4609/10841	299/10841	-324	-324	15.4147
SRX1046553	TFs and others	Rag2	Blood	B-Lymphocytes	14876	4561/10841	296/10841	-324	-324	15.4088
SRX2499698	TFs and others	Spi1	Blood	Scid.adh.2c2	5997	2125/10841	139/10841	-324	-324	15.2878
SRX2522383	TFs and others	Myc	Blood	Lymphoma cell lines	9141	3107/10841	204/10841	-324	-324	15.2304
SRX270570	TFs and others	Egr2	Blood	CD4-Positive T-Lymphocytes	10512	3658/10841	241/10841	-324	-324	15.1784
SRX6095568	TFs and others	Creb1	Blood	Monocytes	9915	3578/10841	236/10841	-324	-324	15.161
SRX188813	TFs and others	Zmiz1	Blood	CH12	9789	3071/10841	203/10841	-324	-324	15.1281
SRX206369	TFs and others	Med1	Blood	Pro-B cells	6819	2295/10841	152/10841	-324	-324	15.0987
SRX2975359	TFs and others	Stat5a	Blood	Natural Killer T-Cells	10589	3462/10841	230/10841	-324	-324	15.0522
SRX6095570	TFs and others	Creb1	Blood	Monocytes	10317	3708/10841	247/10841	-324	-324	15.0121
SRX2242853	TFs and others	Gabpa	Blood	Macrophages	6305	2295/10841	153/10841	-324	-324	15
SRX2417364	TFs and others	Myc	Blood	Macrophages	5652	1965/10841	131/10841	-324	-324	15
SRX1205897	TFs and others	Chd4	Blood	CD4 CD8 double negative cells	4659	1614/10841	108/10841	-324	-324	14.9444
SRX7799919	TFs and others	Brd4	Blood	CH12	8711	2942/10841	197/10841	-324	-324	14.934
SRX1755829	TFs and others	Kdm4c	Blood	Granulocytic-monocytic-progenitors	12245	3868/10841	260/10841	-324	-324	14.8769
SRX2341417	TFs and others	Foxp3	Blood	Treg	16850	5347/10841	360/10841	-324	-324	14.8528
SRX1114546	TFs and others	Chd8	Blood	MLL-AF9 leukemic cell	4872	1582/10841	107/10841	-324	-324	14.785
SRX7726759	TFs and others	Hdac2	Blood	B-Lymphocytes	4170	1432/10841	97/10841	-324	-324	14.7629
SRX188818	TFs and others	Zmiz1	Blood	MEL	10719	3077/10841	209/10841	-324	-324	14.7225
SRX3219125	TFs and others	Epitope tags	Blood	RN2	10835	3470/10841	236/10841	-324	-324	14.7034
SRX1426206	TFs and others	Phf6	Blood	Pre-B cells	5560	1896/10841	129/10841	-324	-324	14.6977
SRX188822	TFs and others	Kat2a	Blood	CH12	8506	2730/10841	186/10841	-324	-324	14.6774
SRX5780111	TFs and others	Cbfb	Blood	CD8-Positive T-Lymphocytes	13991	4606/10841	314/10841	-324	-324	14.6688
SRX1056338	TFs and others	Fli1	Blood	416B	9803	3247/10841	222/10841	-324	-324	14.6261
SRX353782	TFs and others	Myc	Blood	B-Lymphocytes	5564	1913/10841	131/10841	-324	-324	14.6031
SRX6095571	TFs and others	Creb1	Blood	Monocytes	10575	3649/10841	250/10841	-324	-324	14.596
SRX877595	TFs and others	Pou2f1	Blood	CD4-Positive T-Lymphocytes	12083	4024/10841	276/10841	-324	-324	14.5797
SRX2341414	TFs and others	Foxp3	Blood	Treg	17650	5448/10841	374/10841	-324	-324	14.5668
SRX1537675	TFs and others	Satb1	Blood	Thymus	6047	2018/10841	139/10841	-324	-324	14.518
SRX149204	TFs and others	Ikzf1	Blood	B3	5072	1578/10841	109/10841	-324	-324	14.4771
SRX149203	TFs and others	Ikzf1	Blood	B3	5841	1806/10841	125/10841	-324	-324	14.448
SRX338019	TFs and others	Runx3	Blood	Natural Killer T-Cells	8288	2591/10841	180/10841	-324	-324	14.3944
SRX5358488	TFs and others	Runx1	Blood	Pro-B cells	10384	3694/10841	257/10841	-324	-324	14.3735
SRX310200	TFs and others	Erg	Blood	Mast Cells	12329	3726/10841	260/10841	-324	-324	14.3308
SRX188820	TFs and others	Gabpa	Blood	CH12	4826	1575/10841	110/10841	-324	-324	14.3182
SRX1056337	TFs and others	Erg	Blood	416B	5227	1732/10841	121/10841	-324	-324	14.314
SRX2379966	TFs and others	Satb1	Blood	Thymocytes	6094	2002/10841	140/10841	-324	-324	14.3
SRX3660767	TFs and others	Rnf2	Blood	CD4 CD8 double negative cells	14676	4844/10841	340/10841	-324	-324	14.2471
SRX4895127	TFs and others	Nipbl	Blood	CH12	13033	4369/10841	307/10841	-324	-324	14.2313
SRX6095569	TFs and others	Creb1	Blood	Monocytes	11873	3963/10841	279/10841	-324	-324	14.2043
SRX2499719	TFs and others	Spi1	Blood	Scid.adh.2c2	8298	2711/10841	191/10841	-324	-324	14.1937
SRX3637353	TFs and others	Rela	Blood	Macrophages	6191	1999/10841	141/10841	-324	-324	14.1773
SRX3014617	TFs and others	Smad4	Blood	CD4-Positive T-Lymphocytes	5753	1868/10841	132/10841	-324	-324	14.1515
SRX554972	TFs and others	Tfap4	Blood	CD8-Positive T-Lymphocytes	13097	4086/10841	289/10841	-324	-324	14.1384
SRX2789670	TFs and others	Runx1	Blood	Natural Killer T-Cells	15783	4881/10841	346/10841	-324	-324	14.1069
SRX7799920	TFs and others	Sp1	Blood	CH12	11849	3885/10841	276/10841	-324	-324	14.0761
SRX188824	TFs and others	Kat2a	Blood	MEL	9265	2843/10841	203/10841	-324	-324	14.0049
SRX1815509	TFs and others	Chd4	Blood	B-Lymphocytes	6712	2113/10841	151/10841	-324	-324	13.9934
SRX1815529	TFs and others	Wdr5	Blood	B-Lymphocytes	14274	4476/10841	320/10841	-324	-324	13.9875
SRX1815523	TFs and others	Chd4	Blood	B-Lymphocytes	16951	4947/10841	354/10841	-324	-324	13.9746
SRX172348	TFs and others	Stat1	Blood	Th17 Cells	4975	1593/10841	114/10841	-324	-324	13.9737
SRX1537676	TFs and others	Satb1	Blood	Thymus	10578	3325/10841	238/10841	-324	-324	13.9706
SRX140395	TFs and others	Nelfe	Blood	MEL	16943	4262/10841	306/10841	-324	-324	13.9281
SRX2379967	TFs and others	Satb1	Blood	Thymocytes	10622	3326/10841	239/10841	-324	-324	13.9163
SRX3660791	TFs and others	Mta2	Blood	Scid.adh.2c2	7977	2582/10841	186/10841	-324	-324	13.8817
SRX7799915	TFs and others	Sp1	Blood	CH12	12466	3968/10841	286/10841	-324	-324	13.8741
SRX7726755	TFs and others	Hdac1	Blood	B-Lymphocytes	13793	4211/10841	304/10841	-324	-324	13.852
SRX2162541	TFs and others	Tcf3	Blood	Pre-B cells	11600	3757/10841	272/10841	-324	-324	13.8125
SRX270569	TFs and others	Egr2	Blood	CD4-Positive T-Lymphocytes	12467	3876/10841	282/10841	-324	-324	13.7447
SRX7799916	TFs and others	Sp1	Blood	CH12	12877	4044/10841	296/10841	-324	-324	13.6622
SRX3660756	TFs and others	Mta2	Blood	CD4 CD8 double negative cells	12563	4059/10841	298/10841	-324	-324	13.6208
SRX7726756	TFs and others	Hdac1	Blood	B-Lymphocytes	15777	4669/10841	343/10841	-324	-324	13.6122
SRX6095572	TFs and others	Creb1	Blood	Monocytes	12325	3961/10841	291/10841	-324	-324	13.6117
SRX3660787	TFs and others	Chd4	Blood	Scid.adh.2c2	5066	1633/10841	120/10841	-324	-324	13.6083
SRX353784	TFs and others	Myc	Blood	B-Lymphocytes	12679	3801/10841	280/10841	-324	-324	13.575
SRX1205896	TFs and others	Mta2	Blood	CD4 CD8 double negative cells	17454	5266/10841	389/10841	-324	-324	13.5373
SRX2499704	TFs and others	Ets1	Blood	Scid.adh.2c2	19034	5691/10841	421/10841	-324	-324	13.5178
SRX1815525	TFs and others	Hdac1	Blood	B-Lymphocytes	17919	5226/10841	388/10841	-324	-324	13.4691
SRX2389674	TFs and others	Cbfb	Blood	Thymocytes	24931	7417/10841	551/10841	-324	-324	13.461
SRX2499699	TFs and others	Spi1	Blood	Scid.adh.2c2	14842	4387/10841	326/10841	-324	-324	13.4571
SRX7481995	TFs and others	Rad21	Blood	Pro-B cells	9945	3091/10841	231/10841	-324	-324	13.381
SRX3113700	TFs and others	Zbtb17	Blood	B-Lymphocytes	4759	1520/10841	114/10841	-324	-324	13.3333
SRX3660755	TFs and others	Mta2	Blood	CD4 CD8 double negative cells	14817	4581/10841	344/10841	-324	-324	13.3169
SRX2499705	TFs and others	Ets1	Blood	Scid.adh.2c2	20037	5774/10841	435/10841	-324	-324	13.2736
SRX2499706	TFs and others	Ets1	Blood	Scid.adh.2c2	20106	5759/10841	434/10841	-324	-324	13.2696
SRX2499765	TFs and others	Runx1	Blood	Scid.adh.2c2	14453	4404/10841	332/10841	-324	-324	13.2651
SRX8718716	TFs and others	Runx3	Blood	T progenitor cells	12413	3804/10841	288/10841	-324	-324	13.2083
SRX6824767	TFs and others	Ahr	Blood	iTreg	6357	1871/10841	143/10841	-324	-324	13.0839
SRX3660790	TFs and others	Hdac2	Blood	Scid.adh.2c2	17349	5090/10841	390/10841	-324	-324	13.0513
SRX2755276	TFs and others	Nipbl	Blood	B-Lymphocytes	14642	4287/10841	329/10841	-324	-324	13.0304
SRX2499766	TFs and others	Gata3	Blood	Scid.adh.2c2	14037	4218/10841	324/10841	-324	-324	13.0185
SRX1815515	TFs and others	Wdr5	Blood	B-Lymphocytes	13610	3971/10841	306/10841	-324	-324	12.9771
SRX4895106	TFs and others	Nipbl	Blood	CH12	15171	4626/10841	358/10841	-324	-324	12.9218
SRX2389672	TFs and others	Cbfb	Blood	Thymocytes	26684	7578/10841	587/10841	-324	-324	12.9097
SRX7799921	TFs and others	Sp1	Blood	CH12	14422	4298/10841	334/10841	-324	-324	12.8683
SRX3753617	TFs and others	Nipbl	Blood	B-Lymphocytes	12422	3604/10841	281/10841	-324	-324	12.8256
SRX7508562	TFs and others	Rad21	Blood	Pro-B cells	9092	2680/10841	209/10841	-324	-324	12.823
SRX4895128	TFs and others	Nipbl	Blood	CH12	15598	4712/10841	368/10841	-324	-324	12.8043
SRX700952	TFs and others	Smc1a	Blood	CD4 CD8 double positive cells	12772	3672/10841	287/10841	-324	-324	12.7944
SRX3660769	TFs and others	Rnf2	Blood	Bone Marrow Cells	14684	4362/10841	341/10841	-324	-324	12.7918
SRX338021	TFs and others	Runx3	Blood	Natural Killer T-Cells	5324	1507/10841	118/10841	-324	-324	12.7712
SRX2399085	TFs and others	Bcl11b	Blood	Thymocytes	29572	7836/10841	615/10841	-324	-324	12.7415
SRX2487652	TFs and others	Bcl11b	Blood	CD4 CD8 double negative cells	20196	5797/10841	455/10841	-324	-324	12.7407
SRX140387	TFs and others	Nelfe	Blood	CH12	17596	4282/10841	337/10841	-324	-324	12.7062
SRX353783	TFs and others	Myc	Blood	B-Lymphocytes	17160	4634/10841	365/10841	-324	-324	12.6959
SRX5358496	TFs and others	Runx1	Blood	Pro-B cells	13288	4146/10841	327/10841	-324	-324	12.6789
SRX187251	TFs and others	Ep300	Blood	Th17 Cells	6530	1824/10841	144/10841	-324	-324	12.6667
SRX2499700	TFs and others	Spi1	Blood	Scid.adh.2c2	11217	3240/10841	256/10841	-324	-324	12.6562
SRX1131942	TFs and others	Irf4	Blood	Plasmablasts	10677	3103/10841	246/10841	-324	-324	12.6138
SRX105446	TFs and others	Runx1	Blood	L8057	7471	2143/10841	170/10841	-324	-324	12.6059
SRX3660768	TFs and others	Rnf2	Blood	CD4 CD8 double negative cells	19721	5688/10841	452/10841	-324	-324	12.5841
SRX1403508	TFs and others	Med1	Blood	MLL-AF9 leukemic cell	9812	2623/10841	209/10841	-324	-324	12.5502
SRX3660789	TFs and others	Hdac2	Blood	Scid.adh.2c2	21054	5883/10841	469/10841	-324	-324	12.5437
SRX4510928	TFs and others	Eomes	Blood	OT-1	16110	4264/10841	342/10841	-324	-324	12.4678
SRX2487650	TFs and others	Bcl11b	Blood	CD4 CD8 double negative cells	18528	5173/10841	417/10841	-324	-324	12.4053
SRX3753616	TFs and others	Nipbl	Blood	B-Lymphocytes	16321	4495/10841	363/10841	-324	-324	12.3829
SRX3660788	TFs and others	Chd4	Blood	Scid.adh.2c2	8113	2364/10841	191/10841	-324	-324	12.377
SRX310207	TFs and others	Tal1	Blood	Mast Cells	7255	2009/10841	164/10841	-324	-324	12.25
SRX3660751	TFs and others	Chd4	Blood	CD4 CD8 double negative cells	13031	3741/10841	307/10841	-324	-324	12.1857
SRX107338	TFs and others	Tbx21	Blood	Th1 Cells	14751	3862/10841	317/10841	-324	-324	12.183
SRX1815528	TFs and others	Kmt2a	Blood	B-Lymphocytes	21382	5486/10841	451/10841	-324	-324	12.1641
SRX2389673	TFs and others	Cbfb	Blood	Thymocytes	21614	5945/10841	490/10841	-324	-324	12.1327
SRX2499762	TFs and others	Runx1	Blood	Scid.adh.2c2	21698	5873/10841	485/10841	-324	-324	12.1093
SRX3753614	TFs and others	Nipbl	Blood	B-Lymphocytes	9035	2529/10841	209/10841	-324	-324	12.1005
SRX1815530	TFs and others	Ep300	Blood	B-Lymphocytes	5771	1620/10841	134/10841	-324	-324	12.0896
SRX140363	TFs and others	Tbp	Blood	CH12	13042	3334/10841	276/10841	-324	-324	12.0797
SRX3660770	TFs and others	Rnf2	Blood	Bone Marrow Cells	16710	4677/10841	388/10841	-324	-324	12.0541
SRX2499764	TFs and others	Runx1	Blood	Scid.adh.2c2	18688	5063/10841	424/10841	-324	-324	11.941
SRX4705106	TFs and others	Fli1	Blood	MLL-AF9 leukemic cell	12984	3546/10841	298/10841	-324	-324	11.8993
SRX2901309	TFs and others	Creb1	Blood	Macrophages	10720	2950/10841	248/10841	-324	-324	11.8952
SRX2755277	TFs and others	Nipbl	Blood	B-Lymphocytes	18379	4838/10841	408/10841	-324	-324	11.8578
SRX1815522	TFs and others	Smarca4	Blood	B-Lymphocytes	23541	5838/10841	493/10841	-324	-324	11.8418
SRX376583	TFs and others	Brd4	Blood	MLL-AF9 leukemic cell	12611	3268/10841	276/10841	-324	-324	11.8406
SRX4677010	TFs and others	Runx3	Blood	Lymphoid cells	11303	3036/10841	257/10841	-324	-324	11.8132
SRX4677009	TFs and others	Runx3	Blood	Lymphoid cells	8179	2216/10841	189/10841	-324	-324	11.7249
SRX1892684	TFs and others	Runx1	Blood	416B	8695	2297/10841	196/10841	-324	-324	11.7194
SRX495629	TFs and others	Epitope tags	Blood	EL4	18345	4409/10841	378/10841	-324	-324	11.664
SRX3660758	TFs and others	Mta2	Blood	Bone Marrow Cells	9407	2601/10841	223/10841	-324	-324	11.6637
SRX2901307	TFs and others	Creb1	Blood	Macrophages	11004	2973/10841	255/10841	-324	-324	11.6588
SRX310201	TFs and others	Fli1	Blood	Mast Cells	18837	4580/10841	393/10841	-324	-324	11.6539
SRX1403504	TFs and others	Med1	Blood	MLL-AF9 leukemic cell	11786	2983/10841	256/10841	-324	-324	11.6523
SRX1815514	TFs and others	Kmt2a	Blood	B-Lymphocytes	22134	5401/10841	464/10841	-324	-324	11.6401
SRX4705104	TFs and others	Fli1	Blood	MLL-AF9 leukemic cell	13119	3512/10841	302/10841	-324	-324	11.6291
SRX188810	TFs and others	Maz	Blood	MEL	14189	3486/10841	300/10841	-324	-324	11.62
SRX8718717	TFs and others	Runx3	Blood	T progenitor cells	19038	5028/10841	433/10841	-324	-324	11.612
SRX188821	TFs and others	Maz	Blood	CH12	12639	3169/10841	275/10841	-324	-324	11.5236
SRX187233	TFs and others	Irf4	Blood	Th17 Cells	7475	1875/10841	163/10841	-324	-324	11.5031
SRX2901308	TFs and others	Creb1	Blood	Macrophages	12718	3366/10841	293/10841	-324	-324	11.4881
SRX2901306	TFs and others	Creb1	Blood	Macrophages	12955	3405/10841	297/10841	-324	-324	11.4646
SRX2901313	TFs and others	Creb1	Blood	Macrophages	13132	3455/10841	302/10841	-324	-324	11.4404
SRX140388	TFs and others	Mxi1	Blood	CH12	19827	4436/10841	388/10841	-324	-324	11.433
SRX310203	TFs and others	Lmo2	Blood	Mast Cells	10732	2763/10841	242/10841	-324	-324	11.4174
SRX148797	TFs and others	Biotin	Blood	B-Lymphocytes	7430	1940/10841	170/10841	-324	-324	11.4118
SRX6824771	TFs and others	Ahr	Blood	CD4-Positive T-Lymphocytes	9410	2373/10841	208/10841	-324	-324	11.4087
SRX2162538	TFs and others	Tcf3	Blood	Pre-B cells	6113	1631/10841	143/10841	-324	-324	11.4056
SRX5358492	TFs and others	Runx1	Blood	Pro-B cells	18690	5170/10841	454/10841	-324	-324	11.3877
SRX1815508	TFs and others	Smarca4	Blood	B-Lymphocytes	23087	5454/10841	480/10841	-324	-324	11.3625
SRX692973	TFs and others	Ikzf1	Blood	CD4 CD8 double negative cells	14371	3621/10841	319/10841	-324	-324	11.3511
SRX273240	TFs and others	Biotin	Blood	B-Lymphocytes	8524	2128/10841	188/10841	-324	-324	11.3191
SRX1939438	TFs and others	Erg	Blood	Hematopoietic progenitors	8102	2125/10841	188/10841	-324	-324	11.3032
SRX884070	TFs and others	Brd4	Blood	MLL-AF9 leukemic cell	11201	2570/10841	228/10841	-324	-324	11.2719
SRX3753615	TFs and others	Nipbl	Blood	B-Lymphocytes	17139	4339/10841	386/10841	-324	-324	11.2409
SRX1403503	TFs and others	Med1	Blood	MLL-AF9 leukemic cell	16120	3765/10841	335/10841	-324	-324	11.2388
SRX3660780	TFs and others	Bcl11b	Blood	CD4 CD8 double negative cells	27658	6796/10841	606/10841	-324	-324	11.2145
SRX188815	TFs and others	Hcfc1	Blood	CH12	19097	4631/10841	413/10841	-324	-324	11.2131
SRX1892675	TFs and others	Runx1	Blood	416B	8797	2253/10841	201/10841	-324	-324	11.209
SRX4510927	TFs and others	Eomes	Blood	OT-1	26521	5878/10841	525/10841	-324	-324	11.1962
SRX3660764	TFs and others	Rest	Blood	CD4 CD8 double negative cells	6823	1811/10841	162/10841	-324	-324	11.179
SRX353785	TFs and others	Myc	Blood	B-Lymphocytes	17306	4218/10841	378/10841	-324	-324	11.1587
SRX3219121	TFs and others	Tmem131	Blood	RN2	10184	2508/10841	225/10841	-324	-324	11.1467
SRX093162	TFs and others	Gfi1	Blood	Bone Marrow Cells	18182	4116/10841	370/10841	-324	-324	11.1243
SRX7809235	TFs and others	Pax5	Blood	Pro-B cells	14632	3718/10841	335/10841	-324	-324	11.0985
SRX140392	TFs and others	Chd2	Blood	MEL	9874	2373/10841	215/10841	-324	-324	11.0372
SRX1815527	TFs and others	Hdac2	Blood	B-Lymphocytes	24478	5706/10841	517/10841	-324	-324	11.0368
SRX1438366	TFs and others	Runx1	Blood	EML	18908	4668/10841	423/10841	-324	-324	11.0355
SRX188798	TFs and others	Hcfc1	Blood	MEL	19758	4560/10841	415/10841	-324	-324	10.988
SRX3195533	TFs and others	Runx1	Blood	CD4 CD8 double negative cells	19842	4966/10841	452/10841	-324	-324	10.9867
SRX2499768	TFs and others	Gata3	Blood	Scid.adh.2c2	17362	4383/10841	400/10841	-324	-324	10.9575
SRX2242847	TFs and others	Elf4	Blood	Macrophages	11815	3120/10841	285/10841	-324	-324	10.9474
SRX700951	TFs and others	Smc1a	Blood	CD4 CD8 double positive cells	21150	5033/10841	461/10841	-324	-324	10.9176
SRX2242846	TFs and others	Elf1	Blood	Macrophages	13514	3282/10841	302/10841	-324	-324	10.8675
SRX7809236	TFs and others	Pax5	Blood	Pro-B cells	17070	4268/10841	393/10841	-324	-324	10.8601
SRX4232706	TFs and others	Tet2	Blood	Hematopoietic cells	7832	1911/10841	176/10841	-324	-324	10.858
SRX7809233	TFs and others	Pax5	Blood	Pro-B cells	13427	3385/10841	312/10841	-324	-324	10.8494
SRX957816	TFs and others	Ikzf1	Blood	Pro-B cells	6645	1602/10841	148/10841	-324	-324	10.8243
SRX5358487	TFs and others	Pax5	Blood	Pro-B cells	11012	2940/10841	272/10841	-324	-324	10.8088
SRX865022	TFs and others	Stat3	Blood	CD4-Positive T-Lymphocytes	8006	1911/10841	177/10841	-324	-324	10.7966
SRX2901305	TFs and others	Creb1	Blood	Macrophages	12929	3189/10841	297/10841	-324	-324	10.7374
SRX3219123	TFs and others	Epitope tags	Blood	RN2	23623	5196/10841	485/10841	-324	-324	10.7134
SRX3660753	TFs and others	Chd4	Blood	Bone Marrow Cells	17530	4402/10841	411/10841	-324	-324	10.7105
SRX3660759	TFs and others	Hdac2	Blood	CD4 CD8 double negative cells	26910	6535/10841	612/10841	-324	-324	10.6781
SRX143826	TFs and others	Ctcf	Blood	Thymus	12512	3020/10841	283/10841	-324	-324	10.6714
SRX2901311	TFs and others	Creb1	Blood	Macrophages	15874	3848/10841	361/10841	-324	-324	10.6593
SRX4510926	TFs and others	Eomes	Blood	OT-1	22315	4779/10841	449/10841	-324	-324	10.6437
SRX886483	TFs and others	Trim33	Blood	Leukemia, Lymphoid	7722	1816/10841	171/10841	-324	-324	10.6199
SRX1565831	TFs and others	Ep300	Blood	Natural Killer T-Cells	20404	4439/10841	420/10841	-324	-324	10.569
SRX2901312	TFs and others	Creb1	Blood	Macrophages	15982	3835/10841	363/10841	-324	-324	10.5647
SRX2399084	TFs and others	Bcl11b	Blood	Thymocytes	39483	8400/10841	796/10841	-324	-324	10.5528
SRX1892671	TFs and others	Runx1	Blood	416B	15662	3672/10841	349/10841	-324	-324	10.5215
SRX021632	TFs and others	Stat6	Blood	Th1 Cells	7716	1788/10841	170/10841	-324	-324	10.5176
SRX1568859	TFs and others	Tcf3	Blood	B-Lymphocytes	15547	3499/10841	333/10841	-324	-324	10.5075
SRX392764	TFs and others	Ep300	Blood	HAFTL	8318	1964/10841	187/10841	-324	-324	10.5027
SRX8718739	TFs and others	Runx3	Blood	T progenitor cells	10733	2625/10841	250/10841	-324	-324	10.5
SRX2901314	TFs and others	Creb1	Blood	Macrophages	13557	3218/10841	308/10841	-324	-324	10.4481
SRX203227	TFs and others	Fli1	Blood	Megakaryocytes	15640	3476/10841	333/10841	-324	-324	10.4384
SRX3660779	TFs and others	Bcl11b	Blood	CD4 CD8 double negative cells	31307	7098/10841	680/10841	-324	-324	10.4382
SRX183951	TFs and others	Ep300	Blood	Th1 Cells	30361	6421/10841	616/10841	-324	-324	10.4237
SRX865024	TFs and others	Stat3	Blood	CD4-Positive T-Lymphocytes	11209	2540/10841	245/10841	-324	-324	10.3673
SRX7348141	TFs and others	Smc1a	Blood	Thymocytes	30425	6696/10841	648/10841	-324	-324	10.3333
SRX7809234	TFs and others	Pax5	Blood	Pro-B cells	14291	3448/10841	334/10841	-324	-324	10.3234
SRX1131943	TFs and others	Irf4	Blood	Plasmablasts	7090	1693/10841	164/10841	-324	-324	10.3232
SRX140389	TFs and others	Chd2	Blood	CH12	14910	3299/10841	320/10841	-324	-324	10.3094
SRX188801	TFs and others	Sin3a	Blood	CH12	24673	4926/10841	478/10841	-324	-324	10.3054
SRX1487127	TFs and others	Runx2	Blood	Bone marrow stromal cells	10765	2473/10841	240/10841	-324	-324	10.3042
SRX7348142	TFs and others	Smc1a	Blood	Thymocytes	29823	6543/10841	638/10841	-324	-324	10.2555
SRX183943	TFs and others	Ep300	Blood	Th1 Cells	13379	2918/10841	285/10841	-324	-324	10.2386
SRX105451	TFs and others	Cbfb	Blood	L8057	8082	1924/10841	188/10841	-324	-324	10.234
SRX3660771	TFs and others	Kdm1a	Blood	CD4 CD8 double negative cells	29336	6711/10841	656/10841	-324	-324	10.2302
SRX1403501	TFs and others	Brd4	Blood	MLL-AF9 leukemic cell	16343	3604/10841	353/10841	-324	-324	10.2096
SRX183954	TFs and others	Stat1	Blood	Th1 Cells	10385	2399/10841	235/10841	-324	-324	10.2085
SRX187250	TFs and others	Ep300	Blood	Th17 Cells	10972	2379/10841	234/10841	-324	-324	10.1667
SRX5358483	TFs and others	Pax5	Blood	Pro-B cells	10244	2540/10841	250/10841	-324	-324	10.16
SRX2499701	TFs and others	Spi1	Blood	Scid.adh.2c2	16944	3910/10841	385/10841	-324	-324	10.1558
SRX5358482	TFs and others	Runx1	Blood	Pro-B cells	23827	5585/10841	551/10841	-324	-324	10.1361
SRX2162555	TFs and others	Ikzf1	Blood	Pre-B cells	10673	2419/10841	239/10841	-324	-324	10.1213
SRX5086076	TFs and others	Ctcf	Blood	Th2 Cells	20844	4766/10841	471/10841	-324	-324	10.1189
SRX3660752	TFs and others	Chd4	Blood	CD4 CD8 double negative cells	27166	6273/10841	623/10841	-324	-324	10.069
SRX3637351	TFs and others	Rela	Blood	Macrophages	13247	2980/10841	298/10841	-324	-324	10
SRX1403502	TFs and others	Med1	Blood	MLL-AF9 leukemic cell	23181	4694/10841	471/10841	-324	-324	9.96603
SRX1815513	TFs and others	Hdac2	Blood	B-Lymphocytes	26209	5398/10841	548/10841	-324	-324	9.85036
SRX3660754	TFs and others	Chd4	Blood	Bone Marrow Cells	24851	5656/10841	575/10841	-324	-324	9.83652
SRX3660772	TFs and others	Kdm1a	Blood	CD4 CD8 double negative cells	31838	6985/10841	712/10841	-324	-324	9.81039
SRX105447	TFs and others	Cbfb	Blood	L8057	13075	2889/10841	296/10841	-324	-324	9.76014
SRX7348146	TFs and others	Smc1a	Blood	CD4 CD8 double positive cells	36116	7398/10841	761/10841	-324	-324	9.72142
SRX7554475	TFs and others	Runx3	Blood	CD8-Positive T-Lymphocytes	19326	4527/10841	466/10841	-324	-324	9.71459
SRX2901316	TFs and others	Rela	Blood	Macrophages	13586	3010/10841	310/10841	-324	-324	9.70968
SRX7348145	TFs and others	Smc1a	Blood	CD4 CD8 double positive cells	35649	7281/10841	750/10841	-324	-324	9.708
SRX1114541	TFs and others	Brd4	Blood	MLL-AF9 leukemic cell	27849	5562/10841	573/10841	-324	-324	9.70681
SRX1403505	TFs and others	Med1	Blood	MLL-AF9 leukemic cell	21908	4376/10841	451/10841	-324	-324	9.70288
SRX1892679	TFs and others	Runx1	Blood	416B	16674	3559/10841	367/10841	-324	-324	9.69755
SRX183956	TFs and others	Ep300	Blood	Th1 Cells	29613	5817/10841	600/10841	-324	-324	9.695
SRX1568861	TFs and others	Tcf3	Blood	B-Lymphocytes	7843	1676/10841	173/10841	-324	-324	9.68786
SRX2901321	TFs and others	Rela	Blood	Macrophages	17441	3768/10841	390/10841	-324	-324	9.66154
SRX1403500	TFs and others	Brd4	Blood	MLL-AF9 leukemic cell	24203	4613/10841	478/10841	-324	-324	9.65063
SRX3660760	TFs and others	Hdac2	Blood	CD4 CD8 double negative cells	32755	7122/10841	739/10841	-324	-324	9.63735
SRX183937	TFs and others	Ep300	Blood	Th1 Cells	23318	4626/10841	481/10841	-324	-324	9.61746
SRX2901310	TFs and others	Creb1	Blood	Macrophages	18212	3950/10841	411/10841	-324	-324	9.61071
SRX1438367	TFs and others	Runx1	Blood	EML	24428	5120/10841	533/10841	-324	-324	9.606
SRX105448	TFs and others	Rnf2	Blood	L8057	11510	2462/10841	257/10841	-324	-324	9.57977
SRX3195535	TFs and others	Runx1	Blood	CD4 CD8 double negative cells	26311	5663/10841	593/10841	-324	-324	9.54975
SRX183960	TFs and others	Ep300	Blood	Th1 Cells	30020	5776/10841	605/10841	-324	-324	9.54711
SRX1114542	TFs and others	Whsc1l1	Blood	MLL-AF9 leukemic cell	25992	5208/10841	547/10841	-324	-324	9.52102
SRX1892676	TFs and others	Runx1	Blood	416B	12026	2536/10841	267/10841	-324	-324	9.49813
SRX769793	TFs and others	Rxra	Blood	Macrophages	14529	3019/10841	318/10841	-324	-324	9.49371
SRX1892672	TFs and others	Runx1	Blood	416B	11639	2447/10841	258/10841	-324	-324	9.4845
SRX273230	TFs and others	Biotin	Blood	B-Lymphocytes	11635	2464/10841	260/10841	-324	-324	9.47692
SRX140391	TFs and others	Mxi1	Blood	MEL	27524	4869/10841	516/10841	-324	-324	9.43605
SRX2242850	TFs and others	Elf4	Blood	Macrophages	10305	2291/10841	243/10841	-324	-324	9.42798
SRX4232707	TFs and others	Tet2	Blood	Hematopoietic cells	10680	2232/10841	237/10841	-324	-324	9.41772
SRX205987	TFs and others	Ikzf1	Blood	B-Lymphocytes	31370	5441/10841	578/10841	-324	-324	9.41349
SRX140382	TFs and others	Max	Blood	MEL	23679	4411/10841	471/10841	-324	-324	9.36518
SRX140376	TFs and others	Tbp	Blood	MEL	20731	3913/10841	419/10841	-324	-324	9.3389
SRX037909	TFs and others	Stat3	Blood	Th1 Cells	34282	6154/10841	661/10841	-324	-324	9.31014
SRX3637367	TFs and others	Runx1	Blood	Macrophages	10560	2177/10841	234/10841	-324	-324	9.30342
SRX1565832	TFs and others	Ep300	Blood	Natural Killer T-Cells	21170	3989/10841	429/10841	-324	-324	9.29837
SRX183958	TFs and others	Ep300	Blood	Th1 Cells	22339	4248/10841	457/10841	-324	-324	9.2954
SRX273223	TFs and others	Biotin	Blood	B-Lymphocytes	15375	3204/10841	346/10841	-324	-324	9.26012
SRX1939439	TFs and others	Fli1	Blood	Hematopoietic progenitors	15355	3242/10841	351/10841	-324	-324	9.23647
SRX7348143	TFs and others	Smc1a	Blood	CD4 CD8 double positive cells	37133	7228/10841	783/10841	-324	-324	9.23116
SRX183959	TFs and others	Ep300	Blood	Th1 Cells	25373	4789/10841	520/10841	-324	-324	9.20962
SRX1892680	TFs and others	Runx1	Blood	416B	17864	3569/10841	389/10841	-324	-324	9.17481
SRX3660776	TFs and others	Runx1	Blood	CD4 CD8 double negative cells	36529	7344/10841	804/10841	-324	-324	9.13433
SRX3195539	TFs and others	Runx1	Blood	CD4 CD8 double negative cells	36523	7345/10841	805/10841	-324	-324	9.12422
SRX140371	TFs and others	Max	Blood	CH12	24124	4491/10841	493/10841	-324	-324	9.10953
SRX8245936	TFs and others	Ep300	Blood	Macrophages	17698	3403/10841	374/10841	-324	-324	9.09893
SRX3637370	TFs and others	Usf2	Blood	Macrophages	14378	2946/10841	324/10841	-324	-324	9.09259
SRX2741802	TFs and others	Rad21	Blood	Erythroid Cells	18779	4025/10841	443/10841	-324	-324	9.08578
SRX884072	TFs and others	Brd4	Blood	MLL-AF9 leukemic cell	16381	3076/10841	339/10841	-324	-324	9.07375
SRX140397	TFs and others	Myc	Blood	MEL	18535	3542/10841	391/10841	-324	-324	9.05882
SRX218749	TFs and others	Trim33	Blood	RAW 264.7	8529	1730/10841	191/10841	-324	-324	9.05759
SRX4705110	TFs and others	Runx2	Blood	MLL-AF9 leukemic cell	23018	4627/10841	512/10841	-324	-324	9.03711
SRX183935	TFs and others	Ep300	Blood	Th1 Cells	30220	5504/10841	612/10841	-324	-324	8.99346
SRX7348144	TFs and others	Smc1a	Blood	CD4 CD8 double positive cells	39182	7498/10841	834/10841	-324	-324	8.99041
SRX2741803	TFs and others	Rad21	Blood	Erythroid Cells	15092	3233/10841	360/10841	-324	-324	8.98056
SRX183950	TFs and others	Ep300	Blood	Th1 Cells	32786	5943/10841	663/10841	-324	-324	8.9638
SRX3660775	TFs and others	Runx1	Blood	CD4 CD8 double negative cells	37584	7303/10841	818/10841	-324	-324	8.92787
SRX3195537	TFs and others	Runx1	Blood	CD4 CD8 double negative cells	37585	7303/10841	819/10841	-324	-324	8.91697
SRX8718740	TFs and others	Runx3	Blood	T progenitor cells	25738	5120/10841	575/10841	-324	-324	8.90435
SRX3660773	TFs and others	Kdm1a	Blood	Bone Marrow Cells	31190	6230/10841	702/10841	-324	-324	8.87464
SRX3729397	TFs and others	Spi1	Blood	Hematopoietic progenitors	10294	2097/10841	237/10841	-324	-324	8.8481
SRX172347	TFs and others	Jund	Blood	Th17 Cells	35164	6249/10841	707/10841	-324	-324	8.83876
SRX4705109	TFs and others	Runx2	Blood	MLL-AF9 leukemic cell	23198	4563/10841	517/10841	-324	-324	8.82592
SRX475271	TFs and others	Tgif1	Blood	MLL-AF9 leukemic cell	16656	3042/10841	345/10841	-324	-324	8.81739
SRX1650053	TFs and others	Srebf1	Blood	Macrophages	21854	3703/10841	420/10841	-324	-324	8.81667
SRX091672	TFs and others	Spi1	Blood	CD4 CD8 double negative cells	17523	3344/10841	380/10841	-324	-324	8.8
SRX140369	TFs and others	Myc	Blood	CH12	19483	3625/10841	412/10841	-324	-324	8.79854
SRX2437690	TFs and others	Aire	Blood	Thymus	8104	1708/10841	195/10841	-324	-324	8.75897
SRX3637409	TFs and others	Cebpb	Blood	Macrophages	11942	2341/10841	268/10841	-324	-324	8.73507
SRX3637486	TFs and others	Rela	Blood	Macrophages	19924	3867/10841	444/10841	-324	-324	8.70946
SRX3660777	TFs and others	Runx1	Blood	Bone Marrow Cells	31893	6172/10841	709/10841	-324	-324	8.70522
SRX2242849	TFs and others	Elf4	Blood	Macrophages	17461	3499/10841	403/10841	-324	-324	8.68238
SRX183936	TFs and others	Ep300	Blood	Th1 Cells	32616	5577/10841	646/10841	-324	-324	8.63313
SRX1597806	TFs and others	Brd4	Blood	MLL-AF9 leukemic cell	21282	3720/10841	432/10841	-324	-324	8.61111
SRX3660761	TFs and others	Hdac2	Blood	Bone Marrow Cells	31749	6155/10841	718/10841	-324	-324	8.57242
SRX3660762	TFs and others	Hdac2	Blood	Bone Marrow Cells	32533	6333/10841	739/10841	-324	-324	8.56969
SRX183957	TFs and others	Ep300	Blood	Th1 Cells	36713	6091/10841	717/10841	-324	-324	8.49512
SRX183955	TFs and others	Ep300	Blood	Th1 Cells	19289	3385/10841	399/10841	-324	-324	8.48371
SRX3660774	TFs and others	Kdm1a	Blood	Bone Marrow Cells	34321	6527/10841	770/10841	-324	-324	8.47662
SRX2901317	TFs and others	Rela	Blood	Macrophages	18464	3481/10841	411/10841	-324	-324	8.46959
SRX2242845	TFs and others	Fli1	Blood	Macrophages	26090	4464/10841	530/10841	-324	-324	8.42264
SRX183934	TFs and others	Ep300	Blood	Th1 Cells	26986	4548/10841	540/10841	-324	-324	8.42222
SRX1686485	TFs and others	Spi1	Blood	Bone Marrow Cells	18292	3299/10841	392/10841	-324	-324	8.41582
SRX3637536	TFs and others	Rela	Blood	Macrophages	11197	2093/10841	249/10841	-324	-324	8.40562
SRX2499689	TFs and others	Spi1	Blood	CD25+ cells	14289	2782/10841	332/10841	-324	-324	8.37952
SRX021624	TFs and others	Stat4	Blood	Th1 Cells	10274	1875/10841	224/10841	-324	-324	8.37054
SRX3637366	TFs and others	Runx1	Blood	Macrophages	14328	2628/10841	314/10841	-324	-324	8.36943
SRX3637350	TFs and others	Rela	Blood	Macrophages	17286	3178/10841	381/10841	-324	-324	8.34121
SRX205986	TFs and others	Ikzf1	Blood	B-Lymphocytes	45230	6427/10841	771/10841	-324	-324	8.33593
SRX310206	TFs and others	Runx1	Blood	Mast Cells	34177	5691/10841	686/10841	-324	-324	8.29592
SRX188814	TFs and others	Bhlhe40	Blood	MEL	14529	2571/10841	311/10841	-324	-324	8.26688
SRX7554476	TFs and others	Runx3	Blood	CD8-Positive T-Lymphocytes	22911	4526/10841	549/10841	-324	-324	8.24408
SRX2499687	TFs and others	Spi1	Blood	CD25+ cells	30217	5421/10841	662/10841	-324	-324	8.18882
SRX498832	TFs and others	Stat1	Blood	Macrophages	10744	2012/10841	246/10841	-324	-324	8.17886
SRX2499769	TFs and others	Gata3	Blood	Scid.adh.2c2	32372	5840/10841	716/10841	-324	-324	8.15642
SRX273250	TFs and others	Biotin	Blood	B-Lymphocytes	10986	2053/10841	252/10841	-324	-324	8.14683
SRX3637296	TFs and others	Rela	Blood	Macrophages	30048	5105/10841	628/10841	-324	-324	8.12898
SRX188800	TFs and others	Sin3a	Blood	MEL	36531	5453/10841	679/10841	-324	-324	8.03093
SRX273221	TFs and others	Biotin	Blood	B-Lymphocytes	11067	2019/10841	252/10841	-324	-324	8.0119
SRX183947	TFs and others	Ep300	Blood	Th1 Cells	40589	6222/10841	780/10841	-324	-324	7.97692
SRX498829	TFs and others	Stat1	Blood	Macrophages	10499	1906/10841	239/10841	-324	-324	7.9749
SRX2499686	TFs and others	Spi1	Blood	CD25+ cells	29010	5125/10841	646/10841	-324	-324	7.93344
SRX2901319	TFs and others	Rela	Blood	Macrophages	14738	2636/10841	333/10841	-324	-324	7.91592
SRX187256	TFs and others	Ep300	Blood	Th17 Cells	12154	2008/10841	256/10841	-324	-324	7.84375
SRX2499767	TFs and others	Gata3	Blood	Scid.adh.2c2	34490	6026/10841	770/10841	-324	-324	7.82597
SRX181863	TFs and others	Kdm1a	Blood	Granulocytes	15214	2488/10841	319/10841	-324	-324	7.79937
SRX310197	TFs and others	Tcf3	Blood	HPC-7	10650	1824/10841	234/10841	-324	-324	7.79487
SRX8245920	TFs and others	Nr1h2	Blood	Macrophages	25299	4003/10841	514/10841	-324	-324	7.78794
SRX1630947	TFs and others	Spi1	Blood	Granulocytic-monocytic progenitors	14619	2522/10841	325/10841	-324	-324	7.76
SRX2341953	TFs and others	Spi1	Blood	LSK cells	11641	2024/10841	261/10841	-324	-324	7.75479
SRX2901324	TFs and others	Rela	Blood	Macrophages	20751	3555/10841	459/10841	-324	-324	7.7451
SRX5255298	TFs and others	Stat1	Blood	Macrophages	18642	3235/10841	420/10841	-324	-324	7.70238
SRX2499758	TFs and others	Satb1	Blood	Scid.adh.2c2	21775	3858/10841	501/10841	-324	-324	7.7006
SRX2741822	TFs and others	Ctcf	Blood	Erythroid Cells	18653	3239/10841	421/10841	-324	-324	7.69359
SRX3637487	TFs and others	Rela	Blood	Macrophages	32559	5139/10841	670/10841	-324	-324	7.67015
SRX183949	TFs and others	Ep300	Blood	Th1 Cells	36421	5521/10841	720/10841	-324	-324	7.66806
SRX183942	TFs and others	Ep300	Blood	Th1 Cells	13814	2186/10841	286/10841	-324	-324	7.64336
SRX1318197	TFs and others	Cebpe	Blood	Bone Marrow Cells	11896	2039/10841	267/10841	-324	-324	7.6367
SRX2901322	TFs and others	Rela	Blood	Macrophages	28052	4592/10841	603/10841	-324	-324	7.61526
SRX3660778	TFs and others	Runx1	Blood	Bone Marrow Cells	41211	6891/10841	905/10841	-324	-324	7.61436
SRX1318193	TFs and others	Cebpe	Blood	Bone Marrow Cells	16054	2670/10841	351/10841	-324	-324	7.60684
SRX1306536	TFs and others	Smc3	Blood	T-Lymphocytes	13287	2271/10841	300/10841	-324	-324	7.57
SRX273251	TFs and others	Biotin	Blood	B-Lymphocytes	15131	2585/10841	342/10841	-324	-324	7.55848
SRX183953	TFs and others	Ep300	Blood	Th1 Cells	38280	5818/10841	770/10841	-324	-324	7.55584
SRX5086079	TFs and others	Ctcf	Blood	Th2 Cells	32253	5272/10841	700/10841	-324	-324	7.53143
SRX1487129	TFs and others	Runx2	Blood	Bone marrow stromal cells	22187	3669/10841	488/10841	-324	-324	7.51844
SRX3729399	TFs and others	Spi1	Blood	Hematopoietic progenitors	12035	2085/10841	278/10841	-324	-324	7.5
SRX183952	TFs and others	Ep300	Blood	Th1 Cells	36368	5446/10841	730/10841	-324	-324	7.46027
SRX1686486	TFs and others	Spi1	Blood	Bone Marrow Cells	23572	3501/10841	471/10841	-324	-324	7.43312
SRX273231	TFs and others	Biotin	Blood	B-Lymphocytes	19129	3096/10841	417/10841	-324	-324	7.42446
SRX5086046	TFs and others	Batf	Blood	Th2 Cells	22619	3676/10841	496/10841	-324	-324	7.41129
SRX5255296	TFs and others	Stat1	Blood	Macrophages	22298	3606/10841	487/10841	-324	-324	7.40452
SRX2901318	TFs and others	Rela	Blood	Macrophages	28984	4576/10841	625/10841	-324	-324	7.3216
SRX2901323	TFs and others	Rela	Blood	Macrophages	29995	4696/10841	642/10841	-324	-324	7.31464
SRX310202	TFs and others	Gata2	Blood	Mast Cells	20086	3245/10841	444/10841	-324	-324	7.30856
SRX206424	TFs and others	Gata2	Blood	Mast Cells	20085	3237/10841	444/10841	-324	-324	7.29054
SRX3637437	TFs and others	Rela	Blood	Macrophages	36364	5368/10841	740/10841	-324	-324	7.25405
SRX1131940	TFs and others	Spi1	Blood	Plasmablasts	24364	3882/10841	536/10841	-324	-324	7.24254
SRX183948	TFs and others	Ep300	Blood	Th1 Cells	39128	5467/10841	756/10841	-324	-324	7.23148
SRX5086048	TFs and others	Batf	Blood	Th2 Cells	21363	3328/10841	465/10841	-324	-324	7.15699
SRX1056343	TFs and others	Spi1	Blood	416B	31096	4707/10841	660/10841	-324	-324	7.13182
SRX2499688	TFs and others	Spi1	Blood	CD25+ cells	17063	2824/10841	396/10841	-324	-324	7.13131
SRX183946	TFs and others	Ep300	Blood	Th1 Cells	41044	5563/10841	781/10841	-324	-324	7.12292
SRX037910	TFs and others	Stat5a	Blood	Th1 Cells	43670	5963/10841	838/10841	-324	-324	7.11575
SRX2162568	TFs and others	Tead1	Blood	Pre-B cells	13880	2277/10841	320/10841	-324	-324	7.11562
SRX3637369	TFs and others	Usf2	Blood	Macrophages	36787	5364/10841	754/10841	-324	-324	7.11406
SRX316675	TFs and others	Spi1	Blood	B-Lymphocytes	14861	2354/10841	333/10841	-324	-324	7.06907
SRX1939444	TFs and others	Lmo2	Blood	Hematopoietic progenitors	22005	3476/10841	492/10841	-324	-324	7.06504
SRX3637484	TFs and others	Rela	Blood	Macrophages	16588	2606/10841	369/10841	-324	-324	7.06233
SRX1465791	TFs and others	Spi1	Blood	B-Lymphocytes	18095	2887/10841	410/10841	-324	-324	7.04146
SRX2200545	TFs and others	Bach2	Blood	Pro-B cells	13351	2124/10841	302/10841	-324	-324	7.03311
SRX6708988	TFs and others	Rad21	Blood	B-Lymphocytes	11559	1882/10841	268/10841	-324	-324	7.02239
SRX5056010	TFs and others	Spi1	Blood	Hematopoietic progenitors	20890	3331/10841	475/10841	-324	-324	7.01263
SRX319881	TFs and others	Rela	Blood	Macrophages	17756	2556/10841	365/10841	-324	-324	7.00274
SRX319888	TFs and others	Spi1	Blood	Macrophages	20371	3059/10841	437/10841	-324	-324	7
SRX3637371	TFs and others	Usf2	Blood	Macrophages	37705	5385/10841	770/10841	-324	-324	6.99351
SRX8245935	TFs and others	Nr1h2	Blood	Macrophages	12912	1907/10841	273/10841	-324	-324	6.98535
SRX4909226	TFs and others	Spi1	Blood	Dendritic Cells	14614	2296/10841	329/10841	-324	-324	6.97872
SRX273233	TFs and others	Biotin	Blood	B-Lymphocytes	20323	3154/10841	452/10841	-324	-324	6.97788
SRX316676	TFs and others	Spi1	Blood	B-Lymphocytes	16119	2496/10841	358/10841	-324	-324	6.97207
SRX091673	TFs and others	Spi1	Blood	CD4 CD8 double negative cells	20461	3106/10841	447/10841	-324	-324	6.94855
SRX188797	TFs and others	Ets1	Blood	MEL	31541	4282/10841	617/10841	-324	-324	6.94003
SRX187239	TFs and others	Irf4	Blood	Th17 Cells	15521	2269/10841	329/10841	-324	-324	6.89666
SRX187198	TFs and others	Batf	Blood	Th17 Cells	14511	2061/10841	299/10841	-324	-324	6.89298
SRX884088	TFs and others	Erg	Blood	MLL-AF9 leukemic cell	35012	4772/10841	698/10841	-324	-324	6.83668
SRX3637294	TFs and others	Rela	Blood	Macrophages	29780	4240/10841	621/10841	-324	-324	6.8277
SRX2499694	TFs and others	Spi1	Blood	Scid.adh.2c2	14752	2335/10841	342/10841	-324	-324	6.82749
SRX273226	TFs and others	Biotin	Blood	B-Lymphocytes	25822	3825/10841	561/10841	-324	-324	6.81818
SRX320068	TFs and others	Rad21	Blood	CD4 CD8 double positive cells	17606	2653/10841	390/10841	-324	-324	6.80256
SRX187242	TFs and others	Irf4	Blood	Th17 Cells	14818	2135/10841	314/10841	-324	-324	6.79936
SRX3637489	TFs and others	Spi1	Blood	Macrophages	15401	2351/10841	346/10841	-324	-324	6.7948
SRX273225	TFs and others	Biotin	Blood	B-Lymphocytes	31133	4468/10841	658/10841	-324	-324	6.79027
SRX273255	TFs and others	Biotin	Blood	B-Lymphocytes	18289	2749/10841	406/10841	-324	-324	6.77094
SRX273256	TFs and others	Biotin	Blood	B-Lymphocytes	17989	2707/10841	400/10841	-324	-324	6.7675
SRX7481994	TFs and others	Rad21	Blood	Pro-B cells	28627	4353/10841	647/10841	-324	-324	6.72798
SRX1630945	TFs and others	Spi1	Blood	Granulocytic-monocytic progenitors	24213	3544/10841	527/10841	-324	-324	6.72486
SRX187238	TFs and others	Irf4	Blood	Th17 Cells	23494	3234/10841	482/10841	-324	-324	6.70954
SRX2499760	TFs and others	Satb1	Blood	Scid.adh.2c2	20211	3097/10841	465/10841	-324	-324	6.66022
SRX273227	TFs and others	Biotin	Blood	B-Lymphocytes	21866	3234/10841	487/10841	-324	-324	6.64066
SRX2755282	TFs and others	Rad21	Blood	B-Lymphocytes	40636	5947/10841	896/10841	-324	-324	6.63728
SRX2437689	TFs and others	Aire	Blood	Thymus	22923	3521/10841	531/10841	-324	-324	6.63089
SRX2341952	TFs and others	Spi1	Blood	LSK cells	22971	3378/10841	510/10841	-324	-324	6.62353
SRX188794	TFs and others	Ets1	Blood	CH12	26979	3587/10841	543/10841	-324	-324	6.60589
SRX1815531	TFs and others	Ctcf	Blood	B-Lymphocytes	28259	4167/10841	636/10841	-324	-324	6.55189
SRX273257	TFs and others	Biotin	Blood	B-Lymphocytes	23194	3327/10841	508/10841	-324	-324	6.54921
SRX487079	TFs and others	Cebpa	Blood	Granulocytic-monocytic progenitors	14251	2072/10841	317/10841	-324	-324	6.53628
SRX140385	TFs and others	Bhlhe40	Blood	CH12	38227	4902/10841	753/10841	-324	-324	6.50996
SRX2894915	TFs and others	Ctcf	Blood	B-Lymphocytes	13633	2036/10841	313/10841	-324	-324	6.50479
SRX1815538	TFs and others	Rad21	Blood	B-Lymphocytes	35645	5071/10841	782/10841	-324	-324	6.48465
SRX3581760	TFs and others	Rad21	Blood	Macrophages	26894	4061/10841	630/10841	-324	-324	6.44603
SRX2341955	TFs and others	Spi1	Blood	Hematopoietic Stem Cells	30085	4095/10841	636/10841	-324	-324	6.43868
SRX340955	TFs and others	Spi1	Blood	FDCPmix	16230	2329/10841	362/10841	-324	-324	6.4337
SRX3637436	TFs and others	Rela	Blood	Macrophages	43985	5661/10841	880/10841	-324	-324	6.43295
SRX273232	TFs and others	Biotin	Blood	B-Lymphocytes	26358	3729/10841	580/10841	-324	-324	6.42931
SRX1815539	TFs and others	Rad21	Blood	B-Lymphocytes	31790	4521/10841	708/10841	-324	-324	6.38559
SRX7508561	TFs and others	Rad21	Blood	Pro-B cells	20935	3030/10841	475/10841	-324	-324	6.37895
SRX2741804	TFs and others	Ctcf	Blood	Erythroid Cells	14787	2147/10841	337/10841	-324	-324	6.37092
SRX273228	TFs and others	Biotin	Blood	B-Lymphocytes	24634	3432/10841	539/10841	-324	-324	6.36735
SRX682465	TFs and others	Ep300	Blood	Th2 Cells	28980	3580/10841	564/10841	-324	-324	6.34752
SRX319871	TFs and others	Spi1	Blood	Macrophages	25797	3425/10841	542/10841	-324	-324	6.31919
SRX319872	TFs and others	Spi1	Blood	Macrophages	29955	3917/10841	620/10841	-324	-324	6.31774
SRX475273	TFs and others	Meis1	Blood	MLL-AF9 leukemic cell	29486	3940/10841	624/10841	-324	-324	6.3141
SRX2894914	TFs and others	Ctcf	Blood	B-Lymphocytes	15258	2188/10841	349/10841	-324	-324	6.26934
SRX1630944	TFs and others	Spi1	Blood	Granulocytic-monocytic progenitors	32009	4295/10841	688/10841	-324	-324	6.24273
SRX3581758	TFs and others	Rad21	Blood	Macrophages	23147	3225/10841	517/10841	-324	-324	6.23791
SRX340960	TFs and others	Spi1	Blood	FDCPmix	21147	2859/10841	460/10841	-324	-324	6.21522
SRX760022	TFs and others	Cebpa	Blood	X18.1.1	20851	2819/10841	454/10841	-324	-324	6.20925
SRX6828264	TFs and others	Ctcfl	Blood	CH12	18197	2516/10841	406/10841	-324	-324	6.19704
SRX5086083	TFs and others	Ctcf	Blood	Th2 Cells	16514	2373/10841	383/10841	-324	-324	6.19582
SRX2894911	TFs and others	Rad21	Blood	B-Lymphocytes	19657	2818/10841	455/10841	-324	-324	6.19341
SRX5086075	TFs and others	Ctcf	Blood	Th2 Cells	36191	4828/10841	782/10841	-324	-324	6.17391
SRX273220	TFs and others	Biotin	Blood	B-Lymphocytes	21836	3036/10841	492/10841	-324	-324	6.17073
SRX2894910	TFs and others	Rad21	Blood	B-Lymphocytes	22969	3238/10841	527/10841	-324	-324	6.14421
SRX6708986	TFs and others	Rad21	Blood	B-Lymphocytes	18612	2610/10841	425/10841	-324	-324	6.14118
SRX392743	TFs and others	Spi1	Blood	HAFTL	21716	3030/10841	494/10841	-324	-324	6.1336
SRX4909227	TFs and others	Spi1	Blood	Dendritic Cells	22030	2945/10841	481/10841	-324	-324	6.12266
SRX5056006	TFs and others	Kdm1a	Blood	Hematopoietic progenitors	43527	5599/10841	916/10841	-324	-324	6.11245
SRX392744	TFs and others	Spi1	Blood	HAFTL	14939	2108/10841	345/10841	-324	-324	6.11014
SRX5086092	TFs and others	Ctcf	Blood	Th2 Cells	24024	3286/10841	539/10841	-324	-324	6.09647
SRX5086088	TFs and others	Ctcf	Blood	Th2 Cells	21340	2923/10841	480/10841	-324	-324	6.08958
SRX109331	TFs and others	Stat1	Blood	Macrophages	21598	2744/10841	451/10841	-324	-324	6.08426
SRX3333187	TFs and others	Ctcf	Blood	Erythroid Cells	20633	2786/10841	458/10841	-324	-324	6.08297
SRX2400134	TFs and others	Smc3	Blood	CD4 CD8 double negative cells	14940	2125/10841	350/10841	-324	-324	6.07143
SRX2901303	TFs and others	Atf3	Blood	Macrophages	24603	3198/10841	527/10841	-324	-324	6.06831
SRX6708984	TFs and others	Rad21	Blood	B-Lymphocytes	30848	4070/10841	672/10841	-324	-324	6.05655
SRX187240	TFs and others	Irf4	Blood	Th17 Cells	18490	2365/10841	391/10841	-324	-324	6.04859
SRX2341959	TFs and others	Spi1	Blood	Granulocytic-monocytic progenitors	42882	5149/10841	854/10841	-324	-324	6.02927
SRX310205	TFs and others	Spi1	Blood	Mast Cells	52730	6275/10841	1042/10841	-324	-324	6.02207
SRX760021	TFs and others	Cebpa	Blood	X18.1.1	20236	2676/10841	445/10841	-324	-324	6.01348
SRX4909225	TFs and others	Spi1	Blood	Dendritic Cells	21504	2828/10841	471/10841	-324	-324	6.00425
SRX2341957	TFs and others	Spi1	Blood	Hematopoietic Stem Cells	25913	3416/10841	569/10841	-324	-324	6.00351
SRX475275	TFs and others	Meis1	Blood	MLL-AF9 leukemic cell	32027	4052/10841	675/10841	-324	-324	6.00296
SRX3637298	TFs and others	Spi1	Blood	Macrophages	39247	4820/10841	804/10841	-324	-324	5.99502
SRX3637490	TFs and others	Spi1	Blood	Macrophages	35793	4497/10841	752/10841	-324	-324	5.98005
SRX3637439	TFs and others	Spi1	Blood	Macrophages	41483	5114/10841	857/10841	-324	-324	5.96733
SRX2901296	TFs and others	Jund	Blood	Macrophages	32039	4065/10841	682/10841	-324	-324	5.96041
SRX6828366	TFs and others	Epitope tags	Blood	CH12	21727	2847/10841	478/10841	-324	-324	5.95607
SRX109339	TFs and others	Stat1	Blood	Macrophages	23829	2912/10841	489/10841	-324	-324	5.95501
SRX3637460	TFs and others	Jun	Blood	Macrophages	25494	3339/10841	562/10841	-324	-324	5.94128
SRX2580290	TFs and others	Smc3	Blood	CD4 CD8 double negative cells	18947	2664/10841	449/10841	-324	-324	5.93318
SRX273234	TFs and others	Biotin	Blood	B-Lymphocytes	37489	4675/10841	789/10841	-324	-324	5.92522
SRX2400133	TFs and others	Smc3	Blood	CD4 CD8 double negative cells	16219	2234/10841	379/10841	-324	-324	5.89446
SRX3637538	TFs and others	Spi1	Blood	Macrophages	18864	2461/10841	418/10841	-324	-324	5.88756
SRX319884	TFs and others	Spi1	Blood	Macrophages	40277	4709/10841	800/10841	-324	-324	5.88625
SRX3581759	TFs and others	Rad21	Blood	Macrophages	27669	3801/10841	646/10841	-324	-324	5.8839
SRX884083	TFs and others	Ep300	Blood	MLL-AF9 leukemic cell	51369	5682/10841	968/10841	-324	-324	5.86983
SRX187234	TFs and others	Irf4	Blood	Th17 Cells	18750	2280/10841	389/10841	-324	-324	5.86118
SRX3637435	TFs and others	Rela	Blood	Macrophages	51429	5842/10841	1001/10841	-324	-324	5.83616
SRX2499695	TFs and others	Spi1	Blood	Scid.adh.2c2	46485	5771/10841	990/10841	-324	-324	5.82929
SRX2400138	TFs and others	Smc3	Blood	CD4 CD8 double negative cells	15580	2116/10841	363/10841	-324	-324	5.8292
SRX3637356	TFs and others	Spi1	Blood	Macrophages	46065	5379/10841	925/10841	-324	-324	5.81514
SRX2901299	TFs and others	Jund	Blood	Macrophages	33816	4155/10841	715/10841	-324	-324	5.81119
ERX1167969	TFs and others	Rad21	Blood	HPC-7	17089	2262/10841	390/10841	-324	-324	5.8
SRX2499696	TFs and others	Spi1	Blood	Scid.adh.2c2	37584	4803/10841	830/10841	-324	-324	5.78675
SRX3637488	TFs and others	Spi1	Blood	Macrophages	16286	2112/10841	365/10841	-324	-324	5.7863
SRX7481992	TFs and others	Ctcf	Blood	Pro-B cells	18577	2407/10841	416/10841	-324	-324	5.78606
SRX319875	TFs and others	Spi1	Blood	Macrophages	33978	4029/10841	697/10841	-324	-324	5.78049
SRX2341958	TFs and others	Spi1	Blood	Granulocytic-monocytic progenitors	41159	4831/10841	840/10841	-324	-324	5.75119
SRX2580294	TFs and others	Smc3	Blood	CD4 CD8 double negative cells	17213	2344/10841	408/10841	-324	-324	5.7451
SRX2755279	TFs and others	Rad21	Blood	B-Lymphocytes	52166	6542/10841	1139/10841	-324	-324	5.74363
SRX3637368	TFs and others	Usf2	Blood	Macrophages	57161	6320/10841	1101/10841	-324	-324	5.74024
SRX3637355	TFs and others	Spi1	Blood	Macrophages	26651	3362/10841	587/10841	-324	-324	5.72743
SRX2741809	TFs and others	Ctcf	Blood	Erythroid Cells	23687	3001/10841	524/10841	-324	-324	5.7271
SRX188809	TFs and others	Rcor2	Blood	MEL	22526	2720/10841	475/10841	-324	-324	5.72632
SRX2901297	TFs and others	Jund	Blood	Macrophages	31913	3865/10841	675/10841	-324	-324	5.72593
SRX2901295	TFs and others	Jund	Blood	Macrophages	37132	4448/10841	777/10841	-324	-324	5.72458
SRX3637535	TFs and others	Rela	Blood	Macrophages	22746	2842/10841	498/10841	-324	-324	5.70683
SRX3637297	TFs and others	Spi1	Blood	Macrophages	42206	5003/10841	878/10841	-324	-324	5.69818
SRX3637354	TFs and others	Spi1	Blood	Macrophages	45572	5310/10841	932/10841	-324	-324	5.69742
SRX5086077	TFs and others	Ctcf	Blood	Th2 Cells	37298	4575/10841	803/10841	-324	-324	5.69738
SRX3637438	TFs and others	Spi1	Blood	Macrophages	20993	2657/10841	467/10841	-324	-324	5.68951
SRX2741793	TFs and others	Ctcf	Blood	Erythroid Cells	24110	2998/10841	528/10841	-324	-324	5.67803
SRX3581756	TFs and others	Rad21	Blood	Macrophages	31799	4202/10841	741/10841	-324	-324	5.67072
SRX2741792	TFs and others	Ctcf	Blood	Erythroid Cells	22313	2784/10841	491/10841	-324	-324	5.67006
SRX2741808	TFs and others	Ctcf	Blood	Erythroid Cells	20923	2651/10841	468/10841	-324	-324	5.66453
SRX2341954	TFs and others	Spi1	Blood	Hematopoietic Stem Cells	35774	4322/10841	763/10841	-324	-324	5.66448
SRX2741805	TFs and others	Ctcf	Blood	Erythroid Cells	16564	2129/10841	376/10841	-324	-324	5.66223
SRX7508557	TFs and others	Ctcf	Blood	Pro-B cells	19887	2513/10841	444/10841	-324	-324	5.65991
SRX109335	TFs and others	Stat1	Blood	Macrophages	21750	2518/10841	445/10841	-324	-324	5.65843
SRX5056007	TFs and others	Kdm1a	Blood	Hematopoietic progenitors	18201	2338/10841	414/10841	-324	-324	5.64734
SRX188817	TFs and others	Zfp384	Blood	MEL	28544	3360/10841	595/10841	-324	-324	5.64706
SRX2400135	TFs and others	Smc3	Blood	CD4 CD8 double negative cells	17356	2274/10841	403/10841	-324	-324	5.64268
SRX1781898	TFs and others	Rad21	Blood	Macrophages	56936	6414/10841	1138/10841	-324	-324	5.6362
SRX187215	TFs and others	Fosl2	Blood	Th17 Cells	27807	3180/10841	567/10841	-324	-324	5.60847
SRX2901304	TFs and others	Atf3	Blood	Macrophages	21750	2656/10841	474/10841	-324	-324	5.60338
SRX6828329	TFs and others	Epitope tags	Blood	CH12	19779	2470/10841	441/10841	-324	-324	5.60091
SRX1939437	TFs and others	Cebpb	Blood	Hematopoietic progenitors	18484	2312/10841	413/10841	-324	-324	5.59806
SRX2901298	TFs and others	Jund	Blood	Macrophages	35802	4169/10841	745/10841	-324	-324	5.59597
SRX3637458	TFs and others	Jun	Blood	Macrophages	22580	2775/10841	496/10841	-324	-324	5.59476
SRX6828330	TFs and others	Epitope tags	Blood	CH12	17299	2187/10841	391/10841	-324	-324	5.59335
SRX3753624	TFs and others	Rad21	Blood	B-Lymphocytes	48424	5906/10841	1057/10841	-324	-324	5.58751
SRX3581761	TFs and others	Rad21	Blood	Macrophages	23577	3073/10841	550/10841	-324	-324	5.58727
SRX319890	TFs and others	Rela	Blood	Macrophages	48080	5084/10841	910/10841	-324	-324	5.58681
SRX1487064	TFs and others	Ctcf	Blood	Bone marrow stromal cells	37619	4307/10841	771/10841	-324	-324	5.58625
SRX188828	TFs and others	Gata1	Blood	MEL	18402	2184/10841	391/10841	-324	-324	5.58568
SRX2499725	TFs and others	Spi1	Blood	Scid.adh.2c2	32605	4132/10841	740/10841	-324	-324	5.58378
SRX3637512	TFs and others	Jun	Blood	Macrophages	20138	2449/10841	439/10841	-324	-324	5.57859
SRX7508559	TFs and others	Ctcf	Blood	Pro-B cells	21758	2688/10841	482/10841	-324	-324	5.57676
SRX7348138	TFs and others	Ctcf	Blood	Thymocytes	34474	4124/10841	740/10841	-324	-324	5.57297
SRX2741823	TFs and others	Ctcf	Blood	Erythroid Cells	19408	2439/10841	438/10841	-324	-324	5.56849
SRX3637534	TFs and others	Rela	Blood	Macrophages	41181	4687/10841	842/10841	-324	-324	5.56651
SRX344359	TFs and others	Cebpa	Blood	Macrophages	21075	2540/10841	457/10841	-324	-324	5.55799
SRX742829	TFs and others	Spi1	Blood	Dendritic Cells	30155	3625/10841	653/10841	-324	-324	5.5513
SRX884086	TFs and others	Fli1	Blood	MLL-AF9 leukemic cell	62576	6343/10841	1145/10841	-324	-324	5.53974
SRX7799913	TFs and others	Spi1	Blood	CH12	30571	3784/10841	684/10841	-324	-324	5.53216
SRX3581757	TFs and others	Rad21	Blood	Macrophages	24965	3246/10841	587/10841	-324	-324	5.52981
SRX140384	TFs and others	Ep300	Blood	MEL	35969	3947/10841	716/10841	-324	-324	5.51257
SRX6828326	TFs and others	Ctcfl	Blood	CH12	22680	2762/10841	502/10841	-324	-324	5.50199
SRX3637434	TFs and others	Rela	Blood	Macrophages	54839	5867/10841	1070/10841	-324	-324	5.48318
SRX5095872	TFs and others	Spi1	Blood	Dendritic Cells	25625	2997/10841	547/10841	-324	-324	5.47898
SRX1487066	TFs and others	Ctcf	Blood	Bone marrow stromal cells	32999	3885/10841	711/10841	-324	-324	5.46414
SRX109337	TFs and others	Stat1	Blood	Macrophages	22928	2556/10841	468/10841	-324	-324	5.46154
SRX6828306	TFs and others	Epitope tags	Blood	CH12	24162	2930/10841	537/10841	-324	-324	5.45624
SRX2741818	TFs and others	Ctcf	Blood	Erythroid Cells	18141	2242/10841	411/10841	-324	-324	5.45499
SRX3637384	TFs and others	Spi1	Blood	Macrophages	41280	4624/10841	850/10841	-324	-324	5.44
SRX319873	TFs and others	Spi1	Blood	Macrophages	46437	4982/10841	918/10841	-324	-324	5.42702
SRX1465582	TFs and others	Spi1	Blood	Macrophages	44235	4753/10841	876/10841	-324	-324	5.4258
SRX2499682	TFs and others	Spi1	Blood	CD25+ cells	33756	4039/10841	745/10841	-324	-324	5.42148
SRX143849	TFs and others	Ctcf	Blood	Bone Marrow Cells	20380	2405/10841	444/10841	-324	-324	5.41667
SRX109333	TFs and others	Stat1	Blood	Macrophages	23829	2582/10841	477/10841	-324	-324	5.413
SRX062944	TFs and others	Ctcf	Blood	Bone Marrow Cells	20391	2408/10841	445/10841	-324	-324	5.41124
SRX1939436	TFs and others	Cebpa	Blood	Hematopoietic progenitors	22680	2721/10841	503/10841	-324	-324	5.40954
SRX1650088	TFs and others	Rela	Blood	Macrophages	53552	5503/10841	1018/10841	-324	-324	5.4057
SRX2741819	TFs and others	Ctcf	Blood	Erythroid Cells	28066	3398/10841	630/10841	-324	-324	5.39365
SRX3637396	TFs and others	Spi1	Blood	Macrophages	41850	4604/10841	858/10841	-324	-324	5.36597
SRX197252	TFs and others	Spi1	Blood	Macrophages	30166	3597/10841	671/10841	-324	-324	5.36066
SRX6828321	TFs and others	Epitope tags	Blood	CH12	32656	3795/10841	708/10841	-324	-324	5.36017
SRX188816	TFs and others	Zfp384	Blood	CH12	29828	3402/10841	635/10841	-324	-324	5.35748
SRX3637385	TFs and others	Spi1	Blood	Macrophages	35806	4016/10841	750/10841	-324	-324	5.35467
SRX3637540	TFs and others	Spi1	Blood	Macrophages	34715	3917/10841	732/10841	-324	-324	5.35109
SRX3637382	TFs and others	Spi1	Blood	Macrophages	48539	5211/10841	975/10841	-324	-324	5.34462
SRX2580292	TFs and others	Smc3	Blood	CD4 CD8 double negative cells	17836	2244/10841	420/10841	-324	-324	5.34286
SRX7348139	TFs and others	Ctcf	Blood	CD4 CD8 double positive cells	34555	3990/10841	747/10841	-324	-324	5.34137
SRX273260	TFs and others	Ctcf	Blood	B-Lymphocytes	21188	2464/10841	463/10841	-324	-324	5.32181
SRX2499724	TFs and others	Spi1	Blood	Scid.adh.2c2	30115	3653/10841	687/10841	-324	-324	5.31732
SRX187192	TFs and others	Batf	Blood	Th17 Cells	30531	3300/10841	621/10841	-324	-324	5.31401
SRX3637510	TFs and others	Jun	Blood	Macrophages	33857	3682/10841	693/10841	-324	-324	5.31313
SRX3637412	TFs and others	Jun	Blood	Macrophages	49861	5296/10841	998/10841	-324	-324	5.30661
SRX245508	TFs and others	Ctcf	Blood	B-Lymphocytes	27510	3224/10841	608/10841	-324	-324	5.30263
SRX8245926	TFs and others	Atf3	Blood	Macrophages	23974	2602/10841	491/10841	-324	-324	5.29939
SRX2580289	TFs and others	Smc3	Blood	CD4 CD8 double negative cells	20609	2554/10841	482/10841	-324	-324	5.29876
SRX7348140	TFs and others	Ctcf	Blood	CD4 CD8 double positive cells	35276	4007/10841	757/10841	-324	-324	5.29326
SRX7348137	TFs and others	Ctcf	Blood	Thymocytes	33663	3812/10841	723/10841	-324	-324	5.27248
SRX5086084	TFs and others	Ctcf	Blood	Th2 Cells	25509	3076/10841	584/10841	-324	-324	5.26712
SRX2499697	TFs and others	Spi1	Blood	Scid.adh.2c2	51894	5828/10841	1109/10841	-324	-324	5.25518
SRX187201	TFs and others	Batf	Blood	Th17 Cells	21053	2279/10841	434/10841	-324	-324	5.25115
SRX7799918	TFs and others	Spi1	Blood	CH12	22973	2757/10841	526/10841	-324	-324	5.24144
SRX197254	TFs and others	Spi1	Blood	Macrophages	34372	3949/10841	754/10841	-324	-324	5.2374
SRX1815535	TFs and others	Ctcf	Blood	B-Lymphocytes	50121	5635/10841	1076/10841	-324	-324	5.23699
SRX3637267	TFs and others	Jun	Blood	Macrophages	23085	2613/10841	502/10841	-324	-324	5.20518
SRX187214	TFs and others	Fosl2	Blood	Th17 Cells	23080	2513/10841	483/10841	-324	-324	5.2029
SRX1815534	TFs and others	Ctcf	Blood	B-Lymphocytes	40055	4546/10841	875/10841	-324	-324	5.19543
SRX019781	TFs and others	Spi1	Blood	Macrophages	35252	3803/10841	732/10841	-324	-324	5.19536
SRX2499683	TFs and others	Spi1	Blood	CD25+ cells	43531	4905/10841	945/10841	-324	-324	5.19048
SRX319891	TFs and others	Rela	Blood	Macrophages	46642	4517/10841	871/10841	-324	-324	5.18599
SRX3637410	TFs and others	Jun	Blood	Macrophages	51297	5287/10841	1020/10841	-324	-324	5.18333
SRX5086081	TFs and others	Ctcf	Blood	Th2 Cells	27172	3224/10841	622/10841	-324	-324	5.18328
SRX278532	TFs and others	Cebpa	Blood	Granulocytic-monocytic-progenitors	23493	2617/10841	505/10841	-324	-324	5.18218
SRX323415	TFs and others	Cebpa	Blood	Granulocytic-monocytic-progenitors	23504	2614/10841	505/10841	-324	-324	5.17624
SRX197251	TFs and others	Spi1	Blood	Macrophages	28337	3311/10841	640/10841	-324	-324	5.17344
SRX041880	TFs and others	Ctcf	Blood	B-Lymphocytes	18310	2219/10841	429/10841	-324	-324	5.17249
SRX273258	TFs and others	Ctcf	Blood	B-Lymphocytes	23305	2620/10841	507/10841	-324	-324	5.16765
SRX5086069	TFs and others	Ctcf	Blood	Th2 Cells	42547	4662/10841	904/10841	-324	-324	5.15708
SRX2400147	TFs and others	Ctcf	Blood	CD4 CD8 double negative cells	23151	2742/10841	532/10841	-324	-324	5.15414
SRX199992	TFs and others	Ctcf	Blood	CD4 CD8 double positive cells	27179	3080/10841	598/10841	-324	-324	5.1505
SRX2499722	TFs and others	Spi1	Blood	Scid.adh.2c2	35039	4079/10841	792/10841	-324	-324	5.15025
SRX150875	TFs and others	Spi1	Blood	Macrophages	55306	5393/10841	1048/10841	-324	-324	5.14599
SRX150873	TFs and others	Spi1	Blood	Macrophages	56862	5499/10841	1069/10841	-324	-324	5.14406
SRX5086082	TFs and others	Ctcf	Blood	Th2 Cells	27317	3214/10841	625/10841	-324	-324	5.1424
SRX1650084	TFs and others	Rela	Blood	Macrophages	35124	3683/10841	717/10841	-324	-324	5.13668
SRX3637440	TFs and others	Spi1	Blood	Macrophages	52575	5496/10841	1070/10841	-324	-324	5.13645
SRX2755281	TFs and others	Rad21	Blood	B-Lymphocytes	46104	5245/10841	1022/10841	-324	-324	5.13209
SRX1815536	TFs and others	Ctcf	Blood	B-Lymphocytes	34540	3907/10841	762/10841	-324	-324	5.1273
SRX150876	TFs and others	Spi1	Blood	Macrophages	62116	5832/10841	1138/10841	-324	-324	5.12478
SRX3753606	TFs and others	Ctcf	Blood	CH12	22612	2595/10841	507/10841	-324	-324	5.11834
SRX2755280	TFs and others	Rad21	Blood	B-Lymphocytes	44039	5019/10841	982/10841	-324	-324	5.111
SRX019780	TFs and others	Spi1	Blood	Macrophages	35169	3705/10841	727/10841	-324	-324	5.09629
SRX3637299	TFs and others	Spi1	Blood	Macrophages	36464	3921/10841	773/10841	-324	-324	5.07245
SRX5086089	TFs and others	Ctcf	Blood	Th2 Cells	34950	3951/10841	779/10841	-324	-324	5.07189
SRX6828292	TFs and others	Ctcf	Blood	CH12	22590	2566/10841	506/10841	-324	-324	5.07115
SRX3419827	TFs and others	Spi1	Blood	Myeloid Cells	24256	2672/10841	527/10841	-324	-324	5.07021
SRX6828315	TFs and others	Ctcf	Blood	CH12	24302	2709/10841	535/10841	-324	-324	5.06355
SRX3004654	TFs and others	Rad21	Blood	HPC-7	23845	2815/10841	556/10841	-324	-324	5.06295
SRX2345173	TFs and others	Ctcf	Blood	Th1 Cells	36137	3850/10841	761/10841	-324	-324	5.05913
SRX3637383	TFs and others	Spi1	Blood	Macrophages	44861	4626/10841	915/10841	-324	-324	5.05574
SRX187191	TFs and others	Batf	Blood	Th17 Cells	41672	4081/10841	808/10841	-324	-324	5.05074
SRX6828276	TFs and others	Ctcfl	Blood	CH12	38377	4131/10841	818/10841	-324	-324	5.05012
SRX3004653	TFs and others	Rad21	Blood	HPC-7	19806	2337/10841	464/10841	-324	-324	5.03664
SRX3637357	TFs and others	Spi1	Blood	Macrophages	50524	5267/10841	1047/10841	-324	-324	5.03056
SRX3637541	TFs and others	Spi1	Blood	Macrophages	35358	3773/10841	753/10841	-324	-324	5.01062
SRX1532848	TFs and others	Spi1	Blood	AML246	33038	3569/10841	714/10841	-324	-324	4.9986
SRX5086085	TFs and others	Ctcf	Blood	Th2 Cells	34309	3828/10841	766/10841	-324	-324	4.99739
SRX298236	TFs and others	Ctcf	Blood	Pro-B cells	23233	2558/10841	512/10841	-324	-324	4.99609
SRX199985	TFs and others	Ctcf	Blood	Pro-B cells	23269	2555/10841	512/10841	-324	-324	4.99023
SRX2400146	TFs and others	Ctcf	Blood	CD4 CD8 double negative cells	21096	2470/10841	495/10841	-324	-324	4.9899
SRX2345171	TFs and others	Ctcf	Blood	Th1 Cells	31397	3328/10841	667/10841	-324	-324	4.98951
SRX6828362	TFs and others	Ctcf	Blood	CH12	23012	2524/10841	506/10841	-324	-324	4.98814
SRX298035	TFs and others	Ctcf	Blood	Ter119 Erythrocytes	28307	3116/10841	625/10841	-324	-324	4.9856
SRX107321	TFs and others	Ctcf	Blood	B-Lymphocytes	39845	4132/10841	829/10841	-324	-324	4.98432
SRX6828293	TFs and others	Ctcf	Blood	CH12	24013	2668/10841	536/10841	-324	-324	4.97761
SRX3004655	TFs and others	Rad21	Blood	HPC-7	21185	2473/10841	497/10841	-324	-324	4.97586
SRX6828331	TFs and others	Ctcf	Blood	CH12	24362	2649/10841	534/10841	-324	-324	4.96067
SRX5086074	TFs and others	Ctcf	Blood	Th2 Cells	46029	4790/10841	967/10841	-324	-324	4.95346
SRX6828367	TFs and others	Ctcf	Blood	CH12	23747	2593/10841	524/10841	-324	-324	4.94847
SRX3419828	TFs and others	Spi1	Blood	Myeloid Cells	29153	3091/10841	625/10841	-324	-324	4.9456
SRX6828281	TFs and others	Rad21	Blood	CH12	21626	2409/10841	488/10841	-324	-324	4.93648
SRX178456	TFs and others	Ctcf	Blood	Pro-B cells	20977	2274/10841	461/10841	-324	-324	4.93275
SRX6828308	TFs and others	Ctcf	Blood	CH12	32240	3412/10841	692/10841	-324	-324	4.93064
SRX5086070	TFs and others	Ctcf	Blood	Th2 Cells	41187	4294/10841	871/10841	-324	-324	4.92997
SRX498822	TFs and others	Spi1	Blood	Macrophages	50892	5138/10841	1043/10841	-324	-324	4.92617
SRX6828313	TFs and others	Epitope tags	Blood	CH12	42100	4422/10841	898/10841	-324	-324	4.92428
SRX2345168	TFs and others	Ctcf	Blood	Th1 Cells	38940	4023/10841	818/10841	-324	-324	4.91809
SRX1650085	TFs and others	Rela	Blood	Macrophages	27887	2857/10841	581/10841	-324	-324	4.91738
SRX5086080	TFs and others	Ctcf	Blood	Th2 Cells	30309	3325/10841	677/10841	-324	-324	4.91137
SRX187210	TFs and others	Ctcf	Blood	Th17 Cells	23268	2478/10841	505/10841	-324	-324	4.90693
SRX2980172	TFs and others	Spi1	Blood	Leukemia, Myeloid	34838	3834/10841	783/10841	-324	-324	4.89655
SRX1939448	TFs and others	Spi1	Blood	Hematopoietic progenitors	60398	6099/10841	1247/10841	-324	-324	4.89094
SRX245510	TFs and others	Ctcf	Blood	Plasmablasts	22848	2479/10841	507/10841	-324	-324	4.88955
SRX884087	TFs and others	Fli1	Blood	MLL-AF9 leukemic cell	79760	6914/10841	1416/10841	-324	-324	4.88277
SRX5086087	TFs and others	Ctcf	Blood	Th2 Cells	32681	3544/10841	726/10841	-324	-324	4.88154
SRX3723674	TFs and others	Spi1	Blood	Neutrophils	46836	4595/10841	942/10841	-324	-324	4.87792
SRX3637411	TFs and others	Jun	Blood	Macrophages	25846	2706/10841	555/10841	-324	-324	4.87568
SRX197232	TFs and others	Spi1	Blood	Macrophages	36393	3909/10841	803/10841	-324	-324	4.868
SRX6828370	TFs and others	Ctcf	Blood	CH12	29296	3100/10841	637/10841	-324	-324	4.86656
SRX5086106	TFs and others	Ctcf	Blood	Th2 Cells	32902	3584/10841	737/10841	-324	-324	4.86296
SRX5086105	TFs and others	Ctcf	Blood	Th2 Cells	32929	3575/10841	736/10841	-324	-324	4.85734
SRX273261	TFs and others	Ctcf	Blood	B-Lymphocytes	30354	3157/10841	651/10841	-324	-324	4.84946
SRX3753607	TFs and others	Ctcf	Blood	CH12	30751	3289/10841	679/10841	-324	-324	4.84389
SRX273253	TFs and others	Biotin	Blood	B-Lymphocytes	56445	5512/10841	1138/10841	-324	-324	4.84359
SRX2345170	TFs and others	Ctcf	Blood	Th1 Cells	44585	4470/10841	926/10841	-324	-324	4.82721
SRX6828355	TFs and others	Ctcf	Blood	CH12	28897	3124/10841	648/10841	-324	-324	4.82099
SRX6828284	TFs and others	Epitope tags	Blood	CH12	25049	2660/10841	554/10841	-324	-324	4.80144
SRX3380983	TFs and others	Spi1	Blood	Dendritic Cells	28282	2908/10841	606/10841	-324	-324	4.79868
SRX3753604	TFs and others	Ctcf	Blood	CH12	35615	3744/10841	781/10841	-324	-324	4.79385
SRX3380980	TFs and others	Spi1	Blood	Dendritic Cells	26541	2707/10841	566/10841	-324	-324	4.78269
SRX2499721	TFs and others	Spi1	Blood	Scid.adh.2c2	40897	4395/10841	919/10841	-324	-324	4.78237
SRX2345174	TFs and others	Ctcf	Blood	Th1 Cells	36211	3661/10841	766/10841	-324	-324	4.77937
SRX1642501	TFs and others	Smarca4	Blood	Acute Myeloid Leukemia	50161	4844/10841	1014/10841	-324	-324	4.77712
SRX1642491	TFs and others	Smarca4	Blood	Acute Myeloid Leukemia	30634	3081/10841	645/10841	-324	-324	4.77674
SRX5086103	TFs and others	Ctcf	Blood	Th2 Cells	34055	3611/10841	756/10841	-324	-324	4.77646
SRX2162565	TFs and others	Irf4	Blood	Pre-B cells	47908	5286/10841	1107/10841	-324	-324	4.77507
SRX2242858	TFs and others	Spi1	Blood	Macrophages	35026	3644/10841	764/10841	-324	-324	4.76963
SRX5086104	TFs and others	Ctcf	Blood	Th2 Cells	35428	3751/10841	787/10841	-324	-324	4.7662
SRX197253	TFs and others	Spi1	Blood	Macrophages	41315	4293/10841	901/10841	-324	-324	4.76471
SRX3419826	TFs and others	Spi1	Blood	Myeloid Cells	27581	2827/10841	594/10841	-324	-324	4.75926
SRX2755297	TFs and others	Ctcf	Blood	CH12	26168	2746/10841	577/10841	-324	-324	4.7591
SRX3380981	TFs and others	Spi1	Blood	Dendritic Cells	25066	2579/10841	542/10841	-324	-324	4.7583
SRX5086078	TFs and others	Ctcf	Blood	Th2 Cells	39952	4169/10841	877/10841	-324	-324	4.75371
SRX3637397	TFs and others	Spi1	Blood	Macrophages	59769	5578/10841	1175/10841	-324	-324	4.74723
SRX1465583	TFs and others	Spi1	Blood	Macrophages	44137	4251/10841	899/10841	-324	-324	4.72859
SRX6828336	TFs and others	Rad21	Blood	CH12	41195	4217/10841	893/10841	-324	-324	4.72228
SRX5086091	TFs and others	Ctcf	Blood	Th2 Cells	37301	3878/10841	822/10841	-324	-324	4.71776
SRX6708987	TFs and others	Rad21	Blood	B-Lymphocytes	22171	2364/10841	502/10841	-324	-324	4.70916
SRX498826	TFs and others	Spi1	Blood	Macrophages	56812	5434/10841	1157/10841	-324	-324	4.69663
SRX3380982	TFs and others	Spi1	Blood	Dendritic Cells	28565	2854/10841	608/10841	-324	-324	4.69408
SRX3753621	TFs and others	Rad21	Blood	B-Lymphocytes	43539	4570/10841	977/10841	-324	-324	4.67758
SRX6828298	TFs and others	Ctcf	Blood	CH12	33709	3406/10841	730/10841	-324	-324	4.66575
SRX7809213	TFs and others	Ctcf	Blood	Pro-B cells	25522	2635/10841	565/10841	-324	-324	4.66372
SRX6828354	TFs and others	Ctcf	Blood	CH12	28762	2979/10841	639/10841	-324	-324	4.66197
SRX742828	TFs and others	Spi1	Blood	Dendritic Cells	26877	2800/10841	601/10841	-324	-324	4.6589
SRX140383	TFs and others	Ep300	Blood	CH12	29132	2813/10841	605/10841	-324	-324	4.64959
SRX3380985	TFs and others	Spi1	Blood	Dendritic Cells	28705	2821/10841	607/10841	-324	-324	4.64745
SRX1642503	TFs and others	Smarca4	Blood	Acute Myeloid Leukemia	54681	5099/10841	1098/10841	-324	-324	4.6439
SRX498824	TFs and others	Spi1	Blood	Macrophages	55659	5247/10841	1130/10841	-324	-324	4.64336
SRX5086071	TFs and others	Ctcf	Blood	Th2 Cells	43186	4241/10841	915/10841	-324	-324	4.63497
SRX3753622	TFs and others	Rad21	Blood	B-Lymphocytes	44421	4601/10841	995/10841	-324	-324	4.62412
SRX5086073	TFs and others	Ctcf	Blood	Th2 Cells	32161	3241/10841	701/10841	-324	-324	4.6234
SRX273254	TFs and others	Biotin	Blood	B-Lymphocytes	79568	6893/10841	1493/10841	-324	-324	4.61688
SRX6828400	TFs and others	Rad21	Blood	CH12	36582	3702/10841	802/10841	-324	-324	4.61596
SRX6828401	TFs and others	Ctcf	Blood	CH12	33841	3445/10841	749/10841	-324	-324	4.59947
SRX2894913	TFs and others	Rad21	Blood	B-Lymphocytes	29093	3013/10841	657/10841	-324	-324	4.586
SRX197231	TFs and others	Spi1	Blood	Macrophages	42204	4248/10841	927/10841	-324	-324	4.58252
SRX2894912	TFs and others	Rad21	Blood	B-Lymphocytes	30546	3167/10841	692/10841	-324	-324	4.57659
SRX3753619	TFs and others	Rad21	Blood	B-Lymphocytes	47090	4807/10841	1051/10841	-324	-324	4.57374
SRX6828349	TFs and others	Rad21	Blood	CH12	39961	3992/10841	874/10841	-324	-324	4.56751
SRX498825	TFs and others	Spi1	Blood	Macrophages	59382	5487/10841	1204/10841	-324	-324	4.55731
SRX197234	TFs and others	Spi1	Blood	Macrophages	42342	4232/10841	931/10841	-324	-324	4.54565
SRX3723675	TFs and others	Spi1	Blood	Neutrophils	37619	3585/10841	790/10841	-324	-324	4.53797
SRX2403195	TFs and others	Spi1	Blood	RAW 264.7	43469	4241/10841	936/10841	-324	-324	4.53098
SRX5086072	TFs and others	Ctcf	Blood	Th2 Cells	48334	4556/10841	1006/10841	-324	-324	4.52883
SRX187208	TFs and others	Ctcf	Blood	Th0	26953	2631/10841	581/10841	-324	-324	4.5284
SRX2901293	TFs and others	Junb	Blood	Macrophages	33250	3111/10841	687/10841	-324	-324	4.52838
SRX6828399	TFs and others	Rad21	Blood	CH12	33293	3341/10841	739/10841	-324	-324	4.52097
SRX1487059	TFs and others	Ctcf	Blood	Bone marrow stromal cells	34702	3337/10841	740/10841	-324	-324	4.50946
SRX3753620	TFs and others	Rad21	Blood	B-Lymphocytes	40873	4155/10841	922/10841	-324	-324	4.50651
SRX6828323	TFs and others	Rad21	Blood	CH12	39716	3941/10841	875/10841	-324	-324	4.504
SRX310196	TFs and others	Ctcf	Blood	HPC-7	57477	5280/10841	1174/10841	-324	-324	4.49744
SRX1487062	TFs and others	Ctcf	Blood	Bone marrow stromal cells	40443	3902/10841	869/10841	-324	-324	4.49022
SRX2242857	TFs and others	Spi1	Blood	Macrophages	33688	3314/10841	739/10841	-324	-324	4.48444
SRX884089	TFs and others	Erg	Blood	MLL-AF9 leukemic cell	92747	7216/10841	1615/10841	-324	-324	4.46811
SRX2162564	TFs and others	Irf4	Blood	Pre-B cells	53521	5473/10841	1226/10841	-324	-324	4.46411
SRX1815537	TFs and others	Rad21	Blood	B-Lymphocytes	38081	3802/10841	852/10841	-324	-324	4.46244
SRX6828371	TFs and others	Ctcf	Blood	CH12	34395	3355/10841	752/10841	-324	-324	4.46144
SRX498827	TFs and others	Spi1	Blood	Macrophages	65414	5813/10841	1305/10841	-324	-324	4.45441
SRX2499720	TFs and others	Spi1	Blood	Scid.adh.2c2	31910	3259/10841	732/10841	-324	-324	4.45219
SRX150874	TFs and others	Spi1	Blood	Macrophages	75986	6468/10841	1455/10841	-324	-324	4.44536
SRX1815540	TFs and others	Rad21	Blood	B-Lymphocytes	39523	3928/10841	884/10841	-324	-324	4.44344
SRX4895110	TFs and others	Rad21	Blood	CH12	32711	3362/10841	757/10841	-324	-324	4.44122
SRX140370	TFs and others	Gata1	Blood	MEL	32006	2914/10841	657/10841	-324	-324	4.43531
SRX2499723	TFs and others	Spi1	Blood	Scid.adh.2c2	47055	4653/10841	1050/10841	-324	-324	4.43143
SRX4895137	TFs and others	Rad21	Blood	CH12	32766	3354/10841	757/10841	-324	-324	4.43065
SRX498823	TFs and others	Spi1	Blood	Macrophages	72671	6307/10841	1427/10841	-324	-324	4.41976
SRX4895111	TFs and others	Rad21	Blood	CH12	31436	3212/10841	728/10841	-324	-324	4.41209
SRX2345176	TFs and others	Ctcf	Blood	Th1 Cells	48314	4394/10841	996/10841	-324	-324	4.41165
SRX6828322	TFs and others	Rad21	Blood	CH12	36275	3528/10841	803/10841	-324	-324	4.39352
SRX6828302	TFs and others	Ctcf	Blood	CH12	36250	3448/10841	785/10841	-324	-324	4.39236
SRX2188529	TFs and others	Spi1	Blood	Pro-B cells	58038	5307/10841	1211/10841	-324	-324	4.38233
SRX6828273	TFs and others	Rad21	Blood	CH12	29632	2901/10841	662/10841	-324	-324	4.38218
SRX041879	TFs and others	Ctcf	Blood	Pro-B cells	24523	2504/10841	573/10841	-324	-324	4.36998
SRX197233	TFs and others	Spi1	Blood	Macrophages	43764	4224/10841	967/10841	-324	-324	4.36815
SRX187209	TFs and others	Ctcf	Blood	Th17 Cells	37129	3446/10841	789/10841	-324	-324	4.36755
SRX7809212	TFs and others	Ctcf	Blood	Pro-B cells	32178	3059/10841	701/10841	-324	-324	4.36377
SRX4895136	TFs and others	Rad21	Blood	CH12	30120	3053/10841	700/10841	-324	-324	4.36143
SRX150883	TFs and others	Spi1	Blood	Macrophages	75029	6309/10841	1448/10841	-324	-324	4.35704
SRX1465584	TFs and others	Spi1	Blood	Macrophages	45137	3909/10841	898/10841	-324	-324	4.35301
SRX150882	TFs and others	Spi1	Blood	Macrophages	73933	6236/10841	1433/10841	-324	-324	4.35171
SRX6828301	TFs and others	Epitope tags	Blood	CH12	34482	3254/10841	748/10841	-324	-324	4.35027
SRX6828300	TFs and others	Rad21	Blood	CH12	26929	2644/10841	608/10841	-324	-324	4.34868
SRX3380969	TFs and others	Irf8	Blood	Dendritic Cells	30793	2810/10841	649/10841	-324	-324	4.32974
SRX7809218	TFs and others	Ctcf	Blood	Pro-B cells	32549	3065/10841	708/10841	-324	-324	4.3291
SRX150881	TFs and others	Spi1	Blood	Macrophages	73109	6166/10841	1425/10841	-324	-324	4.32702
SRX4705100	TFs and others	Cebpa	Blood	MLL-AF9 leukemic cell	38173	3591/10841	831/10841	-324	-324	4.3213
SRX7809214	TFs and others	Ctcf	Blood	Pro-B cells	28443	2677/10841	620/10841	-324	-324	4.31774
SRX4895097	TFs and others	Rad21	Blood	CH12	37314	3650/10841	846/10841	-324	-324	4.31442
SRX6828334	TFs and others	Rad21	Blood	CH12	39994	3742/10841	868/10841	-324	-324	4.31106
SRX7809219	TFs and others	Ctcf	Blood	Pro-B cells	33872	3179/10841	738/10841	-324	-324	4.30759
SRX6828268	TFs and others	Ctcf	Blood	CH12	34893	3294/10841	766/10841	-324	-324	4.30026
SRX150877	TFs and others	Spi1	Blood	Macrophages	73188	6136/10841	1427/10841	-324	-324	4.29993
SRX7809217	TFs and others	Ctcf	Blood	Pro-B cells	28537	2681/10841	625/10841	-324	-324	4.2896
SRX310198	TFs and others	Ctcf	Blood	Mast Cells	49567	4523/10841	1055/10841	-324	-324	4.2872
SRX6828335	TFs and others	Rad21	Blood	CH12	40638	3771/10841	880/10841	-324	-324	4.28523
SRX2901294	TFs and others	Junb	Blood	Macrophages	34424	3053/10841	713/10841	-324	-324	4.28191
SRX7809215	TFs and others	Ctcf	Blood	Pro-B cells	29338	2739/10841	640/10841	-324	-324	4.27969
SRX2997919	TFs and others	Spi1	Blood	Hematopoietic Stem Cells	75453	6522/10841	1524/10841	-324	-324	4.27953
SRX682466	TFs and others	Ctcf	Blood	Th1 Cells	47323	4220/10841	990/10841	-324	-324	4.26263
SRX6903156	TFs and others	Ctcf	Blood	Hematopoietic Stem Cells	30811	2928/10841	688/10841	-324	-324	4.25581
SRX3723677	TFs and others	Spi1	Blood	Neutrophils	34736	3162/10841	743/10841	-324	-324	4.25572
SRX6903160	TFs and others	Ctcf	Blood	Hematopoietic Stem Cells	36340	3437/10841	811/10841	-324	-324	4.23798
SRX2980171	TFs and others	Spi1	Blood	Leukemia, Myeloid	51928	4804/10841	1134/10841	-324	-324	4.23633
SRX150879	TFs and others	Spi1	Blood	Macrophages	76423	6298/10841	1490/10841	-324	-324	4.22685
SRX6828274	TFs and others	Ctcf	Blood	CH12	36491	3344/10841	793/10841	-324	-324	4.2169
SRX150880	TFs and others	Spi1	Blood	Macrophages	74715	6177/10841	1465/10841	-324	-324	4.21638
SRX3753611	TFs and others	Ctcf	Blood	B-Lymphocytes	33601	3122/10841	741/10841	-324	-324	4.21323
SRX4705102	TFs and others	Cebpa	Blood	MLL-AF9 leukemic cell	33846	3083/10841	732/10841	-324	-324	4.21175
SRX150878	TFs and others	Spi1	Blood	Macrophages	74422	6153/10841	1461/10841	-324	-324	4.2115
SRX3753612	TFs and others	Ctcf	Blood	B-Lymphocytes	42744	3948/10841	938/10841	-324	-324	4.20896
SRX1487060	TFs and others	Ctcf	Blood	Bone marrow stromal cells	37659	3434/10841	816/10841	-324	-324	4.20833
SRX7809216	TFs and others	Ctcf	Blood	Pro-B cells	30110	2756/10841	655/10841	-324	-324	4.20763
SRX3753613	TFs and others	Ctcf	Blood	B-Lymphocytes	40698	3765/10841	897/10841	-324	-324	4.19732
SRX6903159	TFs and others	Ctcf	Blood	Hematopoietic Stem Cells	37221	3483/10841	831/10841	-324	-324	4.19134
SRX6903157	TFs and others	Ctcf	Blood	Hematopoietic Stem Cells	36893	3449/10841	823/10841	-324	-324	4.19077
SRX2499685	TFs and others	Spi1	Blood	CD25+ cells	69073	6100/10841	1459/10841	-324	-324	4.18095
SRX3004648	TFs and others	Ctcf	Blood	HPC-7	27166	2579/10841	617/10841	-324	-324	4.1799
SRX6828338	TFs and others	Epitope tags	Blood	CH12	39875	3542/10841	851/10841	-324	-324	4.16216
SRX2499684	TFs and others	Spi1	Blood	CD25+ cells	53519	4890/10841	1175/10841	-324	-324	4.1617
SRX6828339	TFs and others	Epitope tags	Blood	CH12	39824	3550/10841	858/10841	-324	-324	4.13753
SRX187207	TFs and others	Ctcf	Blood	Th0	40527	3516/10841	850/10841	-324	-324	4.13647
SRX6828269	TFs and others	Ctcf	Blood	CH12	44823	3986/10841	968/10841	-324	-324	4.11777
SRX390504	TFs and others	Spi1	Blood	Dendritic Cells	60994	5119/10841	1245/10841	-324	-324	4.11165
SRX6708975	TFs and others	Rad21	Blood	CH12F3	30168	2729/10841	664/10841	-324	-324	4.10994
SRX2997918	TFs and others	Spi1	Blood	Hematopoietic Stem Cells	77515	6398/10841	1558/10841	-324	-324	4.10655
SRX3723678	TFs and others	Spi1	Blood	Neutrophils	46117	3972/10841	968/10841	-324	-324	4.10331
SRX4895135	TFs and others	Rad21	Blood	CH12	34860	3247/10841	793/10841	-324	-324	4.09458
SRX6828364	TFs and others	Rad21	Blood	CH12	34913	3127/10841	764/10841	-324	-324	4.09293
SRX1583887	TFs and others	Spi1	Blood	Macrophages	81693	6407/10841	1574/10841	-324	-324	4.07052
SRX6828325	TFs and others	Epitope tags	Blood	CH12	56557	4824/10841	1190/10841	-324	-324	4.05378
SRX6828348	TFs and others	Rad21	Blood	CH12	35210	3106/10841	767/10841	-324	-324	4.04954
SRX6828324	TFs and others	Epitope tags	Blood	CH12	56970	4851/10841	1200/10841	-324	-324	4.0425
SRX2997917	TFs and others	Spi1	Blood	Hematopoietic Stem Cells	74209	6127/10841	1518/10841	-324	-324	4.03623
SRX6828352	TFs and others	Epitope tags	Blood	CH12	36012	3124/10841	774/10841	-324	-324	4.03618
SRX6828347	TFs and others	Rad21	Blood	CH12	37640	3308/10841	820/10841	-324	-324	4.03415
SRX6828341	TFs and others	Rad21	Blood	CH12	35241	3108/10841	775/10841	-324	-324	4.01032
SRX3004649	TFs and others	Ctcf	Blood	HPC-7	32164	2906/10841	726/10841	-324	-324	4.00275
SRX2997921	TFs and others	Spi1	Blood	Hematopoietic Stem Cells	74094	6019/10841	1508/10841	-324	-324	3.99138
SRX3753608	TFs and others	Ctcf	Blood	B-Lymphocytes	45481	3953/10841	991/10841	-324	-324	3.9889
SRX285627	TFs and others	Ctcf	Blood	Pro-B cells	61407	5213/10841	1309/10841	-324	-324	3.98243
SRX140396	TFs and others	Rad21	Blood	MEL	36324	3118/10841	784/10841	-324	-324	3.97704
SRX6828351	TFs and others	Epitope tags	Blood	CH12	39224	3322/10841	840/10841	-324	-324	3.95476
SRX188804	TFs and others	Ctcf	Blood	MEL	45435	3747/10841	949/10841	-324	-324	3.94837
SRX285626	TFs and others	Ctcf	Blood	Pro-B cells	56983	4793/10841	1215/10841	-324	-324	3.94486
SRX1583886	TFs and others	Spi1	Blood	Macrophages	85815	6535/10841	1667/10841	-324	-324	3.92022
SRX140386	TFs and others	Smc3	Blood	MEL	32510	2737/10841	699/10841	-324	-324	3.91559
SRX140393	TFs and others	Smc3	Blood	CH12	39542	3300/10841	852/10841	-324	-324	3.87324
SRX6828344	TFs and others	Epitope tags	Blood	CH12	52181	4230/10841	1098/10841	-324	-324	3.85246
SRX3753610	TFs and others	Ctcf	Blood	B-Lymphocytes	52142	4337/10841	1128/10841	-324	-324	3.84486
SRX1583888	TFs and others	Spi1	Blood	Macrophages	82162	6154/10841	1602/10841	-324	-324	3.84145
SRX6828342	TFs and others	Rad21	Blood	CH12	39832	3316/10841	865/10841	-324	-324	3.83353
SRX6828257	TFs and others	Rad21	Blood	CH12	40354	3413/10841	892/10841	-324	-324	3.82623
SRX3753609	TFs and others	Ctcf	Blood	B-Lymphocytes	55259	4530/10841	1186/10841	-324	-324	3.81956
SRX2997922	TFs and others	Spi1	Blood	Hematopoietic Stem Cells	87400	6634/10841	1746/10841	-324	-324	3.79954
SRX6828343	TFs and others	Epitope tags	Blood	CH12	51111	4061/10841	1072/10841	-324	-324	3.78825
SRX1815532	TFs and others	Ctcf	Blood	B-Lymphocytes	51627	4152/10841	1097/10841	-324	-324	3.78487
SRX2997920	TFs and others	Spi1	Blood	Hematopoietic Stem Cells	91551	6775/10841	1822/10841	-324	-324	3.71844
SRX6828262	TFs and others	Ctcf	Blood	CH12	51743	3985/10841	1093/10841	-324	-324	3.64593
SRX140372	TFs and others	Ctcf	Blood	CH12	56471	4188/10841	1177/10841	-324	-324	3.5582
SRX6828254	TFs and others	Ctcf	Blood	CH12	61291	4545/10841	1284/10841	-324	-324	3.53972
SRX884084	TFs and others	Spi1	Blood	MLL-AF9 leukemic cell	84186	5799/10841	1642/10841	-324	-324	3.53167
SRX143836	TFs and others	Ctcf	Blood	MEL	42136	3088/10841	876/10841	-324	-324	3.52511
SRX202957	TFs and others	Spi1	Blood	Tot2	71877	4903/10841	1394/10841	-324	-324	3.51722
SRX140359	TFs and others	Ctcf	Blood	MEL	55066	3947/10841	1136/10841	-324	-324	3.47447
SRX140374	TFs and others	Rad21	Blood	CH12	56637	4140/10841	1194/10841	-324	-324	3.46734
SRX6828378	TFs and others	Ctcf	Blood	CH12	55703	4122/10841	1208/10841	-324	-324	3.41225
SRX1411163	TFs and others	Tcf7	Blood	Thymocytes	54177	3801/10841	1183/10841	-324	-324	3.21302
SRX884085	TFs and others	Spi1	Blood	MLL-AF9 leukemic cell	156528	7798/10841	2687/10841	-324	-324	2.90212
SRX3802602	TFs and others	Tbx21	Blood	CD8-Positive T-Lymphocytes	3785	1396/10841	86/10841	-323.005	-322.461	16.2326
SRX3004651	TFs and others	Ctcf	Blood	HPC-7	26017	2514/10841	592/10841	-322.704	-322.13	4.24662
SRX187199	TFs and others	Batf	Blood	Th17 Cells	20373	2173/10841	415/10841	-320.698	-320.128	5.23614
SRX4510925	TFs and others	Eomes	Blood	OT-1	6572	1559/10841	145/10841	-320.431	-319.862	10.7517
SRX3637407	TFs and others	Cebpb	Blood	Macrophages	8982	1707/10841	203/10841	-320.064	-319.496	8.40887
SRX348403	TFs and others	Spi1	Blood	Macrophages	9170	1734/10841	215/10841	-319.434	-318.866	8.06512
SRX273224	TFs and others	Biotin	Blood	B-Lymphocytes	6316	1557/10841	146/10841	-319.047	-318.48	10.6644
SRX3380963	TFs and others	Irf5	Blood	Dendritic Cells	18837	2152/10841	408/10841	-318.818	-318.251	5.27451
SRX2901302	TFs and others	Atf3	Blood	Macrophages	12497	1891/10841	284/10841	-318.723	-318.157	6.65845
SRX2580293	TFs and others	Smc3	Blood	CD4 CD8 double negative cells	14821	2037/10841	352/10841	-318.639	-318.073	5.78693
SRX5730165	TFs and others	Nipbl	Blood	CH12F3	3200	1342/10841	74/10841	-318.343	-317.778	18.1351
SRX672288	TFs and others	Myc	Blood	Leukemia, Lymphoid	4819	1435/10841	104/10841	-318.137	-317.572	13.7981
SRX7669303	TFs and others	Ctcf	Blood	G1E	20020	2226/10841	447/10841	-318.044	-317.479	4.97987
SRX273252	TFs and others	Biotin	Blood	B-Lymphocytes	8838	1694/10841	201/10841	-317.747	-317.183	8.42786
SRX3660757	TFs and others	Mta2	Blood	Bone Marrow Cells	5582	1518/10841	134/10841	-317.224	-316.66	11.3284
SRX1465585	TFs and others	Epitope tags	Blood	Macrophages	22001	2263/10841	468/10841	-317.099	-316.536	4.83547
SRX6828380	TFs and others	Ctcf	Blood	CH12	25211	2432/10841	559/10841	-316.808	-316.245	4.35063
SRX6828256	TFs and others	Ctcf	Blood	CH12	25200	2431/10841	559/10841	-316.551	-315.989	4.34884
SRX3075750	TFs and others	Nr4a1	Blood	Macrophages	16576	2093/10841	383/10841	-316.516	-315.954	5.46475
SRX6828267	TFs and others	Ctcf	Blood	CH12	21398	2276/10841	479/10841	-314.994	-314.433	4.75157
SRX6828314	TFs and others	Ctcf	Blood	CH12	16023	2037/10841	359/10841	-314.698	-314.137	5.67409
SRX2975354	TFs and others	Stat5a	Blood	Natural Killer T-Cells	3028	1306/10841	67/10841	-314.451	-313.891	19.4925
SRX1630946	TFs and others	Spi1	Blood	Granulocytic-monocytic progenitors	12966	1891/10841	293/10841	-313.223	-312.663	6.45392
SRX319885	TFs and others	Spi1	Blood	Macrophages	10138	1740/10841	227/10841	-313.001	-312.442	7.6652
SRX148799	TFs and others	Biotin	Blood	B-Lymphocytes	5482	1481/10841	127/10841	-312.051	-311.492	11.6614
SRX6828332	TFs and others	Ctcf	Blood	CH12	19596	2173/10841	432/10841	-311.782	-311.224	5.03009
SRX1487063	TFs and others	Ctcf	Blood	Bone marrow stromal cells	21288	2247/10841	471/10841	-311.404	-310.846	4.7707
SRX1650090	TFs and others	Rela	Blood	Macrophages	18598	2100/10841	397/10841	-310.825	-310.267	5.28967
SRX2341416	TFs and others	Foxp3	Blood	Treg	3536	1335/10841	80/10841	-310.286	-309.729	16.6875
SRX7809239	TFs and others	Suz12	Blood	Pro-B cells	9851	1734/10841	229/10841	-309.977	-309.42	7.57205
SRX2400136	TFs and others	Smc3	Blood	CD4 CD8 double negative cells	11875	1851/10841	282/10841	-308.882	-308.326	6.56383
SRX392745	TFs and others	Spi1	Blood	HAFTL	15643	2016/10841	360/10841	-308.484	-307.928	5.6
SRX6828320	TFs and others	Epitope tags	Blood	CH12	17663	2083/10841	394/10841	-307.904	-307.349	5.2868
SRX3380964	TFs and others	Irf5	Blood	Dendritic Cells	4600	1412/10841	108/10841	-307.718	-307.163	13.0741
SRX7618597	TFs and others	Nfkb1	Blood	Macrophages	14094	1912/10841	312/10841	-307.668	-307.114	6.12821
SRX273222	TFs and others	Biotin	Blood	B-Lymphocytes	9163	1677/10841	209/10841	-307.347	-306.793	8.02392
SRX187202	TFs and others	Batf	Blood	Th17 Cells	10946	1743/10841	237/10841	-307.243	-306.69	7.35443
SRX3637485	TFs and others	Rela	Blood	Macrophages	17206	2035/10841	372/10841	-306.979	-306.426	5.47043
SRX7248150	TFs and others	Ctcf	Blood	CD4 CD8 double positive cells	10769	1756/10841	244/10841	-306.342	-305.789	7.19672
SRX3637300	TFs and others	Spi1	Blood	Macrophages	12246	1831/10841	278/10841	-305.813	-305.261	6.58633
SRX5086047	TFs and others	Batf	Blood	Th2 Cells	10699	1751/10841	243/10841	-305.59	-305.038	7.20576
SRX273237	TFs and others	Biotin	Blood	B-Lymphocytes	10189	1730/10841	234/10841	-305.559	-305.008	7.39316
SRX140398	TFs and others	Rad21	Blood	MEL	37450	2818/10841	810/10841	-305.409	-304.858	3.47901
SRX487080	TFs and others	Cebpa	Blood	Granulocytic-monocytic progenitors	7856	1594/10841	179/10841	-304.787	-304.237	8.90503
SRX109329	TFs and others	Stat1	Blood	Macrophages	18516	2044/10841	381/10841	-304.501	-303.951	5.36483
SRX140377	TFs and others	E2f4	Blood	MEL	3774	1325/10841	83/10841	-304.374	-303.825	15.9639
SRX148798	TFs and others	Biotin	Blood	B-Lymphocytes	5409	1446/10841	124/10841	-304.202	-303.653	11.6613
SRX3004650	TFs and others	Ctcf	Blood	HPC-7	23537	2346/10841	539/10841	-304.141	-303.593	4.3525
SRX4904815	TFs and others	Eomes	Blood	Natural Killer T-Cells	11194	1765/10841	252/10841	-303.737	-303.189	7.00397
SRX6828299	TFs and others	Rad21	Blood	CH12	23325	2313/10841	524/10841	-302.754	-302.206	4.41412
SRX145051	TFs and others	Ctcf	Blood	G1E	19957	2157/10841	443/10841	-301.965	-301.418	4.86907
SRX4047997	TFs and others	Trim33	Blood	Th17 Cells	10087	1700/10841	227/10841	-301.745	-301.198	7.48899
SRX1114544	TFs and others	Chd8	Blood	MLL-AF9 leukemic cell	4057	1331/10841	89/10841	-300.549	-300.003	14.9551
SRX2200546	TFs and others	Bach2	Blood	Pro-B cells	10185	1705/10841	231/10841	-300.522	-299.976	7.38095
SRX140356	TFs and others	Ep300	Blood	MEL	28499	2422/10841	589/10841	-300.515	-299.97	4.11205
SRX3637509	TFs and others	Jun	Blood	Macrophages	12198	1798/10841	272/10841	-300.399	-299.854	6.61029
SRX178460	TFs and others	Ctcf	Blood	Pro-B cells	17077	2022/10841	378/10841	-300.269	-299.725	5.34921
SRX3637459	TFs and others	Jun	Blood	Macrophages	20318	2152/10841	444/10841	-300.158	-299.614	4.84685
SRX6828311	TFs and others	Rad21	Blood	CH12	17775	2076/10841	406/10841	-299.723	-299.18	5.1133
SRX188803	TFs and others	Ubtf	Blood	CH12	4306	1327/10841	89/10841	-299.348	-298.805	14.9101
SRX6828353	TFs and others	Ctcf	Blood	CH12	15809	1967/10841	353/10841	-299.223	-298.68	5.57224
SRX6828265	TFs and others	Ctcfl	Blood	CH12	11643	1776/10841	265/10841	-298.648	-298.106	6.70189
SRX6477517	TFs and others	Spi1	Blood	Bone Marrow Cells	3273	1289/10841	78/10841	-298.29	-297.748	16.5256
SRX6828304	TFs and others	Rad21	Blood	CH12	21485	2224/10841	486/10841	-298.08	-297.539	4.57613
SRX8245934	TFs and others	Nr1h2	Blood	Macrophages	11396	1714/10841	242/10841	-295.933	-295.392	7.08264
SRX4895098	TFs and others	Ctcf	Blood	CH12	23331	2291/10841	527/10841	-295.742	-295.202	4.34725
SRX5095873	TFs and others	Spi1	Blood	Dendritic Cells	8590	1602/10841	195/10841	-295.74	-295.2	8.21538
SRX2341419	TFs and others	Foxp3	Blood	Treg	3105	1257/10841	71/10841	-295.455	-294.916	17.7042
SRX487082	TFs and others	Cebpa	Blood	Granulocytic-monocytic progenitors	8428	1593/10841	192/10841	-295.274	-294.735	8.29688
SRX316674	TFs and others	Spi1	Blood	B-Lymphocytes	10603	1702/10841	239/10841	-294.519	-293.98	7.12134
SRX2400145	TFs and others	Ctcf	Blood	CD4 CD8 double negative cells	22850	2246/10841	506/10841	-294.152	-293.614	4.43874
SRX140375	TFs and others	E2f4	Blood	CH12	3945	1302/10841	87/10841	-293.697	-293.159	14.9655
SRX3729400	TFs and others	Med1	Blood	Hematopoietic progenitors	2289	1193/10841	54/10841	-293.537	-293	22.0926
SRX187241	TFs and others	Irf4	Blood	Th17 Cells	16189	1929/10841	345/10841	-293.492	-292.955	5.5913
SRX172344	TFs and others	Irf4	Blood	Th17 Cells	6512	1474/10841	148/10841	-293.284	-292.748	9.95946
SRX4895113	TFs and others	Ctcf	Blood	CH12	20226	2151/10841	458/10841	-292.94	-292.404	4.69651
SRX3637352	TFs and others	Rela	Blood	Macrophages	3944	1314/10841	92/10841	-292.708	-292.172	14.2826
SRX3041631	TFs and others	Gabpa	Blood	CD4-Positive T-Lymphocytes	3163	1250/10841	72/10841	-292.345	-291.81	17.3611
SRX6828255	TFs and others	Ctcf	Blood	CH12	22284	2223/10841	498/10841	-292.08	-291.545	4.46386
SRX2400137	TFs and others	Smc3	Blood	CD4 CD8 double negative cells	13080	1845/10841	308/10841	-291.824	-291.29	5.99026
SRX1939447	TFs and others	Runx1	Blood	Hematopoietic progenitors	6118	1444/10841	139/10841	-291.553	-291.019	10.3885
SRX319883	TFs and others	Cebpa	Blood	Macrophages	15694	1898/10841	335/10841	-290.763	-290.23	5.66567
SRX6828328	TFs and others	Rad21	Blood	CH12	20155	2136/10841	455/10841	-290.551	-290.018	4.69451
SRX264595	TFs and others	Spi1	Blood	RAW 264.7	3937	1306/10841	92/10841	-290.32	-289.788	14.1957
SRX2773920	TFs and others	Junb	Blood	Th17 Cells	16424	1960/10841	367/10841	-289.761	-289.229	5.3406
SRX769794	TFs and others	Pparg	Blood	Macrophages	10611	1666/10841	231/10841	-289.661	-289.129	7.21212
SRX2894917	TFs and others	Ctcf	Blood	B-Lymphocytes	15356	1925/10841	351/10841	-289.141	-288.61	5.48433
SRX4475711	TFs and others	Kmt2a	Blood	Myeloid Progenitor Cells	2649	1206/10841	62/10841	-289.062	-288.531	19.4516
SRX1650089	TFs and others	Rela	Blood	Macrophages	19685	2063/10841	421/10841	-288.63	-288.1	4.90024
SRX273243	TFs and others	Biotin	Blood	B-Lymphocytes	3750	1284/10841	87/10841	-288.309	-287.779	14.7586
SRX3004652	TFs and others	Rad21	Blood	HPC-7	17987	2065/10841	423/10841	-288.139	-287.61	4.8818
SRX203217	TFs and others	Spi1	Blood	Granulocytes	8737	1583/10841	199/10841	-287.638	-287.109	7.95477
SRX6828361	TFs and others	Epitope tags	Blood	CH12	23028	2259/10841	528/10841	-287.193	-286.664	4.27841
SRX218291	TFs and others	Ctcf	Blood	B-Lymphocytes	9678	1628/10841	220/10841	-286.235	-285.707	7.4
SRX738259	TFs and others	Runx1	Blood	EML	6322	1437/10841	144/10841	-285.659	-285.131	9.97917
SRX838205	TFs and others	Brd2	Blood	Erythroblasts	5720	1403/10841	132/10841	-285.15	-284.623	10.6288
SRX145053	TFs and others	Ctcf	Blood	MEL	24644	2272/10841	541/10841	-284.524	-283.997	4.19963
SRX2417352	TFs and others	Stat1	Blood	Macrophages	9833	1635/10841	226/10841	-284.288	-283.762	7.23451
SRX3380965	TFs and others	Irf8	Blood	Dendritic Cells	24378	2241/10841	525/10841	-284.046	-283.52	4.26857
SRX6708974	TFs and others	Rad21	Blood	CH12F3	23838	2252/10841	532/10841	-283.606	-283.08	4.23308
SRX8110328	TFs and others	Pax5	Blood	B-Lymphocytes	4313	1314/10841	103/10841	-282.99	-282.465	12.7573
SRX184868	TFs and others	Ets1	Blood	CD4-Positive T-Lymphocytes	2328	1154/10841	53/10841	-282.677	-282.152	21.7736
SRX021880	TFs and others	Ctcf	Blood	Pro-B cells	20124	2091/10841	448/10841	-282.435	-281.911	4.66741
SRX140365	TFs and others	Jund	Blood	CH12	14907	1855/10841	330/10841	-282.091	-281.567	5.62121
SRX6828379	TFs and others	Rad21	Blood	CH12	36070	2709/10841	804/10841	-281.643	-281.12	3.3694
SRX7508563	TFs and others	Rad21	Blood	Pro-B cells	9393	1613/10841	221/10841	-281.423	-280.9	7.29864
SRX6708978	TFs and others	Rad21	Blood	CH12F3	22788	2205/10841	512/10841	-280.984	-280.461	4.30664
SRX091674	TFs and others	Spi1	Blood	CD4 CD8 double negative cells	5609	1366/10841	124/10841	-280.77	-280.248	11.0161
SRX6828376	TFs and others	Epitope tags	Blood	CH12	20570	2120/10841	467/10841	-280.646	-280.124	4.53961
SRX3637269	TFs and others	Jun	Blood	Macrophages	15781	1893/10841	352/10841	-280.153	-279.632	5.37784
SRX3380962	TFs and others	Irf5	Blood	Dendritic Cells	18288	1971/10841	392/10841	-279.539	-279.018	5.02806
SRX4895099	TFs and others	Ctcf	Blood	CH12	21307	2153/10841	487/10841	-279.524	-279.004	4.42094
SRX319882	TFs and others	Cebpa	Blood	Macrophages	14387	1797/10841	307/10841	-279.516	-278.996	5.85342
SRX4348311	TFs and others	Satb1	Blood	Thymocytes	5502	1376/10841	131/10841	-278.113	-277.593	10.5038
SRX1144905	TFs and others	Gata3	Blood	CD4-Positive T-Lymphocytes	11518	1676/10841	254/10841	-278.01	-277.491	6.59843
SRX8245937	TFs and others	Ep300	Blood	Macrophages	7429	1464/10841	165/10841	-277.801	-277.282	8.87273
SRX2894916	TFs and others	Ctcf	Blood	B-Lymphocytes	12315	1731/10841	282/10841	-276.202	-275.684	6.1383
SRX1036622	TFs and others	Kmt2d	Blood	CD4-Positive T-Lymphocytes	2478	1145/10841	57/10841	-275.7	-275.182	20.0877
SRX3637318	TFs and others	Cebpb	Blood	Macrophages	13125	1755/10841	294/10841	-275.7	-275.182	5.96939
SRX3868857	TFs and others	Zfp384	Blood	Pre-B cells	9592	1599/10841	224/10841	-275.631	-275.114	7.13839
SRX974254	TFs and others	Runx1	Blood	CD4-Positive T-Lymphocytes	7854	1491/10841	179/10841	-275.524	-275.007	8.32961
SRX1487065	TFs and others	Ctcf	Blood	Bone marrow stromal cells	19324	2038/10841	435/10841	-275.248	-274.732	4.68506
SRX187200	TFs and others	Batf	Blood	Th17 Cells	11731	1652/10841	249/10841	-274.53	-274.014	6.63454
SRX3753605	TFs and others	Ctcf	Blood	CH12	14470	1821/10841	329/10841	-273.65	-273.135	5.53495
SRX1114547	TFs and others	Whsc1l1	Blood	MLL-AF9 leukemic cell	3839	1223/10841	84/10841	-272.874	-272.359	14.5595
SRX2500347	TFs and others	Bhlhe41	Blood	B-Lymphocytes	3260	1196/10841	76/10841	-272.25	-271.735	15.7368
SRX2647493	TFs and others	Stat2	Blood	CD4-Positive T-Lymphocytes	2697	1147/10841	62/10841	-271.18	-270.666	18.5
SRX4909228	TFs and others	Spi1	Blood	Dendritic Cells	10969	1646/10841	252/10841	-271.077	-270.563	6.53175
SRX039652	TFs and others	Smarca4	Blood	Th1 Cells	4327	1254/10841	99/10841	-268.771	-268.258	12.6667
SRX3380970	TFs and others	Irf8	Blood	Dendritic Cells	23671	2141/10841	507/10841	-267.306	-266.793	4.22288
SRX398230	TFs and others	Irf4	Blood	Pro-B cells	6631	1393/10841	153/10841	-266.355	-265.843	9.10458
SRX3678166	TFs and others	Ncor1	Blood	Dendritic Cells	11868	1638/10841	258/10841	-265.32	-264.808	6.34884
SRX3380968	TFs and others	Irf8	Blood	Dendritic Cells	23038	2122/10841	501/10841	-265.316	-264.804	4.23553
SRX1550525	TFs and others	Hes1	Blood	Macrophages	3193	1166/10841	74/10841	-265.182	-264.671	15.7568
SRX275703	TFs and others	Erg	Blood	Leukemia, Myeloid	4367	1229/10841	95/10841	-264.876	-264.365	12.9368
SRX1597807	TFs and others	Brd4	Blood	MLL-AF9 leukemic cell	8749	1479/10841	190/10841	-264.667	-264.157	7.78421
SRX2417361	TFs and others	Cebpb	Blood	Macrophages	14852	1799/10841	335/10841	-264.643	-264.133	5.37015
SRX3678167	TFs and others	Ncor1	Blood	Dendritic Cells	10863	1583/10841	235/10841	-264.363	-263.853	6.73617
SRX353407	TFs and others	Stat6	Blood	Th9	4010	1221/10841	93/10841	-264.262	-263.753	13.129
SRX2210954	TFs and others	Spi1	Blood	Bone Marrow Cells	24600	2236/10841	567/10841	-264.172	-263.663	3.94356
SRX188796	TFs and others	Zc3h11a	Blood	MEL	18246	1931/10841	403/10841	-263.72	-263.212	4.79156
SRX3637491	TFs and others	Spi1	Blood	Macrophages	13199	1719/10841	299/10841	-263.307	-262.799	5.74916
SRX199973	TFs and others	Ctcf	Blood	CD4 CD8 double negative cells	17337	1905/10841	392/10841	-262.561	-262.053	4.85969
SRX392742	TFs and others	Spi1	Blood	HAFTL	11772	1658/10841	272/10841	-262.467	-261.96	6.09559
SRX3868856	TFs and others	Zfp384	Blood	Pre-B cells	9658	1548/10841	223/10841	-262.293	-261.786	6.9417
SRX2880137	TFs and others	Bcl11b	Blood	CD4-Positive T-Lymphocytes	2784	1127/10841	65/10841	-262.179	-261.673	17.3385
SRX3637539	TFs and others	Spi1	Blood	Macrophages	14197	1757/10841	320/10841	-261.745	-261.239	5.49063
SRX3380967	TFs and others	Irf8	Blood	Dendritic Cells	21902	2066/10841	480/10841	-261.008	-260.503	4.30417
SRX264235	TFs and others	Bach2	Blood	CD4-Positive T-Lymphocytes	6903	1384/10841	157/10841	-260.924	-260.419	8.81529
SRX1056344	TFs and others	Runx1	Blood	416B	2727	1117/10841	64/10841	-260.164	-259.659	17.4531
SRX140366	TFs and others	Myb	Blood	MEL	8354	1445/10841	184/10841	-259.259	-258.755	7.85326
SRX2901273	TFs and others	Smarca4	Blood	Macrophages	12129	1668/10841	283/10841	-258.824	-258.32	5.89399
SRX6708976	TFs and others	Rad21	Blood	CH12F3	20251	2016/10841	458/10841	-258.742	-258.239	4.40175
SRX6828303	TFs and others	Rad21	Blood	CH12	20612	2025/10841	463/10841	-258.659	-258.156	4.37365
SRX2522377	TFs and others	Brd4	Blood	Lymphoma cell lines	2338	1067/10841	52/10841	-257.294	-256.791	20.5192
SRX702807	TFs and others	Notch1	Blood	T-ALL	2420	1075/10841	56/10841	-255.566	-255.064	19.1964
SRX6828360	TFs and others	Epitope tags	Blood	CH12	21213	2050/10841	484/10841	-255.236	-254.734	4.23554
SRX2901288	TFs and others	Fos	Blood	Macrophages	18157	1899/10841	405/10841	-254.635	-254.134	4.68889
SRX2647477	TFs and others	Stat2	Blood	CD4-Positive T-Lymphocytes	2583	1081/10841	59/10841	-254.333	-253.832	18.322
SRX2755288	TFs and others	Rad21	Blood	CH12	19437	1985/10841	451/10841	-254.29	-253.789	4.40133
SRX2400148	TFs and others	Ctcf	Blood	CD4 CD8 double negative cells	17243	1862/10841	388/10841	-253.619	-253.119	4.79897
SRX391769	TFs and others	Irf8	Blood	Dendritic Cells	17357	1854/10841	384/10841	-253.572	-253.072	4.82812
SRX2901279	TFs and others	Cebpb	Blood	Macrophages	14320	1727/10841	321/10841	-253.395	-252.896	5.38006
SRX187268	TFs and others	Stat3	Blood	Th17 Cells	6413	1313/10841	140/10841	-253.233	-252.734	9.37857
SRX392765	TFs and others	Ep300	Blood	HAFTL	4977	1245/10841	115/10841	-252.963	-252.464	10.8261
SRX122386	TFs and others	Ctcf	Blood	Dendritic Cells	13934	1725/10841	321/10841	-252.877	-252.379	5.37383
SRX6797039	TFs and others	Gata1	Blood	Erythroblasts	27217	2274/10841	617/10841	-252.401	-251.903	3.68558
SRX023716	TFs and others	Paxip1	Blood	B-Lymphocytes	5946	1282/10841	130/10841	-251.915	-251.418	9.86154
SRX1986995	TFs and others	Biotin	Blood	Thymocytes	2058	1027/10841	46/10841	-251.576	-251.079	22.3261
SRX2901271	TFs and others	Smarca4	Blood	Macrophages	8745	1473/10841	208/10841	-251.309	-250.812	7.08173
SRX3829343	TFs and others	Foxp3	Blood	Treg	2017	1036/10841	49/10841	-251.086	-250.59	21.1429
SRX4475707	TFs and others	Cebpa	Blood	Myeloid Progenitor Cells	11863	1600/10841	266/10841	-250.515	-250.019	6.01504
SRX2463390	TFs and others	Rad21	Blood	ECOMG	19197	1943/10841	437/10841	-250.388	-249.893	4.44622
SRX6828286	TFs and others	Ctcf	Blood	CH12	14325	1720/10841	324/10841	-249.991	-249.496	5.30864
SRX498833	TFs and others	Stat1	Blood	Macrophages	6585	1341/10841	157/10841	-248.863	-248.368	8.5414
SRX6828263	TFs and others	Rad21	Blood	CH12	24987	2162/10841	562/10841	-248.453	-247.959	3.84698
SRX2647478	TFs and others	Stat2	Blood	CD4-Positive T-Lymphocytes	2537	1058/10841	58/10841	-248.438	-247.944	18.2414
SRX1144904	TFs and others	Gata3	Blood	CD4-Positive T-Lymphocytes	10783	1530/10841	238/10841	-248.263	-247.77	6.42857
SRX3380966	TFs and others	Irf8	Blood	Dendritic Cells	21275	1986/10841	465/10841	-248.108	-247.615	4.27097
SRX1892683	TFs and others	Runx1	Blood	416B	3571	1134/10841	83/10841	-247.495	-247.002	13.6627
SRX3637265	TFs and others	Cebpb	Blood	Macrophages	12924	1636/10841	290/10841	-246.509	-246.017	5.64138
SRX187205	TFs and others	Maf	Blood	Th17 Cells	10356	1487/10841	223/10841	-245.781	-245.289	6.66816
SRX3729401	TFs and others	Med1	Blood	Hematopoietic progenitors	1930	1006/10841	46/10841	-245.218	-244.727	21.8696
SRX3729398	TFs and others	Spi1	Blood	Hematopoietic progenitors	5402	1247/10841	126/10841	-244.999	-244.508	9.89683
SRX188806	TFs and others	Rcor2	Blood	CH12	7622	1358/10841	170/10841	-244.623	-244.132	7.98824
SRX188812	TFs and others	Zc3h11a	Blood	CH12	15737	1757/10841	354/10841	-243.976	-243.486	4.96328
SRX2341956	TFs and others	Spi1	Blood	Hematopoietic Stem Cells	8013	1387/10841	183/10841	-243.935	-243.445	7.57923
SRX6828318	TFs and others	Rad21	Blood	CH12	14172	1702/10841	327/10841	-243.787	-243.298	5.20489
SRX5086065	TFs and others	Med12	Blood	Th2 Cells	2430	1045/10841	59/10841	-243.556	-243.067	17.7119
SRX675958	TFs and others	Ep300	Blood	Th1 Cells	3147	1095/10841	75/10841	-243.216	-242.727	14.6
SRX6828337	TFs and others	Epitope tags	Blood	CH12	14768	1713/10841	334/10841	-242.974	-242.486	5.12874
SRX1465586	TFs and others	Mafb	Blood	Macrophages	14549	1698/10841	327/10841	-242.763	-242.275	5.19266
SRX1465785	TFs and others	Ep300	Blood	Treg	4573	1176/10841	103/10841	-242.748	-242.261	11.4175
SRX6828275	TFs and others	Rad21	Blood	CH12	19409	1907/10841	437/10841	-241.494	-241.007	4.36384
SRX039653	TFs and others	Smarca4	Blood	Th2 Cells	4268	1157/10841	98/10841	-241.367	-240.88	11.8061
SRX2162562	TFs and others	Med1	Blood	Pre-B cells	2408	1026/10841	57/10841	-239.868	-239.382	18
SRX353406	TFs and others	Stat6	Blood	Th9	8200	1365/10841	184/10841	-237.271	-236.785	7.41848
SRX7248105	TFs and others	Smc3	Blood	CD4 CD8 double positive cells	4464	1156/10841	103/10841	-236.997	-236.511	11.2233
SRX6828377	TFs and others	Epitope tags	Blood	CH12	18639	1877/10841	431/10841	-236.888	-236.403	4.35499
SRX1613082	TFs and others	Ep300	Blood	CD8-Positive T-Lymphocytes	4112	1120/10841	92/10841	-235.668	-235.183	12.1739
SRX7248104	TFs and others	Smc3	Blood	CD4 CD8 double positive cells	4843	1179/10841	113/10841	-235.652	-235.168	10.4336
SRX4475709	TFs and others	Cebpa	Blood	Myeloid Progenitor Cells	11019	1507/10841	250/10841	-235.155	-234.671	6.028
SRX3660793	TFs and others	Rest	Blood	Scid.adh.2c2	5977	1252/10841	142/10841	-234.643	-234.159	8.8169
SRX760019	TFs and others	Spi1	Blood	X18.1.1	14499	1659/10841	325/10841	-233.853	-233.37	5.10462
SRX6828383	TFs and others	Epitope tags	Blood	CH12	11792	1538/10841	267/10841	-233.68	-233.197	5.7603
SRX8245921	TFs and others	Nr1h2	Blood	Macrophages	7598	1304/10841	166/10841	-232.452	-231.97	7.85542
SRX865023	TFs and others	Stat1	Blood	CD4-Positive T-Lymphocytes	2906	1035/10841	68/10841	-231.982	-231.5	15.2206
SRX877593	TFs and others	Pou2af1	Blood	CD4-Positive T-Lymphocytes	2908	1034/10841	68/10841	-231.688	-231.206	15.2059
SRX2901301	TFs and others	Atf3	Blood	Macrophages	8203	1358/10841	190/10841	-231.526	-231.045	7.14737
SRX1487128	TFs and others	Runx2	Blood	Bone marrow stromal cells	9023	1399/10841	208/10841	-231.345	-230.864	6.72596
SRX288145	TFs and others	Maf	Blood	Th17 Cells	10149	1436/10841	225/10841	-230.967	-230.487	6.38222
SRX6828280	TFs and others	Rad21	Blood	CH12	16678	1761/10841	383/10841	-230.764	-230.284	4.59791
SRX187190	TFs and others	Batf	Blood	Th0	11315	1474/10841	243/10841	-230.499	-230.019	6.06584
SRX2901300	TFs and others	Atf3	Blood	Macrophages	9434	1414/10841	216/10841	-230.496	-230.017	6.5463
SRX1650087	TFs and others	Rela	Blood	Macrophages	10253	1451/10841	233/10841	-230.231	-229.752	6.22747
SRX2242856	TFs and others	Gabpa	Blood	Macrophages	2323	982/10841	55/10841	-228.744	-228.265	17.8545
SRX2901287	TFs and others	Fos	Blood	Macrophages	15699	1690/10841	351/10841	-228.602	-228.124	4.81481
SRX6824769	TFs and others	Ahr	Blood	CD4-Positive T-Lymphocytes	4228	1104/10841	95/10841	-228.571	-228.093	11.6211
SRX3637316	TFs and others	Cebpb	Blood	Macrophages	11516	1501/10841	260/10841	-227.95	-227.473	5.77308
SRX3637441	TFs and others	Spi1	Blood	Macrophages	12080	1537/10841	278/10841	-227.396	-226.919	5.52878
SRX2946117	TFs and others	Epitope tags	Blood	CD4-Positive T-Lymphocytes	7970	1315/10841	179/10841	-226.92	-226.443	7.34637
SRX187204	TFs and others	Maf	Blood	Th17 Cells	9686	1384/10841	209/10841	-226.734	-226.258	6.62201
SRX6797033	TFs and others	Gata1	Blood	Erythroblasts	21802	1955/10841	497/10841	-226.593	-226.117	3.9336
SRX041332	TFs and others	Stat5b	Blood	Dendritic Cells	13408	1541/10841	282/10841	-226.272	-225.797	5.46454
SRX273247	TFs and others	Biotin	Blood	B-Lymphocytes	2913	1010/10841	67/10841	-225.558	-225.083	15.0746
SRX3637293	TFs and others	Rela	Blood	Macrophages	10804	1441/10841	237/10841	-225.289	-224.814	6.08017
SRX5086058	TFs and others	Batf	Blood	Th2 Cells	8046	1331/10841	189/10841	-224.882	-224.408	7.04233
SRX1063037	TFs and others	Stat1	Blood	CD4-Positive T-Lymphocytes	2565	982/10841	59/10841	-224.841	-224.367	16.6441
SRX6828285	TFs and others	Ctcf	Blood	CH12	12721	1554/10841	291/10841	-224.813	-224.339	5.34021
SRX273249	TFs and others	Biotin	Blood	B-Lymphocytes	2460	975/10841	57/10841	-224.704	-224.231	17.1053
SRX3113705	TFs and others	Brd4	Blood	CD4-Positive T-Lymphocytes	2074	940/10841	47/10841	-224.318	-223.845	20
SRX2242855	TFs and others	Gabpa	Blood	Macrophages	2300	967/10841	55/10841	-224.289	-223.817	17.5818
SRX1411152	TFs and others	Tcf7	Blood	Thymocytes	10978	1427/10841	233/10841	-223.921	-223.449	6.12446
SRX019136	TFs and others	Spi1	Blood	Macrophages	13346	1548/10841	290/10841	-223.81	-223.338	5.33793
SRX2755299	TFs and others	Ctcf	Blood	CH12	8733	1347/10841	198/10841	-223.578	-223.107	6.80303
SRX3324130	TFs and others	Stat4	Blood	Natural Killer T-Cells	3808	1065/10841	88/10841	-223.148	-222.677	12.1023
SRX3557050	TFs and others	Nelfe	Blood	Macrophages	2001	935/10841	47/10841	-222.823	-222.352	19.8936
SRX475270	TFs and others	Tgif1	Blood	MLL-AF9 leukemic cell	5469	1152/10841	120/10841	-222.693	-222.223	9.6
SRX140361	TFs and others	Mafk	Blood	CH12	15950	1661/10841	350/10841	-221.873	-221.403	4.74571
SRX6828375	TFs and others	Epitope tags	Blood	CH12	14768	1628/10841	334/10841	-221.513	-221.044	4.87425
SRX273241	TFs and others	Biotin	Blood	B-Lymphocytes	4229	1078/10841	95/10841	-221.123	-220.654	11.3474
SRX039654	TFs and others	Smarca4	Blood	Th1 Cells	3762	1057/10841	88/10841	-220.848	-220.379	12.0114
SRX187212	TFs and others	Etv6	Blood	Th17 Cells	2385	943/10841	53/10841	-219.144	-218.676	17.7925
SRX6708977	TFs and others	Rad21	Blood	CH12F3	16969	1719/10841	387/10841	-218.575	-218.107	4.44186
SRX392741	TFs and others	Spi1	Blood	HAFTL	10892	1449/10841	253/10841	-218.366	-217.898	5.72727
SRX7669302	TFs and others	Ctcf	Blood	G1E	11265	1463/10841	260/10841	-218.132	-217.665	5.62692
SRX2341415	TFs and others	Foxp3	Blood	Treg	2560	956/10841	58/10841	-218.126	-217.659	16.4828
SRX6828278	TFs and others	Ctcf	Blood	CH12	12056	1493/10841	275/10841	-217.732	-217.266	5.42909
SRX3678169	TFs and others	Spi1	Blood	Dendritic Cells	15653	1636/10841	346/10841	-217.623	-217.157	4.72832
SRX5086064	TFs and others	Med12	Blood	Th2 Cells	2130	933/10841	52/10841	-217.169	-216.703	17.9423
SRX2755291	TFs and others	Rad21	Blood	CH12	16631	1702/10841	382/10841	-216.753	-216.288	4.4555
SRX187230	TFs and others	Irf4	Blood	Th0	5983	1164/10841	133/10841	-216.598	-216.133	8.75188
SRX1718163	TFs and others	Ctcf	Blood	G1E	16863	1694/10841	379/10841	-216.198	-215.733	4.46966
SRX6828287	TFs and others	Ctcf	Blood	CH12	9510	1368/10841	220/10841	-215.986	-215.522	6.21818
SRX2755285	TFs and others	Rad21	Blood	CH12	11487	1465/10841	265/10841	-215.935	-215.471	5.5283
SRX041881	TFs and others	Rad21	Blood	Pro-B cells	19083	1786/10841	429/10841	-215.762	-215.299	4.16317
SRX487081	TFs and others	Cebpa	Blood	Granulocytic-monocytic progenitors	5463	1139/10841	125/10841	-215.393	-214.93	9.112
SRX2901284	TFs and others	Cebpd	Blood	Macrophages	12227	1479/10841	273/10841	-215.228	-214.765	5.41758
SRX1718165	TFs and others	Ctcf	Blood	G1E	14734	1600/10841	333/10841	-215.043	-214.581	4.8048
SRX4705099	TFs and others	Cebpa	Blood	MLL-AF9 leukemic cell	18925	1776/10841	426/10841	-214.696	-214.234	4.16901
SRX122389	TFs and others	Ctcf	Blood	Dendritic Cells	10930	1435/10841	255/10841	-213.668	-213.206	5.62745
SRX122387	TFs and others	Ctcf	Blood	Dendritic Cells	11153	1437/10841	258/10841	-212.552	-212.091	5.56977
SRX1306535	TFs and others	Smc1a	Blood	T-Lymphocytes	4897	1095/10841	113/10841	-211.943	-211.482	9.69027
SRX3637264	TFs and others	Cebpb	Blood	Macrophages	10888	1406/10841	245/10841	-211.7	-211.24	5.73878
SRX2901272	TFs and others	Smarca4	Blood	Macrophages	8570	1308/10841	201/10841	-211.413	-210.953	6.50746
SRX4348310	TFs and others	Satb1	Blood	Thymocytes	4513	1081/10841	109/10841	-211.027	-210.567	9.91743
SRX1550526	TFs and others	Hes1	Blood	Macrophages	2552	935/10841	59/10841	-211.002	-210.543	15.8475
SRX392763	TFs and others	Ep300	Blood	HAFTL	3540	1005/10841	82/10841	-210.926	-210.467	12.2561
SRX3637295	TFs and others	Rela	Blood	Macrophages	3484	997/10841	81/10841	-209.47	-209.011	12.3086
SRX6708979	TFs and others	Rad21	Blood	CH12F3	18639	1751/10841	426/10841	-208.745	-208.287	4.11033
SRX3868860	TFs and others	Taf15	Blood	Pre-B cells	5413	1115/10841	125/10841	-208.739	-208.281	8.92
SRX5958816	TFs and others	Fli1	Blood	Pro-B cells	2743	951/10841	67/10841	-208.329	-207.871	14.194
SRX8110329	TFs and others	Pax5	Blood	Plasmablasts	3177	974/10841	75/10841	-207.958	-207.501	12.9867
SRX1686487	TFs and others	Cebpb	Blood	Bone Marrow Cells	8118	1236/10841	176/10841	-207.593	-207.136	7.02273
SRX187257	TFs and others	Ep300	Blood	Th17 Cells	8126	1231/10841	174/10841	-207.511	-207.055	7.07471
SRX288146	TFs and others	Maf	Blood	Th17 Cells	9097	1295/10841	202/10841	-207.401	-206.945	6.41089
SRX392731	TFs and others	Cebpa	Blood	HAFTL	10375	1336/10841	222/10841	-206.502	-206.046	6.01802
SRX2901289	TFs and others	Fos	Blood	Macrophages	14147	1539/10841	321/10841	-205.834	-205.379	4.79439
SRX145328	TFs and others	Irf3	Blood	Macrophages	4267	1018/10841	93/10841	-205.661	-205.206	10.9462
SRX2463389	TFs and others	Rad21	Blood	in vitro differentiated neutrophils	11296	1416/10841	261/10841	-205.596	-205.141	5.42529
SRX2433411	TFs and others	Hdac1	Blood	T-Lymphocytes	2796	928/10841	63/10841	-205.255	-204.801	14.7302
SRX6828374	TFs and others	Rad21	Blood	CH12	13384	1518/10841	312/10841	-205.063	-204.609	4.86538
SRX4178762	TFs and others	Stat2	Blood	Macrophages	11274	1409/10841	259/10841	-204.885	-204.431	5.44015
SRX997428	TFs and others	Spi1	Blood	Erythroleukemia cells	9343	1308/10841	214/10841	-203.807	-203.354	6.11215
SRX556709	TFs and others	Spi1	Blood	WEHI-279	7964	1231/10841	180/10841	-203.785	-203.332	6.83889
SRX761324	TFs and others	Bach2	Blood	CD4-Positive T-Lymphocytes	2386	897/10841	55/10841	-203.642	-203.19	16.3091
SRX877596	TFs and others	Pou2af1	Blood	CD4-Positive T-Lymphocytes	2599	911/10841	60/10841	-203.052	-202.6	15.1833
SRX6828319	TFs and others	Epitope tags	Blood	CH12	9877	1331/10841	226/10841	-202.954	-202.502	5.88938
SRX2755287	TFs and others	Rad21	Blood	CH12	17300	1684/10841	403/10841	-202.931	-202.48	4.17866
SRX1460842	TFs and others	Brd4	Blood	Th1 Cells	2882	919/10841	63/10841	-202.637	-202.186	14.5873
SRX1650086	TFs and others	Rela	Blood	Macrophages	13896	1488/10841	305/10841	-201.104	-200.653	4.87869
SRX140373	TFs and others	Usf2	Blood	CH12	5264	1068/10841	118/10841	-200.771	-200.321	9.05085
SRX140364	TFs and others	Jun	Blood	CH12	11371	1382/10841	254/10841	-200.704	-200.254	5.44094
ERX1167949	TFs and others	Elf1	Blood	HPC-7	2430	881/10841	54/10841	-199.904	-199.454	16.3148
SRX1532847	TFs and others	Spi1	Blood	AML246	15920	1598/10841	364/10841	-199.896	-199.447	4.39011
SRX6828307	TFs and others	Ctcf	Blood	CH12	9269	1288/10841	212/10841	-199.769	-199.32	6.07547
SRX3637268	TFs and others	Jun	Blood	Macrophages	10672	1352/10841	242/10841	-199.526	-199.078	5.58678
SRX6708989	TFs and others	Rad21	Blood	B-Lymphocytes	11929	1424/10841	277/10841	-199.274	-198.826	5.14079
SRX6708980	TFs and others	Rad21	Blood	CH12F3	17301	1649/10841	393/10841	-199.041	-198.593	4.19593
SRX187189	TFs and others	Batf	Blood	Th0	9316	1267/10841	204/10841	-198.922	-198.475	6.21078
SRX4348308	TFs and others	Satb1	Blood	Thymocytes	3340	957/10841	80/10841	-198.865	-198.418	11.9625
SRX2858289	TFs and others	Rela	Blood	Treg	1753	839/10841	43/10841	-198.371	-197.924	19.5116
SRX122501	TFs and others	Cebpb	Blood	Dendritic Cells	14484	1506/10841	321/10841	-197.743	-197.297	4.69159
SRX997429	TFs and others	Spi1	Blood	Erythroleukemia cells	8268	1225/10841	188/10841	-197.363	-196.917	6.51596
SRX187232	TFs and others	Irf4	Blood	Th17 Cells	5860	1078/10841	128/10841	-196.463	-196.017	8.42188
SRX6708983	TFs and others	Rad21	Blood	CH12F3	14421	1522/10841	332/10841	-196.407	-195.962	4.58434
SRX2636869	TFs and others	Ctcf	Blood	Bone Marrow Cells	10810	1356/10841	251/10841	-195.729	-195.284	5.40239
SRX7481988	TFs and others	Rad21	Blood	Pro-B cells	8295	1225/10841	191/10841	-195.584	-195.139	6.41361
SRX970834	TFs and others	Rela	Blood	Macrophages	4649	1024/10841	109/10841	-195.14	-194.696	9.3945
SRX1036624	TFs and others	Kmt2d	Blood	CD4-Positive T-Lymphocytes	1808	819/10841	41/10841	-194.5	-194.056	19.9756
SRX1532850	TFs and others	Spi1	Blood	AML246	9481	1282/10841	219/10841	-194.278	-193.835	5.85388
SRX105450	TFs and others	Runx1	Blood	L8057	3846	967/10841	90/10841	-193.637	-193.194	10.7444
SRX5056011	TFs and others	Spi1	Blood	Hematopoietic progenitors	7197	1166/10841	169/10841	-193.361	-192.918	6.89941
SRX184329	TFs and others	Tbx21	Blood	Th1 Cells	5387	1041/10841	119/10841	-192.63	-192.188	8.7479
SRX348401	TFs and others	Spi1	Blood	Macrophages	3635	952/10841	86/10841	-192.575	-192.133	11.0698
SRX2162539	TFs and others	Ebf1	Blood	Pre-B cells	12482	1421/10841	289/10841	-192.497	-192.055	4.91696
SRX391771	TFs and others	Irf8	Blood	Dendritic Cells	11242	1351/10841	256/10841	-191.855	-191.414	5.27734
SRX1718161	TFs and others	Ctcf	Blood	G1E	11929	1388/10841	274/10841	-191.847	-191.406	5.06569
SRX6708985	TFs and others	Rad21	Blood	B-Lymphocytes	10550	1320/10841	244/10841	-190.367	-189.926	5.40984
SRX3637321	TFs and others	Jun	Blood	Macrophages	11524	1342/10841	256/10841	-189.607	-189.167	5.24219
SRX1311035	TFs and others	Men1	Blood	Th2 Cells	1825	798/10841	40/10841	-189.312	-188.872	19.95
SRX3159199	TFs and others	Cebpa	Blood	Bone Marrow Cells	12567	1391/10841	282/10841	-188.585	-188.145	4.93262
SRX6828277	TFs and others	Ctcf	Blood	CH12	10161	1288/10841	234/10841	-187.625	-187.186	5.50427
SRX1629384	TFs and others	Bach1	Blood	M1	3105	897/10841	73/10841	-187.597	-187.158	12.2877
SRX1998455	TFs and others	Irf4	Blood	Th2 Cells	10160	1275/10841	228/10841	-187.564	-187.125	5.59211
ERX1167950	TFs and others	Cbfa2t3	Blood	HPC-7	1792	795/10841	41/10841	-187.4	-186.962	19.3902
SRX187269	TFs and others	Stat3	Blood	Th17 Cells	4676	979/10841	103/10841	-187.098	-186.66	9.50485
SRX122388	TFs and others	Ctcf	Blood	Dendritic Cells	8631	1213/10841	201/10841	-186.695	-186.258	6.03483
SRX187253	TFs and others	Ep300	Blood	Th17 Cells	3033	876/10841	68/10841	-185.837	-185.4	12.8824
SRX6708982	TFs and others	Rad21	Blood	CH12F3	13458	1431/10841	308/10841	-185.732	-185.295	4.6461
SRX6828258	TFs and others	Rad21	Blood	CH12	14517	1488/10841	338/10841	-185.459	-185.023	4.40237
SRX7799917	TFs and others	Irf4	Blood	CH12	11042	1335/10841	261/10841	-185.307	-184.871	5.11494
SRX6828266	TFs and others	Ctcf	Blood	CH12	10355	1279/10841	236/10841	-184.301	-183.865	5.41949
SRX2646182	TFs and others	Irf4	Blood	Th2 Cells	6659	1094/10841	153/10841	-184.284	-183.849	7.15033
SRX761325	TFs and others	Bach2	Blood	CD4-Positive T-Lymphocytes	2168	813/10841	50/10841	-183.838	-183.403	16.26
SRX6828259	TFs and others	Rad21	Blood	CH12	16486	1560/10841	381/10841	-183.362	-182.928	4.09449
SRX6828381	TFs and others	Rad21	Blood	CH12	16493	1560/10841	381/10841	-183.362	-182.928	4.09449
SRX6828305	TFs and others	Epitope tags	Blood	CH12	12997	1403/10841	299/10841	-183.245	-182.811	4.69231
SRX5086054	TFs and others	Batf	Blood	Th2 Cells	6113	1060/10841	141/10841	-182.904	-182.47	7.51773
SRX6828312	TFs and others	Epitope tags	Blood	CH12	9059	1217/10841	210/10841	-182.683	-182.25	5.79524
SRX2755300	TFs and others	Ctcf	Blood	CH12	6385	1076/10841	148/10841	-182.673	-182.24	7.27027
SRX2755290	TFs and others	Rad21	Blood	CH12	11043	1316/10841	257/10841	-182.639	-182.206	5.12062
SRX2773923	TFs and others	Jund	Blood	Th17 Cells	5574	1029/10841	129/10841	-182.495	-182.063	7.97674
SRX3159195	TFs and others	Cebpa	Blood	Myeloblasts	12437	1369/10841	284/10841	-182.222	-181.79	4.82042
SRX041878	TFs and others	Ctcf	Blood	T-Lymphocytes	6996	1121/10841	168/10841	-182.149	-181.717	6.67262
SRX6828357	TFs and others	Rad21	Blood	CH12	11732	1342/10841	271/10841	-182.013	-181.582	4.95203
SRX2755298	TFs and others	Ctcf	Blood	CH12	6945	1098/10841	159/10841	-181.606	-181.175	6.90566
SRX5086062	TFs and others	Med12	Blood	Th2 Cells	1611	764/10841	38/10841	-181.325	-180.894	20.1053
SRX1311032	TFs and others	Men1	Blood	Th2 Cells	1899	777/10841	42/10841	-181.09	-180.66	18.5
SRX2646183	TFs and others	Irf4	Blood	Th2 Cells	4842	978/10841	111/10841	-181.048	-180.618	8.81081
SRX020337	TFs and others	Stat3	Blood	Th17 Cells	4989	978/10841	112/10841	-180.342	-179.912	8.73214
SRX187211	TFs and others	Etv6	Blood	Th17 Cells	2309	806/10841	52/10841	-179.927	-179.498	15.5
SRX6828358	TFs and others	Rad21	Blood	CH12	11512	1331/10841	270/10841	-179.816	-179.387	4.92963
SRX5086090	TFs and others	Ctcf	Blood	Th2 Cells	1868	775/10841	43/10841	-179.508	-179.08	18.0233
SRX3637263	TFs and others	Cebpb	Blood	Macrophages	9201	1203/10841	210/10841	-179.133	-178.705	5.72857
SRX6828363	TFs and others	Rad21	Blood	CH12	11561	1316/10841	264/10841	-179.12	-178.692	4.98485
SRX2580291	TFs and others	Smc3	Blood	CD4 CD8 double negative cells	8116	1163/10841	192/10841	-178.979	-178.552	6.05729
SRX187270	TFs and others	Stat3	Blood	Th17 Cells	4186	919/10841	92/10841	-178.687	-178.26	9.98913
SRX2755286	TFs and others	Rad21	Blood	CH12	8809	1188/10841	204/10841	-178.631	-178.204	5.82353
SRX105452	TFs and others	Rnf2	Blood	L8057	4112	926/10841	96/10841	-177.63	-177.204	9.64583
SRX6828373	TFs and others	Rad21	Blood	CH12	12505	1359/10841	289/10841	-177.389	-176.963	4.70242
SRX340958	TFs and others	Spi1	Blood	FDCPmix	4999	972/10841	114/10841	-177.312	-176.886	8.52632
SRX7508558	TFs and others	Ctcf	Blood	Pro-B cells	3406	871/10841	77/10841	-176.958	-176.533	11.3117
SRX348404	TFs and others	Spi1	Blood	Macrophages	7744	1128/10841	182/10841	-175.717	-175.292	6.1978
SRX1815510	TFs and others	Kat2a	Blood	B-Lymphocytes	1948	761/10841	43/10841	-175.41	-174.985	17.6977
SRX6099934	TFs and others	Eomes	Blood	Natural Killer T-Cells	2546	812/10841	59/10841	-175.328	-174.904	13.7627
SRX5086056	TFs and others	Batf	Blood	Th2 Cells	7300	1097/10841	169/10841	-175.307	-174.883	6.49112
SRX1460840	TFs and others	Rela	Blood	Th1 Cells	4152	912/10841	94/10841	-175.251	-174.827	9.70213
SRX3868858	TFs and others	Zfp384	Blood	Pre-B cells	4647	948/10841	108/10841	-174.986	-174.563	8.77778
SRX6828282	TFs and others	Epitope tags	Blood	CH12	11904	1323/10841	276/10841	-174.936	-174.513	4.79348
SRX389596	TFs and others	Tcf7	Blood	Thymus	1904	758/10841	43/10841	-174.533	-174.11	17.6279
SRX1460841	TFs and others	Brd4	Blood	Th1 Cells	2347	786/10841	52/10841	-174.139	-173.717	15.1154
SRX143818	TFs and others	Ctcf	Blood	Macrophages	11815	1308/10841	271/10841	-173.727	-173.305	4.82657
SRX5086063	TFs and others	Med12	Blood	Th2 Cells	1927	765/10841	46/10841	-173.671	-173.249	16.6304
SRX3067407	TFs and others	Stat5b	Blood	CD4-Positive T-Lymphocytes	6234	1011/10841	136/10841	-173.094	-172.673	7.43382
SRX148803	TFs and others	Biotin	Blood	B-Lymphocytes	4502	925/10841	102/10841	-172.979	-172.558	9.06863
SRX188805	TFs and others	Usf2	Blood	MEL	3415	853/10841	76/10841	-172.703	-172.282	11.2237
SRX6828309	TFs and others	Rad21	Blood	CH12	8766	1157/10841	202/10841	-171.887	-171.467	5.72772
SRX2162537	TFs and others	Irf4	Blood	Pre-B cells	4800	949/10841	113/10841	-171.774	-171.354	8.39823
SRX273244	TFs and others	Biotin	Blood	B-Lymphocytes	2254	778/10841	53/10841	-170.921	-170.501	14.6792
SRX187196	TFs and others	Batf	Blood	Th0	8939	1131/10841	192/10841	-170.826	-170.407	5.89062
SRX5086057	TFs and others	Batf	Blood	Th2 Cells	6174	1023/10841	145/10841	-170.571	-170.152	7.05517
SRX2389068	TFs and others	Brd2	Blood	T-Lymphocytes	1585	710/10841	34/10841	-169.547	-169.128	20.8824
SRX2980168	TFs and others	Cebpa	Blood	Leukemia, Myeloid	14610	1416/10841	338/10841	-168.52	-168.102	4.18935
SRX2755301	TFs and others	Ctcf	Blood	CH12	5399	966/10841	125/10841	-168.273	-167.855	7.728
SRX6828368	TFs and others	Rad21	Blood	CH12	10756	1237/10841	247/10841	-168.272	-167.854	5.0081
SRX6828270	TFs and others	Rad21	Blood	CH12	12332	1307/10841	282/10841	-168.222	-167.805	4.63475
SRX2389060	TFs and others	Brd2	Blood	Th17 Cells	2388	764/10841	52/10841	-167.799	-167.382	14.6923
SRX273248	TFs and others	Biotin	Blood	B-Lymphocytes	2217	763/10841	52/10841	-167.511	-167.094	14.6731
SRX2755289	TFs and others	Rad21	Blood	CH12	11823	1293/10841	277/10841	-167.235	-166.819	4.66787
SRX3637270	TFs and others	Jun	Blood	Macrophages	6274	1005/10841	143/10841	-167.093	-166.677	7.02797
SRX4814134	TFs and others	Foxp3	Blood	Treg	1831	729/10841	42/10841	-167.048	-166.632	17.3571
SRX180156	TFs and others	Epitope tags	Blood	Hematopoietic Stem Cells	14223	1366/10841	315/10841	-167.027	-166.612	4.33651
SRX145058	TFs and others	Tal1	Blood	MEL	12746	1290/10841	276/10841	-166.991	-166.576	4.67391
SRX6828272	TFs and others	Rad21	Blood	CH12	12329	1301/10841	282/10841	-166.79	-166.375	4.61348
SRX392730	TFs and others	Cebpa	Blood	HAFTL	6829	1020/10841	150/10841	-166.71	-166.296	6.8
SRX2499718	TFs and others	Spi1	Blood	Scid.adh.2c2	3852	874/10841	92/10841	-166.272	-165.858	9.5
SRX5086055	TFs and others	Batf	Blood	Th2 Cells	5674	976/10841	133/10841	-165.754	-165.34	7.33835
SRX273229	TFs and others	Biotin	Blood	B-Lymphocytes	4279	889/10841	99/10841	-165.305	-164.892	8.9798
SRX3637455	TFs and others	Cebpb	Blood	Macrophages	13164	1321/10841	296/10841	-165.046	-164.633	4.46284
SRX4475715	TFs and others	Cebpa	Blood	Myeloid Progenitor Cells	7725	1077/10841	178/10841	-164.966	-164.553	6.05056
SRX8752239	TFs and others	Smarca4	Blood	Acute myeloid leukemia	8393	1116/10841	197/10841	-164.301	-163.889	5.66497
SRX6708981	TFs and others	Rad21	Blood	CH12F3	12182	1284/10841	279/10841	-164.146	-163.734	4.60215
SRX1115328	TFs and others	Gata3	Blood	Th2 Cells	5118	928/10841	116/10841	-164.094	-163.682	8
SRX3637408	TFs and others	Cebpb	Blood	Macrophages	9725	1157/10841	219/10841	-162.858	-162.447	5.28311
SRX092472	TFs and others	Tcf7	Blood	EML	2424	753/10841	54/10841	-162.855	-162.444	13.9444
SRX8245927	TFs and others	Atf3	Blood	Macrophages	10137	1163/10841	222/10841	-162.791	-162.38	5.23874
SRX6828291	TFs and others	Epitope tags	Blood	CH12	7369	1050/10841	170/10841	-162.642	-162.232	6.17647
SRX2499680	TFs and others	Spi1	Blood	CD25+ cells	5187	934/10841	121/10841	-162.383	-161.973	7.71901
SRX4705105	TFs and others	Fli1	Blood	MLL-AF9 leukemic cell	2006	729/10841	47/10841	-162.302	-161.892	15.5106
SRX3637537	TFs and others	Rela	Blood	Macrophages	5370	937/10841	123/10841	-161.874	-161.465	7.61789
SRX1131938	TFs and others	Prdm1	Blood	Plasmablasts	4444	889/10841	104/10841	-161.789	-161.38	8.54808
SRX6708971	TFs and others	Nipbl	Blood	CH12F3	1619	694/10841	37/10841	-161.773	-161.364	18.7568
SRX6608073	TFs and others	Bhlhe40	Blood	Macrophages	4153	866/10841	96/10841	-161.19	-160.782	9.02083
SRX6828372	TFs and others	Rad21	Blood	CH12	9256	1138/10841	214/10841	-160.763	-160.355	5.31776
SRX2636872	TFs and others	Ctcf	Blood	Bone Marrow Cells	13320	1325/10841	309/10841	-160.125	-159.717	4.28803
SRX2162540	TFs and others	Ebf1	Blood	Pre-B cells	7439	1046/10841	173/10841	-159.919	-159.512	6.04624
SRX3660781	TFs and others	Bcl11b	Blood	Bone Marrow Cells	1553	679/10841	35/10841	-159.404	-158.997	19.4
SRX187236	TFs and others	Irf4	Blood	Th17 Cells	7396	1028/10841	166/10841	-159.325	-158.918	6.19277
SRX6828350	TFs and others	Epitope tags	Blood	CH12	9887	1155/10841	226/10841	-158.797	-158.391	5.11062
SRX886487	TFs and others	Trim33	Blood	Leukemia, Lymphoid	11438	1213/10841	255/10841	-158.564	-158.158	4.75686
SRX6828289	TFs and others	Rad21	Blood	CH12	11093	1216/10841	257/10841	-158.326	-157.92	4.73152
SRX4995940	TFs and others	Biotin	Blood	B-Lymphocytes	2394	740/10841	55/10841	-158.271	-157.866	13.4545
SRX3927759	TFs and others	Bhlhe40	Blood	CD4-Positive T-Lymphocytes	2902	772/10841	66/10841	-158.054	-157.649	11.697
SRX2379962	TFs and others	Satb1	Blood	CD4-Positive T-Lymphocytes	1721	693/10841	41/10841	-157.555	-157.15	16.9024
ERX1167970	TFs and others	Stat1	Blood	HPC-7	3322	789/10841	73/10841	-157.208	-156.803	10.8082
SRX7884347	TFs and others	Epitope tags	Blood	Acute myeloid leukemia	1982	687/10841	40/10841	-156.779	-156.375	17.175
SRX3729402	TFs and others	Med1	Blood	Hematopoietic progenitors	1176	644/10841	28/10841	-156.454	-156.05	23
SRX145048	TFs and others	Ctcf	Blood	CH12	14120	1333/10841	322/10841	-156.29	-155.886	4.13975
SRX187266	TFs and others	Stat3	Blood	Th17 Cells	4890	876/10841	107/10841	-156.241	-155.838	8.18692
SRX1038473	TFs and others	Ebf1	Blood	Pro-B cells	4628	873/10841	106/10841	-156.116	-155.713	8.23585
SRX273246	TFs and others	Biotin	Blood	B-Lymphocytes	1768	687/10841	41/10841	-155.817	-155.414	16.7561
SRX1487126	TFs and others	Runx2	Blood	Bone marrow stromal cells	6785	985/10841	154/10841	-155.288	-154.886	6.3961
SRX1939449	TFs and others	Tal1	Blood	Hematopoietic progenitors	6173	961/10841	144/10841	-155.041	-154.639	6.67361
SRX041333	TFs and others	Stat5b	Blood	Dendritic Cells	8298	1044/10841	181/10841	-154.97	-154.568	5.76796
SRX2901278	TFs and others	Cebpb	Blood	Macrophages	8084	1052/10841	185/10841	-154.793	-154.392	5.68649
SRX2755292	TFs and others	Rad21	Blood	CH12	10359	1169/10841	241/10841	-154.766	-154.365	4.85062
SRX187252	TFs and others	Ep300	Blood	Th17 Cells	3918	817/10841	87/10841	-154.34	-153.939	9.3908
SRX4814119	TFs and others	Foxp3	Blood	Treg	2360	725/10841	55/10841	-154.012	-153.612	13.1818
SRX392732	TFs and others	Cebpa	Blood	HAFTL	7707	1007/10841	166/10841	-153.992	-153.592	6.06627
SRX3637511	TFs and others	Jun	Blood	Macrophages	6043	941/10841	138/10841	-153.494	-153.094	6.81884
SRX2162569	TFs and others	Tead1	Blood	Pre-B cells	6092	948/10841	143/10841	-152.289	-151.89	6.62937
SRX487083	TFs and others	Cebpa	Blood	Granulocytic-monocytic progenitors	3949	820/10841	91/10841	-152.272	-151.873	9.01099
SRX1046535	TFs and others	Rag1	Blood	Thymocytes	1418	640/10841	31/10841	-152.089	-151.69	20.6452
SRX4895105	TFs and others	Med26	Blood	CH12	2398	720/10841	56/10841	-151.74	-151.342	12.8571
SRX1465790	TFs and others	Spi1	Blood	B-Lymphocytes	4409	846/10841	102/10841	-151.61	-151.212	8.29412
SRX2773918	TFs and others	Junb	Blood	Th17 Cells	11864	1208/10841	269/10841	-150.821	-150.423	4.49071
SRX4232708	TFs and others	Tet2	Blood	Hematopoietic cells	3479	782/10841	79/10841	-150.679	-150.282	9.89873
SRX1046536	TFs and others	Rag1	Blood	Thymocytes	1509	645/10841	34/10841	-150.481	-150.084	18.9706
SRX2499516	TFs and others	Bcl11b	Blood	CD4-Positive T-Lymphocytes	1695	655/10841	37/10841	-150.413	-150.016	17.7027
SRX5974126	TFs and others	Cxxc1	Blood	Th17 Cells	1728	671/10841	42/10841	-150.25	-149.854	15.9762
SRX498830	TFs and others	Stat1	Blood	Macrophages	4645	857/10841	109/10841	-149.844	-149.448	7.86239
SRX2901283	TFs and others	Cebpd	Blood	Macrophages	7416	996/10841	169/10841	-149.542	-149.146	5.89349
SRX3637266	TFs and others	Cebpb	Blood	Macrophages	8068	1026/10841	183/10841	-149.401	-149.005	5.60656
SRX1939445	TFs and others	Lyl1	Blood	Hematopoietic progenitors	5699	911/10841	132/10841	-149.383	-148.988	6.90152
SRX2527478	TFs and others	Cbfb	Blood	CD8-Positive T-Lymphocytes	1574	648/10841	36/10841	-149.363	-148.968	18
SRX4995941	TFs and others	Biotin	Blood	B-Lymphocytes	2130	687/10841	48/10841	-149.346	-148.951	14.3125
SRX805966	TFs and others	Irf1	Blood	Macrophages	10002	1142/10841	239/10841	-149.271	-148.877	4.77824
SRX877592	TFs and others	Pou2f1	Blood	CD4-Positive T-Lymphocytes	1944	674/10841	44/10841	-149.255	-148.861	15.3182
SRX2499759	TFs and others	Satb1	Blood	Scid.adh.2c2	3092	757/10841	72/10841	-149.121	-148.727	10.5139
SRX2755284	TFs and others	Rad21	Blood	CH12	6870	974/10841	160/10841	-149.04	-148.647	6.0875
SRX3637320	TFs and others	Jun	Blood	Macrophages	9840	1102/10841	220/10841	-148.938	-148.545	5.00909
ERX1167947	TFs and others	E2f4	Blood	HPC-7	1712	656/10841	39/10841	-148.766	-148.373	16.8205
SRX2901274	TFs and others	Smarca4	Blood	Macrophages	8206	1044/10841	193/10841	-148.553	-148.161	5.40933
SRX4814135	TFs and others	Foxp3	Blood	Treg	1549	645/10841	36/10841	-148.491	-148.099	17.9167
SRX6903167	TFs and others	Stag2	Blood	Hematopoietic Stem Cells	3741	797/10841	88/10841	-148.185	-147.793	9.05682
SRX187235	TFs and others	Irf4	Blood	Th17 Cells	3668	777/10841	81/10841	-147.826	-147.435	9.59259
SRX187231	TFs and others	Irf4	Blood	Th0	2681	715/10841	59/10841	-147.815	-147.424	12.1186
SRX310209	TFs and others	Fos	Blood	Mast Cells	3938	804/10841	92/10841	-147.245	-146.854	8.73913
SRX1898035	TFs and others	Rag1	Blood	Thymocytes	1149	601/10841	25/10841	-147.029	-146.639	24.04
SRX145050	TFs and others	Ctcf	Blood	G1E	8532	1042/10841	195/10841	-147.021	-146.631	5.34359
SRX275705	TFs and others	Erg	Blood	Leukemia, Myeloid	5337	860/10841	115/10841	-146.729	-146.339	7.47826
SRX7799912	TFs and others	Irf4	Blood	CH12	8347	1045/10841	197/10841	-146.721	-146.331	5.30457
SRX437449	TFs and others	Jun	Blood	CD8-Positive T-Lymphocytes	1712	644/10841	38/10841	-146.258	-145.869	16.9474
SRX2858285	TFs and others	Rela	Blood	Tconv	1344	627/10841	33/10841	-146.242	-145.853	19
SRX4178778	TFs and others	Stat2	Blood	Macrophages	6034	915/10841	139/10841	-146.194	-145.805	6.58273
SRX298238	TFs and others	Rad21	Blood	Pro-B cells	7720	1000/10841	177/10841	-146.172	-145.784	5.64972
SRX7884346	TFs and others	Epitope tags	Blood	Acute myeloid leukemia	1637	632/10841	35/10841	-145.703	-145.315	18.0571
SRX974251	TFs and others	Ets1	Blood	CD4-Positive T-Lymphocytes	1506	630/10841	35/10841	-145.123	-144.735	18
SRX4178764	TFs and others	Irf9	Blood	Macrophages	8445	1038/10841	197/10841	-145.011	-144.624	5.26904
SRX1898036	TFs and others	Rag1	Blood	Thymocytes	1204	597/10841	26/10841	-144.757	-144.37	22.9615
SRX187264	TFs and others	Stat3	Blood	Th17 Cells	2747	709/10841	61/10841	-144.498	-144.111	11.623
SRX2946116	TFs and others	Epitope tags	Blood	CD4-Positive T-Lymphocytes	3183	734/10841	71/10841	-143.551	-143.165	10.338
SRX3660792	TFs and others	Mta2	Blood	Scid.adh.2c2	1958	660/10841	46/10841	-143.439	-143.053	14.3478
SRX8245912	TFs and others	Atf3	Blood	Macrophages	8429	1008/10841	186/10841	-143.37	-142.984	5.41935
SRX149202	TFs and others	Ikzf1	Blood	B3	3572	754/10841	79/10841	-143.03	-142.645	9.5443
SRX2858286	TFs and others	Rela	Blood	Treg	1907	647/10841	43/10841	-142.44	-142.055	15.0465
SRX140362	TFs and others	Mafk	Blood	MEL	8730	1014/10841	191/10841	-142.242	-141.857	5.3089
SRX805967	TFs and others	Irf1	Blood	Macrophages	9577	1090/10841	228/10841	-142.168	-141.783	4.7807
SRX2901275	TFs and others	Cebpb	Blood	Macrophages	7251	962/10841	167/10841	-142.146	-141.762	5.76048
SRX8737120	TFs and others	Ctcf	Blood	CD4 CD8 double positive cells	2994	726/10841	70/10841	-142.116	-141.732	10.3714
SRX3413823	TFs and others	Pax5	Blood	Pro-B cells	5264	865/10841	125/10841	-141.766	-141.382	6.92
SRX187213	TFs and others	Fosl2	Blood	Th0	7916	979/10841	176/10841	-141.511	-141.128	5.5625
SRX2901276	TFs and others	Cebpb	Blood	Macrophages	6887	941/10841	159/10841	-141.304	-140.921	5.91824
SRX7809221	TFs and others	Ezh2	Blood	Pro-B cells	7127	957/10841	167/10841	-140.903	-140.52	5.73054
SRX3729386	TFs and others	Brd4	Blood	Hematopoietic progenitors	1253	594/10841	29/10841	-140.7	-140.318	20.4828
SRX385475	TFs and others	Ascl2	Blood	CD4-Positive T-Lymphocytes	1997	642/10841	44/10841	-140.107	-139.725	14.5909
SRX112918	TFs and others	Aicda	Blood	B-Lymphocytes	2011	644/10841	45/10841	-139.78	-139.398	14.3111
SRX273238	TFs and others	Biotin	Blood	B-Lymphocytes	3926	767/10841	90/10841	-138.71	-138.329	8.52222
SRX6828365	TFs and others	Epitope tags	Blood	CH12	4046	777/10841	94/10841	-138.64	-138.259	8.26596
SRX3637323	TFs and others	Jun	Blood	Macrophages	8453	999/10841	191/10841	-138.592	-138.211	5.23037
SRX140378	TFs and others	Jund	Blood	MEL	4916	816/10841	110/10841	-138.404	-138.023	7.41818
SRX487078	TFs and others	Cebpa	Blood	Granulocytic-monocytic progenitors	5363	843/10841	122/10841	-137.923	-137.543	6.90984
SRX7248151	TFs and others	Ctcf	Blood	CD4 CD8 double positive cells	2809	699/10841	66/10841	-137.767	-137.387	10.5909
SRX540701	TFs and others	Spi1	Blood	Dendritic Cells	6818	935/10841	163/10841	-137.615	-137.235	5.7362
SRX1465578	TFs and others	Ep300	Blood	Macrophages	8655	988/10841	188/10841	-137.454	-137.075	5.25532
SRX273242	TFs and others	Biotin	Blood	B-Lymphocytes	1883	629/10841	43/10841	-137.305	-136.926	14.6279
SRX3159190	TFs and others	Cebpa	Blood	Myeloid progenitors	7970	976/10841	183/10841	-137.105	-136.726	5.33333
SRX253192	TFs and others	Runx1	Blood	B-Lymphocytes	4735	798/10841	105/10841	-136.903	-136.525	7.6
SRX692949	TFs and others	Ikzf1	Blood	CD4 CD8 double positive cells	1215	570/10841	26/10841	-136.825	-136.447	21.9231
SRX665194	TFs and others	Gfi1b	Blood	MEL	1721	614/10841	39/10841	-136.683	-136.305	15.7436
SRX3678173	TFs and others	Spi1	Blood	Dendritic Cells	8117	978/10841	186/10841	-136.05	-135.673	5.25806
SRX122502	TFs and others	Cebpb	Blood	Dendritic Cells	9761	1051/10841	222/10841	-135.796	-135.419	4.73423
SRX353781	TFs and others	Myc	Blood	B-Lymphocytes	1601	601/10841	36/10841	-135.777	-135.4	16.6944
SRX2901292	TFs and others	Junb	Blood	Macrophages	10964	1096/10841	245/10841	-135.646	-135.269	4.47347
SRX7508553	TFs and others	Rad21	Blood	Pro-B cells	4790	805/10841	110/10841	-135.535	-135.159	7.31818
SRX2901277	TFs and others	Cebpb	Blood	Macrophages	6772	909/10841	155/10841	-135.528	-135.152	5.86452
SRX6828316	TFs and others	Rad21	Blood	CH12	7046	921/10841	162/10841	-134.691	-134.315	5.68519
SRX2242848	TFs and others	Elf4	Blood	Macrophages	1302	583/10841	32/10841	-134.465	-134.09	18.2188
SRX2499681	TFs and others	Spi1	Blood	CD25+ cells	3870	749/10841	90/10841	-133.912	-133.537	8.32222
SRX3067406	TFs and others	Stat5b	Blood	CD4-Positive T-Lymphocytes	2086	635/10841	49/10841	-133.747	-133.372	12.9592
SRX6828288	TFs and others	Rad21	Blood	CH12	9822	1053/10841	229/10841	-132.982	-132.608	4.59825
SRX100313	TFs and others	Gata2	Blood	G1E	10519	1038/10841	222/10841	-132.737	-132.363	4.67568
SRX392766	TFs and others	Ep300	Blood	HAFTL	2662	672/10841	63/10841	-132.663	-132.289	10.6667
SRX187271	TFs and others	Stat3	Blood	Th17 Cells	4258	755/10841	95/10841	-132.143	-131.769	7.94737
SRX3637406	TFs and others	Cebpb	Blood	Macrophages	7571	929/10841	171/10841	-131.878	-131.505	5.43275
SRX035991	TFs and others	Tal1	Blood	Hematopoietic progenitors	5527	820/10841	124/10841	-130.822	-130.449	6.6129
SRX3067405	TFs and others	Stat5b	Blood	CD4-Positive T-Lymphocytes	4611	767/10841	102/10841	-130.726	-130.353	7.51961
SRX3380960	TFs and others	Irf3	Blood	Dendritic Cells	12894	1143/10841	281/10841	-130.618	-130.246	4.06762
SRX886481	TFs and others	Trim33	Blood	Pro-B cells	5505	814/10841	122/10841	-130.483	-130.111	6.67213
SRX8737121	TFs and others	Ctcf	Blood	CD4 CD8 double positive cells	2384	644/10841	56/10841	-130.462	-130.09	11.5
SRX5086067	TFs and others	Med12	Blood	Th2 Cells	1533	584/10841	37/10841	-129.96	-129.589	15.7838
SRX070891	TFs and others	Notch1	Blood	Leukemia, Lymphoid	2221	624/10841	50/10841	-129.818	-129.447	12.48
SRX1998456	TFs and others	Irf4	Blood	Th2 Cells	5479	817/10841	126/10841	-128.879	-128.508	6.48413
SRX2499771	TFs and others	Zfpm1	Blood	Scid.adh.2c2	5535	832/10841	134/10841	-128.038	-127.667	6.20896
SRX692977	TFs and others	Ikzf1	Blood	ILC87	1556	573/10841	36/10841	-127.748	-127.378	15.9167
SRX3637506	TFs and others	Cebpb	Blood	Macrophages	8495	958/10841	193/10841	-127.739	-127.369	4.96373
SRX1564728	TFs and others	Stat5a	Blood	Th0	2313	625/10841	53/10841	-127.619	-127.249	11.7925
SRX019137	TFs and others	Cebpb	Blood	Macrophages	7426	892/10841	162/10841	-127.565	-127.196	5.50617
SRX172343	TFs and others	Batf	Blood	Th17 Cells	5867	829/10841	134/10841	-127.285	-126.916	6.18657
SRX682273	TFs and others	Foxo1	Blood	CD4-Positive T-Lymphocytes	1520	561/10841	33/10841	-127.148	-126.779	17
SRX5086045	TFs and others	Batf	Blood	Th2 Cells	4393	750/10841	102/10841	-126.301	-125.933	7.35294
SRX187195	TFs and others	Batf	Blood	Th0	4365	729/10841	94/10841	-125.968	-125.6	7.75532
SRX187243	TFs and others	Irf4	Blood	Th17 Cells	2873	647/10841	63/10841	-125.812	-125.444	10.2698
SRX4895125	TFs and others	Med26	Blood	CH12	1869	589/10841	44/10841	-125.104	-124.736	13.3864
SRX1939441	TFs and others	Gfi1	Blood	Hematopoietic progenitors	4940	778/10841	116/10841	-124.889	-124.522	6.7069
SRX4232713	TFs and others	Tet2	Blood	Acute Myeloid Leukemia	4108	727/10841	95/10841	-124.795	-124.428	7.65263
SRX7517449	TFs and others	Ctcf	Blood	Bone Marrow Cells	7153	884/10841	165/10841	-124.053	-123.686	5.35758
SRX172333	TFs and others	Stat1	Blood	CD4-Positive T-Lymphocytes	2486	623/10841	57/10841	-123.869	-123.503	10.9298
SRX865032	TFs and others	Stat1	Blood	CD4-Positive T-Lymphocytes	1684	565/10841	38/10841	-123.63	-123.264	14.8684
SRX4178763	TFs and others	Stat2	Blood	Macrophages	6723	856/10841	153/10841	-123.526	-123.16	5.59477
SRX3637457	TFs and others	Cebpb	Blood	Macrophages	9588	984/10841	215/10841	-123.394	-123.029	4.57674
SRX1038471	TFs and others	Ebf1	Blood	Pro-B cells	3791	700/10841	87/10841	-122.972	-122.607	8.04598
SRX3802603	TFs and others	Tbx21	Blood	CD8-Positive T-Lymphocytes	1795	569/10841	40/10841	-122.97	-122.605	14.225
SRX1306534	TFs and others	Nipbl	Blood	T-Lymphocytes	1394	538/10841	31/10841	-122.467	-122.102	17.3548
SRX4677005	TFs and others	Gata3	Blood	Lymphoid cells	5368	786/10841	124/10841	-122.213	-121.849	6.33871
SRX145052	TFs and others	Gata1	Blood	G1E	5534	769/10841	117/10841	-122.007	-121.643	6.57265
SRX475274	TFs and others	Meis1	Blood	MLL-AF9 leukemic cell	8009	915/10841	184/10841	-121.93	-121.566	4.97283
SRX6797030	TFs and others	Gata1	Blood	Erythroblasts	18458	1349/10841	422/10841	-121.36	-120.997	3.19668
SRX6828295	TFs and others	Rad21	Blood	CH12	7630	896/10841	177/10841	-120.863	-120.5	5.06215
SRX2646184	TFs and others	Batf3	Blood	Th2 Cells	4479	728/10841	102/10841	-120.615	-120.252	7.13725
SRX2901286	TFs and others	Fos	Blood	Macrophages	7515	886/10841	173/10841	-120.468	-120.105	5.12139
SRX4705101	TFs and others	Cebpa	Blood	MLL-AF9 leukemic cell	10124	1000/10841	230/10841	-120.295	-119.933	4.34783
SRX2773922	TFs and others	Jund	Blood	Th17 Cells	4304	724/10841	101/10841	-120.207	-119.845	7.16832
SRX2636871	TFs and others	Ctcf	Blood	Bone Marrow Cells	8907	956/10841	208/10841	-120.132	-119.77	4.59615
SRX3868859	TFs and others	Taf15	Blood	Pre-B cells	2015	577/10841	46/10841	-120.042	-119.681	12.5435
SRX026512	TFs and others	Tbp	Blood	RAW 264.7	1793	549/10841	37/10841	-119.997	-119.636	14.8378
SRX3067400	TFs and others	Stat3	Blood	CD4-Positive T-Lymphocytes	2485	608/10841	57/10841	-119.754	-119.393	10.6667
SRX6828356	TFs and others	Rad21	Blood	CH12	7029	861/10841	163/10841	-119.526	-119.166	5.28221
SRX180158	TFs and others	Fli1	Blood	Hematopoietic Stem Cells	2449	604/10841	56/10841	-119.435	-119.075	10.7857
SRX1613081	TFs and others	Jund	Blood	CD8-Positive T-Lymphocytes	4230	710/10841	97/10841	-119.1	-118.74	7.31959
SRX675962	TFs and others	Ep300	Blood	Th1 Cells	1583	549/10841	38/10841	-119.098	-118.738	14.4474
SRX1563804	TFs and others	Setdb1	Blood	Pro-B cells	3832	687/10841	88/10841	-118.901	-118.542	7.80682
SRX2200549	TFs and others	Nfe2	Blood	Pro-B cells	7729	909/10841	188/10841	-118.575	-118.216	4.83511
SRX3557043	TFs and others	Nr3c1	Blood	Macrophages	8829	937/10841	202/10841	-118.505	-118.146	4.63861
SRX1583885	TFs and others	Irf1	Blood	Macrophages	5559	784/10841	130/10841	-118.305	-117.947	6.03077
SRX5974133	TFs and others	Cxxc1	Blood	Th17 Cells	1435	533/10841	34/10841	-118.198	-117.84	15.6765
SRX148793	TFs and others	Biotin	Blood	Pro-B cells	15538	1224/10841	360/10841	-117.368	-117.01	3.4
SRX1056345	TFs and others	Tal1	Blood	416B	5108	755/10841	119/10841	-117.307	-116.949	6.34454
SRX4475716	TFs and others	Cebpa	Blood	Myeloid Progenitor Cells	5066	750/10841	117/10841	-117.208	-116.851	6.41026
SRX185711	TFs and others	Batf	Blood	Th17 Cells	6542	811/10841	145/10841	-116.783	-116.426	5.5931
SRX3413802	TFs and others	Ebf1	Blood	Pro-B cells	5427	770/10841	127/10841	-116.505	-116.148	6.06299
SRX3067396	TFs and others	Stat5b	Blood	CD4-Positive T-Lymphocytes	5043	741/10841	116/10841	-115.525	-115.169	6.38793
SRX187263	TFs and others	Stat3	Blood	Th17 Cells	2766	600/10841	60/10841	-115.29	-114.934	10
SRX188825	TFs and others	Chd1	Blood	MEL	1692	529/10841	36/10841	-115.237	-114.881	14.6944
SRX884071	TFs and others	Brd4	Blood	MLL-AF9 leukemic cell	4650	709/10841	103/10841	-115.132	-114.776	6.8835
SRX2511220	TFs and others	Tox	Blood	OT-1	1090	494/10841	26/10841	-114.72	-114.365	19
SRX187248	TFs and others	Ep300	Blood	Th17 Cells	3019	614/10841	66/10841	-114.658	-114.303	9.30303
SRX2997983	TFs and others	Ezh2	Blood	Macrophages	2568	589/10841	57/10841	-114.568	-114.213	10.3333
SRX148795	TFs and others	Biotin	Blood	Pro-B cells	14503	1164/10841	335/10841	-113.929	-113.575	3.47463
SRX1650055	TFs and others	Nr1h3	Blood	Macrophages	6273	797/10841	144/10841	-113.904	-113.55	5.53472
SRX4232712	TFs and others	Tet2	Blood	Acute Myeloid Leukemia	3960	674/10841	91/10841	-113.589	-113.235	7.40659
SRX5086086	TFs and others	Ctcf	Blood	Th2 Cells	1291	500/10841	29/10841	-113.497	-113.144	17.2414
SRX148796	TFs and others	Biotin	Blood	Pro-B cells	15857	1219/10841	368/10841	-113.484	-113.131	3.3125
SRX6708972	TFs and others	Nipbl	Blood	CH12F3	1249	499/10841	29/10841	-113.211	-112.858	17.2069
SRX1131941	TFs and others	Irf4	Blood	B-Lymphocytes	6149	787/10841	141/10841	-113.058	-112.705	5.58156
SRX475272	TFs and others	Meis1	Blood	MLL-AF9 leukemic cell	6896	825/10841	159/10841	-112.921	-112.569	5.18868
SRX3660763	TFs and others	Rest	Blood	CD4 CD8 double negative cells	4324	702/10841	104/10841	-112.748	-112.396	6.75
SRX4676999	TFs and others	Cbfb	Blood	Lymphoid cells	1525	517/10841	35/10841	-112.745	-112.393	14.7714
SRX092474	TFs and others	Runx1	Blood	EML	5414	748/10841	124/10841	-112.723	-112.372	6.03226
SRX498818	TFs and others	Irf8	Blood	Macrophages	10679	993/10841	245/10841	-112.266	-111.915	4.05306
SRX021633	TFs and others	Stat6	Blood	Th1 Cells	1391	501/10841	31/10841	-111.882	-111.531	16.1613
SRX319743	TFs and others	Pbx1	Blood	Leukemia, Myeloid	3568	652/10841	85/10841	-111.731	-111.38	7.67059
SRX2500346	TFs and others	Bhlhe41	Blood	B-Lymphocytes	1297	497/10841	30/10841	-111.684	-111.334	16.5667
SRX2901285	TFs and others	Fos	Blood	Macrophages	7387	844/10841	171/10841	-111.49	-111.14	4.93567
SRX319742	TFs and others	Pbx1	Blood	Leukemia, Myeloid	3482	643/10841	82/10841	-111.342	-110.992	7.84146
SRX188811	TFs and others	Gabpa	Blood	MEL	2761	588/10841	61/10841	-111.306	-110.957	9.63934
SRX3380984	TFs and others	Spi1	Blood	Dendritic Cells	5381	746/10841	126/10841	-111.12	-110.771	5.92063
SRX4676998	TFs and others	Cbfb	Blood	Lymphoid cells	1585	517/10841	37/10841	-110.964	-110.615	13.973
SRX4677001	TFs and others	Gata3	Blood	Lymphoid cells	3601	649/10841	85/10841	-110.952	-110.603	7.63529
SRX021889	TFs and others	Tcf3	Blood	Pro-B cells	2740	583/10841	61/10841	-109.961	-109.613	9.55738
SRX2162561	TFs and others	Lmo2	Blood	Pre-B cells	3483	642/10841	84/10841	-109.781	-109.433	7.64286
SRX5299300	TFs and others	Bhlhe40	Blood	Macrophages	2027	545/10841	48/10841	-109.546	-109.198	11.3542
SRX4677000	TFs and others	Gata3	Blood	Lymphoid cells	3363	626/10841	78/10841	-109.539	-109.192	8.02564
SRX587737	TFs and others	Cebpa	Blood	Hematopoietic progenitors	6326	777/10841	144/10841	-109.066	-108.719	5.39583
SRX188823	TFs and others	Chd1	Blood	CH12	2672	572/10841	60/10841	-107.736	-107.389	9.53333
SRX100316	TFs and others	Gata1	Blood	G1E	1761	508/10841	38/10841	-107.571	-107.224	13.3684
SRX1056340	TFs and others	Gfi1b	Blood	416B	2593	572/10841	61/10841	-107.01	-106.664	9.37705
SRX6828382	TFs and others	Epitope tags	Blood	CH12	2430	557/10841	56/10841	-106.647	-106.301	9.94643
SRX187225	TFs and others	Hif1a	Blood	Th17 Cells	1777	510/10841	40/10841	-106.425	-106.079	12.75
SRX2417355	TFs and others	Irf1	Blood	Macrophages	4263	669/10841	101/10841	-106.188	-105.843	6.62376
SRX1650056	TFs and others	Nr1h3	Blood	Macrophages	4719	685/10841	108/10841	-106.117	-105.772	6.34259
SRX1465581	TFs and others	Ep300	Blood	Macrophages	6134	749/10841	137/10841	-105.954	-105.609	5.46715
SRX2499761	TFs and others	Satb1	Blood	Scid.adh.2c2	5401	729/10841	128/10841	-105.866	-105.521	5.69531
SRX398228	TFs and others	Epitope tags	Blood	Pro-B cells	4497	670/10841	102/10841	-105.849	-105.505	6.56863
SRX132015	TFs and others	Stat5a	Blood	T-Lymphocytes	2471	554/10841	56/10841	-105.838	-105.494	9.89286
SRX178461	TFs and others	Rad21	Blood	Pro-B cells	5068	702/10841	116/10841	-105.806	-105.462	6.05172
SRX6828279	TFs and others	Rad21	Blood	CH12	7613	833/10841	178/10841	-105.592	-105.248	4.67978
SRX092473	TFs and others	Runx1	Blood	EML	5111	700/10841	116/10841	-105.312	-104.969	6.03448
SRX2980167	TFs and others	Cebpa	Blood	Leukemia, Myeloid	8818	887/10841	206/10841	-105.263	-104.92	4.30583
SRX2773925	TFs and others	Jund	Blood	Th17 Cells	3488	618/10841	82/10841	-104.852	-104.509	7.53659
SRX956766	TFs and others	Batf3	Blood	Dendritic Cells	8240	842/10841	185/10841	-104.431	-104.089	4.55135
SRX2417356	TFs and others	Irf1	Blood	Macrophages	4504	675/10841	107/10841	-104.197	-103.855	6.30841
SRX187226	TFs and others	Irf4	Blood	Th0	5817	723/10841	129/10841	-103.874	-103.532	5.60465
SRX4677006	TFs and others	Gata3	Blood	Lymphoid cells	4547	671/10841	106/10841	-103.774	-103.432	6.33019
SRX1046544	TFs and others	Rag2	Blood	Thymocytes	991	445/10841	23/10841	-103.613	-103.272	19.3478
SRX277329	TFs and others	Cdk9	Blood	MEL	1857	499/10841	40/10841	-103.371	-103.03	12.475
SRX4895104	TFs and others	Med26	Blood	CH12	1707	502/10841	41/10841	-103.371	-103.03	12.2439
SRX1650054	TFs and others	Nr1h3	Blood	Macrophages	4654	669/10841	106/10841	-103.275	-102.935	6.31132
SRX3159205	TFs and others	Epitope tags	Blood	Pro-B cells	3852	636/10841	92/10841	-103.232	-102.892	6.91304
SRX3413821	TFs and others	Ebf1	Blood	Pro-B cells	6162	745/10841	142/10841	-102.426	-102.086	5.24648
SRX498817	TFs and others	Irf8	Blood	Macrophages	8266	848/10841	193/10841	-102.194	-101.854	4.39378
SRX2901282	TFs and others	Cebpd	Blood	Macrophages	5521	706/10841	125/10841	-101.877	-101.538	5.648
SRX3637319	TFs and others	Cebpb	Blood	Macrophages	4840	677/10841	112/10841	-101.866	-101.527	6.04464
SRX2210955	TFs and others	Spi1	Blood	Bone Marrow Cells	5335	707/10841	126/10841	-101.588	-101.249	5.61111
SRX1650057	TFs and others	Nr1h3	Blood	Macrophages	4649	661/10841	106/10841	-101.285	-100.947	6.23585
SRX970836	TFs and others	Rela	Blood	Macrophages	2462	539/10841	57/10841	-101.074	-100.736	9.45614
SRX2210956	TFs and others	Runx1	Blood	Bone Marrow Cells	1097	446/10841	26/10841	-100.949	-100.611	17.1538
SRX2901281	TFs and others	Cebpd	Blood	Macrophages	4751	663/10841	109/10841	-100.088	-99.7504	6.08257
SRX132016	TFs and others	Stat5b	Blood	T-Lymphocytes	2141	509/10841	49/10841	-98.9435	-98.6061	10.3878
SRX997431	TFs and others	Spi1	Blood	Erythroleukemia cells	2992	560/10841	69/10841	-98.2815	-97.9444	8.11594
SRX187261	TFs and others	Rorc	Blood	Th17 Cells	3988	603/10841	87/10841	-97.8968	-97.56	6.93103
SRX187254	TFs and others	Ep300	Blood	Th17 Cells	5843	685/10841	124/10841	-97.3289	-96.9924	5.52419
SRX2417362	TFs and others	Cebpb	Blood	Macrophages	4780	658/10841	112/10841	-97.2009	-96.8646	5.875
SRX353404	TFs and others	Stat5b	Blood	Th9	3931	609/10841	91/10841	-97.0084	-96.6724	6.69231
SRX100317	TFs and others	Smad1	Blood	G1E	1191	425/10841	25/10841	-95.9244	-95.5887	17
SRX3868861	TFs and others	Tcf3	Blood	Pre-B cells	2837	538/10841	64/10841	-95.8929	-95.5575	8.40625
SRX2463391	TFs and others	Ctcf	Blood	in vitro differentiated neutrophils	5836	699/10841	134/10841	-95.536	-95.2008	5.21642
SRX4895123	TFs and others	Med26	Blood	CH12	1040	420/10841	24/10841	-95.4611	-95.1262	17.5
SRX1815533	TFs and others	Ctcf	Blood	B-Lymphocytes	4766	648/10841	111/10841	-95.3049	-94.9703	5.83784
SRX3413803	TFs and others	Ebf1	Blood	Pro-B cells	3408	572/10841	79/10841	-94.9335	-94.5992	7.24051
SRX4705103	TFs and others	Fli1	Blood	MLL-AF9 leukemic cell	1341	439/10841	31/10841	-94.3713	-94.0372	14.1613
SRX4348309	TFs and others	Satb1	Blood	Thymocytes	2183	503/10841	53/10841	-94.3554	-94.0216	9.49057
SRX1939442	TFs and others	Gfi1b	Blood	Hematopoietic progenitors	4601	632/10841	107/10841	-93.5838	-93.2506	5.90654
SRX6828297	TFs and others	Epitope tags	Blood	CH12	4533	632/10841	107/10841	-93.5838	-93.2506	5.90654
SRX181744	TFs and others	Gata1	Blood	G1E	4161	595/10841	91/10841	-93.4978	-93.1649	6.53846
SRX2417360	TFs and others	Cebpb	Blood	Macrophages	4950	647/10841	114/10841	-93.4458	-93.1131	5.67544
SRX3753597	TFs and others	Smc3	Blood	B-Lymphocytes	5022	655/10841	118/10841	-93.2578	-92.9254	5.55085
SRX021432	TFs and others	Spi1	Blood	MEL	1444	444/10841	34/10841	-93.1666	-92.8345	13.0588
SRX122494	TFs and others	Atf4	Blood	Dendritic Cells	6177	705/10841	142/10841	-92.9916	-92.6597	4.96479
SRX4178765	TFs and others	Irf9	Blood	Macrophages	5152	655/10841	119/10841	-92.7339	-92.4023	5.5042
SRX392729	TFs and others	Cebpa	Blood	HAFTL	3088	541/10841	70/10841	-92.6924	-92.3611	7.72857
SRX1517428	TFs and others	Epitope tags	Blood	RAW 264.7	1407	423/10841	28/10841	-92.5651	-92.2341	15.1071
SRX3413801	TFs and others	Ebf1	Blood	Pro-B cells	4685	632/10841	109/10841	-92.4946	-92.1638	5.79817
SRX2575039	TFs and others	Brd2	Blood	T-Lymphocytes	1131	412/10841	25/10841	-92.2319	-91.9014	16.48
SRX1568867	TFs and others	Tcf3	Blood	B-Lymphocytes	1584	446/10841	36/10841	-92.0404	-91.7102	12.3889
SRX498816	TFs and others	Irf8	Blood	Macrophages	7117	750/10841	167/10841	-91.6504	-91.3205	4.49102
SRX3307684	TFs and others	Trim28	Blood	Treg	1890	465/10841	43/10841	-91.6267	-91.297	10.814
SRX3753596	TFs and others	Smc3	Blood	B-Lymphocytes	4496	617/10841	104/10841	-91.5653	-91.2359	5.93269
SRX1568860	TFs and others	Tcf3	Blood	B-Lymphocytes	2000	473/10841	46/10841	-91.4922	-91.1631	10.2826
SRX023717	TFs and others	Paxip1	Blood	B-Lymphocytes	2034	471/10841	46/10841	-90.953	-90.6242	10.2391
SRX186172	TFs and others	Yy1	Blood	Pro-B cells	887	390/10841	20/10841	-90.8277	-90.4991	19.5
SRX2162558	TFs and others	Irf4	Blood	Pre-B cells	5024	649/10841	120/10841	-90.7788	-90.4505	5.40833
SRX2379964	TFs and others	Satb1	Blood	Thymocytes	1134	410/10841	27/10841	-89.8157	-89.4877	15.1852
SRX4936342	TFs and others	Bcor	Blood	Th17 Cells	2158	474/10841	49/10841	-89.5266	-89.1988	9.67347
SRX5212386	TFs and others	Vdr	Blood	Macrophages	4712	608/10841	104/10841	-89.3714	-89.0439	5.84615
SRX1176004	TFs and others	Stat5a	Blood	CD8-Positive T-Lymphocytes	1796	456/10841	43/10841	-89.1874	-88.8602	10.6047
SRX266511	TFs and others	Ikzf1	Blood	T29	1123	400/10841	25/10841	-88.8356	-88.5087	16
SRX181743	TFs and others	Gata1	Blood	G1E	4745	611/10841	107/10841	-88.4805	-88.1538	5.71028
SRX3637317	TFs and others	Cebpb	Blood	Macrophages	4524	604/10841	104/10841	-88.3996	-88.0732	5.80769
SRX1892674	TFs and others	Chd7	Blood	416B	1321	417/10841	31/10841	-88.2342	-87.9081	13.4516
SRX2499773	TFs and others	Zfpm1	Blood	Scid.adh.2c2	2736	511/10841	66/10841	-87.5454	-87.2195	7.74242
SRX188802	TFs and others	Zkscan1	Blood	CH12	4540	598/10841	103/10841	-87.4849	-87.1593	5.80583
SRX2991444	TFs and others	Irf1	Blood	Macrophages	3709	554/10841	84/10841	-87.3607	-87.0354	6.59524
SRX197272	TFs and others	Stat6	Blood	Macrophages	6570	697/10841	151/10841	-86.8969	-86.5719	4.61589
SRX122442	TFs and others	Spi1	Blood	Dendritic Cells	7262	730/10841	168/10841	-86.711	-86.3862	4.34524
SRX5255297	TFs and others	Stat1	Blood	Macrophages	1114	392/10841	25/10841	-86.5782	-86.2537	15.68
SRX310208	TFs and others	Mitf	Blood	Mast Cells	2006	460/10841	48/10841	-86.5205	-86.1963	9.58333
SRX5782039	TFs and others	Brd4	Blood	Leukemia stem cell lines	1244	398/10841	27/10841	-86.4461	-86.1221	14.7407
SRX805970	TFs and others	Stat1	Blood	Macrophages	3612	550/10841	84/10841	-86.3628	-86.0391	6.54762
SRX181742	TFs and others	Gata1	Blood	G1E	5165	619/10841	115/10841	-86.2051	-85.8817	5.38261
SRX188799	TFs and others	Zkscan1	Blood	MEL	3212	517/10841	71/10841	-85.9028	-85.5796	7.28169
SRX1564731	TFs and others	Stat5a	Blood	Th0	1252	395/10841	27/10841	-85.6056	-85.2827	14.6296
SRX5086053	TFs and others	Batf	Blood	Th2 Cells	2600	493/10841	62/10841	-85.5081	-85.1855	7.95161
SRX1471835	TFs and others	Tfe3	Blood	RAW 264.7	3228	522/10841	74/10841	-85.3164	-84.994	7.05405
SRX7648558	TFs and others	Epitope tags	Blood	Th1 Cells	3263	524/10841	75/10841	-85.2112	-84.8891	6.98667
SRX148801	TFs and others	Biotin	Blood	B-Lymphocytes	1526	421/10841	36/10841	-85.1727	-84.8509	11.6944
SRX760020	TFs and others	Spi1	Blood	X18.1.1	1706	427/10841	39/10841	-84.4282	-84.1066	10.9487
SRX1892677	TFs and others	Chd7	Blood	416B	1251	397/10841	29/10841	-84.4024	-84.0811	13.6897
SRX1755830	TFs and others	Kdm4c	Blood	Granulocytic-monocytic-progenitors	2535	470/10841	55/10841	-84.2187	-83.8977	8.54545
SRX4047998	TFs and others	Trim33	Blood	Th17 Cells	1532	409/10841	34/10841	-83.5092	-83.1884	12.0294
SRX1115327	TFs and others	Gata3	Blood	ILC2	2641	482/10841	61/10841	-83.3214	-83.0009	7.90164
SRX122440	TFs and others	Spi1	Blood	Dendritic Cells	6808	695/10841	158/10841	-83.2921	-82.9719	4.39873
SRX172327	TFs and others	Irf4	Blood	CD4-Positive T-Lymphocytes	5758	645/10841	134/10841	-82.9231	-82.6031	4.81343
SRX2162560	TFs and others	Tcf3	Blood	Pre-B cells	4969	607/10841	116/10841	-82.8564	-82.5367	5.23276
SRX3637505	TFs and others	Cebpb	Blood	Macrophages	5066	609/10841	117/10841	-82.8252	-82.5058	5.20513
SRX1460839	TFs and others	Rela	Blood	Th1 Cells	1785	420/10841	39/10841	-82.5323	-82.2131	10.7692
SRX187194	TFs and others	Batf	Blood	Th0	4171	549/10841	91/10841	-82.1303	-81.8114	6.03297
SRX018110	TFs and others	Gata3	Blood	Treg	1612	415/10841	38/10841	-81.955	-81.6364	10.9211
SRX1815511	TFs and others	Hdac1	Blood	B-Lymphocytes	1285	391/10841	30/10841	-81.8809	-81.5625	13.0333
SRX6828346	TFs and others	Rad21	Blood	CH12	4519	574/10841	104/10841	-81.177	-80.8589	5.51923
SRX2498794	TFs and others	Nr3c1	Blood	Macrophages	7786	716/10841	174/10841	-81.0499	-80.7321	4.11494
SRX805963	TFs and others	Stat2	Blood	Macrophages	3659	535/10841	87/10841	-80.936	-80.6184	6.14943
SRX805964	TFs and others	Stat2	Blood	Macrophages	3873	546/10841	92/10841	-80.8481	-80.5308	5.93478
SRX672290	TFs and others	Myc	Blood	Leukemia, Lymphoid	1189	381/10841	28/10841	-80.8228	-80.5058	13.6071
SRX100314	TFs and others	Smad1	Blood	G1E	7230	677/10841	155/10841	-80.5963	-80.2795	4.36774
SRX1565837	TFs and others	Tbx21	Blood	Natural Killer T-Cells	1636	404/10841	36/10841	-80.5387	-80.2222	11.2222
SRX665198	TFs and others	Kdm1a	Blood	MEL	4342	555/10841	97/10841	-80.3187	-80.0025	5.72165
SRX7842813	TFs and others	Zmynd11	Blood	Macrophages	1411	397/10841	34/10841	-80.2261	-79.9104	11.6765
SRX974249	TFs and others	Brd4	Blood	CD4-Positive T-Lymphocytes	1433	397/10841	34/10841	-80.2261	-79.9104	11.6765
SRX2417353	TFs and others	Stat1	Blood	Macrophages	2728	474/10841	63/10841	-79.9757	-79.6603	7.52381
SRX3413800	TFs and others	Ebf1	Blood	Pro-B cells	2931	483/10841	67/10841	-79.7548	-79.4396	7.20896
SRX970839	TFs and others	Rela	Blood	Macrophages	3396	508/10841	80/10841	-78.265	-77.9501	6.35
SRX7481993	TFs and others	Ctcf	Blood	Pro-B cells	1318	377/10841	30/10841	-78.0201	-77.7055	12.5667
SRX180161	TFs and others	Tal1	Blood	Hematopoietic Stem Cells	6062	633/10841	139/10841	-77.8738	-77.5594	4.55396
SRX2463392	TFs and others	Ctcf	Blood	ECOMG	4875	579/10841	113/10841	-77.7846	-77.4705	5.12389
SRX2417367	TFs and others	Myc	Blood	Macrophages	1021	354/10841	23/10841	-77.7261	-77.4122	15.3913
SRX667873	TFs and others	Nfatc2	Blood	Dendritic Cells	4753	570/10841	109/10841	-77.6701	-77.3565	5.22936
SRX187197	TFs and others	Batf	Blood	Th0	2479	437/10841	52/10841	-77.6477	-77.3344	8.40385
SRX1892686	TFs and others	Chd7	Blood	416B	1204	369/10841	28/10841	-77.4986	-77.1855	13.1786
SRX1613080	TFs and others	Jund	Blood	CD8-Positive T-Lymphocytes	2392	444/10841	55/10841	-77.4546	-77.1418	8.07273
SRX970838	TFs and others	Rela	Blood	Macrophages	3443	503/10841	80/10841	-77.0336	-76.7211	6.2875
SRX3413820	TFs and others	Ebf1	Blood	Pro-B cells	4247	542/10841	98/10841	-76.6754	-76.3631	5.53061
SRX8110326	TFs and others	Pax5	Blood	B-Lymphocytes	1509	389/10841	36/10841	-76.4759	-76.1639	10.8056
SRX1162501	TFs and others	Foxp3	Blood	iTreg	2401	435/10841	54/10841	-75.7906	-75.4788	8.05556
SRX2417366	TFs and others	Myc	Blood	Macrophages	909	339/10841	21/10841	-75.3535	-75.042	16.1429
SRX6828294	TFs and others	Rad21	Blood	CH12	4506	550/10841	105/10841	-74.9831	-74.6719	5.2381
SRX264583	TFs and others	Biotin	Blood	RAW 264.7	4831	558/10841	109/10841	-74.8617	-74.5507	5.11927
SRX665196	TFs and others	Irf2bp2	Blood	MEL	2829	446/10841	60/10841	-74.7365	-74.4258	7.43333
SRX352264	TFs and others	Rela	Blood	Macrophages	4302	531/10841	97/10841	-74.5787	-74.2682	5.47423
SRX273235	TFs and others	Biotin	Blood	B-Lymphocytes	3042	472/10841	71/10841	-74.5755	-74.2653	6.64789
SRX3067408	TFs and others	Stat5b	Blood	CD4-Positive T-Lymphocytes	1387	370/10841	32/10841	-74.4723	-74.1624	11.5625
SRX1998451	TFs and others	Batf	Blood	Th2 Cells	5259	573/10841	118/10841	-73.9705	-73.6608	4.85593
SRX3557044	TFs and others	Nr3c1	Blood	Macrophages	7961	688/10841	177/10841	-73.7903	-73.4809	3.88701
SRX1892681	TFs and others	Chd7	Blood	416B	1209	355/10841	28/10841	-73.6392	-73.33	12.6786
SRX2901291	TFs and others	Junb	Blood	Macrophages	6162	616/10841	140/10841	-73.6205	-73.3116	4.4
SRX1532846	TFs and others	Spi1	Blood	AML246	12910	901/10841	300/10841	-73.2782	-72.9696	3.00333
SRX3742043	TFs and others	Pparg	Blood	Macrophages	4064	512/10841	91/10841	-73.1901	-72.8817	5.62637
SRX1998457	TFs and others	Irf4	Blood	Th2 Cells	2696	447/10841	63/10841	-73.1242	-72.8161	7.09524
SRX318581	TFs and others	Runx3	Blood	Dendritic Cells	1426	370/10841	34/10841	-72.8965	-72.5886	10.8824
SRX1892682	TFs and others	Chd7	Blood	416B	1103	346/10841	26/10841	-72.849	-72.5414	13.3077
SRX2636870	TFs and others	Ctcf	Blood	Bone Marrow Cells	3643	494/10841	84/10841	-72.6148	-72.3075	5.88095
SRX554973	TFs and others	Myc	Blood	CD8-Positive T-Lymphocytes	952	332/10841	22/10841	-72.4717	-72.1646	15.0909
SRX4018274	TFs and others	CEBPA	Blood	CFU-granulocytes	2942	458/10841	69/10841	-72.2733	-71.9665	6.63768
SRX4995942	TFs and others	Biotin	Blood	B-Lymphocytes	1171	343/10841	26/10841	-72.0207	-71.7141	13.1923
SRX1568862	TFs and others	Tcf3	Blood	B-Lymphocytes	1401	358/10841	31/10841	-72.0082	-71.7019	11.5484
SRX3637454	TFs and others	Cebpb	Blood	Macrophages	4208	515/10841	96/10841	-71.3072	-71.0012	5.36458
SRX6828345	TFs and others	Ctcf	Blood	CH12	4924	555/10841	116/10841	-70.7978	-70.492	4.78448
SRX392740	TFs and others	Cebpb	Blood	HAFTL	3501	477/10841	80/10841	-70.6876	-70.3821	5.9625
SRX040545	TFs and others	Ncor1	Blood	Macrophages	5401	562/10841	120/10841	-70.5253	-70.22	4.68333
SRX3557039	TFs and others	Nr3c1	Blood	Macrophages	6009	600/10841	139/10841	-70.5151	-70.2101	4.31655
SRX2900598	TFs and others	Nr3c1	Blood	Macrophages	6031	601/10841	140/10841	-70.3026	-69.9979	4.29286
SRX1517429	TFs and others	Epitope tags	Blood	RAW 264.7	1300	333/10841	25/10841	-70.1135	-69.809	13.32
SRX1892673	TFs and others	Chd7	Blood	416B	1130	336/10841	26/10841	-70.0918	-69.7876	12.9231
SRX689720	TFs and others	Ctcf	Blood	WEHI-231	3702	490/10841	87/10841	-70.0471	-69.7431	5.63218
SRX1465784	TFs and others	Ep300	Blood	Th17 Cells	2346	410/10841	53/10841	-70.0173	-69.7136	7.73585
SRX4178761	TFs and others	Stat1	Blood	Macrophages	3204	462/10841	75/10841	-69.8136	-69.5101	6.16
SRX5358480	TFs and others	Ikzf1	Blood	Pro-B cells	805	315/10841	20/10841	-69.5348	-69.2316	15.75
SRX3660766	TFs and others	Rest	Blood	Bone Marrow Cells	3511	480/10841	84/10841	-69.2474	-68.9445	5.71429
SRX3637456	TFs and others	Cebpb	Blood	Macrophages	3559	471/10841	80/10841	-69.2373	-68.9346	5.8875
SRX180159	TFs and others	Cebpb	Blood	Hematopoietic Stem Cells	3096	450/10841	71/10841	-69.139	-68.8366	6.33803
SRX5086052	TFs and others	Irf4	Blood	Th2 Cells	2555	421/10841	59/10841	-69.0317	-68.7295	7.13559
SRX498846	TFs and others	Stat1	Blood	Macrophages	2546	418/10841	58/10841	-68.8922	-68.5903	7.2069
SRX1046539	TFs and others	Rag1	Blood	Thymocytes	646	292/10841	14/10841	-68.8469	-68.5452	20.8571
SRX319889	TFs and others	Spi1	Blood	Macrophages	2959	444/10841	69/10841	-68.8106	-68.5092	6.43478
SRX253098	TFs and others	Runx1	Blood	Megakaryocytes	2366	400/10841	51/10841	-68.7518	-68.4506	7.84314
SRX805965	TFs and others	Irf1	Blood	Macrophages	2410	414/10841	57/10841	-68.5022	-68.2013	7.26316
SRX6489856	TFs and others	Ikzf1	Blood	BH1	1483	356/10841	35/10841	-68.3747	-68.0741	10.1714
SRX145327	TFs and others	Irf3	Blood	Macrophages	2532	403/10841	54/10841	-67.5954	-67.295	7.46296
SRX264594	TFs and others	Spi1	Blood	RAW 264.7	825	308/10841	20/10841	-67.5741	-67.274	15.4
SRX1241149	TFs and others	Ikzf2	Blood	Treg	972	317/10841	23/10841	-67.4126	-67.1127	13.7826
SRX805973	TFs and others	Stat1	Blood	Macrophages	2617	418/10841	61/10841	-67.0659	-66.7663	6.85246
SRX6432728	TFs and others	Stat6	Blood	Macrophages	3753	475/10841	86/10841	-67.0029	-66.7035	5.52326
SRX816546	TFs and others	Gata1	Blood	G1ME	3171	445/10841	73/10841	-66.7909	-66.4918	6.09589
SRX119324	TFs and others	Epitope tags	Blood	G1ME	3198	447/10841	74/10841	-66.7219	-66.423	6.04054
SRX738258	TFs and others	Runx1	Blood	EML	2538	409/10841	58/10841	-66.6279	-66.3293	7.05172
SRX122450	TFs and others	Spi1	Blood	Dendritic Cells	4672	521/10841	109/10841	-66.3396	-66.0412	4.77982
SRX185705	TFs and others	Hcfc1	Blood	Macrophages	1110	318/10841	25/10841	-65.9856	-65.6875	12.72
SRX2580295	TFs and others	Smc3	Blood	CD4 CD8 double negative cells	2124	384/10841	49/10841	-65.9529	-65.6551	7.83673
SRX2417351	TFs and others	Stat1	Blood	Macrophages	1323	331/10841	30/10841	-65.4867	-65.1891	11.0333
SRX6828271	TFs and others	Rad21	Blood	CH12	4306	500/10841	101/10841	-65.3379	-65.0406	4.9505
SRX3637322	TFs and others	Jun	Blood	Macrophages	4672	510/10841	106/10841	-65.2458	-64.9487	4.81132
SRX689721	TFs and others	Ctcf	Blood	WEHI-231	3325	447/10841	77/10841	-65.0858	-64.789	5.80519
SRX018106	TFs and others	Gata3	Blood	Th2 Cells	1578	349/10841	37/10841	-65.0475	-64.7509	9.43243
SRX092598	TFs and others	Epitope tags	Blood	G1ME	3155	437/10841	73/10841	-64.8519	-64.5556	5.9863
SRX077030	TFs and others	Gata3	Blood	Th2 Cells	1575	348/10841	37/10841	-64.7837	-64.4876	9.40541
SRX092599	TFs and others	Ets1	Blood	G1ME	1426	334/10841	32/10841	-64.7542	-64.4584	10.4375
SRX122454	TFs and others	Spi1	Blood	Dendritic Cells	5104	534/10841	120/10841	-64.2467	-63.9511	4.45
SRX338030	TFs and others	Runx3	Blood	Natural Killer T-Cells	2773	409/10841	62/10841	-64.239	-63.9437	6.59677
SRX1568868	TFs and others	Tcf3	Blood	B-Lymphocytes	1224	316/10841	27/10841	-63.8016	-63.5065	11.7037
SRX6828333	TFs and others	Rad21	Blood	CH12	4127	481/10841	96/10841	-63.3827	-63.0879	5.01042
SRX2348475	TFs and others	Tcf3	Blood	Natural Killer T-Cells	900	296/10841	21/10841	-63.3402	-63.0456	14.0952
SRX708756	TFs and others	Stat3	Blood	CD4-Positive T-Lymphocytes	1167	317/10841	28/10841	-63.2763	-62.982	11.3214
SRX1441666	TFs and others	Stat2	Blood	B-Lymphocytes	1095	308/10841	25/10841	-63.2485	-62.9544	12.32
SRX063930	TFs and others	Gtf2b	Blood	CD4 CD8 double positive cells	644	272/10841	14/10841	-63.1357	-62.8419	19.4286
SRX1465580	TFs and others	Ep300	Blood	Macrophages	8140	626/10841	171/10841	-63.1323	-62.8387	3.66082
SRX3324134	TFs and others	Stat4	Blood	Natural Killer T-Cells	857	294/10841	21/10841	-62.7864	-62.4931	14
SRX4178771	TFs and others	Irf9	Blood	Macrophages	2922	417/10841	68/10841	-62.7729	-62.4798	6.13235
SRX3380944	TFs and others	Rel	Blood	Dendritic Cells	4977	513/10841	113/10841	-62.6998	-62.407	4.53982
SRX1293141	TFs and others	Brd4	Blood	Hematopoietic Stem Cells	879	290/10841	20/10841	-62.5566	-62.264	14.5
SRX1892678	TFs and others	Chd7	Blood	416B	965	296/10841	22/10841	-62.4742	-62.1819	13.4545
SRX7508564	TFs and others	Rad21	Blood	Pro-B cells	1160	311/10841	27/10841	-62.4457	-62.1536	11.5185
SRX187245	TFs and others	Jmjd6	Blood	Th17 Cells	3123	420/10841	70/10841	-62.3922	-62.1004	6
SRX130174	TFs and others	Gata1	Blood	G1E	2864	406/10841	64/10841	-62.3463	-62.0547	6.34375
SRX1650083	TFs and others	Rela	Blood	Macrophages	2611	401/10841	62/10841	-62.2671	-61.9758	6.46774
SRX187228	TFs and others	Irf4	Blood	Th0	3423	437/10841	78/10841	-62.1676	-61.8765	5.60256
SRX122407	TFs and others	Irf1	Blood	Dendritic Cells	2429	391/10841	58/10841	-62.1367	-61.8459	6.74138
SRX758043	TFs and others	Stat3	Blood	CD4-Positive T-Lymphocytes	1174	312/10841	28/10841	-61.9261	-61.6355	11.1429
SRX7726762	TFs and others	Hdac2	Blood	B-Lymphocytes	1072	302/10841	25/10841	-61.6122	-61.3219	12.08
SRX2162559	TFs and others	Irf4	Blood	Pre-B cells	2653	402/10841	64/10841	-61.3685	-61.0784	6.28125
SRX3600773	TFs and others	Ctcf	Blood	Pre-B cells	1380	318/10841	31/10841	-61.2341	-60.9443	10.2581
SRX013185	TFs and others	Gata1	Blood	G1E	2764	394/10841	61/10841	-61.1238	-60.8342	6.45902
SRX2991445	TFs and others	Irf1	Blood	Macrophages	2855	403/10841	65/10841	-61.0483	-60.759	6.2
SRX122452	TFs and others	Spi1	Blood	Dendritic Cells	4703	501/10841	111/10841	-60.9233	-60.6342	4.51351
SRX018103	TFs and others	Gata3	Blood	CD4-Positive T-Lymphocytes	1049	296/10841	24/10841	-60.7951	-60.5063	12.3333
SRX3198625	TFs and others	Epitope tags	Blood	Macrophages	2934	411/10841	69/10841	-60.769	-60.4804	5.95652
SRX181748	TFs and others	Gata1	Blood	G1E	2630	385/10841	58/10841	-60.6512	-60.3629	6.63793
SRX2341960	TFs and others	CEBPA	Blood	Hematopoietic Stem Cells	2480	382/10841	57/10841	-60.4976	-60.2095	6.70175
SRX145059	TFs and others	Tal1	Blood	G1E	5220	508/10841	116/10841	-60.2603	-59.9725	4.37931
SRX4178766	TFs and others	Stat1	Blood	Macrophages	2847	406/10841	68/10841	-60.1112	-59.8236	5.97059
SRX392733	TFs and others	Cebpa	Blood	HAFTL	2786	396/10841	64/10841	-59.9069	-59.6196	6.1875
SRX1563803	TFs and others	Setdb1	Blood	Pro-B cells	1174	304/10841	28/10841	-59.7728	-59.4857	10.8571
SRX132021	TFs and others	Stat5a	Blood	T-Lymphocytes	1175	300/10841	27/10841	-59.4742	-59.1874	11.1111
SRX8737123	TFs and others	Smc3	Blood	CD4 CD8 double positive cells	941	282/10841	21/10841	-59.4735	-59.1869	13.4286
SRX4178776	TFs and others	Stat1	Blood	Macrophages	2592	387/10841	61/10841	-59.4084	-59.1221	6.34426
SRX105457	TFs and others	Cbfb	Blood	Thymocytes	628	261/10841	15/10841	-59.0405	-58.7544	17.4
SRX183787	TFs and others	Foxo1	Blood	Treg	749	263/10841	16/10841	-58.6574	-58.3716	16.4375
SRX1655663	TFs and others	Stat5a	Blood	Pro-B cells	2961	399/10841	68/10841	-58.4283	-58.1427	5.86765
SRX1815516	TFs and others	Ep300	Blood	B-Lymphocytes	2315	363/10841	53/10841	-58.1608	-57.8754	6.84906
SRX5086061	TFs and others	Med12	Blood	Th2 Cells	675	261/10841	16/10841	-58.0965	-57.8114	16.3125
SRX122448	TFs and others	Spi1	Blood	Dendritic Cells	4335	467/10841	101/10841	-57.8515	-57.5666	4.62376
SRX1131939	TFs and others	Prdm1	Blood	Plasmablasts	1718	324/10841	38/10841	-57.8107	-57.5261	8.52632
SRX3380959	TFs and others	Irf3	Blood	Dendritic Cells	5932	533/10841	135/10841	-57.7019	-57.4175	3.94815
SRX070894	TFs and others	Notch1	Blood	Leukemia, Lymphoid	1059	278/10841	22/10841	-57.5326	-57.2485	12.6364
SRX7618596	TFs and others	Rela	Blood	Macrophages	3910	444/10841	91/10841	-57.3089	-57.025	4.87912
SRX3413799	TFs and others	Ebf1	Blood	Pro-B cells	2651	380/10841	62/10841	-57.1417	-56.8581	6.12903
SRX091676	TFs and others	Gata3	Blood	CD4 CD8 double negative cells	2306	354/10841	51/10841	-57.1223	-56.8389	6.94118
SRX3557033	TFs and others	Brd4	Blood	Macrophages	1860	331/10841	42/10841	-56.9515	-56.6684	7.88095
SRX021893	TFs and others	Tcf3	Blood	T-Lymphocytes	1009	275/10841	22/10841	-56.7132	-56.4303	12.5
SRX2901290	TFs and others	Junb	Blood	Macrophages	4997	485/10841	113/10841	-56.5199	-56.2372	4.29204
SRX1998462	TFs and others	Irf4	Blood	Th2 Cells	4583	454/10841	98/10841	-56.3091	-56.0267	4.63265
SRX122446	TFs and others	Spi1	Blood	Dendritic Cells	4332	462/10841	102/10841	-56.284	-56.0018	4.52941
SRX4232714	TFs and others	Tet2	Blood	Acute Myeloid Leukemia	1498	310/10841	35/10841	-56.2361	-55.9542	8.85714
SRX318580	TFs and others	Runx3	Blood	Dendritic Cells	1201	290/10841	28/10841	-56.0263	-55.7446	10.3571
SRX891787	TFs and others	Sumo2	Blood	Dendritic Cells	1899	332/10841	44/10841	-55.922	-55.6406	7.54545
SRX6099932	TFs and others	Eomes	Blood	Natural Killer T-Cells	1269	292/10841	29/10841	-55.8098	-55.5286	10.069
SRX3637413	TFs and others	Jun	Blood	Macrophages	4771	479/10841	112/10841	-55.6413	-55.3604	4.27679
SRX6828369	TFs and others	Epitope tags	Blood	CH12	1593	312/10841	37/10841	-55.3852	-55.1045	8.43243
SRX172346	TFs and others	Jun	Blood	Th17 Cells	895	264/10841	20/10841	-55.3768	-55.0963	13.2
ERX2735087	TFs and others	Xbp1	Blood	CD4-Positive T-Lymphocytes	678	251/10841	16/10841	-55.299	-55.0188	15.6875
SRX1115750	TFs and others	Cebpa	Blood	B-Lymphocytes	2106	338/10841	48/10841	-54.9484	-54.6684	7.04167
SRX036744	TFs and others	Ctcf	Blood	Bone Marrow Cells	1914	327/10841	44/10841	-54.6584	-54.3787	7.43182
SRX4705094	TFs and others	Chaf1b	Blood	MLL-AF9 leukemic cell	831	260/10841	20/10841	-54.28	-54.0005	13
ERX1167951	TFs and others	Gata2	Blood	HPC-7	2426	356/10841	57/10841	-54.1191	-53.8399	6.24561
SRX272969	TFs and others	Foxo1	Blood	CD4-Positive T-Lymphocytes	645	240/10841	14/10841	-54.0815	-53.8025	17.1429
SRX140355	TFs and others	Usf2	Blood	MEL	1034	265/10841	22/10841	-53.9905	-53.7117	12.0455
SRX4178781	TFs and others	Stat1	Blood	Macrophages	2822	375/10841	66/10841	-53.7724	-53.4939	5.68182
SRX310204	TFs and others	Meis1	Blood	Mast Cells	1458	295/10841	33/10841	-53.72	-53.4417	8.93939
SRX278097	TFs and others	Foxo1	Blood	CD8-Positive T-Lymphocytes	687	242/10841	15/10841	-53.7048	-53.4268	16.1333
SRX4895114	TFs and others	Ctcf	Blood	CH12	2585	361/10841	60/10841	-53.6595	-53.3817	6.01667
SRX320066	TFs and others	Med1	Blood	CD4 CD8 double positive cells	1609	300/10841	35/10841	-53.6399	-53.3624	8.57143
SRX4890444	TFs and others	Foxp1	Blood	Treg	732	248/10841	17/10841	-53.5639	-53.2866	14.5882
SRX1998458	TFs and others	Batf	Blood	Th2 Cells	4424	435/10841	96/10841	-52.9796	-52.7025	4.53125
SRX079862	TFs and others	Tal1	Blood	G1E	4361	437/10841	97/10841	-52.9757	-52.6989	4.50515
SRX185714	TFs and others	Irf4	Blood	Dendritic Cells	6422	536/10841	149/10841	-52.9335	-52.6569	3.59732
SRX6828290	TFs and others	Epitope tags	Blood	CH12	2207	339/10841	52/10841	-52.8237	-52.5474	6.51923
SRX188808	TFs and others	Ubtf	Blood	MEL	1205	272/10841	26/10841	-52.7389	-52.4628	10.4615
SRX758045	TFs and others	Stat3	Blood	CD4-Positive T-Lymphocytes	970	263/10841	23/10841	-52.6475	-52.3716	11.4348
SRX742830	TFs and others	Irf8	Blood	Dendritic Cells	4741	461/10841	110/10841	-52.5891	-52.3135	4.19091
SRX1939440	TFs and others	Gata2	Blood	Hematopoietic progenitors	2267	338/10841	52/10841	-52.5785	-52.3031	6.5
SRX187229	TFs and others	Irf4	Blood	Th0	2623	356/10841	60/10841	-52.4581	-52.183	5.93333
SRX1998452	TFs and others	Irf4	Blood	Th2 Cells	3739	410/10841	85/10841	-52.4253	-52.1504	4.82353
SRX974253	TFs and others	Runx1	Blood	CD4-Positive T-Lymphocytes	761	246/10841	18/10841	-52.1382	-51.8636	13.6667
SRX6099933	TFs and others	Eomes	Blood	Natural Killer T-Cells	1047	261/10841	23/10841	-52.1083	-51.8339	11.3478
SRX3380974	TFs and others	Ep300	Blood	Dendritic Cells	3985	420/10841	91/10841	-51.8994	-51.6252	4.61538
SRX191131	TFs and others	Stat5b	Blood	Th9	3031	380/10841	72/10841	-51.8563	-51.5824	5.27778
SRX184867	TFs and others	Ets1	Blood	Treg	622	232/10841	14/10841	-51.836	-51.5623	16.5714
SRX3380975	TFs and others	Ep300	Blood	Dendritic Cells	3836	413/10841	88/10841	-51.7059	-51.4325	4.69318
SRX1564729	TFs and others	Stat5a	Blood	Th0	813	241/10841	17/10841	-51.6274	-51.3542	14.1765
SRX956767	TFs and others	Irf8	Blood	Dendritic Cells	4212	431/10841	98/10841	-51.2118	-50.9388	4.39796
SRX1487124	TFs and others	Runx2	Blood	Bone marrow stromal cells	3398	392/10841	79/10841	-51.1847	-50.912	4.96203
SRX2647496	TFs and others	Tbx21	Blood	CD4-Positive T-Lymphocytes	933	251/10841	21/10841	-51.0026	-50.7301	11.9524
SRX5086050	TFs and others	Irf4	Blood	Th2 Cells	1699	302/10841	40/10841	-50.8682	-50.5959	7.55
SRX187265	TFs and others	Stat3	Blood	Th17 Cells	1589	289/10841	35/10841	-50.8038	-50.5318	8.25714
SRX023718	TFs and others	Ash2l	Blood	B-Lymphocytes	963	256/10841	23/10841	-50.7632	-50.4917	11.1304
SRX187224	TFs and others	Hif1a	Blood	Th17 Cells	1062	256/10841	23/10841	-50.7632	-50.4917	11.1304
SRX2188530	TFs and others	Spi1	Blood	Pro-B cells	3389	390/10841	79/10841	-50.7289	-50.4576	4.93671
SRX218284	TFs and others	Smc1a	Blood	B-Lymphocytes	2395	337/10841	55/10841	-50.6355	-50.3644	6.12727
SRX091677	TFs and others	Gata3	Blood	CD4 CD8 double negative cells	1752	298/10841	39/10841	-50.4918	-50.221	7.64103
SRX120424	TFs and others	Ebf1	Blood	B-Lymphocytes	1502	281/10841	33/10841	-50.0886	-49.818	8.51515
SRX1892685	TFs and others	Chd7	Blood	416B	853	244/10841	20/10841	-49.9155	-49.6452	12.2
SRX805969	TFs and others	Stat1	Blood	Macrophages	2276	327/10841	52/10841	-49.8946	-49.6245	6.28846
SRX2766383	TFs and others	Irf4	Blood	Treg	2924	365/10841	69/10841	-49.8778	-49.6079	5.28986
SRX4801709	TFs and others	Bcl11b	Blood	Treg	601	224/10841	14/10841	-49.5987	-49.3291	16
SRX805981	TFs and others	Stat1	Blood	Macrophages	1330	276/10841	32/10841	-49.4772	-49.2078	8.625
SRX2766387	TFs and others	Irf4	Blood	Treg	2590	345/10841	61/10841	-49.3029	-49.0337	5.65574
SRX970837	TFs and others	Rela	Blood	Macrophages	1566	287/10841	37/10841	-48.9837	-48.7148	7.75676
SRX091678	TFs and others	Gata3	Blood	CD4 CD8 double positive cells	742	228/10841	16/10841	-48.913	-48.6443	14.25
SRX187255	TFs and others	Ep300	Blood	Th17 Cells	2668	334/10841	57/10841	-48.8205	-48.5521	5.85965
SRX2527476	TFs and others	Cbfb	Blood	CD8-Positive T-Lymphocytes	641	224/10841	15/10841	-48.6912	-48.423	14.9333
SRX2417358	TFs and others	Junb	Blood	Macrophages	3787	398/10841	88/10841	-48.366	-48.098	4.52273
SRX218285	TFs and others	Smc3	Blood	B-Lymphocytes	2259	318/10841	51/10841	-48.2748	-48.0071	6.23529
SRX148794	TFs and others	Biotin	Blood	Pro-B cells	2215	320/10841	52/10841	-48.1992	-47.9317	6.15385
SRX886480	TFs and others	Trim33	Blood	Pro-B cells	1768	291/10841	40/10841	-48.1005	-47.8332	7.275
SRX2901270	TFs and others	Smarca4	Blood	Macrophages	2449	333/10841	58/10841	-48.0471	-47.7801	5.74138
SRX1038472	TFs and others	Ebf1	Blood	Pro-B cells	2102	310/10841	48/10841	-48.0333	-47.7665	6.45833
SRX122444	TFs and others	Spi1	Blood	Dendritic Cells	3919	406/10841	93/10841	-47.921	-47.6544	4.36559
SRX6797036	TFs and others	Gata1	Blood	Erythroblasts	38685	1525/10841	854/10841	-47.8477	-47.5814	1.78571
SRX319877	TFs and others	Rela	Blood	Macrophages	1946	298/10841	44/10841	-47.4204	-47.1543	6.77273
SRX6095567	TFs and others	Vdr	Blood	Monocytes	2086	312/10841	50/10841	-47.3833	-47.1175	6.24
SRX120204	TFs and others	Ebf1	Blood	Pro-B cells	2599	332/10841	59/10841	-47.2825	-47.0169	5.62712
SRX1441667	TFs and others	Stat2	Blood	B-Lymphocytes	852	234/10841	20/10841	-47.2074	-46.942	11.7
SRX1056339	TFs and others	Gata2	Blood	416B	1652	283/10841	39/10841	-46.7153	-46.4502	7.25641
SRX077028	TFs and others	Gata3	Blood	CD4 CD8 double positive cells	769	226/10841	18/10841	-46.6635	-46.3986	12.5556
SRX041281	TFs and others	Stat5b	Blood	Th1 Cells	1902	297/10841	45/10841	-46.5872	-46.3225	6.6
SRX398247	TFs and others	Chd4	Blood	Pro-B cells	1398	262/10841	31/10841	-46.5432	-46.2788	8.45161
SRX6828310	TFs and others	Rad21	Blood	CH12	2150	303/10841	48/10841	-46.329	-46.0648	6.3125
SRX3600777	TFs and others	Ctcf	Blood	Pre-B cells	1120	245/10841	25/10841	-46.3243	-46.0603	9.8
SRX2491783	TFs and others	Ikzf1	Blood	Macrophages	3196	359/10841	74/10841	-46.0704	-45.8067	4.85135
SRX3413825	TFs and others	Pax5	Blood	Pro-B cells	1835	291/10841	44/10841	-45.6982	-45.4347	6.61364
SRX3660794	TFs and others	Rest	Blood	Scid.adh.2c2	2310	313/10841	54/10841	-45.4308	-45.1675	5.7963
SRX475268	TFs and others	Tgif1	Blood	MLL-AF9 leukemic cell	963	230/10841	21/10841	-45.3461	-45.0831	10.9524
SRX2162139	TFs and others	Stat5a	Blood	Leukemia, B-Cell	1145	244/10841	26/10841	-45.3391	-45.0763	9.38462
SRX3380978	TFs and others	Ep300	Blood	Dendritic Cells	3871	388/10841	90/10841	-45.2991	-45.0365	4.31111
SRX1642489	TFs and others	Brd9	Blood	Acute Myeloid Leukemia	1427	254/10841	30/10841	-45.1585	-44.8962	8.46667
SRX2389059	TFs and others	Brd2	Blood	Th17 Cells	978	229/10841	21/10841	-45.0786	-44.8165	10.9048
SRX1650058	TFs and others	Nr1h3	Blood	Macrophages	837	223/10841	19/10841	-45.0374	-44.7755	11.7368
SRX1564730	TFs and others	Stat5a	Blood	Th0	818	220/10841	18/10841	-45.0332	-44.7716	12.2222
SRX2991442	TFs and others	Irf1	Blood	Macrophages	1781	281/10841	41/10841	-45.0045	-44.7431	6.85366
SRX130471	TFs and others	Cbx8	Blood	Hematopoietic Stem Cells	921	225/10841	20/10841	-44.7842	-44.523	11.25
SRX3380945	TFs and others	Rel	Blood	Dendritic Cells	3191	352/10841	74/10841	-44.4947	-44.2338	4.75676
SRX6828296	TFs and others	Epitope tags	Blood	CH12	2110	300/10841	50/10841	-44.4925	-44.2318	6
SRX1998459	TFs and others	Batf	Blood	Th2 Cells	3660	361/10841	79/10841	-44.2162	-43.9557	4.56962
SRX015580	TFs and others	Irf4	Blood	CD4-Positive T-Lymphocytes	1694	272/10841	39/10841	-43.975	-43.715	6.97436
SRX4018275	TFs and others	CEBPA	Blood	CFU-macrophages	1709	272/10841	39/10841	-43.975	-43.715	6.97436
SRX2901280	TFs and others	Cebpd	Blood	Macrophages	2406	309/10841	55/10841	-43.9557	-43.6959	5.61818
SRX2991453	TFs and others	Trp53	Blood	Macrophages	1514	259/10841	34/10841	-43.8144	-43.5549	7.61765
SRX3557035	TFs and others	Brd4	Blood	Macrophages	2432	306/10841	54/10841	-43.7732	-43.5139	5.66667
SRX353780	TFs and others	Myc	Blood	B-Lymphocytes	2190	292/10841	48/10841	-43.6721	-43.413	6.08333
SRX1939446	TFs and others	Meis1	Blood	Hematopoietic progenitors	3696	375/10841	88/10841	-43.3406	-43.0818	4.26136
SRX4178768	TFs and others	Stat2	Blood	Macrophages	1660	269/10841	39/10841	-43.2321	-42.9735	6.89744
SRX018714	TFs and others	Ebf1	Blood	38B9	2134	287/10841	47/10841	-43.0228	-42.7644	6.10638
SRX1046540	TFs and others	Rag1	Blood	Thymocytes	289	172/10841	6/10841	-42.9356	-42.6775	28.6667
SRX319741	TFs and others	Epitope tags	Blood	Leukemia, Myeloid	2779	330/10841	67/10841	-42.8238	-42.5659	4.92537
SRX3637461	TFs and others	Jun	Blood	Macrophages	3675	368/10841	86/10841	-42.6809	-42.4232	4.27907
SRX7869905	TFs and others	Epitope tags	Blood	Bone Marrow Cells	28701	1196/10841	634/10841	-42.6329	-42.3755	1.88644
SRX2417359	TFs and others	Junb	Blood	Macrophages	3161	341/10841	73/10841	-42.4965	-42.2393	4.67123
SRX340953	TFs and others	Gata2	Blood	FDCPmix	1242	241/10841	29/10841	-42.4905	-42.2335	8.31034
SRX132022	TFs and others	Stat5b	Blood	T-Lymphocytes	870	216/10841	20/10841	-42.3753	-42.1185	10.8
SRX018101	TFs and others	Gata3	Blood	CD4 CD8 double negative cells	742	207/10841	17/10841	-42.3239	-42.0674	12.1765
SRX148802	TFs and others	Biotin	Blood	B-Lymphocytes	1033	226/10841	24/10841	-42.0574	-41.8011	9.41667
SRX3380977	TFs and others	Ep300	Blood	Dendritic Cells	3859	367/10841	87/10841	-42.0412	-41.7851	4.21839
SRX484256	TFs and others	Foxp3	Blood	Treg	787	208/10841	18/10841	-41.7909	-41.5351	11.5556
SRX540700	TFs and others	Spi1	Blood	Dendritic Cells	2692	321/10841	65/10841	-41.7369	-41.4813	4.93846
SRX7842814	TFs and others	Zmynd11	Blood	Macrophages	883	213/10841	20/10841	-41.5756	-41.3202	10.65
SRX2991443	TFs and others	Irf1	Blood	Macrophages	1470	246/10841	33/10841	-41.1727	-40.9176	7.45455
SRX1438362	TFs and others	Ezh2	Blood	EML	1844	270/10841	43/10841	-41.1555	-40.9006	6.27907
SRX398246	TFs and others	Chd4	Blood	Pro-B cells	1392	243/10841	32/10841	-41.0482	-40.7935	7.59375
SRX5212385	TFs and others	Vdr	Blood	Macrophages	849	205/10841	18/10841	-40.9844	-40.7299	11.3889
SRX1038474	TFs and others	Ebf1	Blood	Pro-B cells	1496	250/10841	35/10841	-40.9356	-40.6814	7.14286
SRX392734	TFs and others	Cebpa	Blood	HAFTL	2427	298/10841	56/10841	-40.8732	-40.6192	5.32143
SRX7842815	TFs and others	Zmynd11	Blood	Macrophages	765	201/10841	17/10841	-40.7019	-40.4481	11.8235
SRX185710	TFs and others	Irf4	Blood	Th17 Cells	2238	284/10841	51/10841	-40.1659	-39.9124	5.56863
ERX1167942	TFs and others	Myc	Blood	HPC-7	565	183/10841	12/10841	-40.0146	-39.7615	15.25
ERX2735088	TFs and others	Xbp1	Blood	CD4-Positive T-Lymphocytes	511	183/10841	12/10841	-40.0146	-39.7615	15.25
SRX805974	TFs and others	Stat1	Blood	Macrophages	1663	253/10841	38/10841	-39.8845	-39.6316	6.65789
SRX187260	TFs and others	Rorc	Blood	Th17 Cells	1913	262/10841	42/10841	-39.7843	-39.5317	6.2381
SRX1046537	TFs and others	Rag1	Blood	Thymocytes	282	161/10841	6/10841	-39.7562	-39.5038	26.8333
SRX2389067	TFs and others	Brd2	Blood	T-Lymphocytes	897	203/10841	19/10841	-39.6751	-39.4229	10.6842
SRX4178767	TFs and others	Stat1	Blood	Macrophages	1803	263/10841	43/10841	-39.4682	-39.2163	6.11628
SRX2991452	TFs and others	Trp53	Blood	Macrophages	985	210/10841	22/10841	-39.3032	-39.0515	9.54545
SRX3557052	TFs and others	Nelfe	Blood	Macrophages	3428	332/10841	76/10841	-39.1807	-38.9292	4.36842
SRX8752242	TFs and others	Smarca4	Blood	Hematopoietic Stem Cells	1782	259/10841	42/10841	-39.0613	-38.81	6.16667
SRX6432727	TFs and others	Stat6	Blood	Macrophages	2213	279/10841	51/10841	-38.9966	-38.7456	5.47059
SRX172324	TFs and others	Irf4	Blood	B-Lymphocytes	915	206/10841	21/10841	-38.9778	-38.727	9.80952
SRX498821	TFs and others	Irf8	Blood	Macrophages	2099	274/10841	49/10841	-38.8603	-38.6097	5.59184
SRX3937211	TFs and others	Mafk	Blood	RAW 264.7	6063	461/10841	148/10841	-38.6256	-38.3753	3.11486
SRX556710	TFs and others	Spib	Blood	WEHI-279	2646	296/10841	60/10841	-38.458	-38.2079	4.93333
SRX3557037	TFs and others	Brd4	Blood	Macrophages	1501	237/10841	34/10841	-38.3159	-38.066	6.97059
SRX1267280	TFs and others	Tcf7	Blood	CD8-Positive T-Lymphocytes	742	192/10841	17/10841	-38.2816	-38.0319	11.2941
SRX015589	TFs and others	Stat3	Blood	CD4-Positive T-Lymphocytes	664	189/10841	16/10841	-38.2668	-38.0174	11.8125
SRX997430	TFs and others	Spi1	Blood	Erythroleukemia cells	1424	231/10841	32/10841	-38.0413	-37.7921	7.21875
SRX063931	TFs and others	Gtf2e2	Blood	CD4 CD8 double positive cells	662	179/10841	13/10841	-38.0332	-37.7842	13.7692
SRX3937212	TFs and others	Mafk	Blood	RAW 264.7	6259	468/10841	154/10841	-38.031	-37.7822	3.03896
SRX188826	TFs and others	Mafk	Blood	MEL	1866	250/10841	40/10841	-38.0098	-37.7613	6.25
SRX018111	TFs and others	Gata3	Blood	T-Lymphocytes	686	188/10841	16/10841	-37.9973	-37.749	11.75
SRX352265	TFs and others	Rela	Blood	Macrophages	2382	283/10841	55/10841	-37.9148	-37.6667	5.14545
SRX4178760	TFs and others	Stat1	Blood	Macrophages	1512	237/10841	35/10841	-37.7202	-37.4723	6.77143
SRX3198624	TFs and others	Epitope tags	Blood	Macrophages	1638	244/10841	38/10841	-37.6891	-37.4415	6.42105
SRX3781859	TFs and others	Epitope tags	Blood	Pro-B cells	1231	217/10841	27/10841	-37.6836	-37.4362	8.03704
SRX319740	TFs and others	Epitope tags	Blood	Leukemia, Myeloid	1741	253/10841	42/10841	-37.6222	-37.375	6.02381
SRX070892	TFs and others	Rbpj	Blood	Leukemia, Lymphoid	2094	262/10841	46/10841	-37.6102	-37.3632	5.69565
SRX7107119	TFs and others	Stat5a	Blood	Natural Killer T-Cells	860	198/10841	20/10841	-37.6043	-37.3576	9.9
SRX8245922	TFs and others	Ep300	Blood	Macrophages	811	192/10841	18/10841	-37.5098	-37.2633	10.6667
SRX884570	TFs and others	Zmiz1	Blood	8946	702	179/10841	14/10841	-37.1889	-36.9426	12.7857
SRX1583884	TFs and others	Irf1	Blood	Macrophages	875	196/10841	20/10841	-37.0783	-36.8323	9.8
SRX708766	TFs and others	Stat3	Blood	Dendritic Cells	1462	227/10841	32/10841	-37.0467	-36.8009	7.09375
SRX498820	TFs and others	Irf8	Blood	Macrophages	1954	259/10841	46/10841	-36.9045	-36.6589	5.63043
ERX1167941	TFs and others	Fos	Blood	HPC-7	644	177/10841	14/10841	-36.6454	-36.4	12.6429
SRX484253	TFs and others	Foxp3	Blood	Treg	1665	242/10841	39/10841	-36.6412	-36.396	6.20513
SRX3637507	TFs and others	Cebpb	Blood	Macrophages	2816	296/10841	64/10841	-36.6013	-36.3564	4.625
SRX970841	TFs and others	Rela	Blood	Macrophages	1476	230/10841	34/10841	-36.5906	-36.3459	6.76471
SRX2858288	TFs and others	Rela	Blood	Treg	443	167/10841	11/10841	-36.4809	-36.2364	15.1818
SRX015588	TFs and others	Stat3	Blood	CD4-Positive T-Lymphocytes	658	182/10841	16/10841	-36.3849	-36.1406	11.375
SRX041329	TFs and others	Stat3	Blood	Dendritic Cells	1430	224/10841	32/10841	-36.3035	-36.0595	7
SRX021614	TFs and others	Esr1	Blood	Myeloid Cells	1338	218/10841	30/10841	-36.0316	-35.7878	7.26667
SRX039650	TFs and others	Smarca4	Blood	Th1 Cells	922	192/10841	20/10841	-36.0291	-35.7855	9.6
SRX172323	TFs and others	Irf4	Blood	B-Lymphocytes	698	180/10841	16/10841	-35.8491	-35.6057	11.25
SRX1484896	TFs and others	Ep300	Blood	HPC-7	894	191/10841	20/10841	-35.7674	-35.5243	9.55
SRX3219120	TFs and others	Taf10	Blood	RN2	1774	235/10841	38/10841	-35.5145	-35.2718	6.18421
SRX6828327	TFs and others	Rad21	Blood	CH12	1656	235/10841	38/10841	-35.5145	-35.2718	6.18421
SRX4099089	TFs and others	Ikzf1	Blood	BH1	776	184/10841	18/10841	-35.389	-35.1465	10.2222
SRX028983	TFs and others	Rela	Blood	Macrophages	2627	282/10841	60/10841	-35.3181	-35.0759	4.7
SRX036745	TFs and others	Rad21	Blood	Bone Marrow Cells	1643	236/10841	39/10841	-35.2017	-34.9597	6.05128
SRX3637508	TFs and others	Cebpb	Blood	Macrophages	2506	275/10841	57/10841	-35.1436	-34.9018	4.82456
SRX484252	TFs and others	Foxp3	Blood	Treg	755	183/10841	18/10841	-35.1249	-34.8833	10.1667
SRX392735	TFs and others	Cebpa	Blood	HAFTL	2173	260/10841	50/10841	-35.104	-34.8627	5.2
SRX092597	TFs and others	Gata2	Blood	G1ME	1809	244/10841	43/10841	-34.9517	-34.7106	5.67442
SRX4178779	TFs and others	Stat2	Blood	Macrophages	1312	216/10841	31/10841	-34.9272	-34.6863	6.96774
SRX1744939	TFs and others	Runx1	Blood	FDC-P1	1482	223/10841	34/10841	-34.878	-34.6373	6.55882
SRX2141213	TFs and others	Kdm6a	Blood	Hematopoietic Stem Cells	462	161/10841	11/10841	-34.8238	-34.5833	14.6364
SRX1629385	TFs and others	Bach2	Blood	M1	1186	205/10841	27/10841	-34.6492	-34.409	7.59259
SRX120205	TFs and others	Ebf1	Blood	Pro-B cells	1629	226/10841	36/10841	-34.4657	-34.2257	6.27778
SRX3660765	TFs and others	Rest	Blood	Bone Marrow Cells	2942	298/10841	70/10841	-34.4092	-34.1694	4.25714
SRX040544	TFs and others	Ncor2	Blood	Macrophages	2778	286/10841	64/10841	-34.4025	-34.1629	4.46875
SRX3380987	TFs and others	Stat1	Blood	Dendritic Cells	1777	237/10841	41/10841	-34.3591	-34.1197	5.78049
SRX021890	TFs and others	Tcf3	Blood	Pro-B cells	871	184/10841	20/10841	-33.942	-33.7029	9.2
SRX2647497	TFs and others	Tbx21	Blood	CD4-Positive T-Lymphocytes	617	164/10841	13/10841	-33.9415	-33.7026	12.6154
SRX6828359	TFs and others	Epitope tags	Blood	CH12	3227	307/10841	76/10841	-33.8345	-33.5958	4.03947
SRX181745	TFs and others	Gata1	Blood	G1E	3295	304/10841	75/10841	-33.6093	-33.3708	4.05333
SRX119325	TFs and others	Epitope tags	Blood	G1ME	2069	249/10841	48/10841	-33.5688	-33.3306	5.1875
SRX7726763	TFs and others	Hdac2	Blood	B-Lymphocytes	743	171/10841	16/10841	-33.4488	-33.2108	10.6875
SRX8752244	TFs and others	Smarca4	Blood	Hematopoietic Stem Cells	3097	295/10841	71/10841	-33.349	-33.1112	4.15493
SRX1597811	TFs and others	Brd4	Blood	MLL-AF9 leukemic cell	1438	207/10841	30/10841	-33.3055	-33.0679	6.9
SRX1733610	TFs and others	Fli1	Blood	Bone Marrow Cells	282	142/10841	7/10841	-33.2656	-33.0282	20.2857
SRX3380972	TFs and others	Junb	Blood	Dendritic Cells	4169	343/10841	97/10841	-33.1696	-32.9325	3.53608
SRX2858284	TFs and others	Rela	Blood	Tconv	386	148/10841	9/10841	-33.0256	-32.7887	16.4444
SRX3380961	TFs and others	Irf3	Blood	Dendritic Cells	4098	336/10841	94/10841	-32.8636	-32.6269	3.57447
SRX816547	TFs and others	Gata1	Blood	G1ME	1774	228/10841	40/10841	-32.7668	-32.5303	5.7
SRX3380976	TFs and others	Ep300	Blood	Dendritic Cells	3221	298/10841	74/10841	-32.7535	-32.5172	4.02703
SRX021615	TFs and others	Esr1	Blood	Myeloid Cells	1343	207/10841	31/10841	-32.7154	-32.4794	6.67742
SRX1056341	TFs and others	Lyl1	Blood	416B	1250	202/10841	29/10841	-32.6708	-32.435	6.96552
SRX096387	TFs and others	Rela	Blood	Macrophages	3318	301/10841	76/10841	-32.5781	-32.3425	3.96053
SRX197292	TFs and others	Stat1	Blood	Macrophages	1317	204/10841	30/10841	-32.5679	-32.3325	6.8
SRX2647495	TFs and others	Tbx21	Blood	CD4-Positive T-Lymphocytes	582	155/10841	12/10841	-32.3251	-32.0899	12.9167
SRX021616	TFs and others	Esr1	Blood	Myeloid Cells	1058	188/10841	24/10841	-32.2778	-32.0429	7.83333
SRX191132	TFs and others	Stat6	Blood	Th9	1471	212/10841	34/10841	-32.2142	-31.9795	6.23529
SRX3557040	TFs and others	Nr3c1	Blood	Macrophages	3715	318/10841	86/10841	-32.2035	-31.969	3.69767
SRX805977	TFs and others	Stat1	Blood	Macrophages	986	185/10841	23/10841	-32.1659	-31.9316	8.04348
SRX319739	TFs and others	Meis1	Blood	Leukemia, Myeloid	2301	256/10841	55/10841	-31.8335	-31.5994	4.65455
SRX3307682	TFs and others	Trim28	Blood	Treg	537	156/10841	13/10841	-31.7783	-31.5445	12
SRX3919480	TFs and others	Nup98	Blood	Hematopoietic Stem Cells	401	143/10841	9/10841	-31.6356	-31.402	15.8889
SRX4232715	TFs and others	Tet2	Blood	Acute Myeloid Leukemia	821	172/10841	19/10841	-31.5284	-31.295	9.05263
SRX5974127	TFs and others	Cxxc1	Blood	Th17 Cells	397	142/10841	9/10841	-31.3582	-31.125	15.7778
SRX122507	TFs and others	Cebpb	Blood	Dendritic Cells	1943	234/10841	46/10841	-31.1224	-30.8894	5.08696
SRX3380971	TFs and others	Junb	Blood	Dendritic Cells	4132	328/10841	95/10841	-30.9232	-30.6904	3.45263
SRX172345	TFs and others	Junb	Blood	Th17 Cells	1408	204/10841	33/10841	-30.8495	-30.617	6.18182
SRX974248	TFs and others	Brd4	Blood	CD4-Positive T-Lymphocytes	440	140/10841	9/10841	-30.804	-30.5717	15.5556
SRX079861	TFs and others	Tal1	Blood	G1E	2771	269/10841	64/10841	-30.7332	-30.5011	4.20312
SRX1465579	TFs and others	Ep300	Blood	Macrophages	2023	230/10841	45/10841	-30.6981	-30.4662	5.11111
SRX3380986	TFs and others	Stat1	Blood	Dendritic Cells	2217	242/10841	51/10841	-30.5579	-30.3262	4.7451
SRX028982	TFs and others	Rela	Blood	Macrophages	2493	254/10841	57/10841	-30.5015	-30.2701	4.45614
SRX340969	TFs and others	Gata2	Blood	FDCPmix	1139	188/10841	27/10841	-30.4163	-30.1851	6.96296
SRX7508560	TFs and others	Ctcf	Blood	Pro-B cells	636	152/10841	14/10841	-29.9234	-29.6924	10.8571
SRX1267291	TFs and others	Sin3a	Blood	CD8-Positive T-Lymphocytes	583	149/10841	13/10841	-29.8976	-29.6668	11.4615
[truncated: 1,402 more rows]
