# Supplementary material for: The 3D enhancer network of the developing T cell genome is shaped by SATB1
Source: Nat Commun. 2022 Nov 14;13:6954. doi: 10.1038/s41467-022-34345-y (PMC9663569; doi:10.1038/s41467-022-34345-y)
Supplement: Supplementary file 5 — Supplementary Data 2 [file 41467_2022_34345_MOESM5_ESM.xlsx]

## Sheet: DESeq2_geneID
Gene Identifiers	mean normalised counts, averaged over all samples from both conditions	the logarithm (to basis 2) of the fold change (See the note in inputs section)	standard error estimate for the log2 fold change estimate	Wald statistic	p value for the statistical significance of this change	p value adjusted for multiple testing with the Benjamini-Hochberg procedure which controls false discovery rate (FDR)
MSTRG.12395	6526.85	8.78621	0.335196	26.2122	1.931e-151	4.85626e-147
MSTRG.4568	579.616	-4.3818	0.223333	-19.62	1.04253e-85	1.31093e-81
MSTRG.21950	358.054	-6.48204	0.335392	-19.3268	3.19892e-83	2.68166e-79
MSTRG.20988	1268.19	-4.85095	0.262239	-18.4982	2.13548e-76	1.34263e-72
MSTRG.19831	2007.11	3.69634	0.215256	17.1718	4.31788e-66	2.1718e-62
MSTRG.217	236.274	5.49134	0.323314	16.9845	1.06891e-64	4.48035e-61
MSTRG.460	745.059	3.91895	0.240612	16.2874	1.21196e-59	4.35424e-56
MSTRG.20478	608.528	3.69671	0.228122	16.205	4.65172e-59	1.46233e-55
MSTRG.21116	217.735	-4.26488	0.265889	-16.04	6.71042e-58	1.87511e-54
MSTRG.21944	168.621	-5.75398	0.363538	-15.8277	2.00305e-56	5.03746e-53
MSTRG.21383	420.045	4.55667	0.294189	15.4889	4.1219e-54	9.42379e-51
MSTRG.4172	565.947	4.12768	0.269635	15.3084	6.72418e-53	1.40922e-49
MSTRG.4139	1051.69	4.32356	0.289114	14.9545	1.4558e-50	2.81631e-47
MSTRG.10210	1166.34	2.6202	0.176542	14.8418	7.86052e-50	1.41203e-46
ENSMUSG00000003949.16	153.679	4.24693	0.289859	14.6517	1.31319e-48	2.2017e-45
MSTRG.21117	2643.44	-2.87754	0.198107	-14.5252	8.39218e-48	1.31909e-44
MSTRG.21313	147.852	4.95253	0.350764	14.1192	2.89059e-45	4.2762e-42
MSTRG.5838	3106.25	4.28989	0.306237	14.0084	1.38437e-44	1.9342e-41
MSTRG.4447	1183.39	-3.18236	0.227272	-14.0024	1.50672e-44	1.99434e-41
MSTRG.4972	756.462	3.84608	0.275241	13.9735	2.26149e-44	2.8437e-41
MSTRG.8251	1299.48	-2.45496	0.176307	-13.9243	4.50826e-44	5.39896e-41
MSTRG.20115	104.098	-4.84585	0.351613	-13.7818	3.28206e-43	3.75185e-40
ENSMUSG00000038354.13	180.867	3.86287	0.28304	13.6478	2.08119e-42	2.27565e-39
MSTRG.7142	393.119	-2.60086	0.197699	-13.1556	1.57944e-39	1.65506e-36
MSTRG.5881	623.676	4.27516	0.326661	13.0874	3.88474e-39	3.9079e-36
MSTRG.13424	897.711	-2.5561	0.19809	-12.9037	4.28908e-38	4.1487e-35
MSTRG.21953	147.515	-4.95692	0.386853	-12.8135	1.37842e-37	1.28392e-34
MSTRG.10024	429.831	2.59616	0.202996	12.7892	1.88369e-37	1.69189e-34
MSTRG.1542	176.028	3.43682	0.269473	12.7538	2.96764e-37	2.57356e-34
ENSMUSG00000040536.15	107.627	4.59724	0.36201	12.6992	5.97211e-37	5.00642e-34
ENSMUSG00000030077.11	328.224	-3.92633	0.312333	-12.571	3.04883e-36	2.47338e-33
MSTRG.3662	575.346	-3.15932	0.2517	-12.5519	3.87906e-36	3.04858e-33
MSTRG.21118	369.795	-2.79499	0.226722	-12.3278	6.41518e-35	4.88895e-32
MSTRG.13736	536.249	2.8655	0.234683	12.2101	2.74622e-34	2.03131e-31
MSTRG.13043	2140.36	-2.59661	0.216144	-12.0134	3.02294e-33	2.17211e-30
MSTRG.13042	343.261	-2.72733	0.227426	-11.9921	3.90635e-33	2.72891e-30
MSTRG.20880	78.294	4.10618	0.347107	11.8297	2.74005e-32	1.86242e-29
MSTRG.2555	195.776	2.9217	0.24896	11.7356	8.36917e-32	5.53885e-29
MSTRG.16794	267.799	-3.59418	0.307839	-11.6755	1.70044e-31	1.09652e-28
MSTRG.5364	5196.86	4.06938	0.348649	11.6718	1.77533e-31	1.1162e-28
MSTRG.20552	1256.08	-2.48088	0.212936	-11.6508	2.27275e-31	1.39408e-28
MSTRG.20943	111.494	-3.52393	0.304781	-11.5622	6.40609e-31	3.83587e-28
MSTRG.19832	147.414	3.26674	0.283818	11.51	1.17521e-30	6.87336e-28
MSTRG.7334	124.98	-3.08362	0.269357	-11.4481	2.40452e-30	1.37435e-27
MSTRG.10316	3386.07	2.64206	0.231854	11.3953	4.41114e-30	2.46524e-27
MSTRG.12592	461.239	-3.02802	0.266472	-11.3634	6.36311e-30	3.47882e-27
MSTRG.13722	52.819	4.26423	0.377315	11.3015	1.28995e-29	6.90231e-27
MSTRG.6136	55.9481	4.13768	0.369494	11.1982	4.15959e-29	2.17937e-26
MSTRG.13208	5266.1	2.43852	0.218565	11.157	6.62034e-29	3.39786e-26
MSTRG.11778	146.986	3.69883	0.335208	11.0344	2.60755e-28	1.31155e-25
MSTRG.2758	139.936	-3.44342	0.313458	-10.9853	4.49871e-28	2.21839e-25
MSTRG.1541	109.572	3.80197	0.348248	10.9174	9.51726e-28	4.60288e-25
MSTRG.3170	141.853	-2.75013	0.252322	-10.8993	1.16166e-27	5.51216e-25
MSTRG.7141	2672.48	-1.95416	0.180659	-10.8168	2.86523e-27	1.3344e-24
MSTRG.15558	158.776	-2.85941	0.266129	-10.7444	6.294e-27	2.87796e-24
MSTRG.21939	50.6476	-4.00988	0.374128	-10.7179	8.38744e-27	3.76671e-24
MSTRG.5821	811.315	-3.91424	0.36581	-10.7002	1.01559e-26	4.48088e-24
MSTRG.7140	452.384	-2.21137	0.207202	-10.6725	1.36852e-26	5.93394e-24
MSTRG.13613	337.93	2.51656	0.235985	10.6641	1.49865e-26	6.38806e-24
MSTRG.6642	1115.71	3.4782	0.330748	10.5162	7.27708e-26	3.05019e-23
ENSMUSG00000032589.14	784.484	2.01632	0.191994	10.502	8.46063e-26	3.48814e-23
MSTRG.21472	58.5203	3.92182	0.377365	10.3926	2.67818e-25	1.08635e-22
ENSMUSG00000038132.6	78.4074	-3.77853	0.364359	-10.3703	3.38311e-25	1.35051e-22
MSTRG.4446	104.769	-2.91574	0.281351	-10.3634	3.63929e-25	1.43007e-22
MSTRG.209	1574.69	2.4072	0.232997	10.3315	5.0781e-25	1.96476e-22
MSTRG.17055	45.3227	3.91593	0.381046	10.2768	8.96504e-25	3.41609e-22
MSTRG.2565	124.134	-2.89631	0.282025	-10.2697	9.65102e-25	3.62259e-22
MSTRG.664	1627.74	2.21078	0.216854	10.1947	2.09283e-24	7.74008e-22
MSTRG.5823	299.593	-3.57416	0.350756	-10.1899	2.19991e-24	8.01818e-22
ENSMUSG00000025557.10	137.34	-3.12103	0.307572	-10.1473	3.4066e-24	1.22389e-21
MSTRG.16232	1387.98	2.01337	0.199887	10.0725	7.30653e-24	2.58805e-21
MSTRG.13657	2486.9	2.70731	0.270236	10.0183	1.26651e-23	4.42381e-21
MSTRG.4173	86.0719	3.47151	0.34735	9.99426	1.61496e-23	5.56364e-21
MSTRG.8772	95.2523	2.99513	0.302327	9.90691	3.88492e-23	1.3203e-20
MSTRG.13427	627.628	-2.14508	0.216932	-9.88827	4.68027e-23	1.56939e-20
MSTRG.12396	59.1811	4.00752	0.405538	9.88201	4.98257e-23	1.64877e-20
ENSMUSG00000054976.14	36.2535	3.92114	0.399209	9.82225	9.03006e-23	2.94931e-20
ENSMUSG00000031932.14	150.963	-3.38307	0.344983	-9.80646	1.05605e-22	3.40495e-20
MSTRG.13656	83.643	2.9814	0.304129	9.80306	1.09221e-22	3.47696e-20
MSTRG.2838	434.581	-2.71635	0.277416	-9.79164	1.22296e-22	3.84452e-20
MSTRG.21943	37.6728	-3.85456	0.395551	-9.74478	1.94193e-22	6.02933e-20
MSTRG.7984	39.9013	3.84897	0.397093	9.69286	3.23331e-22	9.91639e-20
MSTRG.21945	39.1543	-3.89707	0.402581	-9.68022	3.65918e-22	1.10873e-19
MSTRG.5039	352.473	2.04274	0.211075	9.67782	3.74601e-22	1.12153e-19
MSTRG.20427	946.591	-2.37376	0.24543	-9.67185	3.97152e-22	1.17506e-19
MSTRG.20788	420.022	1.99195	0.206983	9.62375	6.34731e-22	1.85615e-19
MSTRG.4300	642.398	2.26814	0.237504	9.54988	1.2985e-21	3.7109e-19
MSTRG.6894	3521.44	2.1945	0.229788	9.55012	1.29541e-21	3.7109e-19
MSTRG.10315	298.485	2.5735	0.269626	9.54472	1.3648e-21	3.85656e-19
MSTRG.18877	149.347	-3.1147	0.332411	-9.37003	7.25117e-21	2.02622e-18
MSTRG.12303	195.992	-3.32419	0.354965	-9.36483	7.61734e-21	2.10515e-18
MSTRG.20843	4189.41	1.63546	0.175512	9.31821	1.1832e-20	3.23437e-18
MSTRG.5858	5554.13	2.37366	0.256481	9.25474	2.14751e-20	5.80727e-18
MSTRG.5041	5509.82	1.88416	0.203745	9.24763	2.29532e-20	6.14095e-18
MSTRG.1535	216.671	2.03155	0.220977	9.19347	3.8036e-20	1.00691e-17
MSTRG.21940	32.4285	-3.66871	0.399697	-9.17874	4.36181e-20	1.14266e-17
MSTRG.4091	36.4017	3.62146	0.396909	9.12415	7.23006e-20	1.87452e-17
MSTRG.14210	636.084	-2.70225	0.29687	-9.10247	8.83033e-20	2.26606e-17
MSTRG.5044	4936.46	1.6077	0.177081	9.07889	1.09687e-19	2.78637e-17
MSTRG.19453	3290.75	-2.49949	0.2771	-9.02018	1.87775e-19	4.72236e-17
MSTRG.16821	236.998	-2.5428	0.2825	-9.00107	2.23532e-19	5.56594e-17
MSTRG.3092	12088.5	1.46538	0.162872	8.99712	2.31716e-19	5.71317e-17
MSTRG.21358	107.54	2.83676	0.317932	8.92256	4.55652e-19	1.11254e-16
MSTRG.20491	473.118	1.80509	0.202398	8.9185	4.72639e-19	1.14292e-16
ENSMUSG00000031750.15	51.2953	-3.02731	0.340781	-8.88344	6.4824e-19	1.55263e-16
ENSMUSG00000056427.10	42.0291	-3.32379	0.374426	-8.87703	6.86677e-19	1.62917e-16
MSTRG.2070	334.609	1.90977	0.216128	8.83628	9.89546e-19	2.3258e-16
MSTRG.11538	735.695	-2.38921	0.271747	-8.79203	1.46884e-18	3.42037e-16
ENSMUSG00000003418.11	122.34	-2.37241	0.270556	-8.76865	1.80817e-18	4.17189e-16
MSTRG.20713	1198.1	-2.25799	0.258158	-8.74654	2.19999e-18	5.02978e-16
ENSMUSG00000039831.16	113.663	-2.46752	0.282261	-8.74196	2.29108e-18	5.19085e-16
MSTRG.7093	396.959	2.42437	0.277423	8.7389	2.35383e-18	5.28539e-16
MSTRG.20895	64.8078	3.32741	0.380932	8.73492	2.43836e-18	5.42676e-16
MSTRG.20394	38.8014	3.30064	0.379748	8.69167	3.57151e-18	7.87894e-16
MSTRG.5822	96.4945	-2.92223	0.336756	-8.67758	4.0429e-18	8.84129e-16
MSTRG.2069	388.789	1.94309	0.224804	8.64348	5.4527e-18	1.18216e-15
MSTRG.19015	955.704	-1.81212	0.210262	-8.61843	6.78784e-18	1.45904e-15
MSTRG.8175	88.6449	-3.32362	0.385848	-8.6138	7.0676e-18	1.5063e-15
ENSMUSG00000006369.14	46.462	-2.91949	0.339761	-8.59278	8.48913e-18	1.79406e-15
MSTRG.12701	34.149	3.46029	0.403074	8.58474	9.10423e-18	1.90802e-15
ENSMUSG00000028763.17	218.465	-2.45329	0.286292	-8.56917	1.04237e-17	2.16649e-15
MSTRG.8773	39.2754	3.23941	0.379637	8.53294	1.42679e-17	2.94118e-15
MSTRG.7986	43.594	3.5265	0.414738	8.50298	1.84788e-17	3.77824e-15
MSTRG.13778	2558.31	-2.01649	0.237291	-8.49798	1.92916e-17	3.91262e-15
MSTRG.8982	174.883	-2.68402	0.316866	-8.47052	2.44308e-17	4.91528e-15
MSTRG.1533	205.149	3.39354	0.400948	8.46377	2.5886e-17	5.16673e-15
MSTRG.17127	392.821	-2.17599	0.257687	-8.44431	3.05856e-17	6.05667e-15
MSTRG.2947	343.694	2.53101	0.300199	8.4311	3.42418e-17	6.72772e-15
ENSMUSG00000049985.15	86.1078	-2.29565	0.272514	-8.42398	3.63908e-17	7.09451e-15
MSTRG.17725	6505.74	-1.6925	0.202257	-8.36811	5.85515e-17	1.1327e-14
MSTRG.1536	32580.6	1.72004	0.206117	8.34499	7.12189e-17	1.36724e-14
MSTRG.8258	1260.71	-1.76383	0.211569	-8.3369	7.62654e-17	1.45303e-14
MSTRG.20715	3747.39	-2.09303	0.251388	-8.32588	8.37034e-17	1.58275e-14
ENSMUSG00000107804.1	40.281	-3.33006	0.401772	-8.28844	1.14745e-16	2.15353e-14
MSTRG.13383	67.673	2.79086	0.337571	8.26746	1.36839e-16	2.54917e-14
ENSMUSG00000033024.16	33.8756	-3.33003	0.402958	-8.26397	1.40911e-16	2.60571e-14
ENSMUSG00000028339.17	193.847	-1.90245	0.230702	-8.24635	1.63304e-16	2.99776e-14
MSTRG.11136	447.644	-2.11151	0.256263	-8.23961	1.7277e-16	3.14854e-14
MSTRG.16289	334.362	1.63518	0.198645	8.23167	1.84623e-16	3.34035e-14
MSTRG.18803	47.7901	2.96575	0.361894	8.19508	2.50433e-16	4.49868e-14
ENSMUSG00000043668.13	57.8401	-2.51733	0.310557	-8.10586	5.23731e-16	9.34135e-14
MSTRG.18557	6042.67	-1.44446	0.178241	-8.10397	5.31959e-16	9.42129e-14
MSTRG.9541	1045.83	-2.02715	0.250184	-8.10263	5.37822e-16	9.45851e-14
MSTRG.20553	185.089	-2.41668	0.298607	-8.09319	5.8124e-16	1.01511e-13
MSTRG.11841	36.612	-3.31707	0.410932	-8.07206	6.91221e-16	1.19886e-13
MSTRG.11537	346.662	-1.87967	0.233286	-8.05736	7.79568e-16	1.34283e-13
MSTRG.1560	548.474	-1.60221	0.199452	-8.03308	9.50558e-16	1.62623e-13
MSTRG.7469	404.454	1.76639	0.220018	8.02836	9.87872e-16	1.67865e-13
ENSMUSG00000025189.9	91.3905	2.22709	0.277493	8.02578	1.00881e-15	1.70273e-13
MSTRG.4449	91.5801	-2.59828	0.324505	-8.00692	1.17613e-15	1.9719e-13
MSTRG.8981	103.387	-2.57304	0.32161	-8.00051	1.23902e-15	2.06358e-13
MSTRG.6557	242.35	1.64969	0.206636	7.98357	1.42159e-15	2.35208e-13
MSTRG.12266	4321.04	-1.60012	0.200599	-7.9767	1.50296e-15	2.47045e-13
MSTRG.4094	34.2515	3.27297	0.410432	7.97444	1.53068e-15	2.49968e-13
MSTRG.7437	190.613	-2.56517	0.322443	-7.95544	1.78495e-15	2.89611e-13
MSTRG.8178	255.447	-2.5197	0.316777	-7.95418	1.8032e-15	2.90697e-13
ENSMUSG00000034758.12	122.714	-2.12762	0.267585	-7.95119	1.84733e-15	2.95914e-13
MSTRG.21471	38.6493	3.24665	0.408964	7.93872	2.04273e-15	3.25143e-13
MSTRG.20942	40.6981	-2.94584	0.371613	-7.92717	2.24188e-15	3.54598e-13
MSTRG.13323	382.774	-2.37835	0.300596	-7.91211	2.53059e-15	3.97762e-13
MSTRG.13044	61.1916	-2.62297	0.332054	-7.89925	2.80594e-15	4.38301e-13
MSTRG.13039	154.908	-2.86024	0.362607	-7.88798	3.07112e-15	4.76762e-13
MSTRG.20227	39.6409	2.9263	0.371039	7.88678	3.10082e-15	4.7842e-13
MSTRG.5883	67.0666	3.21682	0.40878	7.86931	3.56591e-15	5.46823e-13
MSTRG.15355	1006.54	-1.62982	0.207454	-7.85629	3.9567e-15	6.03073e-13
MSTRG.3663	842.546	-2.225	0.283377	-7.85173	4.10324e-15	6.2164e-13
ENSMUSG00000107595.1	44.0029	-3.08217	0.393224	-7.8382	4.57046e-15	6.88278e-13
MSTRG.4567	510.219	-2.99352	0.382352	-7.82922	4.90912e-15	7.34878e-13
MSTRG.5155	4862.97	-1.59694	0.204009	-7.82782	4.96401e-15	7.38697e-13
MSTRG.1538	3650.55	1.68573	0.215578	7.8196	5.29914e-15	7.8393e-13
MSTRG.1539	3159.84	1.74993	0.223899	7.81571	5.46546e-15	8.03806e-13
MSTRG.20714	119.555	-2.3884	0.305935	-7.80689	5.86169e-15	8.57067e-13
MSTRG.17726	353.427	-1.67614	0.215255	-7.78676	6.87499e-15	9.99417e-13
MSTRG.1390	276.43	1.54953	0.19956	7.76474	8.18155e-15	1.18252e-12
MSTRG.10726	317.917	-1.86403	0.240096	-7.76368	8.2501e-15	1.18561e-12
ENSMUSG00000020431.5	190.256	-2.06338	0.265877	-7.76066	8.44887e-15	1.20728e-12
MSTRG.16822	105.442	-1.99156	0.256655	-7.75968	8.51432e-15	1.20975e-12
ENSMUSG00000005268.20	24.8708	-3.03429	0.392146	-7.73766	1.0126e-14	1.43067e-12
MSTRG.12302	121.24	-2.7933	0.362171	-7.71267	1.23213e-14	1.73111e-12
ENSMUSG00000018906.14	90.6516	2.00199	0.261296	7.66177	1.83382e-14	2.56215e-12
MSTRG.7813	25.0852	3.1883	0.41713	7.64341	2.11536e-14	2.93918e-12
ENSMUSG00000029093.14	65.5676	-2.41712	0.316385	-7.63981	2.17538e-14	3.00597e-12
MSTRG.20595	131.573	2.25961	0.295856	7.63753	2.21424e-14	3.04295e-12
MSTRG.11340	6329.31	-1.39489	0.182745	-7.63298	2.29387e-14	3.13525e-12
MSTRG.17727	31.8671	-2.76849	0.366115	-7.56181	3.97508e-14	5.40375e-12
MSTRG.13740	322.33	1.79669	0.238216	7.54229	4.61791e-14	6.24387e-12
MSTRG.13040	224.545	-1.74993	0.232201	-7.53624	4.83719e-14	6.50537e-12
ENSMUSG00000039059.11	72.7045	-2.49686	0.332929	-7.49969	6.39691e-14	8.55723e-12
MSTRG.5045	2186.63	1.43307	0.191545	7.48164	7.34008e-14	9.76697e-12
MSTRG.20374	239.272	-1.87894	0.251759	-7.46324	8.44199e-14	1.11741e-11
MSTRG.13360	80.6193	2.00177	0.268448	7.45684	8.86199e-14	1.16686e-11
MSTRG.7802	88.2098	-2.00489	0.269217	-7.44712	9.54e-14	1.24959e-11
MSTRG.20790	95.0061	2.01151	0.270198	7.44457	9.72584e-14	1.26733e-11
MSTRG.8174	11482.2	-1.41035	0.189783	-7.43139	1.07462e-13	1.39307e-11
MSTRG.19173	1881.46	-1.4883	0.200311	-7.42994	1.08649e-13	1.40123e-11
MSTRG.10003	369.114	1.84069	0.24783	7.42724	1.10886e-13	1.42279e-11
MSTRG.17407	22.3488	3.09252	0.418323	7.39266	1.43923e-13	1.83732e-11
MSTRG.12858	207.882	-1.83768	0.248876	-7.38392	1.53699e-13	1.95221e-11
MSTRG.9582	79.2616	2.1106	0.286282	7.37243	1.67546e-13	2.11739e-11
MSTRG.4448	44.1644	-2.84165	0.385689	-7.36774	1.73543e-13	2.18221e-11
MSTRG.930	765.693	1.62515	0.220637	7.36573	1.76186e-13	2.20443e-11
ENSMUSG00000030638.13	25.4768	-2.89334	0.394795	-7.32872	2.32363e-13	2.89292e-11
MSTRG.19936	1864.52	1.2878	0.175835	7.3239	2.40872e-13	2.98409e-11
MSTRG.5255	3619.74	-1.56469	0.213765	-7.31969	2.48542e-13	3.06401e-11
MSTRG.5365	1019.06	2.529	0.345745	7.31462	2.58113e-13	3.16647e-11
MSTRG.14506	348.383	-1.99821	0.273264	-7.31239	2.62432e-13	3.20384e-11
MSTRG.13688	511.773	1.50298	0.20566	7.3081	2.70949e-13	3.29184e-11
ENSMUSG00000066687.5	84.4263	-2.40398	0.329511	-7.29558	2.97368e-13	3.59544e-11
ENSMUSG00000048616.4	24.6939	2.89884	0.398252	7.27892	3.36503e-13	4.04914e-11
MSTRG.21515	100.203	-2.11067	0.290095	-7.27579	3.44398e-13	4.12441e-11
ENSMUSG00000032899.14	30.5255	-2.69767	0.370821	-7.27487	3.4676e-13	4.13301e-11
MSTRG.9167	28.5478	-2.80516	0.386241	-7.26274	3.79332e-13	4.49992e-11
MSTRG.5885	129.647	2.90601	0.400515	7.25567	3.99664e-13	4.71886e-11
MSTRG.8275	57.2829	2.27485	0.314552	7.23202	4.75853e-13	5.59216e-11
ENSMUSG00000027996.13	19.4144	-2.99348	0.414615	-7.21991	5.20202e-13	6.08492e-11
MSTRG.8293	193.8	1.67993	0.23275	7.21776	5.28499e-13	6.15334e-11
MSTRG.2948	26988.2	1.327	0.18462	7.18776	6.58617e-13	7.63297e-11
MSTRG.1529	195.705	2.83099	0.393989	7.18544	6.69923e-13	7.72839e-11
MSTRG.12300	438.902	-2.2801	0.317625	-7.1786	7.04298e-13	8.08785e-11
MSTRG.7719	709.828	1.25877	0.175733	7.16297	7.89456e-13	9.02456e-11
MSTRG.17619	339.517	1.53427	0.214647	7.14791	8.8111e-13	1.00267e-10
MSTRG.19457	442.165	-2.3067	0.323417	-7.13228	9.87177e-13	1.11831e-10
MSTRG.13254	425.047	1.86316	0.261519	7.12437	1.04558e-12	1.17916e-10
MSTRG.21584	93.9293	-2.12545	0.299658	-7.09292	1.31308e-12	1.47423e-10
ENSMUSG00000061577.12	216.665	-2.38672	0.337826	-7.06495	1.6067e-12	1.79586e-10
MSTRG.2840	122.794	-1.85128	0.262185	-7.06098	1.65337e-12	1.83985e-10
MSTRG.2841	122.657	-1.83437	0.260079	-7.05315	1.74918e-12	1.93789e-10
MSTRG.2952	1293.89	1.35509	0.193055	7.01918	2.23179e-12	2.46172e-10
MSTRG.18689	22.8005	2.77112	0.395431	7.00784	2.42019e-12	2.65787e-10
MSTRG.20992	52.4264	-2.25011	0.32119	-7.00556	2.45998e-12	2.68983e-10
ENSMUSG00000021373.16	51.3913	-2.29733	0.328088	-7.00217	2.52021e-12	2.74376e-10
MSTRG.2518	30.9653	-2.65986	0.381347	-6.97491	3.06071e-12	3.31783e-10
MSTRG.17213	1481.74	1.55346	0.222969	6.96716	3.23396e-12	3.4906e-10
MSTRG.21157	7889.02	1.23891	0.177863	6.96555	3.27126e-12	3.51577e-10
MSTRG.13322	122.151	-2.28473	0.329314	-6.93784	3.98138e-12	4.2427e-10
ENSMUSG00000073102.7	82.1146	-2.43601	0.351092	-6.93838	3.96632e-12	4.2427e-10
MSTRG.18005	557.002	1.41121	0.203439	6.93678	4.01149e-12	4.25675e-10
MSTRG.2113	683.42	1.59056	0.229384	6.93408	4.08879e-12	4.32054e-10
MSTRG.7357	408.396	-1.7739	0.256242	-6.92276	4.42923e-12	4.64963e-10
MSTRG.21204	113.629	-1.95954	0.283069	-6.92251	4.4372e-12	4.64963e-10
ENSMUSG00000060224.3	55.2083	-2.05074	0.296415	-6.91848	4.56522e-12	4.76393e-10
MSTRG.7796	3259.63	-1.28953	0.187025	-6.89494	5.38878e-12	5.6001e-10
MSTRG.19852	270.554	-1.62887	0.236662	-6.88269	5.87309e-12	6.07828e-10
MSTRG.1076	30.702	-2.65998	0.386679	-6.87904	6.02552e-12	6.21049e-10
MSTRG.19404	3258.13	-1.59923	0.232509	-6.87815	6.06351e-12	6.22413e-10
ENSMUSG00000079853.5	22.548	-2.76646	0.40277	-6.8686	6.48353e-12	6.62822e-10
ENSMUSG00000053199.13	167.476	-2.08758	0.304347	-6.85919	6.92518e-12	7.05107e-10
ENSMUSG00000034771.15	303.594	-1.45201	0.211972	-6.84999	7.38533e-12	7.48926e-10
MSTRG.2950	1524.23	1.25175	0.183191	6.83304	8.31316e-12	8.39629e-10
MSTRG.4093	23.0829	2.84304	0.416431	6.82715	8.66166e-12	8.71329e-10
ENSMUSG00000097250.1	20.1114	-2.79841	0.410444	-6.818	9.23144e-12	9.24946e-10
MSTRG.6271	154.3	-1.87247	0.275735	-6.79083	1.11492e-11	1.11267e-09
MSTRG.7072	476.192	-2.57679	0.379949	-6.78194	1.18569e-11	1.17862e-09
MSTRG.4086	277.922	-1.52294	0.224812	-6.77429	1.25018e-11	1.23783e-09
MSTRG.12297	57.4961	-2.19593	0.324475	-6.76763	1.30909e-11	1.29107e-09
MSTRG.6239	40.8798	-2.35846	0.348937	-6.75898	1.38962e-11	1.36514e-09
MSTRG.8177	704.456	-2.00422	0.296562	-6.75819	1.39725e-11	1.3673e-09
MSTRG.9983	9260.34	1.33596	0.198039	6.74592	1.52058e-11	1.48221e-09
MSTRG.21372	3295.39	1.80603	0.26788	6.74193	1.56298e-11	1.51766e-09
MSTRG.8983	104.129	-1.94321	0.289144	-6.72056	1.8103e-11	1.75105e-09
MSTRG.9749	1185.71	-1.72053	0.256178	-6.71614	1.86605e-11	1.79805e-09
MSTRG.21761	3349.29	-1.63157	0.243264	-6.70699	1.98678e-11	1.90708e-09
MSTRG.13209	436.816	2.19106	0.328421	6.6715	2.53204e-11	2.42123e-09
MSTRG.7560	154.323	-1.75055	0.26248	-6.66928	2.57055e-11	2.44874e-09
MSTRG.5813	1818.68	1.81263	0.271828	6.66831	2.58771e-11	2.45578e-09
ENSMUSG00000070576.4	43.7893	-2.3099	0.346642	-6.66365	2.67117e-11	2.52546e-09
MSTRG.10583	19.5828	2.74696	0.412353	6.66166	2.70755e-11	2.55027e-09
MSTRG.21451	1216.22	1.19293	0.179093	6.66093	2.72105e-11	2.55342e-09
MSTRG.7143	999.968	-1.58963	0.238674	-6.66024	2.73381e-11	2.55586e-09
MSTRG.21755	194.383	1.61843	0.24339	6.64954	2.94012e-11	2.73856e-09
ENSMUSG00000097603.3	28.9424	2.51316	0.378649	6.63717	3.19761e-11	2.96741e-09
ENSMUSG00000039735.15	182.355	-1.64108	0.247565	-6.62888	3.38248e-11	3.12743e-09
MSTRG.13852	244.612	1.87099	0.282874	6.61422	3.73518e-11	3.44088e-09
MSTRG.13973	263.082	-2.14473	0.325102	-6.59708	4.19324e-11	3.84875e-09
MSTRG.17967	184.689	-1.92961	0.294211	-6.55857	5.43262e-11	4.96818e-09
MSTRG.6241	55.3455	-2.20195	0.336817	-6.53754	6.25378e-11	5.69842e-09
MSTRG.20319	2881.16	-1.06062	0.162692	-6.51919	7.0687e-11	6.41771e-09
MSTRG.2250	327.482	1.6167	0.248529	6.50509	7.76486e-11	7.02441e-09
MSTRG.10906	538.352	-1.81107	0.278806	-6.49582	8.25833e-11	7.44404e-09
ENSMUSG00000019856.14	213.765	1.81316	0.279161	6.49502	8.30226e-11	7.45691e-09
MSTRG.14662	65.2637	2.06524	0.318779	6.47858	9.2589e-11	8.28655e-09
MSTRG.20114	60.5321	1.94257	0.300018	6.47484	9.49096e-11	8.46412e-09
MSTRG.4841	307.659	-1.70668	0.2637	-6.47205	9.66791e-11	8.59146e-09
MSTRG.21222	241.386	-1.49637	0.231224	-6.4715	9.70344e-11	8.59267e-09
MSTRG.13382	19.1601	2.61071	0.403736	6.46639	1.00371e-10	8.85693e-09
MSTRG.17075	4398.74	1.40148	0.216918	6.46086	1.04107e-10	9.1545e-09
MSTRG.2774	16.3928	-2.68828	0.416407	-6.45589	1.07582e-10	9.4271e-09
MSTRG.5033	107.728	2.29783	0.356082	6.4531	1.09585e-10	9.56932e-09
MSTRG.9883	697.676	1.19873	0.186608	6.42376	1.32945e-10	1.15689e-08
MSTRG.7117	120.588	-1.64691	0.256611	-6.41792	1.38152e-10	1.19806e-08
ENSMUSG00000020890.11	89.6856	1.9048	0.297425	6.4043	1.51056e-10	1.30547e-08
MSTRG.6621	5508.8	-1.15377	0.180172	-6.40368	1.5168e-10	1.30637e-08
MSTRG.9555	191.962	1.50427	0.235003	6.40108	1.54287e-10	1.32428e-08
MSTRG.19339	1771.8	1.26307	0.197554	6.39357	1.6206e-10	1.38628e-08
MSTRG.18559	4291.32	-1.00943	0.157932	-6.39157	1.64187e-10	1.39971e-08
MSTRG.5886	66.1673	2.62994	0.411506	6.39102	1.64783e-10	1.40004e-08
MSTRG.20764	6085.78	1.03219	0.163491	6.31343	2.72924e-10	2.31104e-08
MSTRG.9965	3760.91	-1.49838	0.237471	-6.30972	2.79533e-10	2.35905e-08
ENSMUSG00000045201.6	13.7612	-2.63734	0.419868	-6.28137	3.35605e-10	2.82279e-08
MSTRG.13629	3160.06	-1.09824	0.175493	-6.25805	3.89828e-10	3.26793e-08
ENSMUSG00000049904.7	45.9404	2.18053	0.348619	6.25476	3.9813e-10	3.32644e-08
MSTRG.12291	6119.18	-1.74422	0.27896	-6.25258	4.03732e-10	3.36207e-08
MSTRG.18794	159.531	1.4324	0.229373	6.24484	4.24231e-10	3.52112e-08
MSTRG.16280	5372.69	1.05713	0.169755	6.22739	4.74275e-10	3.92353e-08
MSTRG.21380	371.454	1.18193	0.190049	6.21908	5.0008e-10	4.12344e-08
MSTRG.14344	3283.84	-1.57211	0.252949	-6.21511	5.129e-10	4.21533e-08
MSTRG.17204	84.2005	-1.817	0.292462	-6.21277	5.2057e-10	4.26443e-08
MSTRG.12325	2781.83	-1.55837	0.251159	-6.20469	5.48062e-10	4.47507e-08
MSTRG.1609	980.207	1.02766	0.16601	6.19037	6.0025e-10	4.86958e-08
MSTRG.13650	562.94	1.65205	0.266871	6.19045	5.99918e-10	4.86958e-08
MSTRG.18558	280.016	-1.44964	0.234291	-6.18736	6.11795e-10	4.94728e-08
MSTRG.17408	14.9072	2.62076	0.423908	6.18237	6.31455e-10	5.08989e-08
MSTRG.16623	229.271	-1.40144	0.226814	-6.17882	6.45832e-10	5.18915e-08
MSTRG.3353	154.659	1.51469	0.245729	6.16408	7.08961e-10	5.67824e-08
MSTRG.746	39.9894	2.18964	0.356364	6.14439	8.02696e-10	6.40858e-08
MSTRG.20841	639.269	1.20556	0.196285	6.14186	8.15595e-10	6.49095e-08
MSTRG.13737	57.1553	1.82989	0.297975	6.14109	8.19575e-10	6.50205e-08
ENSMUSG00000030651.5	320.505	1.76936	0.288307	6.13708	8.4054e-10	6.6474e-08
MSTRG.13130	156.374	-1.36439	0.222498	-6.13214	8.67049e-10	6.83555e-08
MSTRG.3619	215.038	-1.64739	0.269423	-6.11453	9.68445e-10	7.61107e-08
ENSMUSG00000007207.10	109.799	-1.53786	0.251538	-6.11385	9.7255e-10	7.61952e-08
MSTRG.13775	244.182	-1.54744	0.253151	-6.11271	9.79516e-10	7.65026e-08
MSTRG.2951	372.51	1.47904	0.242475	6.09978	1.06217e-09	8.27014e-08
MSTRG.3375	1670.53	1.15979	0.190327	6.09368	1.10344e-09	8.56493e-08
ENSMUSG00000043230.2	63.3968	1.87841	0.308401	6.09083	1.1233e-09	8.69224e-08
MSTRG.2211	507.323	1.13721	0.186761	6.0891	1.13545e-09	8.75935e-08
MSTRG.16637	2451.32	-1.48255	0.243687	-6.08384	1.17338e-09	9.02424e-08
MSTRG.11343	9151.46	-0.973696	0.160434	-6.06914	1.28599e-09	9.86018e-08
MSTRG.8257	258.691	-1.42111	0.234281	-6.06583	1.31271e-09	1.00344e-07
ENSMUSG00000110592.1	14.2751	2.55112	0.421561	6.05161	1.43407e-09	1.09093e-07
ENSMUSG00000111013.1	31.4495	-2.39633	0.395995	-6.05141	1.43584e-09	1.09093e-07
MSTRG.7379	835.442	-1.16989	0.194005	-6.03022	1.63734e-09	1.24028e-07
MSTRG.13419	122.191	-1.4805	0.24561	-6.02788	1.66129e-09	1.25465e-07
ENSMUSG00000004267.16	51.7932	-1.97679	0.328721	-6.01358	1.81472e-09	1.36642e-07
MSTRG.13776	939.677	-1.4187	0.237349	-5.97729	2.26877e-09	1.70298e-07
MSTRG.14738	988.369	-1.31329	0.219731	-5.97683	2.27524e-09	1.70298e-07
MSTRG.18130	77.11	-1.73904	0.291016	-5.97577	2.2901e-09	1.70901e-07
MSTRG.9557	1134.82	1.91512	0.320514	5.97513	2.29906e-09	1.71062e-07
MSTRG.8544	405.43	-1.86834	0.312803	-5.9729	2.33069e-09	1.72904e-07
MSTRG.803	196.983	-1.22188	0.2047	-5.96915	2.38496e-09	1.7641e-07
MSTRG.291	275.929	-1.71209	0.286864	-5.96828	2.39773e-09	1.76835e-07
MSTRG.13779	85.3215	-1.73143	0.29017	-5.96693	2.41756e-09	1.77776e-07
MSTRG.7896	1995.09	-1.21463	0.204083	-5.95164	2.65467e-09	1.94642e-07
ENSMUSG00000053528.6	16.5698	-2.44124	0.410279	-5.9502	2.67818e-09	1.95795e-07
MSTRG.14169	26.4675	-2.19237	0.368483	-5.94971	2.6862e-09	1.95812e-07
MSTRG.7678	12.0091	2.51341	0.424243	5.92445	3.13353e-09	2.27761e-07
MSTRG.3618	267.339	-1.64686	0.278063	-5.92262	3.16858e-09	2.28985e-07
ENSMUSG00000090589.1	23.7727	-2.28303	0.385463	-5.92283	3.16444e-09	2.28985e-07
MSTRG.13777	112.753	-1.57091	0.265726	-5.91177	3.3845e-09	2.43887e-07
MSTRG.17970	60.2909	-1.81179	0.307062	-5.9004	3.62619e-09	2.60557e-07
MSTRG.5214	9147.48	1.45393	0.246446	5.89958	3.6442e-09	2.61105e-07
MSTRG.10034	839.622	1.03405	0.176535	5.85751	4.69849e-09	3.35689e-07
MSTRG.17164	2103.38	-1.47154	0.251382	-5.85379	4.80495e-09	3.42322e-07
MSTRG.961	3731.46	-1.74631	0.298387	-5.85251	4.84218e-09	3.44e-07
MSTRG.1313	14.5971	2.45719	0.420468	5.84393	5.09831e-09	3.61176e-07
MSTRG.2251	176.012	1.50273	0.258008	5.82433	5.73408e-09	4.05074e-07
ENSMUSG00000025597.13	99.2808	-1.71802	0.295408	-5.81577	6.03542e-09	4.25167e-07
MSTRG.2219	1414.57	-1.59412	0.274462	-5.80815	6.31658e-09	4.43731e-07
MSTRG.13413	907.603	-1.46476	0.252397	-5.80342	6.49769e-09	4.55182e-07
MSTRG.14846	27.8581	-2.07858	0.358557	-5.79708	6.748e-09	4.71404e-07
ENSMUSG00000047419.5	327.577	-1.24141	0.214557	-5.78593	7.21109e-09	5.02359e-07
MSTRG.13225	488.58	1.15933	0.20041	5.78481	7.25928e-09	5.03174e-07
MSTRG.14253	56.8197	1.88694	0.326193	5.78473	7.26281e-09	5.03174e-07
ENSMUSG00000074923.10	72.31	-1.92992	0.333714	-5.78315	7.33133e-09	5.06527e-07
MSTRG.17370	13.5519	2.45765	0.425056	5.78194	7.38436e-09	5.08792e-07
MSTRG.17143	100.941	-1.87196	0.3241	-5.77588	7.65526e-09	5.26017e-07
MSTRG.2448	595.686	-1.22863	0.213055	-5.76674	8.08205e-09	5.53829e-07
MSTRG.8382	505.776	1.20947	0.209851	5.76348	8.23976e-09	5.63103e-07
MSTRG.11337	148877	-0.9734	0.169088	-5.75676	8.5744e-09	5.84384e-07
ENSMUSG00000050366.6	75.8724	-1.88799	0.328	-5.75607	8.60936e-09	5.8518e-07
MSTRG.12301	169.412	-1.96927	0.342344	-5.75233	8.802e-09	5.95058e-07
MSTRG.14613	11633.4	1.37918	0.239753	5.75249	8.79368e-09	5.95058e-07
MSTRG.20712	1477.96	-0.969805	0.168953	-5.74008	9.46296e-09	6.38027e-07
MSTRG.11140	43.8331	-1.87352	0.326575	-5.73689	9.64315e-09	6.48437e-07
MSTRG.13699	738.411	1.07751	0.188184	5.72583	1.02929e-08	6.90284e-07
ENSMUSG00000025328.9	159.381	-1.4377	0.251124	-5.72505	1.03405e-08	6.91628e-07
ENSMUSG00000020396.8	147.156	-1.55659	0.272267	-5.71714	1.08329e-08	7.22644e-07
MSTRG.12423	45813.1	1.01609	0.177818	5.71421	1.10215e-08	7.33282e-07
MSTRG.11429	220.774	-1.27466	0.223125	-5.71277	1.1115e-08	7.37551e-07
MSTRG.15829	300.697	-1.54551	0.270757	-5.70811	1.14237e-08	7.56037e-07
ENSMUSG00000024186.15	38.5329	-1.91067	0.334828	-5.70643	1.15372e-08	7.61544e-07
MSTRG.14607	38.9183	2.22067	0.389212	5.70555	1.15967e-08	7.63471e-07
MSTRG.21787	105.624	-1.82049	0.319202	-5.70326	1.1754e-08	7.71802e-07
MSTRG.2554	35.4861	1.95056	0.342171	5.70053	1.19433e-08	7.82194e-07
MSTRG.10103	1340.75	0.994671	0.174749	5.69202	1.25549e-08	8.15871e-07
MSTRG.11169	11.2961	-2.41935	0.425013	-5.6924	1.25263e-08	8.15871e-07
MSTRG.20369	196.047	-1.1933	0.209636	-5.69224	1.25381e-08	8.15871e-07
MSTRG.3617	6349.14	-1.2474	0.219289	-5.6884	1.28237e-08	8.31193e-07
ENSMUSG00000022935.16	34.2981	2.31982	0.407933	5.68677	1.29461e-08	8.36972e-07
MSTRG.2839	67.9886	-1.67583	0.294805	-5.68456	1.31154e-08	8.45739e-07
MSTRG.3621	79.0499	-1.64401	0.289561	-5.6776	1.36595e-08	8.78577e-07
MSTRG.15977	881.866	0.983202	0.173197	5.67678	1.37253e-08	8.80555e-07
MSTRG.4236	1421.71	1.14532	0.201864	5.67373	1.39723e-08	8.94123e-07
ENSMUSG00000114536.1	24.6225	-2.17596	0.384036	-5.66604	1.46138e-08	9.32797e-07
MSTRG.21784	416.843	-1.13755	0.200929	-5.66144	1.50111e-08	9.55735e-07
MSTRG.10004	4210.48	1.29751	0.229203	5.66096	1.5053e-08	9.55978e-07
MSTRG.14614	468.376	1.48652	0.262832	5.65576	1.55155e-08	9.82868e-07
MSTRG.4876	105.069	2.24986	0.397925	5.65398	1.56776e-08	9.90641e-07
MSTRG.10609	11.5171	2.40174	0.425078	5.65012	1.60339e-08	1.01062e-06
MSTRG.6269	27.9055	-2.05751	0.365058	-5.63611	1.73932e-08	1.09183e-06
MSTRG.20548	1109.96	-0.909027	0.161291	-5.63595	1.74092e-08	1.09183e-06
MSTRG.2722	622.351	1.34324	0.23871	5.62709	1.83273e-08	1.14655e-06
MSTRG.8783	774.271	1.00837	0.17973	5.61048	2.01769e-08	1.25913e-06
MSTRG.1418	1274.44	-1.27619	0.227507	-5.60943	2.02992e-08	1.26363e-06
MSTRG.16636	141.568	-1.52921	0.273447	-5.59235	2.2402e-08	1.39108e-06
MSTRG.5256	203.093	-1.5177	0.272059	-5.57856	2.42519e-08	1.49862e-06
MSTRG.16581	1201.99	1.43618	0.257446	5.57855	2.42529e-08	1.49862e-06
MSTRG.16631	293.313	-1.25259	0.224745	-5.57336	2.49876e-08	1.54023e-06
ENSMUSG00000038560.7	49.3723	-1.75222	0.314688	-5.56811	2.57511e-08	1.58341e-06
MSTRG.6901	552.427	-1.00915	0.181307	-5.56598	2.60679e-08	1.59898e-06
MSTRG.9310	2060.84	0.975272	0.175275	5.56425	2.63286e-08	1.61104e-06
MSTRG.4859	7891.58	1.0697	0.192281	5.56319	2.64889e-08	1.61691e-06
MSTRG.12424	15694.4	1.02107	0.18374	5.55716	2.74198e-08	1.66969e-06
MSTRG.20875	31.3337	2.11732	0.38119	5.5545	2.78415e-08	1.69127e-06
MSTRG.11544	435.706	-1.38537	0.249546	-5.55157	2.83113e-08	1.71566e-06
MSTRG.10002	150.771	1.67369	0.301681	5.54787	2.89164e-08	1.74812e-06
MSTRG.12506	54.8194	1.93489	0.350387	5.52214	3.349e-08	2.01976e-06
MSTRG.17994	282.163	-1.41395	0.256113	-5.5208	3.37464e-08	2.03035e-06
MSTRG.6231	13.5424	-2.31245	0.419071	-5.51805	3.42777e-08	2.0574e-06
ENSMUSG00000047344.9	23.166	2.19615	0.398089	5.51672	3.45389e-08	2.06814e-06
MSTRG.8241	76.9375	-1.68172	0.305068	-5.51261	3.53543e-08	2.11193e-06
MSTRG.20789	108.505	1.64572	0.298933	5.50533	3.68473e-08	2.19591e-06
MSTRG.7751	954.136	1.04893	0.190714	5.50003	3.79733e-08	2.25614e-06
ENSMUSG00000036040.14	224.857	-1.54009	0.28003	-5.49973	3.80374e-08	2.25614e-06
MSTRG.19854	247.069	-1.3742	0.250198	-5.49245	3.96393e-08	2.34562e-06
MSTRG.7094	35.2272	1.96367	0.358428	5.47857	4.28776e-08	2.53129e-06
MSTRG.13850	47.4554	1.9585	0.357602	5.47677	4.33167e-08	2.55122e-06
MSTRG.17410	224.637	1.21172	0.221432	5.47221	4.44453e-08	2.61158e-06
MSTRG.2757	12.7242	2.32689	0.425418	5.46965	4.50934e-08	2.64348e-06
MSTRG.2673	7542.14	-1.16478	0.213562	-5.45405	4.9235e-08	2.87956e-06
MSTRG.10406	4554.17	1.16872	0.214909	5.4382	5.38225e-08	3.14056e-06
MSTRG.10407	248.046	1.15803	0.212988	5.43706	5.41683e-08	3.15342e-06
MSTRG.6933	224.813	-1.43061	0.263349	-5.43237	5.56107e-08	3.22992e-06
MSTRG.3672	1260.17	-1.493	0.275316	-5.42286	5.86529e-08	3.39876e-06
MSTRG.1265	11.3969	-2.29874	0.424649	-5.41326	6.18873e-08	3.57794e-06
ENSMUSG00000028101.18	324.842	1.06793	0.197335	5.41177	6.2404e-08	3.59954e-06
ENSMUSG00000112082.1	16.6761	-2.19043	0.405098	-5.40717	6.40273e-08	3.68472e-06
ENSMUSG00000028736.13	10.8081	-2.29025	0.424347	-5.39711	6.77213e-08	3.88841e-06
MSTRG.12061	779.834	1.27705	0.23674	5.39431	6.87862e-08	3.94056e-06
MSTRG.4302	126.384	-1.37263	0.254622	-5.39083	7.01318e-08	4.00851e-06
MSTRG.20780	10922.4	0.987586	0.183317	5.38731	7.15218e-08	4.07869e-06
MSTRG.19027	649.394	-2.0493	0.380785	-5.38177	7.37567e-08	4.19663e-06
MSTRG.6268	1879.18	-1.48675	0.276793	-5.37135	7.81493e-08	4.43652e-06
ENSMUSG00000020961.15	333.548	-1.24331	0.23156	-5.36929	7.90453e-08	4.47728e-06
ENSMUSG00000087067.1	53.9882	-1.65567	0.308475	-5.36727	7.99395e-08	4.51775e-06
MSTRG.955	2726.3	0.881366	0.164267	5.36546	8.07427e-08	4.55291e-06
MSTRG.21267	167.527	-1.37112	0.255579	-5.36474	8.10637e-08	4.56079e-06
MSTRG.21144	983.873	-1.10226	0.20553	-5.36301	8.18486e-08	4.59467e-06
MSTRG.6989	131.84	-1.43431	0.267753	-5.35684	8.46891e-08	4.74353e-06
MSTRG.2782	571.685	-1.30135	0.242966	-5.35612	8.50288e-08	4.75198e-06
ENSMUSG00000039126.10	33.1149	2.02282	0.377945	5.35215	8.69141e-08	4.84657e-06
MSTRG.12604	270.159	-1.23089	0.230253	-5.34583	9.00013e-08	5.00761e-06
MSTRG.3837	31.5465	-1.99926	0.374876	-5.33313	9.65339e-08	5.35923e-06
MSTRG.3620	393.942	-1.29595	0.243034	-5.33236	9.69418e-08	5.37002e-06
MSTRG.12747	2887.83	1.74739	0.328375	5.32133	1.03009e-07	5.69356e-06
ENSMUSG00000027718.8	21.4886	-2.1796	0.409761	-5.31921	1.04217e-07	5.74772e-06
ENSMUSG00000041729.15	364.167	1.26464	0.237896	5.31593	1.06112e-07	5.83941e-06
MSTRG.9966	325.444	-1.25189	0.235776	-5.30966	1.09832e-07	6.03095e-06
ENSMUSG00000030178.15	14.1203	-2.20125	0.414685	-5.30823	1.10692e-07	6.06491e-06
MSTRG.12434	1727.77	1.62486	0.306148	5.30745	1.11172e-07	6.07315e-06
MSTRG.18958	414.004	1.29013	0.24309	5.30719	1.11325e-07	6.07315e-06
MSTRG.14254	64.2007	1.63365	0.308403	5.29714	1.17629e-07	6.40312e-06
MSTRG.7003	114.247	1.7542	0.331244	5.2958	1.18499e-07	6.43658e-06
ENSMUSG00000033981.14	47.2429	-1.76503	0.333398	-5.29406	1.1963e-07	6.48402e-06
ENSMUSG00000004698.10	179.988	1.29634	0.245278	5.2852	1.2557e-07	6.7913e-06
MSTRG.17589	263.111	-1.88459	0.357002	-5.27893	1.29939e-07	7.01254e-06
MSTRG.11342	9959.43	-0.98547	0.1869	-5.2727	1.3443e-07	7.23937e-06
ENSMUSG00000020401.6	60.4135	-1.56497	0.296953	-5.27008	1.36361e-07	7.32765e-06
MSTRG.7798	139.537	-1.23534	0.234597	-5.2658	1.39578e-07	7.48455e-06
MSTRG.17499	215.626	-1.47469	0.280136	-5.2642	1.40799e-07	7.53393e-06
MSTRG.12018	446.668	1.08332	0.205864	5.26232	1.4225e-07	7.58022e-06
MSTRG.16281	610.815	1.10992	0.21092	5.2623	1.42267e-07	7.58022e-06
MSTRG.13003	330.113	1.19935	0.228447	5.25003	1.52073e-07	8.0856e-06
MSTRG.16640	42441.4	-1.0264	0.195578	-5.24806	1.53706e-07	8.15518e-06
MSTRG.5566	45.8979	-1.65826	0.31635	-5.24186	1.58968e-07	8.38488e-06
MSTRG.13326	38.0747	2.22919	0.425254	5.24201	1.58833e-07	8.38488e-06
ENSMUSG00000115840.1	9.26534	2.22995	0.425418	5.24178	1.59036e-07	8.38488e-06
MSTRG.1734	953.991	-1.38279	0.263882	-5.2402	1.60399e-07	8.43909e-06
MSTRG.1371	1015.38	-1.40454	0.268463	-5.23177	1.67893e-07	8.81489e-06
ENSMUSG00000001507.16	59.8941	-1.54002	0.295172	-5.21735	1.81499e-07	9.50943e-06
ENSMUSG00000032511.17	132.963	-1.51434	0.290335	-5.21584	1.82983e-07	9.56724e-06
MSTRG.5217	123.444	1.56952	0.301268	5.20971	1.89136e-07	9.86844e-06
MSTRG.7118	67.6354	-1.64344	0.315986	-5.201	1.98215e-07	1.03207e-05
MSTRG.16633	60.3655	-1.60699	0.309165	-5.19784	2.01619e-07	1.04763e-05
MSTRG.20141	279.895	-1.33079	0.256467	-5.18893	2.11503e-07	1.09672e-05
ENSMUSG00000044694.2	29.0375	1.83052	0.353036	5.18507	2.15934e-07	1.11739e-05
MSTRG.7429	37.5391	1.74503	0.336597	5.18433	2.16793e-07	1.11953e-05
MSTRG.13030	475.361	-1.01168	0.195449	-5.17619	2.26461e-07	1.16706e-05
ENSMUSG00000101483.1	17.4274	-2.11835	0.409576	-5.17204	2.31548e-07	1.19084e-05
MSTRG.13652	1716.66	0.914216	0.176953	5.16643	2.38604e-07	1.22462e-05
MSTRG.19738	41.788	-1.71831	0.332897	-5.16168	2.44739e-07	1.25355e-05
MSTRG.17426	221.485	-1.24365	0.241058	-5.15916	2.48063e-07	1.268e-05
MSTRG.14115	467.036	1.34026	0.259842	5.15797	2.49639e-07	1.27346e-05
MSTRG.20479	280.205	1.36995	0.266077	5.14868	2.62321e-07	1.33545e-05
MSTRG.1537	1493.96	1.45577	0.283341	5.13785	2.77895e-07	1.41187e-05
MSTRG.4983	76.4217	-1.44609	0.281482	-5.13739	2.78574e-07	1.41247e-05
MSTRG.5006	22.2147	1.9928	0.390351	5.10516	3.30509e-07	1.67243e-05
MSTRG.16634	153.86	-1.32753	0.26033	-5.09941	3.40719e-07	1.72063e-05
MSTRG.13624	530.014	1.3661	0.268131	5.0949	3.48926e-07	1.75855e-05
ENSMUSG00000026224.11	63.9922	-1.44778	0.284275	-5.09289	3.52639e-07	1.7737e-05
ENSMUSG00000055022.14	29.1065	1.86969	0.367523	5.08727	3.63263e-07	1.8235e-05
ENSMUSG00000003534.17	75.2956	-1.61269	0.31728	-5.08287	3.71776e-07	1.86251e-05
ENSMUSG00000073555.1	41.5458	1.87711	0.37003	5.07286	3.91875e-07	1.9593e-05
MSTRG.13260	2134.18	1.75131	0.345312	5.07168	3.94318e-07	1.96371e-05
MSTRG.20993	17.307	-2.01535	0.397353	-5.07195	3.93754e-07	1.96371e-05
ENSMUSG00000028184.12	89.9853	-1.45744	0.287572	-5.0681	4.01796e-07	1.99699e-05
MSTRG.19859	23.3591	-1.99696	0.394479	-5.06228	4.14279e-07	2.05497e-05
MSTRG.6050	7906.14	1.13845	0.224944	5.06103	4.16988e-07	2.06434e-05
ENSMUSG00000097547.8	10.1793	-2.15146	0.425201	-5.05986	4.19574e-07	2.07306e-05
MSTRG.5721	3665.01	0.909707	0.17986	5.05785	4.24019e-07	2.09091e-05
MSTRG.5720	776.152	0.978336	0.19351	5.05574	4.28723e-07	2.10997e-05
MSTRG.13265	58.8473	1.84835	0.365667	5.05474	4.30974e-07	2.11064e-05
MSTRG.17880	1838.07	-0.941042	0.186177	-5.05456	4.31376e-07	2.11064e-05
ENSMUSG00000079606.1	10.105	2.14887	0.425112	5.05484	4.3076e-07	2.11064e-05
MSTRG.16626	96.6258	-1.29971	0.257298	-5.05136	4.38676e-07	2.14219e-05
MSTRG.16229	6760.23	0.817012	0.161974	5.04411	4.55647e-07	2.21645e-05
ENSMUSG00000095168.1	8.75472	2.14526	0.425299	5.04411	4.55632e-07	2.21645e-05
MSTRG.13256	3092.16	1.77149	0.35367	5.00887	5.47503e-07	2.65814e-05
MSTRG.5882	387.737	2.13059	0.425418	5.00822	5.4937e-07	2.66206e-05
MSTRG.13264	57.0955	1.87333	0.374108	5.00746	5.51518e-07	2.66733e-05
ENSMUSG00000038151.13	118.713	1.44356	0.288564	5.00255	5.65757e-07	2.73095e-05
MSTRG.21936	165.325	-1.17778	0.235698	-4.99697	5.82394e-07	2.80587e-05
MSTRG.4450	838.363	-0.896149	0.179368	-4.99616	5.84829e-07	2.81221e-05
MSTRG.2883	6684.93	1.00417	0.201029	4.99517	5.87853e-07	2.82136e-05
MSTRG.8166	187.011	1.47634	0.29586	4.99	6.03803e-07	2.88689e-05
ENSMUSG00000034584.3	20.0346	-2.07853	0.416519	-4.99024	6.03057e-07	2.88689e-05
MSTRG.9190	451.563	0.982737	0.196956	4.98963	6.04959e-07	2.88693e-05
MSTRG.19455	28.7298	-2.00136	0.401408	-4.98584	6.16922e-07	2.93844e-05
MSTRG.1417	228.299	-1.06921	0.214655	-4.98108	6.3231e-07	3.00604e-05
MSTRG.4092	11.3575	2.11486	0.424663	4.98008	6.35583e-07	3.0159e-05
MSTRG.16839	464.647	-0.966461	0.194295	-4.97419	6.55223e-07	3.10324e-05
MSTRG.12741	4188.92	1.46838	0.295361	4.97148	6.64438e-07	3.14097e-05
MSTRG.11344	254.452	-1.48957	0.29984	-4.9679	6.7681e-07	3.19345e-05
ENSMUSG00000040711.7	106.789	1.27677	0.257249	4.96318	6.9347e-07	3.26593e-05
MSTRG.2152	476.915	0.867224	0.174846	4.95994	7.05162e-07	3.31479e-05
ENSMUSG00000049119.14	169.35	1.29433	0.26121	4.95514	7.22792e-07	3.39132e-05
ENSMUSG00000061048.8	11.4164	-2.10441	0.424834	-4.95348	7.28972e-07	3.41395e-05
ENSMUSG00000042807.15	106.692	-1.27459	0.257443	-4.95095	7.38518e-07	3.45223e-05
MSTRG.582	3883.31	-1.31865	0.266483	-4.94836	7.48428e-07	3.49206e-05
MSTRG.13262	357.603	1.69526	0.342646	4.94755	7.51548e-07	3.50013e-05
MSTRG.20594	287.647	1.27534	0.257795	4.94709	7.53313e-07	3.50186e-05
MSTRG.7273	58.9864	-1.45872	0.295021	-4.94447	7.63524e-07	3.53758e-05
ENSMUSG00000095325.2	120.435	1.2169	0.246117	4.94439	7.63811e-07	3.53758e-05
MSTRG.17116	2267.97	-1.25376	0.25456	-4.92521	8.4269e-07	3.89574e-05
MSTRG.18397	123.47	-1.42939	0.290324	-4.92343	8.50388e-07	3.92411e-05
MSTRG.18006	16581.8	1.20669	0.245353	4.91819	8.73474e-07	4.02326e-05
MSTRG.19271	13.818	2.08662	0.424356	4.91714	8.78185e-07	4.03756e-05
MSTRG.18468	823.693	1.20989	0.246268	4.9129	8.97373e-07	4.11825e-05
MSTRG.2946	16.3992	2.0455	0.416919	4.90623	9.28434e-07	4.25304e-05
MSTRG.13270	1207.33	1.69931	0.346503	4.90416	9.38269e-07	4.29028e-05
MSTRG.16375	2690.33	-0.850844	0.173649	-4.89978	9.59429e-07	4.37907e-05
MSTRG.7981	3293.83	-1.05259	0.21487	-4.89874	9.64529e-07	4.39437e-05
ENSMUSG00000100783.1	51.9387	1.5063	0.307884	4.89241	9.96085e-07	4.52994e-05
MSTRG.13266	3413.51	1.68904	0.345271	4.89192	9.98573e-07	4.53305e-05
MSTRG.1009	122.754	1.3009	0.266054	4.88959	1.01044e-06	4.57865e-05
MSTRG.16231	98.4655	1.28127	0.262209	4.88642	1.02686e-06	4.64471e-05
ENSMUSG00000100465.1	66.0601	1.34077	0.274414	4.88594	1.02938e-06	4.64771e-05
MSTRG.12051	222.622	1.11471	0.228248	4.88379	1.04064e-06	4.69013e-05
MSTRG.6292	352.945	-1.53366	0.314103	-4.88267	1.04662e-06	4.69877e-05
MSTRG.17076	69.7282	1.33272	0.272961	4.88245	1.04775e-06	4.69877e-05
ENSMUSG00000029410.11	43.33	-1.52594	0.312541	-4.88238	1.04816e-06	4.69877e-05
MSTRG.19861	118.088	-1.25719	0.257881	-4.87507	1.0877e-06	4.86738e-05
MSTRG.18945	69.9843	1.80112	0.369602	4.87312	1.09849e-06	4.90693e-05
MSTRG.13887	360.188	-1.1879	0.24389	-4.87064	1.11238e-06	4.96013e-05
MSTRG.20881	9.14679	2.07156	0.425386	4.86983	1.11696e-06	4.97175e-05
MSTRG.3534	1128.36	-0.863586	0.177408	-4.8678	1.12846e-06	5.01409e-05
ENSMUSG00000054932.6	46.6058	-1.53705	0.315822	-4.86684	1.13396e-06	5.0296e-05
ENSMUSG00000022623.16	18.0526	-1.89159	0.389255	-4.85952	1.17673e-06	5.21016e-05
MSTRG.6316	175.834	1.31833	0.271317	4.85902	1.17971e-06	5.21414e-05
MSTRG.3392	307.168	1.74079	0.358492	4.85585	1.19871e-06	5.28881e-05
MSTRG.839	99.1896	-1.60566	0.331005	-4.85087	1.2292e-06	5.41384e-05
MSTRG.6814	546.711	1.00288	0.206775	4.85013	1.23382e-06	5.42472e-05
MSTRG.1373	60.8779	-1.59027	0.328089	-4.84706	1.25305e-06	5.49962e-05
MSTRG.18188	556.084	-1.08038	0.223189	-4.84065	1.29417e-06	5.67022e-05
MSTRG.6324	257.924	1.03481	0.214027	4.83496	1.33172e-06	5.8246e-05
MSTRG.13129	157.434	-1.25761	0.261542	-4.80843	1.52122e-06	6.64186e-05
MSTRG.20597	26.308	2.01006	0.418893	4.79852	1.59844e-06	6.96693e-05
MSTRG.18560	304.006	-1.07884	0.225024	-4.79435	1.63207e-06	7.10118e-05
MSTRG.19456	36.2208	-1.82797	0.381706	-4.78895	1.67652e-06	7.28202e-05
ENSMUSG00000032091.15	72.7017	-1.50842	0.315421	-4.78225	1.73345e-06	7.5163e-05
MSTRG.387	1127.9	1.02378	0.214101	4.78177	1.73756e-06	7.52114e-05
MSTRG.13259	613.104	1.67009	0.349324	4.78091	1.74503e-06	7.54051e-05
MSTRG.208	43.3901	1.80774	0.378196	4.77991	1.75372e-06	7.55212e-05
MSTRG.6932	2998.39	-1.37166	0.286962	-4.77993	1.75354e-06	7.55212e-05
MSTRG.20547	11554	-0.717894	0.150209	-4.77931	1.75899e-06	7.56187e-05
MSTRG.18011	700.775	-1.12046	0.234564	-4.77678	1.7812e-06	7.64429e-05
MSTRG.19403	167.408	-1.02279	0.214283	-4.77309	1.81419e-06	7.75935e-05
ENSMUSG00000015342.6	201.008	1.0081	0.211196	4.77328	1.81253e-06	7.75935e-05
MSTRG.14553	232.662	-1.11666	0.234092	-4.77015	1.84085e-06	7.86001e-05
MSTRG.8343	86.8902	-1.35424	0.284269	-4.76393	1.89859e-06	8.09284e-05
MSTRG.13045	12.8839	-1.96209	0.412509	-4.75648	1.96995e-06	8.38278e-05
MSTRG.2580	42.5279	1.55944	0.327952	4.75509	1.98361e-06	8.42664e-05
MSTRG.10052	213.563	-1.12013	0.235583	-4.75471	1.98731e-06	8.42814e-05
ENSMUSG00000096393.1	9.49899	-2.01933	0.425049	-4.75083	2.02586e-06	8.57717e-05
MSTRG.14882	2349.33	0.902852	0.190097	4.74943	2.0399e-06	8.62211e-05
MSTRG.2516	3209.2	-1.07656	0.226737	-4.74804	2.05395e-06	8.66693e-05
ENSMUSG00000021200.14	85.1152	-1.32864	0.279994	-4.74526	2.08238e-06	8.77217e-05
ENSMUSG00000037855.15	159.991	1.14163	0.240693	4.74311	2.10465e-06	8.85112e-05
MSTRG.10215	172.806	-1.08054	0.227898	-4.74131	2.12342e-06	8.91517e-05
MSTRG.19658	132.744	1.31408	0.277419	4.73681	2.17113e-06	9.1003e-05
MSTRG.20239	401.345	0.954829	0.2018	4.73156	2.22803e-06	9.32326e-05
MSTRG.12836	2739.74	-1.33784	0.282864	-4.72962	2.24943e-06	9.39716e-05
MSTRG.13294	2802.67	0.775702	0.164159	4.72531	2.29761e-06	9.5825e-05
MSTRG.11433	42.3347	-1.4801	0.313264	-4.72475	2.304e-06	9.59327e-05
MSTRG.2731	509.901	-1.02064	0.216195	-4.72091	2.34792e-06	9.75996e-05
ENSMUSG00000078161.8	14.8435	-1.89984	0.402519	-4.71988	2.35981e-06	9.79319e-05
MSTRG.6651	2604.23	0.855006	0.181483	4.71122	2.46237e-06	0.00010202
MSTRG.12840	27.5594	1.82994	0.388532	4.70989	2.47848e-06	0.000102189
MSTRG.17103	2033.32	-1.13482	0.240917	-4.71042	2.47202e-06	0.000102189
ENSMUSG00000042540.12	43.3895	1.54228	0.327456	4.70988	2.47864e-06	0.000102189
ENSMUSG00000032494.12	14.7394	-1.92974	0.410126	-4.70524	2.53572e-06	0.000104371
MSTRG.12838	205.903	1.49817	0.318602	4.70234	2.57197e-06	0.00010569
ENSMUSG00000083011.1	17.7776	1.92923	0.410465	4.7001	2.60036e-06	0.000106683
MSTRG.20182	467.015	0.996417	0.212028	4.69947	2.60844e-06	0.00010684
MSTRG.17601	1081.48	-0.868738	0.184903	-4.69835	2.62276e-06	0.000107252
MSTRG.5860	114.209	1.90447	0.405457	4.6971	2.63885e-06	0.000107734
MSTRG.3296	2210.85	-0.813248	0.17337	-4.69082	2.72112e-06	0.000110913
ENSMUSG00000112693.1	25.1178	1.73873	0.371009	4.68651	2.77908e-06	0.000113092
MSTRG.13258	480.761	1.68495	0.359592	4.68572	2.78978e-06	0.000113344
MSTRG.16627	65.1471	-1.33468	0.285017	-4.6828	2.82977e-06	0.000114784
ENSMUSG00000054156.8	9.03052	-1.99162	0.425372	-4.68207	2.83987e-06	0.000115008
MSTRG.19915	4979.6	1.30964	0.279823	4.68024	2.86533e-06	0.000115852
MSTRG.19851	17711.6	-0.722813	0.154647	-4.67396	2.95451e-06	0.000119266
MSTRG.1331	32.929	-1.91271	0.409634	-4.66931	3.02216e-06	0.000121802
MSTRG.15539	1768.9	-0.876419	0.187775	-4.66739	3.0505e-06	0.000122747
MSTRG.14608	33.8657	1.96089	0.42038	4.66456	3.0928e-06	0.000124251
MSTRG.5157	24.1873	-1.74505	0.37516	-4.65148	3.29557e-06	0.000132186
MSTRG.8695	144.693	1.26344	0.272125	4.64286	3.43618e-06	0.000137606
MSTRG.11590	149.574	1.06637	0.230087	4.63464	3.57559e-06	0.000142961
MSTRG.13416	1785.52	-1.47035	0.317673	-4.6285	3.68319e-06	0.000147029
MSTRG.16632	105.101	-1.12794	0.243861	-4.62534	3.73989e-06	0.000149056
MSTRG.1200	12.3655	-1.94966	0.421647	-4.62393	3.76546e-06	0.000149838
MSTRG.12298	27.9213	-1.65395	0.358402	-4.61479	3.93498e-06	0.000156336
MSTRG.6275	36.3136	-1.64395	0.356733	-4.60834	4.05903e-06	0.00016101
ENSMUSG00000049723.14	41.0819	1.57547	0.342075	4.60562	4.11243e-06	0.000162872
MSTRG.14925	3830.77	-0.752537	0.163416	-4.60504	4.12379e-06	0.000163065
MSTRG.13414	56.3468	-1.52747	0.33182	-4.60329	4.15862e-06	0.000164184
MSTRG.21263	28330.9	-0.848866	0.184448	-4.60218	4.18085e-06	0.000164803
MSTRG.6824	633.338	0.846693	0.184036	4.6007	4.21075e-06	0.000165722
MSTRG.13271	1604.3	1.62391	0.353606	4.59243	4.38111e-06	0.000172157
MSTRG.5884	451.292	1.949	0.42456	4.59064	4.41899e-06	0.000173375
MSTRG.11043	912.266	-1.0985	0.239718	-4.58246	4.59534e-06	0.00017991
MSTRG.13868	295.993	1.06652	0.232751	4.58226	4.59988e-06	0.00017991
MSTRG.12593	19.023	-1.74839	0.38173	-4.58018	4.64584e-06	0.000181426
MSTRG.3465	1697.82	1.12909	0.24663	4.57807	4.69276e-06	0.000182974
MSTRG.21029	1143.24	-1.00216	0.218963	-4.57683	4.72068e-06	0.000183778
MSTRG.8063	1314.95	0.945148	0.206695	4.57268	4.81527e-06	0.00018717
MSTRG.17496	2429.03	-0.803465	0.175963	-4.56609	4.96902e-06	0.000192849
ENSMUSG00000036699.12	147.385	-1.51977	0.333532	-4.55661	5.19862e-06	0.000201448
MSTRG.142	2002.37	-1.12493	0.246966	-4.55502	5.23806e-06	0.000202664
MSTRG.16521	187.711	-1.22166	0.26824	-4.55438	5.25413e-06	0.000202974
MSTRG.4444	68.9139	-1.50726	0.331292	-4.54963	5.37414e-06	0.000207292
MSTRG.14610	25.2781	1.92751	0.423866	4.54745	5.42992e-06	0.000209123
ENSMUSG00000105550.1	20.8141	-1.77922	0.391805	-4.54109	5.59654e-06	0.00021521
ENSMUSG00000032826.17	47.8702	-1.6381	0.360785	-4.54037	5.61544e-06	0.000215607
MSTRG.13255	1255.31	1.62523	0.358103	4.53845	5.66682e-06	0.000217248
MSTRG.8161	631.422	0.777155	0.171334	4.53592	5.73533e-06	0.00021954
MSTRG.4882	102.695	1.18013	0.260225	4.53506	5.7588e-06	0.000220103
MSTRG.6757	4251.49	0.973368	0.214751	4.53255	5.8276e-06	0.000222058
ENSMUSG00000043857.16	9.28223	-1.92827	0.42541	-4.53273	5.82259e-06	0.000222058
MSTRG.7421	1457.5	0.729629	0.161013	4.53148	5.85718e-06	0.000222847
MSTRG.3800	80.222	-1.2406	0.273874	-4.5298	5.90382e-06	0.000224283
ENSMUSG00000050271.12	182.601	-1.07191	0.237006	-4.5227	6.10545e-06	0.000231593
ENSMUSG00000032238.17	494.305	0.885095	0.19576	4.52133	6.1452e-06	0.00023275
MSTRG.6990	250.07	-1.2999	0.28757	-4.5203	6.1752e-06	0.000233534
MSTRG.13269	33.3094	1.68239	0.372409	4.51758	6.25515e-06	0.000235848
ENSMUSG00000112023.1	65.2109	1.45301	0.32162	4.51777	6.24947e-06	0.000235848
ENSMUSG00000059246.4	21.0188	-1.71898	0.380594	-4.51658	6.2847e-06	0.000236608
ENSMUSG00000031397.11	25.0497	1.64555	0.364474	4.51487	6.33545e-06	0.000238162
MSTRG.9909	7.10411	1.91089	0.423535	4.51175	6.42949e-06	0.000240977
ENSMUSG00000046768.13	30.7024	1.58383	0.351034	4.51189	6.42523e-06	0.000240977
MSTRG.4831	14.991	1.88071	0.416952	4.51061	6.46427e-06	0.000241718
MSTRG.6163	149.356	1.03039	0.228444	4.51047	6.46849e-06	0.000241718
MSTRG.13261	259.818	1.63386	0.362318	4.50948	6.49869e-06	0.000242486
ENSMUSG00000004328.15	52.0576	-1.5034	0.333496	-4.508	6.54405e-06	0.000243817
MSTRG.6233	15.7017	-1.80345	0.400865	-4.4989	6.83053e-06	0.000254114
MSTRG.144	258.751	-1.15668	0.257138	-4.4983	6.84988e-06	0.000254457
MSTRG.14241	384.402	-1.2374	0.275214	-4.49613	6.92003e-06	0.000256684
MSTRG.20896	37.123	1.49788	0.334068	4.48378	7.33338e-06	0.000271616
MSTRG.17245	4961.66	-1.02374	0.228508	-4.48009	7.46123e-06	0.000275945
MSTRG.1563	41.8954	-1.65932	0.370522	-4.47834	7.52247e-06	0.000277801
MSTRG.8228	557.704	-0.915355	0.204636	-4.4731	7.70939e-06	0.000284005
MSTRG.12841	998.609	1.01337	0.226552	4.473	7.71304e-06	0.000284005
MSTRG.6278	41.6832	-1.57748	0.352848	-4.47071	7.79599e-06	0.000286639
ENSMUSG00000029314.14	74.7984	-1.50341	0.336427	-4.46876	7.86759e-06	0.00028885
MSTRG.16522	26.1672	-1.67098	0.374171	-4.46583	7.97575e-06	0.000292394
MSTRG.15323	9.16262	1.8922	0.423921	4.46358	8.06028e-06	0.000295063
MSTRG.10416	331.55	-1.1952	0.267845	-4.46226	8.10979e-06	0.000296444
ENSMUSG00000086587.7	8.65542	1.89532	0.424845	4.46121	8.14998e-06	0.00029748
MSTRG.3448	2224.56	0.891019	0.199962	4.45595	8.35223e-06	0.000304421
MSTRG.7332	449.918	1.00258	0.225087	4.45417	8.42199e-06	0.000306519
MSTRG.86	403.682	1.00548	0.225795	4.45306	8.46544e-06	0.000307655
MSTRG.6323	819.916	0.89505	0.201057	4.45172	8.51864e-06	0.000309142
MSTRG.4208	90.2997	1.39563	0.313862	4.44664	8.7222e-06	0.000316073
MSTRG.15066	132.886	1.25885	0.283213	4.44488	8.794e-06	0.000318216
MSTRG.6304	99.7251	-1.12559	0.253484	-4.4405	8.97516e-06	0.000324305
MSTRG.3246	161.428	-1.39301	0.314107	-4.43484	9.21389e-06	0.000332454
MSTRG.17620	109.014	1.11553	0.251768	4.43078	9.38915e-06	0.000338292
MSTRG.21205	61.3519	-1.52527	0.344455	-4.42806	9.50858e-06	0.000342105
MSTRG.3061	1288.17	-0.989129	0.223554	-4.42456	9.66383e-06	0.000347194
MSTRG.1562	66.5144	-1.43226	0.323835	-4.42283	9.74185e-06	0.000349497
ENSMUSG00000101930.1	18.2997	-1.8652	0.421958	-4.42034	9.85477e-06	0.000353045
MSTRG.16628	36.0301	-1.54463	0.349592	-4.41837	9.94478e-06	0.000355763
MSTRG.1082	1578.22	-0.791724	0.179352	-4.41437	1.01305e-05	0.000361891
ENSMUSG00000006344.17	69.2451	-1.26108	0.28575	-4.41321	1.01848e-05	0.000362843
ENSMUSG00000052942.13	66.8311	-1.36406	0.309088	-4.41319	1.0186e-05	0.000362843
MSTRG.15359	368.915	-0.895712	0.203049	-4.41132	1.02743e-05	0.000365471
MSTRG.15436	161.212	-1.28683	0.291752	-4.41069	1.03042e-05	0.000366018
MSTRG.21442	611.304	1.1228	0.254589	4.41023	1.03259e-05	0.000366273
MSTRG.10887	1318.44	0.90086	0.204334	4.40876	1.03965e-05	0.000368256
ENSMUSG00000099767.1	31.2002	-1.5244	0.346304	-4.4019	1.07309e-05	0.000379565
ENSMUSG00000050315.13	55.9751	-1.4793	0.336326	-4.3984	1.09052e-05	0.000385188
MSTRG.4301	176.552	-1.00018	0.227659	-4.39332	1.11632e-05	0.000393748
MSTRG.15939	555.271	-0.958831	0.218328	-4.39169	1.12472e-05	0.000396157
ENSMUSG00000035580.10	9.1182	-1.86563	0.424841	-4.39137	1.12639e-05	0.000396189
MSTRG.14114	208.154	1.15668	0.263635	4.38744	1.1469e-05	0.000402842
MSTRG.21042	102.289	-1.18193	0.269605	-4.38393	1.16556e-05	0.000408824
MSTRG.3702	89.5133	-1.13482	0.259027	-4.3811	1.1808e-05	0.000413592
MSTRG.17966	36.7338	-1.48028	0.337969	-4.37992	1.18721e-05	0.000415259
MSTRG.2781	208.163	-1.1085	0.25359	-4.37123	1.23547e-05	0.000430941
MSTRG.11130	2712.61	-0.708486	0.162076	-4.37131	1.23502e-05	0.000430941
ENSMUSG00000030173.15	8.08155	-1.85897	0.4254	-4.36993	1.24284e-05	0.000432911
MSTRG.13034	176.452	0.974303	0.223104	4.36703	1.25948e-05	0.000438099
ENSMUSG00000041849.7	251.435	-0.964372	0.220906	-4.36553	1.26817e-05	0.000440515
MSTRG.14205	3619.33	-1.3443	0.308017	-4.36438	1.27485e-05	0.000441115
MSTRG.18400	38.5682	-1.45758	0.333951	-4.36464	1.2733e-05	0.000441115
MSTRG.21844	185.863	0.931484	0.213431	4.36432	1.27516e-05	0.000441115
MSTRG.13268	222.088	1.56656	0.360028	4.35121	1.3539e-05	0.000467711
MSTRG.14524	1571.31	0.963535	0.22171	4.34593	1.38686e-05	0.000478438
MSTRG.20321	168.954	-1.06209	0.244567	-4.34275	1.4071e-05	0.000484757
MSTRG.21579	249.025	1.01773	0.234386	4.3421	1.41129e-05	0.000485532
MSTRG.917	7.81696	1.82845	0.421551	4.33743	1.44155e-05	0.000495267
MSTRG.2268	150.817	-1.04426	0.240801	-4.33663	1.44686e-05	0.000495744
MSTRG.7069	102.501	1.59804	0.368499	4.33662	1.44688e-05	0.000495744
ENSMUSG00000114652.1	49.0722	-1.44535	0.33361	-4.33244	1.47466e-05	0.000504574
MSTRG.457	457.904	0.947299	0.218731	4.33089	1.48506e-05	0.000506755
MSTRG.5156	98.2554	-1.10861	0.255968	-4.33106	1.48396e-05	0.000506755
MSTRG.11956	863.668	0.85364	0.197466	4.32297	1.53941e-05	0.000524589
MSTRG.18004	1336.2	-1.08179	0.250567	-4.31735	1.57912e-05	0.000537391
ENSMUSG00000016262.14	10.0747	-1.82664	0.423625	-4.31192	1.61843e-05	0.000550025
ENSMUSG00000070047.14	81.248	-1.47207	0.341452	-4.3112	1.62371e-05	0.000551075
MSTRG.10870	182.635	0.967982	0.224579	4.3102	1.63108e-05	0.000552831
MSTRG.13809	8.29234	1.83279	0.425406	4.30833	1.64494e-05	0.000556779
MSTRG.9215	140.949	-1.25217	0.290847	-4.30525	1.66797e-05	0.000563816
MSTRG.6246	20.5607	-1.66091	0.385831	-4.30476	1.67163e-05	0.000564294
MSTRG.11336	40.3321	-1.55103	0.360636	-4.30081	1.70172e-05	0.000573681
ENSMUSG00000021708.17	187.961	-1.18386	0.275313	-4.30004	1.70767e-05	0.000574916
MSTRG.11141	26.3955	-1.61574	0.375917	-4.29813	1.72245e-05	0.000579116
MSTRG.13038	178.089	-1.50176	0.349496	-4.29694	1.73172e-05	0.000581457
MSTRG.6792	1186.19	-1.07825	0.251178	-4.29275	1.76473e-05	0.000591749
MSTRG.6481	2316.09	-0.832013	0.193945	-4.28995	1.78717e-05	0.000598476
MSTRG.18879	9.26038	-1.82322	0.425126	-4.28865	1.79762e-05	0.000601173
MSTRG.13594	2613.69	-1.27551	0.29753	-4.28701	1.81094e-05	0.000604826
MSTRG.9189	2609.18	0.823694	0.192291	4.28359	1.839e-05	0.000613383
MSTRG.10924	1122.05	-1.12771	0.263635	-4.27757	1.88948e-05	0.000629384
ENSMUSG00000026841.7	19.3289	-1.68096	0.393032	-4.27691	1.89506e-05	0.000630408
ENSMUSG00000032418.15	32.6156	-1.48411	0.347263	-4.27375	1.92211e-05	0.000638562
MSTRG.10696	490.783	1.19585	0.279883	4.27267	1.93142e-05	0.000639965
ENSMUSG00000016239.11	170.064	0.988648	0.231374	4.27295	1.92903e-05	0.000639965
ENSMUSG00000021587.5	136.146	-1.28523	0.300831	-4.27228	1.93488e-05	0.000640268
MSTRG.6551	73.0811	1.41238	0.330825	4.26925	1.96132e-05	0.000648162
MSTRG.2674	143.591	-1.55735	0.364835	-4.26864	1.96666e-05	0.000649076
MSTRG.13468	2806.65	0.78454	0.183878	4.26664	1.98438e-05	0.000653403
MSTRG.19172	34.2511	-1.43607	0.336587	-4.26657	1.98497e-05	0.000653403
MSTRG.8176	45.1694	-1.53689	0.360333	-4.2652	1.99727e-05	0.000656594
MSTRG.11643	3218.51	0.950313	0.223186	4.25794	2.06323e-05	0.000677391
MSTRG.5224	15.1057	1.7232	0.404993	4.25489	2.09153e-05	0.000685786
ENSMUSG00000023267.10	24.1941	-1.58532	0.372674	-4.25389	2.10088e-05	0.000687956
MSTRG.4007	1247.2	0.748247	0.175934	4.253	2.10929e-05	0.000689813
MSTRG.13867	435.882	0.885245	0.208173	4.25246	2.11437e-05	0.000690575
MSTRG.2266	495.152	-1.09399	0.257287	-4.252	2.11865e-05	0.000691076
MSTRG.6165	562.15	0.796105	0.187359	4.24908	2.14648e-05	0.000699247
ENSMUSG00000028517.8	55.0763	1.3625	0.320895	4.24594	2.17679e-05	0.000708202
MSTRG.14870	15992	0.740504	0.174745	4.23764	2.25885e-05	0.000733953
MSTRG.13780	4576.3	-1.02373	0.241976	-4.2307	2.3296e-05	0.000754017
MSTRG.20783	518.112	1.32876	0.314056	4.23095	2.32704e-05	0.000754017
ENSMUSG00000046550.8	26.94	-1.71866	0.406181	-4.23127	2.32379e-05	0.000754017
MSTRG.3507	4000.88	-0.70004	0.165577	-4.22788	2.35907e-05	0.000762574
MSTRG.6270	75.3225	-1.44983	0.342947	-4.22758	2.36215e-05	0.000762589
MSTRG.675	5070.22	-1.20663	0.28577	-4.22238	2.41731e-05	0.000779398
MSTRG.13094	234.874	0.932449	0.220928	4.22061	2.43644e-05	0.00078456
MSTRG.7049	26.9147	-1.78494	0.423162	-4.2181	2.46368e-05	0.000792314
MSTRG.6116	753.396	0.739034	0.175336	4.21495	2.49835e-05	0.000802439
MSTRG.350	736.209	-1.29387	0.307438	-4.20855	2.57016e-05	0.000824451
MSTRG.1770	628.69	1.10974	0.263716	4.20809	2.57535e-05	0.000825062
MSTRG.18985	1050.88	-1.09753	0.261316	-4.19999	2.66924e-05	0.000854055
MSTRG.15493	137.053	-0.9668	0.230428	-4.19567	2.72062e-05	0.000869388
MSTRG.18328	704.565	-0.760835	0.181527	-4.19131	2.77347e-05	0.000885152
MSTRG.18561	64.6645	-1.22022	0.291221	-4.19001	2.78948e-05	0.000889134
ENSMUSG00000073164.11	39.6179	1.32336	0.316031	4.18745	2.821e-05	0.000898044
MSTRG.6408	119.452	1.522	0.363533	4.18669	2.83046e-05	0.000899915
MSTRG.3382	213.86	-0.912376	0.21794	-4.18637	2.83454e-05	0.000900075
ENSMUSG00000060470.7	204.219	-1.05039	0.250926	-4.18608	2.83816e-05	0.000900087
MSTRG.11314	1934.69	1.01713	0.242997	4.18576	2.84218e-05	0.000900227
ENSMUSG00000107823.1	8.74136	-1.75025	0.418716	-4.18004	2.91452e-05	0.000921978
MSTRG.3220	299.88	-0.898628	0.215188	-4.17601	2.96671e-05	0.00093731
MSTRG.10723	1290.39	0.777902	0.186451	4.17214	3.01749e-05	0.000951659
MSTRG.13625	1394.01	0.985186	0.236144	4.17198	3.0197e-05	0.000951659
ENSMUSG00000101969.2	10.2519	1.7688	0.424566	4.16613	3.0981e-05	0.000975144
MSTRG.6309	231.643	0.847872	0.203584	4.16472	3.11735e-05	0.000979978
ENSMUSG00000027298.17	68.9769	-1.21151	0.290928	-4.16428	3.1234e-05	0.000980655
MSTRG.13124	112.339	-1.23873	0.297518	-4.16355	3.13336e-05	0.000982555
ENSMUSG00000113275.1	22.8447	1.55451	0.373814	4.1585	3.2034e-05	0.00100327
MSTRG.845	235.524	0.922387	0.222161	4.15188	3.29752e-05	0.00103146
MSTRG.14100	50.4713	-1.394	0.335932	-4.14965	3.32979e-05	0.00104026
MSTRG.19017	42.0471	-1.29857	0.313053	-4.14807	3.35283e-05	0.00104616
MSTRG.17124	1328.37	0.826971	0.19948	4.14564	3.38864e-05	0.00105602
MSTRG.15271	12981.7	0.914102	0.22055	4.14464	3.40347e-05	0.00105933
MSTRG.14733	460.013	-0.818154	0.197443	-4.14374	3.41683e-05	0.00106217
MSTRG.2633	938.356	0.825053	0.199219	4.14144	3.45133e-05	0.00107157
ENSMUSG00000031860.17	246.773	0.803061	0.193939	4.1408	3.46096e-05	0.00107324
MSTRG.12417	10921.9	0.863206	0.208503	4.14002	3.4727e-05	0.00107423
MSTRG.13195	368.818	1.02496	0.247566	4.14016	3.47063e-05	0.00107423
MSTRG.12942	317.094	-1.22745	0.296512	-4.13963	3.47862e-05	0.00107474
MSTRG.1914	6672.27	-0.69559	0.168081	-4.13843	3.49696e-05	0.00107866
MSTRG.15164	301.314	-0.910215	0.219952	-4.13824	3.49987e-05	0.00107866
MSTRG.847	136.196	1.13273	0.273907	4.13544	3.54276e-05	0.00109054
MSTRG.18308	13.0845	1.71234	0.414126	4.13483	3.55214e-05	0.00109129
ENSMUSG00000103728.1	25.2668	-1.63896	0.396391	-4.13472	3.5539e-05	0.00109129
MSTRG.19626	98.3236	-1.52363	0.368916	-4.13002	3.62731e-05	0.00111248
ENSMUSG00000025938.16	67.613	-1.29664	0.31401	-4.12929	3.63886e-05	0.00111466
MSTRG.3395	19.4995	1.74663	0.423036	4.1288	3.64662e-05	0.00111568
MSTRG.1862	935.187	0.872224	0.211529	4.12343	3.73277e-05	0.00114065
ENSMUSG00000062960.10	51.1101	1.2632	0.306454	4.12199	3.75617e-05	0.00114641
MSTRG.5218	15.9606	1.6245	0.394284	4.12013	3.78665e-05	0.00115431
MSTRG.8245	2683.05	0.857594	0.208192	4.11924	3.80129e-05	0.00115737
MSTRG.9304	1563.81	-0.966911	0.235004	-4.11444	3.8812e-05	0.00118027
ENSMUSG00000019852.7	279.559	0.987523	0.240072	4.11344	3.89806e-05	0.00118397
MSTRG.6751	31.3106	-1.41431	0.343859	-4.11305	3.90471e-05	0.00118417
MSTRG.17335	1473.64	0.814403	0.198015	4.11284	3.90815e-05	0.00118417
ENSMUSG00000071984.10	14.0465	-1.71687	0.417539	-4.1119	3.92424e-05	0.00118761
MSTRG.12468	114.271	1.20145	0.292299	4.11034	3.95082e-05	0.00119422
MSTRG.15879	76.2225	-1.57211	0.38284	-4.10645	4.01793e-05	0.00121305
MSTRG.7557	287.564	-0.769311	0.18747	-4.10366	4.06665e-05	0.00122629
MSTRG.17604	58.106	-1.24999	0.304746	-4.10175	4.10038e-05	0.00123498
MSTRG.8918	469.9	-1.21474	0.296283	-4.09993	4.13273e-05	0.00124323
MSTRG.6280	31.4845	-1.42906	0.348598	-4.09946	4.14114e-05	0.00124427
ENSMUSG00000054679.8	30.1837	-1.48352	0.361999	-4.09813	4.16495e-05	0.00124993
MSTRG.9238	264.8	-0.853904	0.208398	-4.09747	4.17694e-05	0.00125204
MSTRG.676	233.171	-1.06551	0.26008	-4.09686	4.18793e-05	0.00125384
MSTRG.1557	147.299	-1.35757	0.331427	-4.09613	4.20118e-05	0.00125482
MSTRG.10000	65.6437	1.33651	0.326278	4.09623	4.19936e-05	0.00125482
ENSMUSG00000028943.18	92.8323	-1.22927	0.300347	-4.09282	4.26155e-05	0.00127134
ENSMUSG00000087613.1	18.9593	1.60599	0.392559	4.09108	4.2936e-05	0.00127938
ENSMUSG00000092060.4	162.819	-0.913895	0.223428	-4.09033	4.30767e-05	0.00128205
MSTRG.12305	1122.57	-1.00377	0.245615	-4.08675	4.37466e-05	0.00130045
MSTRG.11541	121.522	-1.06093	0.259946	-4.08134	4.47766e-05	0.0013295
ENSMUSG00000053414.8	47.48	1.53649	0.376545	4.08051	4.49379e-05	0.00133271
MSTRG.11022	741.003	-0.70281	0.172348	-4.07785	4.54536e-05	0.00134642
ENSMUSG00000044583.13	183.513	-1.11841	0.274662	-4.07193	4.66249e-05	0.00137949
MSTRG.17115	111.26	-1.24911	0.306861	-4.07062	4.68881e-05	0.00138565
ENSMUSG00000028364.15	150.709	-1.42949	0.351479	-4.06708	4.76058e-05	0.00140521
MSTRG.13235	1582.47	-0.79483	0.195628	-4.06296	4.84549e-05	0.00142859
MSTRG.18045	3932.29	-0.870791	0.21439	-4.06171	4.87146e-05	0.00143457
MSTRG.12052	412.214	1.0131	0.249718	4.05698	4.97115e-05	0.00146051
ENSMUSG00000034987.4	170.428	1.00807	0.248475	4.05702	4.97035e-05	0.00146051
MSTRG.3038	206.713	-1.13647	0.280249	-4.05521	5.00887e-05	0.0014684
MSTRG.7265	32.8577	-1.47593	0.363962	-4.05517	5.00969e-05	0.0014684
MSTRG.3192	1419.32	-0.864851	0.213358	-4.05352	5.04532e-05	0.00147712
MSTRG.995	455.95	0.942585	0.232727	4.05017	5.11805e-05	0.00149667
MSTRG.1013	825.427	0.748403	0.184846	4.04879	5.1482e-05	0.00150374
MSTRG.21941	31.6091	-1.45703	0.360127	-4.04588	5.21269e-05	0.00151905
ENSMUSG00000113570.1	28.6234	1.49994	0.37071	4.04612	5.20733e-05	0.00151905
MSTRG.6276	17.8748	-1.58574	0.392029	-4.04495	5.23346e-05	0.00151982
MSTRG.17811	202.257	-1.13368	0.280259	-4.04511	5.22993e-05	0.00151982
MSTRG.21009	456.787	-1.01926	0.251954	-4.04541	5.22309e-05	0.00151982
MSTRG.17947	6411.4	-0.733699	0.18146	-4.04331	5.27027e-05	0.00152874
MSTRG.1419	49.9084	-1.39318	0.3446	-4.0429	5.27951e-05	0.00152966
MSTRG.6611	134.483	-1.16667	0.288594	-4.0426	5.28609e-05	0.0015298
MSTRG.5206	729.301	0.793151	0.196275	4.04101	5.32216e-05	0.00153847
MSTRG.6634	2416.52	0.719193	0.178002	4.04036	5.33696e-05	0.00154098
MSTRG.13267	42.254	1.61531	0.400064	4.03764	5.39912e-05	0.00155714
MSTRG.7898	852.208	-0.690505	0.171058	-4.03666	5.42177e-05	0.00156188
MSTRG.7245	506.958	0.809719	0.200726	4.03396	5.48458e-05	0.00157817
MSTRG.5585	3941.98	-1.05448	0.261461	-4.03302	5.50657e-05	0.00158248
ENSMUSG00000028357.13	10.6298	1.70186	0.422007	4.03278	5.51215e-05	0.00158248
MSTRG.3059	107.241	-1.17808	0.292177	-4.03209	5.52832e-05	0.00158531
MSTRG.20526	623.28	0.730061	0.181148	4.0302	5.57299e-05	0.0015963
MSTRG.804	164.924	-0.964996	0.240014	-4.02059	5.80534e-05	0.00166096
MSTRG.2383	475.516	-1.08875	0.270862	-4.01958	5.83016e-05	0.00166617
MSTRG.175	148.398	-1.03566	0.257701	-4.01885	5.84827e-05	0.00166755
MSTRG.6234	13.9901	-1.65542	0.411898	-4.019	5.84452e-05	0.00166755
ENSMUSG00000046463.5	61.0068	-1.11008	0.276423	-4.01588	5.92239e-05	0.00168677
MSTRG.9171	348.601	0.872606	0.217327	4.01517	5.94033e-05	0.00168997
ENSMUSG00000049804.9	437.382	0.896458	0.223331	4.01404	5.96885e-05	0.00169617
ENSMUSG00000027015.4	90.88	1.09336	0.272824	4.00756	6.13482e-05	0.00174136
MSTRG.9967	4487.11	-0.912245	0.227745	-4.00556	6.18708e-05	0.00175422
ENSMUSG00000050910.5	123.97	-1.10078	0.275054	-4.00205	6.27953e-05	0.00177842
ENSMUSG00000076760.2	14.7059	-1.7009	0.425396	-3.99839	6.3776e-05	0.00180416
MSTRG.1271	645.866	1.26574	0.31674	3.99614	6.43837e-05	0.00181931
MSTRG.7148	157.891	-0.999083	0.250092	-3.99487	6.47308e-05	0.00182502
MSTRG.15341	56.7309	-1.25259	0.313533	-3.9951	6.46671e-05	0.00182502
ENSMUSG00000029417.9	45.516	1.50919	0.378188	3.99059	6.5908e-05	0.00185613
ENSMUSG00000103966.1	42.7127	-1.27405	0.319522	-3.98735	6.68155e-05	0.00187958
ENSMUSG00000109244.1	133.603	1.0378	0.260342	3.98629	6.71143e-05	0.00188587
MSTRG.20862	1043.02	0.807465	0.202646	3.98461	6.75898e-05	0.001895
MSTRG.20994	713.996	-0.995527	0.249827	-3.98486	6.75202e-05	0.001895
MSTRG.6322	8267.39	0.885882	0.222474	3.98196	6.83479e-05	0.00191412
MSTRG.642	995.201	1.07086	0.269104	3.97936	6.91019e-05	0.00193293
MSTRG.11650	193.633	-1.13701	0.285744	-3.97911	6.91731e-05	0.00193293
MSTRG.18200	12.3512	-1.63696	0.411467	-3.97834	6.93968e-05	0.00193703
MSTRG.2226	874.691	-0.940458	0.236517	-3.97628	7.0003e-05	0.00195178
MSTRG.6619	106.931	-1.05278	0.26493	-3.9738	7.07354e-05	0.00197002
MSTRG.15102	11737.3	-1.01368	0.255128	-3.97323	7.09055e-05	0.00197042
ENSMUSG00000055210.4	33.9928	1.32896	0.33448	3.97322	7.09064e-05	0.00197042
MSTRG.1584	20.5251	-1.68777	0.425409	-3.9674	7.26613e-05	0.00201695
MSTRG.21158	37.1618	1.381	0.348263	3.96539	7.32774e-05	0.00203181
ENSMUSG00000004631.15	22.618	-1.54342	0.389608	-3.96146	7.44925e-05	0.00206323
MSTRG.18986	80.5415	-1.16898	0.295265	-3.95908	7.52393e-05	0.00208162
MSTRG.15583	405.935	-0.968768	0.244734	-3.95846	7.5435e-05	0.00208474
MSTRG.41	1782.61	-0.674657	0.170458	-3.95791	7.56097e-05	0.00208728
MSTRG.19179	1041.02	0.836569	0.211569	3.95412	7.68169e-05	0.00211828
ENSMUSG00000041984.2	5.75103	-1.65164	0.417944	-3.95181	7.75628e-05	0.0021365
MSTRG.596	865.512	0.655422	0.165955	3.9494	7.83471e-05	0.00215575
MSTRG.18878	10.0968	-1.67613	0.424597	-3.94757	7.89479e-05	0.0021699
MSTRG.19407	6396.03	-0.680966	0.172523	-3.94711	7.91014e-05	0.00217175
MSTRG.14209	4770.53	-0.720619	0.182711	-3.94404	8.01215e-05	0.00219736
MSTRG.8612	361.848	-0.99338	0.251997	-3.94202	8.07967e-05	0.00221105
MSTRG.20454	148.691	1.14392	0.290182	3.9421	8.07729e-05	0.00221105
MSTRG.5812	41.9688	1.44696	0.367454	3.93779	8.22349e-05	0.00224696
MSTRG.11378	281.361	1.03245	0.2622	3.93764	8.22874e-05	0.00224696
MSTRG.14612	22.5908	1.63235	0.414631	3.93687	8.25511e-05	0.00225171
MSTRG.13127	272.947	-0.888628	0.225782	-3.93577	8.29304e-05	0.00225961
ENSMUSG00000071552.5	34.2433	1.31588	0.33453	3.93352	8.37106e-05	0.0022784
MSTRG.16523	6.96284	-1.66755	0.424986	-3.92377	8.71729e-05	0.00237007
MSTRG.12943	2795.06	-0.861209	0.219572	-3.92221	8.77398e-05	0.0023829
ENSMUSG00000026043.18	98.4268	-1.39382	0.355636	-3.91924	8.88287e-05	0.00240988
ENSMUSG00000010066.15	68.7791	1.09414	0.279289	3.9176	8.94354e-05	0.00242372
MSTRG.1527	596.842	1.62955	0.415986	3.91732	8.95384e-05	0.0024239
MSTRG.7106	1606.11	1.09022	0.278668	3.91225	9.14408e-05	0.00247274
MSTRG.2214	12025.7	-0.882925	0.225753	-3.91102	9.19087e-05	0.00248272
MSTRG.19085	343.461	-0.823839	0.210704	-3.90994	9.23177e-05	0.00249109
MSTRG.16146	1627.92	1.15344	0.295441	3.90414	9.45619e-05	0.00254891
ENSMUSG00000024727.8	23.2964	-1.49172	0.382581	-3.8991	9.65526e-05	0.00259979
MSTRG.2693	37.797	1.3859	0.355607	3.89728	9.72792e-05	0.00261655
MSTRG.3383	667.559	-1.22004	0.313093	-3.89673	9.74983e-05	0.00261964
MSTRG.590	629.658	0.756637	0.194211	3.89595	9.78131e-05	0.00262529
MSTRG.11339	69.7217	-1.28682	0.330383	-3.89492	9.82294e-05	0.00263366
MSTRG.21265	3428.31	-0.902994	0.232155	-3.88962	0.000100403	0.00268907
MSTRG.12834	251.685	-1.2526	0.322128	-3.88852	0.000100859	0.00269842
MSTRG.2267	85.1267	-1.11858	0.287808	-3.88657	0.000101673	0.0027144
ENSMUSG00000085329.1	8.05266	-1.65104	0.424793	-3.88669	0.00010162	0.0027144
MSTRG.18043	6702.16	0.798417	0.205685	3.88175	0.000103708	0.0027658
MSTRG.8984	1662.89	-0.977897	0.251963	-3.88111	0.00010398	0.00277012
MSTRG.9542	33.7637	-1.37057	0.353432	-3.87789	0.000105368	0.00280412
ENSMUSG00000063011.6	9.74961	-1.64396	0.424504	-3.87266	0.000107654	0.00286193
MSTRG.16906	161.156	-1.00118	0.258656	-3.8707	0.000108521	0.0028789
ENSMUSG00000046572.10	226.423	0.832818	0.215157	3.87075	0.000108502	0.0028789
ENSMUSG00000068246.6	42.7397	-1.29281	0.334488	-3.86503	0.000111077	0.00294361
MSTRG.10888	392.209	0.854139	0.221433	3.85732	0.000114636	0.0030347
MSTRG.1528	537.894	1.57838	0.409644	3.85306	0.000116653	0.00308163
MSTRG.3899	1015.34	0.834066	0.216462	3.85318	0.000116592	0.00308163
MSTRG.21470	10.6021	1.63418	0.424234	3.85207	0.000117126	0.00309086
MSTRG.13366	1212.53	0.770933	0.200317	3.84856	0.000118816	0.00313218
ENSMUSG00000031503.13	43.8183	-1.46168	0.379933	-3.84721	0.000119469	0.0031461
ENSMUSG00000090942.1	33.8327	1.44587	0.37595	3.84592	0.000120103	0.00315948
MSTRG.7121	2283.82	-0.696731	0.181264	-3.84373	0.000121178	0.00318445
MSTRG.13128	51.2583	-1.14554	0.298321	-3.83995	0.000123058	0.00323046
MSTRG.11660	160.186	-0.922032	0.240322	-3.83665	0.000124725	0.00327083
MSTRG.19941	2248.67	0.777822	0.202757	3.83623	0.000124938	0.003273
MSTRG.2382	1096.74	-0.999077	0.260455	-3.83589	0.000125111	0.00327411
MSTRG.4860	1038.63	1.02281	0.266787	3.83379	0.000126184	0.00329263
MSTRG.17951	65.7224	-1.33187	0.347408	-3.83374	0.000126211	0.00329263
MSTRG.21816	211.646	0.934701	0.243778	3.83422	0.000125961	0.00329263
MSTRG.1380	1491.33	-0.636294	0.166048	-3.83199	0.000127112	0.00331268
MSTRG.12941	1783.14	-1.07809	0.281527	-3.82941	0.000128449	0.00334405
MSTRG.572	544.984	-0.686789	0.1794	-3.82826	0.000129051	0.00335007
MSTRG.7338	292.967	-0.997669	0.260588	-3.82853	0.000128914	0.00335007
MSTRG.8653	3251.28	0.630198	0.16462	3.82821	0.000129079	0.00335007
ENSMUSG00000067591.12	10.4067	-1.62754	0.425231	-3.82742	0.000129494	0.00335737
ENSMUSG00000058975.7	23.3148	-1.52066	0.397411	-3.82641	0.000130024	0.00336764
ENSMUSG00000105397.1	6.38475	-1.61046	0.420964	-3.82564	0.000130432	0.00337472
MSTRG.8978	231.918	-1.12785	0.294874	-3.82485	0.000130853	0.00338215
MSTRG.1534	1501.88	1.58721	0.415053	3.82412	0.000131239	0.00338862
MSTRG.6784	847.354	-0.786335	0.205716	-3.82243	0.000132142	0.00340844
ENSMUSG00000029120.10	7.35961	1.62162	0.424305	3.82184	0.000132461	0.00341318
ENSMUSG00000103349.1	5.98124	-1.58652	0.415271	-3.82044	0.000133213	0.00342903
MSTRG.12435	36.1867	1.45772	0.381587	3.82015	0.000133372	0.00342963
MSTRG.11138	16.2769	-1.51195	0.395909	-3.81893	0.000134033	0.00344309
ENSMUSG00000054793.8	18.8389	-1.45082	0.380311	-3.81483	0.000136277	0.00349718
MSTRG.3763	246.56	0.790703	0.207362	3.81315	0.000137204	0.00351468
MSTRG.16507	178.161	1.02229	0.268118	3.81284	0.000137379	0.00351468
MSTRG.17603	48.9944	-1.20757	0.31669	-3.81309	0.00013724	0.00351468
MSTRG.3058	302.578	-0.8174	0.214678	-3.80755	0.000140348	0.003587
MSTRG.16455	163.082	-1.19767	0.314791	-3.80464	0.000142011	0.00362213
ENSMUSG00000091996.8	16.6285	-1.47746	0.388326	-3.8047	0.000141978	0.00362213
MSTRG.2919	6.29272	1.57882	0.415087	3.8036	0.00014261	0.00363374
MSTRG.7335	229.714	-0.941812	0.24767	-3.8027	0.000143129	0.00364327
ENSMUSG00000063605.5	65.168	-1.16479	0.306432	-3.80114	0.000144033	0.00366257
MSTRG.6793	26.3692	-1.42979	0.376262	-3.79998	0.000144706	0.00367596
MSTRG.13415	211.618	-1.26234	0.332339	-3.79835	0.000145661	0.0036965
ENSMUSG00000034574.10	250.29	-0.821565	0.216547	-3.79394	0.000148276	0.00375906
MSTRG.2749	115.9	1.22474	0.322898	3.79298	0.00014885	0.00376983
MSTRG.2743	55.8478	-1.46858	0.387236	-3.79248	0.000149149	0.00377359
MSTRG.19855	1446.16	-0.674132	0.177852	-3.79041	0.000150401	0.00380143
MSTRG.6992	4317.24	0.783717	0.206795	3.78983	0.000150753	0.00380354
ENSMUSG00000020241.13	35.3338	-1.28519	0.339122	-3.78977	0.000150787	0.00380354
MSTRG.18816	557.918	-0.871638	0.230497	-3.78156	0.000155848	0.00392572
ENSMUSG00000085068.1	11.1154	-1.57221	0.415774	-3.78141	0.000155942	0.00392572
MSTRG.9353	777.474	-0.823409	0.218137	-3.77473	0.000160178	0.00402833
MSTRG.13751	3277.17	-0.745572	0.197547	-3.77415	0.000160555	0.00403376
MSTRG.8164	99.7116	1.22644	0.325387	3.76917	0.00016379	0.00411093
ENSMUSG00000022449.14	22.825	1.48881	0.395121	3.76797	0.000164578	0.0041266
MSTRG.6975	833.931	-0.825728	0.219193	-3.76713	0.000165137	0.00413648
MSTRG.7769	513.356	1.12748	0.29937	3.76616	0.000165778	0.0041484
MSTRG.12153	176.233	-1.19929	0.3185	-3.76543	0.000166263	0.0041564
MSTRG.1859	470.727	-0.970474	0.257869	-3.76344	0.000167593	0.0041855
MSTRG.13041	26.3161	-1.32955	0.353383	-3.76235	0.000168326	0.00419963
MSTRG.1973	732.297	0.780394	0.207452	3.76181	0.000168687	0.00420058
MSTRG.11999	230.218	-1.12613	0.29936	-3.7618	0.000168698	0.00420058
ENSMUSG00000074354.11	15.3766	-1.5466	0.411766	-3.75602	0.000172637	0.0042944
ENSMUSG00000004113.18	23.6674	-1.35379	0.360595	-3.75434	0.000173802	0.00431912
MSTRG.802	345.394	-0.707495	0.188517	-3.75296	0.000174761	0.00433866
ENSMUSG00000031074.14	5.15219	-1.55616	0.415056	-3.74927	0.000177347	0.00439853
MSTRG.14883	153.736	0.961075	0.256382	3.7486	0.000177821	0.00440594
ENSMUSG00000026023.16	10.5906	-1.5689	0.418849	-3.74574	0.000179862	0.00445213
MSTRG.21363	227.517	0.886579	0.236725	3.74518	0.000180265	0.00445772
ENSMUSG00000026834.13	13.4788	-1.56124	0.41729	-3.74138	0.00018301	0.00452114
ENSMUSG00000107919.1	8.51647	-1.55687	0.416733	-3.73588	0.000187058	0.00461661
MSTRG.15736	39.7118	-1.14798	0.307389	-3.73463	0.000187992	0.0046351
MSTRG.4976	1445.79	0.735539	0.197047	3.73281	0.000189352	0.00466406
MSTRG.8973	61.9821	-1.04172	0.279101	-3.73243	0.000189639	0.00466656
MSTRG.13037	21.4986	-1.45043	0.388879	-3.72978	0.000191644	0.00470753
MSTRG.19953	133.111	-1.0871	0.291467	-3.72974	0.000191678	0.00470753
MSTRG.1716	11399	1.09385	0.293359	3.72869	0.00019248	0.00472262
MSTRG.16617	2676.94	-0.603084	0.161856	-3.72606	0.000194496	0.00476742
ENSMUSG00000032548.14	29.7922	-1.50615	0.404343	-3.72492	0.000195373	0.00478427
ENSMUSG00000090958.2	43.0357	-1.14972	0.30868	-3.72464	0.000195592	0.00478497
MSTRG.13568	696.515	1.07415	0.288518	3.72299	0.000196874	0.00481165
MSTRG.10751	21.6253	1.51327	0.406569	3.72204	0.000197622	0.00482524
MSTRG.6146	1376.41	0.626555	0.168395	3.72075	0.000198634	0.00484492
MSTRG.17422	297.197	-0.869697	0.233757	-3.72052	0.000198813	0.00484492
ENSMUSG00000024074.7	183.338	-0.884227	0.237758	-3.71902	0.000199995	0.00486899
MSTRG.950	165.187	-1.07015	0.287823	-3.71809	0.000200736	0.00488231
MSTRG.6779	183.913	0.852802	0.229496	3.71597	0.000202425	0.00491864
MSTRG.8037	280.239	-1.12445	0.303215	-3.70842	0.000208556	0.00506271
ENSMUSG00000068606.5	17.8656	1.53564	0.41437	3.70597	0.000210586	0.00510707
ENSMUSG00000105445.1	7.19242	-1.56939	0.423733	-3.70372	0.000212461	0.00514757
MSTRG.2174	11794.8	-0.776798	0.209778	-3.70295	0.000213106	0.00515823
MSTRG.19737	989.898	-0.909567	0.245864	-3.69947	0.00021605	0.00522445
ENSMUSG00000101009.6	7.5072	1.57088	0.425119	3.69516	0.000219746	0.00530872
MSTRG.6778	495.378	0.844344	0.228692	3.69206	0.000222448	0.00536886
MSTRG.11218	103.466	-1.30927	0.354686	-3.69137	0.000223053	0.00537829
MSTRG.4769	218.68	1.27225	0.344986	3.68782	0.000226183	0.00544854
ENSMUSG00000024140.9	42.392	-1.23105	0.334384	-3.68154	0.000231826	0.00557914
MSTRG.13986	3475.4	-0.650544	0.176826	-3.67901	0.000234144	0.00562953
MSTRG.15313	319.93	-0.996601	0.271058	-3.67671	0.000236263	0.00567504
MSTRG.17482	983.604	-0.766356	0.208478	-3.67596	0.000236953	0.00568619
MSTRG.7260	3696.95	1.00258	0.272988	3.67261	0.000240087	0.00575335
MSTRG.8244	3051.28	0.709129	0.193093	3.67248	0.000240209	0.00575335
MSTRG.18715	519.572	-0.888668	0.242377	-3.66646	0.000245928	0.00588472
MSTRG.5622	248.658	0.859386	0.23458	3.66351	0.000248784	0.00594741
MSTRG.5370	6119.65	-0.688214	0.187903	-3.66261	0.000249662	0.00596273
ENSMUSG00000028838.11	20.3116	-1.48688	0.40606	-3.66172	0.000250527	0.00597772
MSTRG.952	36.0116	1.20899	0.330274	3.66058	0.000251642	0.00599317
MSTRG.3664	23.1377	-1.4091	0.384939	-3.66057	0.000251652	0.00599317
MSTRG.11928	943.048	0.924534	0.252609	3.65994	0.000252276	0.00600236
MSTRG.1391	218.894	0.810891	0.221604	3.65919	0.000253013	0.00601086
MSTRG.20771	245.265	0.86021	0.235089	3.65909	0.000253111	0.00601086
MSTRG.2153	46.0606	1.24498	0.34056	3.65569	0.000256494	0.00608544
MSTRG.1777	921.461	-0.663812	0.181696	-3.65342	0.000258773	0.00612794
MSTRG.10652	25.7821	-1.33801	0.36623	-3.65346	0.000258729	0.00612794
ENSMUSG00000046709.16	7.5622	-1.55359	0.425385	-3.65219	0.000260018	0.00615065
ENSMUSG00000097623.7	7.61509	-1.55312	0.425282	-3.65199	0.000260221	0.00615065
ENSMUSG00000092253.1	47.9238	1.08141	0.296185	3.65112	0.000261095	0.00616552
MSTRG.571	15006.6	-0.578818	0.158621	-3.64907	0.000263194	0.00620926
ENSMUSG00000012889.8	298.974	0.874594	0.239733	3.64821	0.000264075	0.0062242
ENSMUSG00000021760.5	13.274	1.51645	0.415853	3.6466	0.000265734	0.00625745
ENSMUSG00000026185.8	51.6904	-1.36247	0.373868	-3.64424	0.00026818	0.00630913
MSTRG.21942	12.9118	-1.48449	0.407507	-3.64286	0.000269624	0.00633126
ENSMUSG00000113959.1	50.6723	1.35587	0.372176	3.64308	0.000269395	0.00633126
MSTRG.1185	1127.96	-0.646548	0.177599	-3.64048	0.000272126	0.00638404
ENSMUSG00000114968.1	127.848	-0.926435	0.254672	-3.63775	0.000275028	0.0064461
ENSMUSG00000068748.7	12.572	-1.54577	0.424959	-3.63746	0.000275337	0.00644735
ENSMUSG00000078872.9	12.1487	1.54206	0.424041	3.63659	0.000276273	0.00646324
MSTRG.1569	1040.19	0.928042	0.255253	3.63578	0.000277145	0.00647763
MSTRG.21315	8244.59	0.978266	0.269118	3.63508	0.000277894	0.0064891
MSTRG.14309	236.389	-0.914455	0.251795	-3.63174	0.000281516	0.00656758
ENSMUSG00000032875.8	38.5674	-1.18134	0.325537	-3.62888	0.000284651	0.00663455
MSTRG.21947	620.588	-0.711821	0.196238	-3.62734	0.000286356	0.00666812
MSTRG.19853	286.701	-0.709536	0.195645	-3.62666	0.000287116	0.00667963
MSTRG.2634	180.145	0.846965	0.233619	3.6254	0.000288511	0.00669979
MSTRG.19168	432.221	-1.00501	0.277213	-3.6254	0.000288515	0.00669979
MSTRG.10290	634.803	0.945061	0.260755	3.62433	0.000289716	0.00672147
MSTRG.12443	801.471	0.625823	0.17279	3.62187	0.000292485	0.00677945
MSTRG.16484	338.865	0.789095	0.217927	3.62091	0.000293574	0.00679843
MSTRG.13086	2551.38	0.791947	0.218859	3.61853	0.000296282	0.00685484
ENSMUSG00000024421.16	54.1088	-1.35624	0.375099	-3.61569	0.000299551	0.0069241
MSTRG.16534	158.144	1.11658	0.308928	3.61438	0.000301065	0.00695269
MSTRG.5950	38539.5	0.592965	0.164176	3.61177	0.000304114	0.00701666
MSTRG.21610	4104.88	0.647558	0.179318	3.61123	0.000304743	0.00702472
MSTRG.17896	923.771	0.704641	0.195544	3.60349	0.000313978	0.00723098
ENSMUSG00000087611.1	16.9853	-1.41819	0.393927	-3.60015	0.000318039	0.0073178
MSTRG.11540	2771.04	-0.814057	0.226285	-3.59749	0.0003213	0.00737934
ENSMUSG00000023885.9	17.2296	1.38627	0.385341	3.59752	0.000321269	0.00737934
MSTRG.19458	8.64242	-1.52531	0.424054	-3.59696	0.000321953	0.00738758
MSTRG.4240	374.897	1.03066	0.286588	3.5963	0.000322779	0.00739306
MSTRG.16086	2393.46	-0.741202	0.206101	-3.59631	0.000322769	0.00739306
ENSMUSG00000045591.6	24.1988	-1.33964	0.373069	-3.59087	0.000329577	0.00754187
MSTRG.4318	113.219	1.05386	0.293542	3.59017	0.000330465	0.00755533
MSTRG.6122	92.5843	1.33686	0.37301	3.58397	0.000338408	0.00772991
MSTRG.12391	38025	0.659542	0.184096	3.5826	0.000340187	0.00776348
ENSMUSG00000115969.1	14.8032	1.49318	0.416862	3.58194	0.000341053	0.0077762
MSTRG.11535	2657.75	-0.712828	0.199127	-3.57976	0.000343908	0.00783419
ENSMUSG00000015709.9	28.9039	1.45087	0.405332	3.57946	0.000344308	0.00783621
MSTRG.6277	16.5038	-1.4331	0.400639	-3.57704	0.00034751	0.00790193
MSTRG.16602	17.4591	-1.41845	0.396576	-3.57673	0.000347915	0.00790399
MSTRG.7458	118.332	1.03592	0.289712	3.57568	0.000349317	0.00792867
ENSMUSG00000109819.1	5.64309	-1.49581	0.418383	-3.57521	0.000349946	0.0079358
ENSMUSG00000048766.6	7.88967	-1.51754	0.424512	-3.57479	0.000350505	0.00794131
ENSMUSG00000113830.1	7.24749	1.4913	0.417214	3.57442	0.00035101	0.00794559
MSTRG.11661	65.4684	-0.993683	0.278168	-3.57224	0.000353943	0.00799699
MSTRG.21121	811.793	-0.752908	0.210766	-3.57225	0.000353927	0.00799699
ENSMUSG00000019990.15	28.3331	1.23168	0.344814	3.57202	0.000354235	0.00799699
MSTRG.3638	109.322	-0.887311	0.248509	-3.57054	0.00035624	0.00803505
MSTRG.1530	1186.85	1.46398	0.41061	3.56538	0.000363325	0.0081875
MSTRG.21266	27.5705	-1.22452	0.343502	-3.56483	0.000364098	0.00819758
MSTRG.18008	373.792	1.1391	0.319574	3.56443	0.000364644	0.00820253
ENSMUSG00000007379.15	161.236	-0.755561	0.212008	-3.56382	0.00036549	0.00821421
MSTRG.6407	28.2535	1.44776	0.406603	3.56062	0.000369982	0.00830775
MSTRG.8694	912.945	0.793153	0.22284	3.5593	0.000371851	0.00834227
ENSMUSG00000054423.14	9.52306	-1.50757	0.424332	-3.5528	0.000381148	0.00854322
MSTRG.18510	289.729	0.708734	0.199817	3.54692	0.000389758	0.00872842
MSTRG.6750	72.534	-0.980971	0.276615	-3.54634	0.00039062	0.00873995
MSTRG.11142	549.31	-0.753061	0.212436	-3.54489	0.000392781	0.0087805
MSTRG.843	638.348	1.07544	0.30341	3.54449	0.00039337	0.00878585
ENSMUSG00000104509.1	17.5673	-1.43949	0.406845	-3.53817	0.000402906	0.00899084
MSTRG.16505	52.0628	1.05228	0.297447	3.5377	0.000403631	0.00899903
MSTRG.12769	65.0249	-1.10383	0.312044	-3.53741	0.000404071	0.00900086
MSTRG.6724	902.262	-0.79652	0.225205	-3.53687	0.000404894	0.00900325
MSTRG.8321	105.642	-0.908132	0.256754	-3.53697	0.000404739	0.00900325
MSTRG.3127	580.717	0.696526	0.196978	3.53606	0.000406138	0.00901496
MSTRG.20991	58.0298	-1.23718	0.349872	-3.5361	0.000406075	0.00901496
MSTRG.1214	9216.83	0.758571	0.214844	3.5308	0.000414305	0.00918815
ENSMUSG00000024985.18	117.318	1.02849	0.291369	3.52986	0.000415781	0.00921275
MSTRG.9386	890.47	-0.929611	0.263671	-3.52564	0.000422462	0.00934432
ENSMUSG00000027750.16	31.2657	-1.37636	0.39036	-3.52586	0.000422103	0.00934432
MSTRG.2970	113.677	-0.850411	0.241514	-3.52117	0.000429644	0.00949482
ENSMUSG00000031480.15	95.0304	0.894956	0.254371	3.5183	0.000434313	0.00958959
ENSMUSG00000046456.14	111.143	1.08883	0.309588	3.51703	0.000436412	0.00962581
ENSMUSG00000111913.1	11.1785	1.49538	0.425206	3.51684	0.000436719	0.00962581
MSTRG.11742	4336.66	-0.857457	0.244103	-3.51268	0.000443609	0.00976912
MSTRG.18010	1086.34	1.02249	0.291189	3.51142	0.000445721	0.00980704
MSTRG.13325	618.647	-0.898678	0.255964	-3.51096	0.0004465	0.00981558
MSTRG.17519	479.751	-0.756392	0.215679	-3.50703	0.00045314	0.00995284
MSTRG.777	3991.6	0.724622	0.206682	3.50598	0.000454934	0.00998113
ENSMUSG00000096600.5	8.05187	-1.49114	0.425333	-3.50581	0.000455221	0.00998113
MSTRG.6293	57.0111	-0.983297	0.280634	-3.50384	0.000458595	0.0100463
MSTRG.9889	308.308	0.878725	0.25082	3.50341	0.00045934	0.0100539
MSTRG.4006	241.299	0.699975	0.199879	3.50199	0.000461794	0.0100988
MSTRG.13341	13.2239	-1.42303	0.40659	-3.49991	0.000465413	0.0101691
MSTRG.3843	2401.21	0.654089	0.186957	3.4986	0.000467714	0.0102105
MSTRG.8119	3088.66	0.597888	0.171171	3.49292	0.000477761	0.01042
MSTRG.15137	352.013	0.75472	0.216084	3.49271	0.000478138	0.01042
ENSMUSG00000110654.1	15.8833	-1.37622	0.394056	-3.49243	0.000478641	0.0104219
ENSMUSG00000085977.1	19.377	1.39403	0.399422	3.49013	0.000482788	0.0105032
MSTRG.9101	13.6855	1.42775	0.409156	3.48949	0.00048395	0.0105193
MSTRG.348	393.377	0.694944	0.19922	3.48832	0.000486067	0.010541
MSTRG.8256	7.31358	1.47912	0.423983	3.48864	0.000485488	0.010541
ENSMUSG00000068587.9	128.754	-0.872589	0.250151	-3.48824	0.000486203	0.010541
MSTRG.19204	363.531	0.650882	0.186619	3.48775	0.0004871	0.0105513
MSTRG.6991	3741.95	0.747409	0.21438	3.48637	0.000489628	0.0105885
MSTRG.8277	218.946	-0.702382	0.201466	-3.48635	0.000489657	0.0105885
MSTRG.19594	970.928	0.779281	0.223564	3.48573	0.000490805	0.0106042
MSTRG.7985	394.856	-0.783779	0.225006	-3.48337	0.000495141	0.0106887
MSTRG.12994	439.719	-0.70231	0.201668	-3.4825	0.000496746	0.0107141
ENSMUSG00000089773.7	8.8932	-1.47897	0.4248	-3.48156	0.000498494	0.0107426
MSTRG.4237	46.9874	1.19636	0.343701	3.48081	0.000499909	0.0107639
MSTRG.6249	11.2646	-1.45507	0.418151	-3.47978	0.00050182	0.0107958
ENSMUSG00000041649.13	92.8613	0.886925	0.255359	3.47325	0.000514203	0.0110527
MSTRG.17972	572.109	-0.618068	0.177969	-3.47289	0.000514885	0.0110579
ENSMUSG00000021061.15	93.7283	-1.0581	0.304709	-3.4725	0.000515637	0.0110646
MSTRG.20964	144.314	-1.04023	0.299744	-3.47041	0.000519672	0.0111417
MSTRG.7105	183.245	1.03641	0.298783	3.46877	0.000522855	0.0112004
ENSMUSG00000040502.5	57.7341	-1.14516	0.330244	-3.46762	0.000525092	0.0112388
ENSMUSG00000026479.13	25.2078	-1.34746	0.388899	-3.4648	0.000530632	0.0113395
ENSMUSG00000019889.10	194.811	-0.900326	0.259852	-3.46476	0.000530699	0.0113395
MSTRG.9313	537.023	0.613371	0.17712	3.46302	0.000534154	0.0114036
ENSMUSG00000038963.15	156.054	-0.839091	0.242392	-3.46171	0.000536752	0.0114493
MSTRG.3358	189.529	-0.861971	0.249033	-3.46126	0.000537643	0.0114586
MSTRG.2922	626.266	-0.828847	0.239764	-3.45693	0.000546377	0.0116317
MSTRG.10551	36.9388	1.14253	0.330525	3.45671	0.000546808	0.0116317
MSTRG.13197	387.604	1.05755	0.305955	3.45654	0.000547149	0.0116317
MSTRG.1531	2096.46	1.39707	0.404309	3.45546	0.000549357	0.0116589
MSTRG.8952	2000.59	-0.631722	0.182814	-3.45555	0.000549181	0.0116589
MSTRG.14891	653.348	-0.842233	0.243977	-3.4521	0.000556233	0.0117949
MSTRG.6881	176.048	-1.00033	0.290326	-3.44553	0.000569932	0.012065
MSTRG.17879	237.374	-0.699926	0.203127	-3.44575	0.000569471	0.012065
MSTRG.9851	537.431	-0.698197	0.202906	-3.44099	0.000579591	0.0122591
MSTRG.20965	688.909	-0.9006	0.261762	-3.44053	0.000580583	0.0122698
MSTRG.7422	82.9678	0.87203	0.253569	3.43903	0.000583811	0.0123277
ENSMUSG00000115388.2	19.2592	-1.41544	0.411639	-3.43854	0.00058485	0.0123392
MSTRG.18372	52.1771	1.08974	0.316986	3.43783	0.000586399	0.0123616
MSTRG.15214	11562.5	0.81991	0.238519	3.43751	0.000587086	0.0123657
ENSMUSG00000026204.15	39.1064	-1.13231	0.329567	-3.43576	0.000590896	0.0124355
MSTRG.3477	127.723	-0.80954	0.236119	-3.42852	0.000606884	0.0127613
ENSMUSG00000053897.15	354.589	0.753763	0.219892	3.42788	0.000608308	0.0127806
MSTRG.20546	7778.69	-0.53933	0.157373	-3.42707	0.000610124	0.012808
MSTRG.6350	66.6229	-1.071	0.312549	-3.42665	0.000611083	0.0128175
MSTRG.18137	3086.2	-0.53766	0.156918	-3.42638	0.000611673	0.0128191
ENSMUSG00000049214.13	10.2277	-1.45515	0.424873	-3.42491	0.000614993	0.012878
MSTRG.15357	21.1009	-1.38801	0.405316	-3.42452	0.000615897	0.0128862
ENSMUSG00000093908.2	22.8081	1.23617	0.36146	3.41995	0.000626336	0.0130937
MSTRG.14477	173.97	-0.931837	0.272734	-3.41666	0.00063395	0.0132419
ENSMUSG00000062826.7	16.9991	-1.42491	0.417379	-3.41395	0.000640291	0.0133632
MSTRG.3482	117.725	-0.883471	0.259038	-3.41059	0.000648231	0.0135065
MSTRG.19207	1314.38	0.586413	0.17193	3.41077	0.000647793	0.0135065
MSTRG.21448	543.589	1.19372	0.350164	3.40903	0.000651949	0.0135727
MSTRG.1792	2542.98	-0.973444	0.285846	-3.40549	0.000660453	0.0137384
MSTRG.17462	439.766	0.622114	0.182748	3.40423	0.000663512	0.0137793
ENSMUSG00000037010.7	19.912	-1.29854	0.381442	-3.40429	0.000663356	0.0137793
MSTRG.16677	29.8775	-1.13092	0.3323	-3.40332	0.000665732	0.0138101
ENSMUSG00000096975.1	63.6645	1.11681	0.328169	3.40317	0.000666098	0.0138101
MSTRG.5960	48.7432	-1.19158	0.350277	-3.40182	0.000669385	0.0138598
MSTRG.18505	1866.18	0.674284	0.198218	3.40174	0.000669595	0.0138598
MSTRG.143	851.475	-1.07238	0.315291	-3.40124	0.000670807	0.0138621
MSTRG.9590	406.553	0.674059	0.19817	3.40141	0.000670391	0.0138621
MSTRG.18089	296.313	-0.646529	0.190393	-3.39575	0.000684407	0.0141315
ENSMUSG00000028358.15	29.2856	1.25879	0.370875	3.39411	0.00068853	0.0142049
MSTRG.17235	7947.01	0.609766	0.179702	3.39321	0.000690792	0.0142399
MSTRG.680	2114.52	-1.12217	0.330779	-3.3925	0.000692575	0.014265
MSTRG.5956	1220.46	-0.996294	0.293713	-3.39207	0.000693671	0.0142759
MSTRG.21496	4249.33	0.573106	0.169096	3.38924	0.000700864	0.0144121
MSTRG.5848	32.2855	-1.28331	0.379019	-3.38586	0.000709548	0.0145669
MSTRG.12931	46.7824	-1.03902	0.306863	-3.38593	0.000709368	0.0145669
ENSMUSG00000042821.7	9.00604	-1.43115	0.423563	-3.37885	0.000727904	0.0149315
ENSMUSG00000034275.18	35.9167	1.21893	0.360948	3.37702	0.000732769	0.0150191
ENSMUSG00000102229.1	5.14287	-1.40285	0.415453	-3.37667	0.000733689	0.0150257
MSTRG.2888	16.4309	-1.37046	0.406003	-3.37549	0.000736839	0.0150779
MSTRG.16902	9224.68	-0.865258	0.256435	-3.37419	0.000740343	0.0151373
MSTRG.11675	4583.45	0.997984	0.296088	3.37057	0.000750129	0.0153249
ENSMUSG00000096972.7	27.157	-1.24798	0.370319	-3.37001	0.000751654	0.0153436
MSTRG.12025	188.328	-0.754046	0.223957	-3.36692	0.000760133	0.0155041
MSTRG.12306	627.904	-0.623714	0.185286	-3.36623	0.000762027	0.0155302
MSTRG.4207	77.9511	0.890486	0.26458	3.36565	0.000763626	0.0155501
MSTRG.11533	18.7808	-1.33955	0.398066	-3.36515	0.000765034	0.0155662
ENSMUSG00000022440.9	23.1493	1.27223	0.378185	3.36404	0.000768092	0.0156158
MSTRG.6633	20.55	-1.30844	0.389047	-3.3632	0.000770452	0.0156511
MSTRG.20758	53.4185	-1.07377	0.319335	-3.36251	0.000772385	0.0156777
MSTRG.6563	174.32	0.707707	0.210486	3.36225	0.000773089	0.0156794
MSTRG.1532	264.681	1.35096	0.401948	3.36103	0.000776531	0.0157365
MSTRG.13802	1533.18	-0.587006	0.174698	-3.36013	0.000779072	0.0157753
ENSMUSG00000078606.8	48.2874	1.20548	0.358784	3.3599	0.000779706	0.0157754
MSTRG.3803	1641.95	-0.848564	0.252746	-3.35738	0.000786861	0.0159074
MSTRG.8253	18.3022	-1.32787	0.395541	-3.3571	0.000787643	0.0159104
MSTRG.6701	731.707	-0.709259	0.211433	-3.35454	0.000794969	0.0160455
MSTRG.15356	37.4657	-1.28248	0.382675	-3.35135	0.000804172	0.0162182
MSTRG.10889	123.578	1.0075	0.301204	3.34491	0.000823095	0.0165865
MSTRG.10905	2624.64	-0.839138	0.251025	-3.34284	0.000829262	0.0166974
MSTRG.12304	15.7822	-1.38586	0.414606	-3.34261	0.000829953	0.016698
ENSMUSG00000004768.14	202.545	0.809794	0.242356	3.34134	0.000833746	0.0167609
ENSMUSG00000061878.15	10.3564	-1.39361	0.417117	-3.34106	0.000834578	0.0167642
MSTRG.21142	188.492	0.870383	0.260886	3.33626	0.000849136	0.017043
MSTRG.21516	5487.94	-0.58676	0.175906	-3.33564	0.000851024	0.0170537
ENSMUSG00000040584.8	84.3038	1.12795	0.338147	3.33568	0.00085092	0.0170537
MSTRG.7963	336.095	-0.782449	0.234788	-3.33258	0.000860456	0.017229
MSTRG.11094	10835.9	0.939404	0.281914	3.33224	0.000861505	0.0172363
MSTRG.3801	2236.83	-0.883913	0.265415	-3.3303	0.000867526	0.0173429
ENSMUSG00000108861.1	9.10745	-1.41604	0.425408	-3.32866	0.000872648	0.0174315
MSTRG.5338	240.337	0.704607	0.211754	3.32748	0.000876344	0.0174914
MSTRG.17104	75.7066	-0.878148	0.263931	-3.32718	0.000877286	0.0174963
MSTRG.5210	693.386	0.656045	0.197243	3.32607	0.000880798	0.017542
MSTRG.6162	108.199	1.07319	0.322666	3.32602	0.000880971	0.017542
MSTRG.21756	10698.6	0.707972	0.212914	3.32515	0.000883722	0.0175828
ENSMUSG00000042751.14	12.552	-1.36485	0.410611	-3.32395	0.000887534	0.0176447
MSTRG.16271	4285.2	0.659002	0.198316	3.32298	0.000890601	0.0176917
ENSMUSG00000031661.12	28.9716	1.16925	0.352263	3.31924	0.000902624	0.0179164
ENSMUSG00000066235.7	137.596	-0.803759	0.24222	-3.31831	0.000905655	0.0179624
MSTRG.3703	12.2401	-1.39182	0.419519	-3.31766	0.000907757	0.017987
ENSMUSG00000082036.1	8.17412	1.40671	0.42403	3.31748	0.000908326	0.017987
MSTRG.21846	148.088	0.828373	0.249907	3.31472	0.000917346	0.0181513
MSTRG.10931	2788.75	-0.760598	0.229548	-3.31346	0.000921499	0.0181763
MSTRG.13417	83.6981	-1.15837	0.349573	-3.31367	0.000920797	0.0181763
MSTRG.13832	773.803	0.701343	0.211648	3.31372	0.00092063	0.0181763
MSTRG.14609	14.8827	1.39828	0.421986	3.31358	0.000921098	0.0181763
MSTRG.3359	18.0466	1.40521	0.424179	3.31278	0.000923747	0.0181983
ENSMUSG00000086006.2	7.30162	-1.40881	0.425279	-3.31268	0.00092406	0.0181983
MSTRG.13321	29.515	1.2361	0.373241	3.3118	0.000926979	0.0182254
ENSMUSG00000033508.7	14.5128	-1.36937	0.413506	-3.31161	0.00092761	0.0182254
ENSMUSG00000051504.18	133.622	-0.969605	0.292761	-3.31194	0.000926526	0.0182254
MSTRG.15649	288.176	0.681397	0.206082	3.30644	0.000944886	0.0185503
MSTRG.2484	154.878	0.768587	0.232572	3.30473	0.000950666	0.0186492
MSTRG.2420	6716.18	0.680749	0.206032	3.3041	0.000952832	0.0186642
ENSMUSG00000046223.10	33.7178	-1.11604	0.337777	-3.30407	0.000952916	0.0186642
MSTRG.679	1278.28	-1.08245	0.32774	-3.30277	0.000957341	0.0187363
ENSMUSG00000060112.4	12.0701	1.37774	0.417223	3.30215	0.000959456	0.0187631
MSTRG.19870	5564.21	-0.76726	0.2324	-3.30146	0.000961838	0.0187951
MSTRG.5748	28.7225	1.17361	0.355706	3.29939	0.000968959	0.0189195
ENSMUSG00000042064.13	66.303	1.15215	0.349327	3.29821	0.000973028	0.0189842
MSTRG.2193	727.794	-0.695304	0.2109	-3.29684	0.000977776	0.0190621
ENSMUSG00000056258.9	11.6581	-1.3976	0.424232	-3.29442	0.000986257	0.0192125
ENSMUSG00000024032.6	7.63191	1.38717	0.421145	3.2938	0.000988436	0.0192401
MSTRG.844	127.236	1.11388	0.338254	3.29304	0.000991117	0.0192773
MSTRG.1662	943.088	0.672868	0.204383	3.2922	0.000994077	0.01932
MSTRG.14674	683.37	-0.597494	0.181697	-3.28841	0.00100755	0.0195668
MSTRG.8033	415.342	-0.714104	0.217201	-3.28775	0.00100991	0.0195974
MSTRG.4157	137.749	0.765945	0.233021	3.28702	0.00101255	0.0196335
MSTRG.6873	142.643	0.814643	0.247857	3.28675	0.00101351	0.0196369
MSTRG.8113	16.2491	-1.29265	0.393359	-3.28619	0.00101553	0.019661
MSTRG.5193	633.952	0.734309	0.223589	3.28419	0.00102275	0.0197703
ENSMUSG00000033863.1	47.4739	-1.14583	0.348883	-3.28428	0.00102243	0.0197703
MSTRG.18265	1345.11	-0.916695	0.27932	-3.28188	0.00103119	0.0199181
MSTRG.18370	382.647	0.857528	0.261326	3.28145	0.00103275	0.019933
ENSMUSG00000105733.1	4.89181	-1.35666	0.41401	-3.27687	0.00104964	0.0202434
MSTRG.10099	1051.88	0.731392	0.223302	3.27536	0.00105529	0.0203368
MSTRG.12063	509.183	0.829902	0.253487	3.27394	0.00106061	0.0204079
MSTRG.20664	3366.92	0.544707	0.166369	3.27409	0.00106004	0.0204079
MSTRG.7331	10462.4	0.653925	0.199775	3.2733	0.00106299	0.0204381
MSTRG.20840	58.4214	0.983763	0.300664	3.27197	0.00106803	0.0205193
MSTRG.856	114.394	-0.960655	0.293911	-3.26852	0.00108112	0.0207425
MSTRG.10146	19.4043	-1.24283	0.380247	-3.26847	0.00108129	0.0207425
MSTRG.9543	1333.54	-0.572471	0.175183	-3.26785	0.00108367	0.0207722
MSTRG.15358	38.1431	-1.27124	0.389826	-3.26105	0.00111002	0.0212612
MSTRG.15254	51.0012	1.16115	0.356545	3.25666	0.0011273	0.0215757
ENSMUSG00000021318.15	8.9614	-1.3805	0.424084	-3.25524	0.00113296	0.0216676
ENSMUSG00000034783.7	7.58729	-1.38404	0.425418	-3.25336	0.00114047	0.0217946
MSTRG.15431	87.7818	0.89018	0.273739	3.25193	0.00114625	0.0218884
MSTRG.8238	205.885	0.69546	0.213922	3.251	0.00115001	0.021927
ENSMUSG00000028518.8	37.785	1.17148	0.360346	3.251	0.00115001	0.021927
MSTRG.986	335.606	-0.690547	0.212635	-3.24757	0.00116393	0.0221755
MSTRG.8774	4509.58	0.700971	0.215937	3.24618	0.00116964	0.0222505
ENSMUSG00000105501.1	18.9296	1.23039	0.379027	3.24619	0.00116959	0.0222505
MSTRG.19209	2264.59	0.694041	0.213816	3.24597	0.00117052	0.0222505
ENSMUSG00000049410.8	30.506	-1.13388	0.349373	-3.24547	0.00117256	0.0222724
MSTRG.4683	7.47855	1.3793	0.4254	3.24236	0.00118544	0.0225
ENSMUSG00000025885.18	43.3458	-0.97956	0.302162	-3.24184	0.00118762	0.0225244
MSTRG.5617	802.277	0.640664	0.197803	3.2389	0.00119991	0.0227404
MSTRG.12461	247.627	1.13374	0.350103	3.2383	0.00120246	0.0227559
MSTRG.19789	389.463	-0.746224	0.230438	-3.23828	0.00120254	0.0227559
MSTRG.351	43.7648	-1.11861	0.345502	-3.23765	0.0012052	0.0227773
ENSMUSG00000028555.15	41.6365	-1.10426	0.341076	-3.23758	0.00120548	0.0227773
MSTRG.6087	556.33	0.61457	0.190016	3.23432	0.00121934	0.023022
ENSMUSG00000030650.18	18.8074	-1.29528	0.40054	-3.23385	0.00122136	0.0230427
MSTRG.1718	73.0373	1.19706	0.370567	3.23035	0.00123641	0.0233091
MSTRG.7881	4831.67	0.895245	0.277182	3.22981	0.0012387	0.0233175
ENSMUSG00000026399.12	96.1192	0.888226	0.274993	3.22999	0.00123794	0.0233175
MSTRG.6749	51.9015	-0.969703	0.300349	-3.22858	0.00124405	0.0234006
MSTRG.5442	1921.66	-0.660536	0.204633	-3.2279	0.00124702	0.0234389
ENSMUSG00000113770.1	37.6126	-1.07118	0.331935	-3.22707	0.00125066	0.0234897
ENSMUSG00000055960.12	6.21801	-1.36532	0.423265	-3.22568	0.00125672	0.023586
ENSMUSG00000054598.13	42.0419	-1.18753	0.368289	-3.22445	0.00126214	0.0236701
MSTRG.4283	5774.02	0.820637	0.254534	3.22407	0.00126381	0.0236837
MSTRG.19698	262.474	0.774515	0.240329	3.22272	0.00126978	0.0237779
MSTRG.2163	126.626	0.852195	0.264516	3.22172	0.00127424	0.0238295
ENSMUSG00000035864.14	7.55071	-1.36727	0.424397	-3.22168	0.00127443	0.0238295
MSTRG.8036	66.0496	-0.857285	0.266173	-3.22078	0.00127844	0.0238838
MSTRG.21031	330.554	-0.680413	0.211269	-3.2206	0.00127923	0.0238838
MSTRG.14558	2934.55	0.60493	0.187859	3.22012	0.00128136	0.0239057
MSTRG.2910	646.941	0.996453	0.309686	3.21763	0.00129256	0.0240969
MSTRG.13824	4046.45	-0.636963	0.198219	-3.21344	0.00131156	0.0244329
MSTRG.7980	354.577	-1.03513	0.322169	-3.21302	0.00131348	0.0244505
ENSMUSG00000091472.2	42.7485	-1.02772	0.319934	-3.2123	0.00131676	0.0244935
MSTRG.4232	498.279	-0.941516	0.29325	-3.21063	0.00132443	0.024618
ENSMUSG00000091659.1	16.5645	-1.28769	0.401279	-3.20897	0.00133212	0.0247426
MSTRG.19938	2888.14	0.552556	0.17223	3.20825	0.00133547	0.0247866
MSTRG.1282	6787.5	0.678454	0.211512	3.20764	0.00133831	0.0248209
MSTRG.15654	26.4757	-1.11593	0.348412	-3.20292	0.00136043	0.0252127
MSTRG.7752	23.4789	1.29684	0.405033	3.2018	0.00136571	0.0252763
MSTRG.14176	107.664	-0.870019	0.271731	-3.20177	0.00136588	0.0252763
ENSMUSG00000113872.1	7.25736	1.36043	0.424937	3.20149	0.0013672	0.0252821
ENSMUSG00000027276.7	35.217	-1.18158	0.369319	-3.19935	0.00137736	0.0254513
MSTRG.5077	14791.3	0.98022	0.306633	3.19672	0.00138997	0.0256655
MSTRG.678	1339.93	-1.074	0.336079	-3.19566	0.00139511	0.0257415
ENSMUSG00000061462.17	86.3296	-0.939332	0.294018	-3.19481	0.00139925	0.0257989
MSTRG.17209	4.14187	-1.28484	0.402257	-3.19407	0.00140281	0.0258456
MSTRG.2861	344.057	0.749657	0.234789	3.1929	0.00140852	0.0259129
MSTRG.19360	84.9538	-0.876236	0.274429	-3.19294	0.00140831	0.0259129
MSTRG.2864	154.368	1.06007	0.332047	3.19253	0.00141032	0.025927
MSTRG.10288	6137.66	0.819851	0.25686	3.19182	0.00141379	0.0259717
ENSMUSG00000116283.1	4.35124	-1.28202	0.401689	-3.19157	0.00141499	0.025975
MSTRG.15710	5890.56	-0.805546	0.252432	-3.19114	0.00141711	0.0259948
MSTRG.8988	479.278	-0.939247	0.294407	-3.19031	0.00142122	0.0260513
MSTRG.5957	394.394	-1.11384	0.349284	-3.18892	0.00142803	0.026157
MSTRG.3193	122.658	-0.879111	0.275712	-3.18851	0.00143006	0.0261751
MSTRG.6723	3420.22	-0.767289	0.241065	-3.18291	0.00145801	0.0266672
MSTRG.10310	59.6909	0.938768	0.295005	3.18221	0.00146156	0.0266934
ENSMUSG00000114869.1	99.3634	-0.791285	0.248654	-3.18228	0.00146122	0.0266934
MSTRG.21661	42.9793	-0.967471	0.304218	-3.1802	0.00147176	0.0268601
MSTRG.8169	14405.6	0.647728	0.203785	3.17849	0.00148045	0.0269796
MSTRG.15872	156.643	0.78644	0.247411	3.17867	0.00147951	0.0269796
ENSMUSG00000097514.1	11.1081	1.33485	0.420176	3.17688	0.00148867	0.0271097
ENSMUSG00000024027.7	9.10959	1.346	0.423962	3.17481	0.00149937	0.0272848
MSTRG.4373	37.9806	-1.11523	0.351327	-3.17433	0.00150184	0.02731
ENSMUSG00000023868.16	124.082	-0.809328	0.254982	-3.17406	0.00150322	0.0273154
ENSMUSG00000092305.1	10.0619	1.32419	0.417361	3.17276	0.00150999	0.0274185
ENSMUSG00000032940.16	8.96567	1.34613	0.424347	3.17223	0.00151271	0.0274482
MSTRG.9972	548.179	1.07108	0.337711	3.17158	0.00151612	0.0274902
MSTRG.8955	2135.74	-0.764988	0.241242	-3.17104	0.00151893	0.0275214
MSTRG.6070	355.271	0.617916	0.194966	3.16935	0.00152778	0.0276618
MSTRG.7559	132.659	-0.836496	0.263963	-3.16899	0.00152968	0.0276761
MSTRG.6287	63.2979	-0.915963	0.289076	-3.16859	0.0015318	0.0276946
MSTRG.11134	5129.32	-0.613834	0.193761	-3.16799	0.00153496	0.0277318
MSTRG.20554	2175.3	0.528272	0.166764	3.16778	0.00153607	0.0277319
ENSMUSG00000106560.1	7.03597	-1.31074	0.414123	-3.16508	0.00155038	0.0279702
ENSMUSG00000028132.15	7.2825	-1.34308	0.42446	-3.16421	0.00155507	0.0280348
MSTRG.18911	390.34	0.587928	0.185914	3.16236	0.00156496	0.0281928
ENSMUSG00000087289.2	68.7991	0.884064	0.279603	3.16186	0.00156766	0.0282212
ENSMUSG00000034271.16	83.7845	0.841169	0.266059	3.16158	0.00156913	0.0282275
MSTRG.15342	17.749	-1.21967	0.385828	-3.16117	0.00157139	0.0282479
MSTRG.9166	74.7509	-1.02088	0.323007	-3.16056	0.00157465	0.0282718
ENSMUSG00000038422.2	43.059	1.03785	0.328382	3.1605	0.00157497	0.0282718
MSTRG.3156	450.997	0.566985	0.179441	3.15973	0.00157918	0.0283272
ENSMUSG00000032087.10	9.17193	-1.32874	0.420828	-3.15743	0.00159168	0.0285311
ENSMUSG00000031494.7	49.3655	1.16486	0.369002	3.15677	0.00159526	0.028575
MSTRG.12667	5.36823	1.32336	0.419301	3.1561	0.00159892	0.0286201
ENSMUSG00000102380.1	26.9135	1.10971	0.351635	3.15586	0.00160024	0.0286233
ENSMUSG00000032377.8	14.1006	1.25506	0.397763	3.1553	0.00160334	0.0286584
MSTRG.12605	8.52815	-1.34139	0.425361	-3.15354	0.00161306	0.0288008
ENSMUSG00000114721.1	9.49868	1.34104	0.425262	3.15344	0.00161359	0.0288008
MSTRG.13560	244.716	1.0055	0.319145	3.15061	0.0016293	0.0290605
MSTRG.9806	814.381	-0.879865	0.279324	-3.14998	0.00163279	0.0290989
MSTRG.16984	83.0087	-1.26333	0.401083	-3.14981	0.00163377	0.0290989
MSTRG.5876	1401.18	0.601459	0.190972	3.14946	0.00163572	0.0291131
MSTRG.15898	5649.02	-0.509147	0.161696	-3.14879	0.0016395	0.0291597
MSTRG.14345	65.8408	-1.16002	0.36847	-3.14821	0.00164273	0.0291965
ENSMUSG00000083374.1	7.86946	-1.33909	0.425415	-3.14773	0.00164541	0.0292235
MSTRG.10112	1630.97	-0.582582	0.185214	-3.14546	0.00165827	0.0294311
ENSMUSG00000090868.2	4.63137	-1.29671	0.412376	-3.14449	0.00166374	0.0295073
ENSMUSG00000074415.13	18.2413	-1.25333	0.398838	-3.14245	0.00167542	0.0296935
MSTRG.11777	564.654	0.673878	0.214479	3.14194	0.00167835	0.0297245
MSTRG.5074	91.5182	-1.29843	0.413289	-3.1417	0.00167972	0.0297279
ENSMUSG00000007989.7	19.0176	-1.17547	0.374306	-3.14041	0.00168714	0.0298381
MSTRG.3194	1610.1	-0.511037	0.162744	-3.14013	0.00168874	0.0298454
MSTRG.6290	53.2323	-0.89229	0.284219	-3.13944	0.0016927	0.0298945
MSTRG.11587	1594.69	0.630761	0.201042	3.13747	0.00170415	0.0300756
MSTRG.13666	3182.13	-0.892007	0.284385	-3.13661	0.00170913	0.0301422
MSTRG.6311	101.674	0.951002	0.303422	3.13426	0.00172288	0.0303635
MSTRG.6882	2825.07	0.795486	0.254138	3.13013	0.00174728	0.0307528
MSTRG.8729	150.299	0.729717	0.233132	3.13006	0.00174769	0.0307528
ENSMUSG00000000247.11	28.0826	1.11562	0.35644	3.1299	0.00174864	0.0307528
MSTRG.15064	6023.85	-0.595629	0.190393	-3.12842	0.00175749	0.0308868
MSTRG.21951	5.53628	-1.28162	0.409703	-3.12816	0.00175902	0.0308921
MSTRG.6647	1555.6	0.56277	0.179954	3.1273	0.00176418	0.0309612
MSTRG.3376	540.976	0.640866	0.205003	3.12613	0.00177124	0.0310635
MSTRG.5706	138.571	-0.842818	0.26963	-3.12583	0.00177302	0.0310729
ENSMUSG00000115754.1	16.8314	-1.31507	0.420872	-3.12462	0.00178034	0.0311795
MSTRG.7882	149.181	0.924252	0.295846	3.1241	0.00178349	0.0312129
MSTRG.3136	82.2434	1.09765	0.351374	3.12387	0.00178491	0.0312161
MSTRG.4224	56.0048	0.961767	0.307937	3.12326	0.00178859	0.0312371
MSTRG.4895	29.3885	-1.328	0.425187	-3.12333	0.00178819	0.0312371
ENSMUSG00000025321.14	103.941	0.887722	0.284264	3.12288	0.00179089	0.0312555
MSTRG.15541	422.197	0.718366	0.23009	3.12211	0.0017956	0.0313158
MSTRG.4364	5121.24	0.623626	0.199962	3.11873	0.00181634	0.0316556
MSTRG.4277	116.527	0.817681	0.262245	3.118	0.00182082	0.0317118
MSTRG.1475	276.053	-0.95814	0.307362	-3.1173	0.00182516	0.0317654
MSTRG.1012	7623.03	0.699804	0.224526	3.1168	0.00182824	0.0317797
MSTRG.3864	87.2571	1.00661	0.322966	3.11676	0.00182851	0.0317797
ENSMUSG00000047907.11	29.8296	-1.17228	0.37621	-3.11603	0.00183306	0.0318367
MSTRG.15593	45.9881	0.990532	0.318072	3.11418	0.00184459	0.0320149
MSTRG.11085	6066.76	0.562399	0.180847	3.10981	0.00187208	0.0324472
ENSMUSG00000002020.15	28.4248	-1.09707	0.352771	-3.10987	0.00187171	0.0324472
MSTRG.11341	116.877	-1.03321	0.332362	-3.10869	0.00187921	0.0325261
MSTRG.21177	417.32	0.636106	0.204615	3.10879	0.00187856	0.0325261
MSTRG.3134	1516.86	-0.676455	0.21765	-3.108	0.00188358	0.0325792
MSTRG.1839	1529.97	0.63573	0.204599	3.10721	0.00188864	0.0326218
MSTRG.6807	206.67	0.734825	0.236486	3.10727	0.00188826	0.0326218
MSTRG.13100	142.902	0.838071	0.269759	3.10674	0.00189165	0.0326514
MSTRG.18909	229.655	0.83597	0.269125	3.10626	0.00189472	0.0326819
MSTRG.5949	109.286	0.974065	0.31372	3.10489	0.00190349	0.0327434
MSTRG.10326	213.96	-0.688112	0.221598	-3.10522	0.00190137	0.0327434
MSTRG.13386	1900.96	0.494376	0.159223	3.10492	0.00190328	0.0327434
MSTRG.16560	476.4	-0.598641	0.192769	-3.10548	0.00189968	0.0327434
ENSMUSG00000043088.16	477.243	0.613891	0.197732	3.10466	0.001905	0.032747
MSTRG.4984	15801	-0.795572	0.256348	-3.10348	0.00191259	0.0328549
MSTRG.13647	69.9011	0.868461	0.279893	3.10283	0.00191679	0.0329047
MSTRG.12437	46.374	1.26646	0.408218	3.10242	0.00191948	0.0329285
MSTRG.17003	20.8678	-1.16056	0.374309	-3.10053	0.00193172	0.0331157
ENSMUSG00000026072.12	49.2054	-0.952263	0.307286	-3.09894	0.00194212	0.0332713
MSTRG.2567	21340.2	-0.524241	0.169201	-3.09833	0.00194615	0.0332951
MSTRG.17968	49.5623	-1.06482	0.343666	-3.09842	0.00194553	0.0332951
MSTRG.6294	14.2753	-1.29246	0.417206	-3.09789	0.00194903	0.0333217
ENSMUSG00000022607.17	277.988	-0.682399	0.220358	-3.09678	0.00195636	0.0334242
ENSMUSG00000026678.10	17.1176	-1.30503	0.421659	-3.09499	0.00196819	0.0336036
MSTRG.5709	45.5464	-0.994802	0.321505	-3.0942	0.00197343	0.033651
ENSMUSG00000102224.5	9.86729	1.31394	0.42465	3.09417	0.00197365	0.033651
ENSMUSG00000001227.11	26.0435	-1.15866	0.374754	-3.09179	0.00198954	0.033899
MSTRG.21764	6549.96	0.746351	0.241492	3.09058	0.00199763	0.0340139
MSTRG.11434	2968.34	-0.7029	0.227471	-3.09006	0.00200115	0.0340506
MSTRG.18009	193.518	1.14611	0.371103	3.08838	0.00201248	0.0342204
ENSMUSG00000053886.4	8.21868	-1.31176	0.424851	-3.08757	0.00201802	0.0342913
MSTRG.13308	40.6668	1.19951	0.388564	3.08704	0.00202158	0.0343287
ENSMUSG00000102488.1	7.52314	-1.31191	0.425058	-3.08643	0.00202579	0.0343769
ENSMUSG00000079227.10	137.784	0.977719	0.316877	3.08548	0.00203224	0.0344398
ENSMUSG00000035916.8	21.2956	-1.2013	0.389322	-3.08562	0.00203125	0.0344398
ENSMUSG00000030954.10	3.92288	-1.23047	0.398864	-3.08493	0.00203602	0.0344807
MSTRG.13972	9.43354	-1.30244	0.422278	-3.08432	0.00204018	0.0345279
MSTRG.14489	436.135	-0.680851	0.220768	-3.08401	0.00204231	0.0345407
MSTRG.12912	969.667	0.522799	0.169574	3.08302	0.00204911	0.0346325
MSTRG.18007	178.854	1.00661	0.326662	3.0815	0.00205959	0.0347629
ENSMUSG00000009614.16	25.5601	-1.13268	0.367572	-3.08151	0.00205957	0.0347629
MSTRG.14436	330.26	-0.579045	0.187975	-3.08043	0.00206703	0.0348233
MSTRG.15314	176.261	0.765042	0.248359	3.08039	0.00206733	0.0348233
ENSMUSG00000079559.4	15.1248	1.21554	0.394602	3.08042	0.00206709	0.0348233
MSTRG.4015	416.795	0.673868	0.218814	3.07963	0.00207256	0.0348881
MSTRG.1719	204.605	1.06905	0.347159	3.07941	0.0020741	0.0348906
MSTRG.1615	923.208	-0.600567	0.195072	-3.07869	0.00207911	0.0349515
MSTRG.12746	5782.11	0.944726	0.306893	3.07835	0.00208148	0.0349679
MSTRG.12212	2726.54	-0.574433	0.186695	-3.07685	0.00209197	0.0351208
MSTRG.1766	171.958	0.688654	0.223945	3.07511	0.00210425	0.0353034
ENSMUSG00000019768.16	254.562	0.727303	0.23658	3.07424	0.00211041	0.0353832
ENSMUSG00000055561.9	4.85648	-1.21823	0.396427	-3.07302	0.00211904	0.0355041
MSTRG.800	2625.56	0.525561	0.171156	3.07065	0.00213592	0.0357563
MSTRG.6537	302.753	-0.815454	0.265576	-3.07051	0.00213693	0.0357563
MSTRG.17500	8.82413	-1.28981	0.42016	-3.06981	0.00214195	0.0358075
ENSMUSG00000097281.2	4.35286	-1.21916	0.397187	-3.06949	0.00214427	0.0358075
ENSMUSG00000090039.1	7.0618	-1.30528	0.425234	-3.06955	0.0021438	0.0358075
MSTRG.18049	72.951	-1.15144	0.375383	-3.06737	0.00215951	0.0359666
MSTRG.19874	79.9201	-0.904916	0.295	-3.06751	0.00215847	0.0359666
ENSMUSG00000116879.1	25.6847	-1.06734	0.347902	-3.06794	0.00215541	0.0359666
ENSMUSG00000024331.11	11.4061	-1.30479	0.425347	-3.06759	0.0021579	0.0359666
ENSMUSG00000114185.1	13.5678	-1.28633	0.419694	-3.06492	0.00217729	0.0362387
MSTRG.9558	226.567	-0.719973	0.234996	-3.06377	0.00218568	0.0363544
MSTRG.5042	14.2537	1.23216	0.402325	3.06261	0.00219416	0.0364712
MSTRG.9157	118.48	0.743042	0.242851	3.05966	0.00221586	0.0368076
MSTRG.4272	52.7647	-0.877953	0.287004	-3.05903	0.00222054	0.0368448
MSTRG.14257	2959.46	0.785551	0.256803	3.05896	0.00222103	0.0368448
MSTRG.237	13362.7	-0.679137	0.222114	-3.05761	0.00223112	0.0369878
ENSMUSG00000060961.14	17.0103	-1.2384	0.405088	-3.05712	0.00223473	0.0370231
ENSMUSG00000020182.16	33.1386	-1.02026	0.333908	-3.0555	0.00224684	0.0371994
MSTRG.4849	1305.23	-0.619409	0.202757	-3.05494	0.00225107	0.037219
MSTRG.18604	1245.43	0.618474	0.202455	3.05487	0.00225155	0.037219
ENSMUSG00000063157.9	4.41881	-1.25096	0.409513	-3.05475	0.00225247	0.037219
ENSMUSG00000018593.13	23.2024	-1.28862	0.421972	-3.0538	0.00225963	0.0372884
ENSMUSG00000106259.1	13.0584	-1.28798	0.421758	-3.05383	0.00225942	0.0372884
MSTRG.18469	88.9424	0.970109	0.317723	3.05332	0.00226324	0.0373235
ENSMUSG00000090173.8	205.398	-0.663446	0.217384	-3.05195	0.00227361	0.0374699
MSTRG.9716	7287.01	0.974612	0.319391	3.05147	0.00227723	0.037505
MSTRG.11044	52.9922	-0.934539	0.30633	-3.05076	0.00228264	0.0375694
ENSMUSG00000039976.4	254.589	-0.893867	0.293075	-3.04996	0.00228869	0.0376198
ENSMUSG00000021846.9	90.4245	-0.801879	0.262899	-3.05014	0.00228734	0.0376198
MSTRG.5043	10.3347	1.26878	0.416052	3.04958	0.0022916	0.037643
MSTRG.16501	90.1064	0.853626	0.279943	3.04929	0.00229387	0.0376556
ENSMUSG00000003309.14	28.4333	-1.05097	0.344702	-3.04894	0.00229652	0.0376746
MSTRG.14110	98.5052	-0.796229	0.261217	-3.04815	0.00230254	0.0377201
MSTRG.16792	573.428	0.530247	0.173956	3.04817	0.00230239	0.0377201
ENSMUSG00000099413.1	29.1535	-1.15919	0.380313	-3.04799	0.00230379	0.0377201
MSTRG.11445	143.93	0.715401	0.234871	3.04593	0.00231965	0.037955
MSTRG.6232	14.7031	-1.24786	0.409962	-3.04385	0.00233568	0.0381925
MSTRG.17021	89.5465	-0.937191	0.307962	-3.0432	0.00234075	0.0382506
MSTRG.12020	4770.19	-0.560696	0.184288	-3.04251	0.00234615	0.0383139
MSTRG.18394	205.758	0.76802	0.25248	3.0419	0.00235089	0.0383663
MSTRG.12023	256.662	-0.609196	0.200281	-3.04171	0.00235242	0.0383664
MSTRG.12524	924.405	0.610481	0.200753	3.04095	0.00235835	0.0384382
ENSMUSG00000107511.1	5.61805	-1.28225	0.421702	-3.04066	0.00236059	0.0384497
ENSMUSG00000100009.6	155.26	0.896998	0.295029	3.04037	0.00236289	0.0384623
MSTRG.6902	24.5737	-1.21965	0.401748	-3.03586	0.00239854	0.0390174
MSTRG.21574	684.987	0.592565	0.195392	3.0327	0.00242379	0.0394027
MSTRG.6780	1860.2	0.787316	0.259781	3.03069	0.00243999	0.0396404
ENSMUSG00000019817.18	24.3949	-1.15391	0.380823	-3.03003	0.00244528	0.0397006
MSTRG.13781	42.1643	-1.10221	0.363905	-3.02884	0.00245491	0.0398301
MSTRG.18591	29.7863	-1.08033	0.356704	-3.02866	0.00245642	0.0398301
ENSMUSG00000014599.10	57.4872	1.12123	0.370334	3.02761	0.00246493	0.0399423
MSTRG.17250	20530.2	-0.614822	0.203142	-3.02656	0.0024735	0.0400555
MSTRG.18310	28.0651	1.09787	0.362974	3.02466	0.00248912	0.0402825
MSTRG.2636	1412.44	0.561159	0.185629	3.02301	0.0025027	0.0404761
MSTRG.3373	315.009	0.76573	0.253332	3.02264	0.00250582	0.0405005
MSTRG.21364	77.193	0.829208	0.274551	3.02023	0.00252584	0.0407718
ENSMUSG00000087642.3	14.3245	-1.28325	0.424861	-3.02041	0.00252434	0.0407718
MSTRG.1182	2667.9	-0.722072	0.23917	-3.01908	0.00253546	0.0408483
MSTRG.5586	53.7572	-0.861078	0.285199	-3.01922	0.00253427	0.0408483
ENSMUSG00000021375.10	257.782	0.695721	0.230437	3.01913	0.00253498	0.0408483
MSTRG.2239	714.892	0.681835	0.22587	3.0187	0.00253862	0.0408731
ENSMUSG00000068551.12	147.74	-0.80934	0.268159	-3.01813	0.00254341	0.040924
MSTRG.2874	57.9639	-1.07047	0.354843	-3.01673	0.00255519	0.0410873
ENSMUSG00000107266.1	5.43286	-1.27183	0.421842	-3.01494	0.0025703	0.0413039
MSTRG.996	2174.02	0.569992	0.18908	3.01456	0.00257355	0.0413296
MSTRG.7048	11.6553	-1.26905	0.421081	-3.0138	0.00257994	0.0414006
MSTRG.20782	1103.69	0.940035	0.311926	3.01365	0.00258126	0.0414006
MSTRG.15560	91.5003	-0.897145	0.297724	-3.01335	0.00258384	0.0414155
MSTRG.12462	19.9968	1.1839	0.392943	3.0129	0.00258762	0.0414426
MSTRG.15360	94.2554	-0.753461	0.25009	-3.01276	0.00258883	0.0414426
ENSMUSG00000030017.2	7.69895	-1.24411	0.413096	-3.01167	0.00259813	0.0415651
ENSMUSG00000062609.14	18.9002	-1.17909	0.391602	-3.01095	0.00260432	0.0416376
MSTRG.18165	171.477	0.812311	0.269853	3.0102	0.00261075	0.041714
MSTRG.6235	9.7468	-1.27923	0.425118	-3.00912	0.00262007	0.0418362
MSTRG.2907	2421.27	-0.522533	0.173742	-3.00753	0.00263378	0.0419913
MSTRG.14495	2261.71	-0.658834	0.21907	-3.00742	0.00263478	0.0419913
MSTRG.15932	729.116	-0.539964	0.17953	-3.00766	0.00263268	0.0419913
MSTRG.1785	1515.6	-0.488382	0.16243	-3.00671	0.00264087	0.0420616
MSTRG.5390	17.43	-1.15251	0.383374	-3.00624	0.00264498	0.0421004
ENSMUSG00000044788.10	62.8054	-0.826033	0.274857	-3.00532	0.00265298	0.0422011
MSTRG.12062	24.0177	1.16533	0.387943	3.00386	0.00266578	0.0423778
ENSMUSG00000030022.14	34.4366	-1.13587	0.378203	-3.00334	0.00267034	0.0424235
MSTRG.261	8558.73	-0.585191	0.194928	-3.00208	0.0026814	0.0425187
MSTRG.13019	75.4351	-1.00785	0.335694	-3.00229	0.00267959	0.0425187
ENSMUSG00000043430.5	4.41896	-1.18449	0.394534	-3.00225	0.0026799	0.0425187
ENSMUSG00000020044.13	29.1966	-1.20522	0.401691	-3.00038	0.00269643	0.0427301
MSTRG.3867	1002.2	0.717688	0.239249	2.99975	0.002702	0.0427913
MSTRG.20796	1200.58	0.755106	0.251747	2.99947	0.00270454	0.0428046
ENSMUSG00000042961.13	6.88259	-1.26669	0.422547	-2.99775	0.00271985	0.0430198
ENSMUSG00000063388.4	6.28037	1.26764	0.423599	2.99254	0.00276668	0.043733
MSTRG.9949	445.309	0.768226	0.256739	2.99225	0.00276931	0.0437365
MSTRG.13058	1261.09	0.64974	0.21715	2.99213	0.00277038	0.0437365
ENSMUSG00000046971.7	25.6131	-1.11301	0.372069	-2.99141	0.00277693	0.0438124
MSTRG.9576	278.15	0.766318	0.256239	2.99064	0.00278391	0.043895
MSTRG.19350	1305.43	0.675473	0.225936	2.98967	0.0027928	0.0439801
ENSMUSG00000030847.8	35.13	0.996265	0.333229	2.98973	0.00279226	0.0439801
MSTRG.17443	22.4769	1.18554	0.396614	2.98915	0.00279753	0.0439994
MSTRG.18375	35.9234	-0.955406	0.319615	-2.98924	0.00279673	0.0439994
MSTRG.19580	6063.36	0.664808	0.222633	2.98612	0.00282545	0.0444108
MSTRG.13103	648.966	-0.702791	0.23566	-2.98222	0.00286163	0.0449513
ENSMUSG00000031502.11	51.3058	-1.18509	0.397606	-2.98057	0.00287716	0.045167
MSTRG.8524	42.9388	-0.969589	0.325376	-2.9799	0.0028834	0.0452086
MSTRG.16524	35.7125	-1.13529	0.380971	-2.98	0.00288244	0.0452086
MSTRG.18259	1939.56	0.612053	0.205409	2.97968	0.00288551	0.0452135
ENSMUSG00000069855.9	12.8685	-1.2506	0.41996	-2.9779	0.00290227	0.0454478
MSTRG.1575	20.3382	1.25218	0.420825	2.97553	0.00292483	0.0457662
MSTRG.19206	579.506	0.546402	0.183641	2.97538	0.00292624	0.0457662
MSTRG.6230	1066.68	-0.491259	0.165194	-2.97383	0.0029411	0.0458914
MSTRG.12844	65.1452	0.86684	0.291471	2.97402	0.0029393	0.0458914
ENSMUSG00000067750.3	45.1949	-1.0462	0.351744	-2.97432	0.00293641	0.0458914
ENSMUSG00000007682.6	156.883	0.72254	0.24297	2.97378	0.00294155	0.0458914
MSTRG.689	539.656	-0.819309	0.275618	-2.97262	0.00295269	0.0460367
MSTRG.15135	533.927	-0.685893	0.230809	-2.97169	0.00296164	0.0461476
MSTRG.8786	3480.8	-0.646055	0.217444	-2.97114	0.00296697	0.0462021
ENSMUSG00000052026.7	14.429	-1.19187	0.401244	-2.97044	0.00297372	0.0462785
ENSMUSG00000021214.14	3.8213	-1.17038	0.394418	-2.96736	0.00300369	0.046716
MSTRG.3868	95.3517	0.834672	0.281353	2.96663	0.0030108	0.0467977
MSTRG.12973	34.9014	0.99197	0.334544	2.96514	0.00302549	0.046997
MSTRG.5749	18.8608	1.20474	0.406356	2.96474	0.00302943	0.0470291
MSTRG.5584	578.487	0.707864	0.238855	2.96357	0.00304096	0.0471789
ENSMUSG00000055170.4	11.6253	1.25969	0.425409	2.96113	0.00306514	0.0475043
ENSMUSG00000063239.17	12.9919	-1.21743	0.411145	-2.96107	0.0030657	0.0475043
MSTRG.375	263.779	0.611569	0.20656	2.96074	0.00306905	0.0475243
ENSMUSG00000086822.2	4.11608	-1.21026	0.408792	-2.96056	0.00307078	0.0475243
MSTRG.11711	385.398	0.744493	0.251502	2.96018	0.00307455	0.0475535
MSTRG.8974	475.589	-0.944131	0.318969	-2.95994	0.00307694	0.0475611
MSTRG.8168	784.74	0.515586	0.174319	2.95771	0.00309932	0.0478776
MSTRG.6266	15.3555	-1.20919	0.408873	-2.95737	0.00310278	0.0479017
MSTRG.16077	58.3517	-0.935882	0.316506	-2.95692	0.00310734	0.0479426
MSTRG.1208	270.627	-0.833082	0.281907	-2.95517	0.00312499	0.0481854
MSTRG.20519	60.8071	0.971287	0.328709	2.95485	0.00312819	0.0482052
ENSMUSG00000069601.14	66.3402	-1.09816	0.371694	-2.95447	0.00313209	0.0482357
MSTRG.1717	661.136	0.969254	0.328357	2.95183	0.00315899	0.048598
MSTRG.6705	630.958	-0.723546	0.245122	-2.95178	0.00315948	0.048598
MSTRG.13853	3242.37	0.747884	0.253758	2.94723	0.00320634	0.0492887
ENSMUSG00000026700.4	23.536	1.1412	0.387291	2.94661	0.00321274	0.0493568
ENSMUSG00000042453.14	17.2836	-1.19091	0.404228	-2.94614	0.00321765	0.0494021
MSTRG.8527	28.9153	-1.07355	0.364452	-2.94565	0.00322275	0.0494503
MSTRG.7177	46.33	-1.02931	0.349511	-2.94499	0.00322962	0.0495254
ENSMUSG00000106766.1	5.72608	-1.24923	0.424401	-2.94352	0.00324499	0.0497308
MSTRG.13871	1903.53	0.65104	0.221361	2.94108	0.00327073	0.0500948
ENSMUSG00000082049.1	6.17328	1.22896	0.417905	2.94077	0.00327398	0.0501141
MSTRG.9831	153.266	-0.631214	0.214698	-2.94001	0.00328202	0.0502066
MSTRG.11904	89.3953	-0.83802	0.285231	-2.93804	0.00330298	0.0504964
MSTRG.16471	269.595	-0.675647	0.229981	-2.93784	0.00330508	0.0504978
ENSMUSG00000116417.1	10.3833	-1.24614	0.424481	-2.93569	0.00332808	0.0508184
ENSMUSG00000005364.11	56.507	0.906489	0.308949	2.9341	0.00334513	0.0510478
ENSMUSG00000045868.12	59.9653	1.03206	0.351829	2.93341	0.00335259	0.0511305
MSTRG.17683	507.457	0.547276	0.186632	2.93238	0.00336379	0.0512702
MSTRG.7974	2187.36	-0.748454	0.255298	-2.93168	0.00337129	0.0513535
MSTRG.12915	6610.3	-0.484137	0.165184	-2.9309	0.00337986	0.0514529
ENSMUSG00000043017.9	96.9	-0.95379	0.325544	-2.92983	0.00339148	0.0515985
MSTRG.11802	353.689	-0.765472	0.261327	-2.92918	0.00339862	0.0516758
ENSMUSG00000034037.14	19.2179	-1.18625	0.405201	-2.92757	0.00341624	0.0519124
ENSMUSG00000060594.6	27.324	1.01289	0.346031	2.92715	0.00342084	0.051951
MSTRG.2887	574.469	-0.529312	0.180859	-2.92665	0.00342629	0.0519709
MSTRG.9740	141.107	-0.67203	0.229611	-2.92682	0.00342446	0.0519709
ENSMUSG00000031877.9	13.6224	-1.24443	0.425417	-2.92521	0.00344222	0.0521811
MSTRG.18138	578.233	-0.577917	0.197614	-2.92447	0.00345043	0.052274
ENSMUSG00000059089.4	11.7206	1.20466	0.412061	2.9235	0.00346118	0.0524053
MSTRG.7376	593.446	0.589858	0.201789	2.92314	0.00346515	0.0524339
ENSMUSG00000051397.5	12.9262	1.18395	0.40548	2.91988	0.00350169	0.0529549
ENSMUSG00000024774.15	22.755	1.08612	0.372332	2.91707	0.00353335	0.0534016
MSTRG.6315	291.95	0.708949	0.243202	2.91506	0.00355615	0.0537138
MSTRG.1894	100.661	-0.798986	0.274215	-2.91371	0.00357156	0.0539143
ENSMUSG00000044349.15	63.9798	-1.14418	0.392733	-2.91338	0.00357536	0.0539393
MSTRG.6346	142.401	-0.929615	0.319169	-2.91261	0.0035842	0.0539431
MSTRG.8199	821.863	0.567234	0.194745	2.9127	0.0035832	0.0539431
MSTRG.15224	759.487	0.529526	0.181802	2.91265	0.00358381	0.0539431
ENSMUSG00000086860.1	19.8354	-1.10712	0.38005	-2.9131	0.0035786	0.0539431
MSTRG.7988	5981	-0.530778	0.182322	-2.91121	0.00360026	0.0541237
ENSMUSG00000044309.8	36.7381	-1.16439	0.39997	-2.91119	0.0036005	0.0541237
MSTRG.5934	2673.15	0.525404	0.180507	2.91072	0.00360601	0.0541741
MSTRG.2480	219.824	-0.616895	0.212	-2.90989	0.00361559	0.0542857
MSTRG.15103	1049.8	-1.02728	0.353544	-2.90565	0.00366494	0.0549938
MSTRG.2906	186.343	-0.753235	0.259252	-2.90541	0.00366771	0.0550025
MSTRG.778	1371.44	0.5808	0.199955	2.90465	0.00367662	0.0551032
MSTRG.4285	107.485	0.991505	0.341514	2.90327	0.00369291	0.0553145
MSTRG.365	658.7	-0.609775	0.210057	-2.90291	0.00369717	0.0553452
MSTRG.11135	31.7612	-1.00027	0.344872	-2.90041	0.00372671	0.0557543
MSTRG.2860	3171.31	0.683579	0.235778	2.89924	0.00374066	0.0558633
MSTRG.7801	3.35332	-1.1393	0.392956	-2.8993	0.00373997	0.0558633
MSTRG.12866	86.0218	-0.735422	0.253655	-2.8993	0.00373992	0.0558633
MSTRG.2606	1213.66	0.567473	0.195788	2.89841	0.00375064	0.0559128
ENSMUSG00000100182.6	28.681	1.08122	0.373018	2.89857	0.00374869	0.0559128
ENSMUSG00000053198.13	197.599	0.709658	0.24484	2.89845	0.00375007	0.0559128
ENSMUSG00000105258.1	7.81045	-1.23087	0.425214	-2.8947	0.00379518	0.0565432
ENSMUSG00000039450.11	68.8689	0.962485	0.332537	2.89437	0.0037992	0.0565696
MSTRG.15140	2183.43	-0.549244	0.189835	-2.89327	0.00381255	0.0567348
MSTRG.10767	313.215	-0.687088	0.237508	-2.89291	0.00381695	0.0567666
ENSMUSG00000092035.8	10.5606	-1.19535	0.413473	-2.891	0.00384021	0.0570788
MSTRG.16630	10194.5	-0.566365	0.195932	-2.89061	0.0038449	0.0571149
MSTRG.8295	5803.54	-0.550123	0.190456	-2.88845	0.0038715	0.0574123
MSTRG.16553	106.12	-0.736208	0.254882	-2.88842	0.00387178	0.0574123
ENSMUSG00000002578.17	109.816	-0.809407	0.280209	-2.88858	0.00386988	0.0574123
MSTRG.10030	367.612	-0.585131	0.202618	-2.88785	0.00387885	0.0574833
MSTRG.10418	397.831	-0.706163	0.244594	-2.88708	0.00388829	0.0575893
MSTRG.6281	209.784	-0.843248	0.292246	-2.8854	0.00390911	0.0578636
MSTRG.18509	200.682	-0.906342	0.314151	-2.88505	0.00391347	0.0578941
MSTRG.1908	33.3789	-1.02335	0.354775	-2.88449	0.00392042	0.0579628
ENSMUSG00000097850.2	5.6968	-1.22226	0.423813	-2.88397	0.003927	0.0580259
MSTRG.4075	230.206	-0.953087	0.330567	-2.88319	0.00393673	0.0581355
MSTRG.10287	36.41	-0.939259	0.325796	-2.88297	0.00393945	0.0581416
MSTRG.12024	469.101	-0.560634	0.194593	-2.88107	0.00396333	0.0584597
MSTRG.19070	2074.97	0.570262	0.197984	2.88035	0.00397239	0.058559
MSTRG.17545	64.1579	-0.98138	0.340799	-2.87964	0.00398126	0.0586554
MSTRG.4856	276.55	-0.734557	0.255383	-2.8763	0.00402367	0.0592455
ENSMUSG00000087150.7	53.3887	0.909975	0.316462	2.87547	0.00403427	0.0593668
MSTRG.13263	19.6666	1.21643	0.42319	2.87442	0.00404768	0.0594945
MSTRG.13428	3.70272	-1.12364	0.390902	-2.87447	0.00404706	0.0594945
MSTRG.21486	2916.38	0.520661	0.181158	2.87407	0.00405213	0.0595252
MSTRG.13597	419.701	0.553526	0.19263	2.87352	0.00405929	0.0595955
MSTRG.12867	285.832	-0.729041	0.25378	-2.87273	0.00406942	0.0597093
ENSMUSG00000014813.9	21.9882	1.20249	0.418686	2.87205	0.00407817	0.0598029
MSTRG.5859	80.2296	1.12823	0.392949	2.87119	0.00408935	0.0599319
MSTRG.11481	5672.15	-0.445187	0.155157	-2.86927	0.00411419	0.0602257
MSTRG.18452	54.3529	-0.880617	0.306898	-2.86941	0.00411238	0.0602257
MSTRG.6756	21.9379	1.07642	0.375242	2.86859	0.00412303	0.0602498
MSTRG.9694	8197.69	0.570692	0.198932	2.86879	0.00412049	0.0602498
ENSMUSG00000027663.12	460.437	-0.736735	0.256826	-2.86861	0.00412274	0.0602498
MSTRG.2949	989.64	0.976628	0.340505	2.86818	0.00412843	0.0602938
MSTRG.10622	59.4854	-0.782807	0.272955	-2.8679	0.00413211	0.0603125
MSTRG.12425	95.8214	0.724777	0.252758	2.86747	0.00413762	0.0603579
ENSMUSG00000040329.14	17.2608	-1.19595	0.417246	-2.86629	0.00415313	0.060549
MSTRG.1561	19.5801	-1.08235	0.377879	-2.86427	0.00417972	0.0608935
ENSMUSG00000024501.19	9.19325	-1.2088	0.422064	-2.86401	0.00418309	0.0608935
ENSMUSG00000025151.16	180.106	0.638357	0.222894	2.86394	0.00418402	0.0608935
MSTRG.7287	425.544	-0.746615	0.260765	-2.86318	0.00419418	0.0610061
ENSMUSG00000020014.17	22.152	-1.06457	0.371866	-2.86279	0.00419934	0.0610458
MSTRG.6282	91.5049	-0.975515	0.34082	-2.86225	0.0042064	0.061113
MSTRG.2273	96.3847	-0.773366	0.270221	-2.86198	0.00421005	0.0611308
ENSMUSG00000078867.9	26.6381	1.14991	0.401931	2.86097	0.00422352	0.061291
MSTRG.19954	480.899	-0.76601	0.267779	-2.86061	0.00422833	0.0613255
MSTRG.21767	682.766	0.546802	0.191184	2.86008	0.00423533	0.0613916
MSTRG.2927	49.9151	-1.08193	0.37834	-2.85969	0.00424057	0.061432
MSTRG.14615	129.345	1.04735	0.366335	2.85901	0.00424965	0.0615282
MSTRG.17105	1749.11	-0.492825	0.172428	-2.85815	0.00426118	0.0616596
MSTRG.3673	212.545	-0.909969	0.318406	-2.85789	0.00426472	0.0616753
MSTRG.393	422.01	0.706404	0.247205	2.85757	0.00426902	0.061702
MSTRG.10295	45.38	-0.852896	0.298672	-2.85563	0.0042952	0.0620448
MSTRG.20532	1778.42	0.535596	0.187597	2.85504	0.00430313	0.0621236
MSTRG.13551	497.526	0.838197	0.293648	2.85443	0.00431145	0.0621724
ENSMUSG00000062995.12	41.0841	-0.922407	0.323148	-2.85444	0.00431125	0.0621724
MSTRG.1606	1899.09	-0.511767	0.179314	-2.85403	0.00431686	0.0622147
ENSMUSG00000039683.16	43.7636	-0.921411	0.322986	-2.85279	0.00433366	0.062421
ENSMUSG00000052688.12	38.9998	-1.02093	0.357934	-2.85229	0.00434056	0.0624847
MSTRG.2319	62.6609	0.868794	0.304632	2.85195	0.00434524	0.0625162
MSTRG.4179	786.497	0.481172	0.168809	2.8504	0.0043664	0.0627848
MSTRG.12860	10.3573	-1.19514	0.419734	-2.84738	0.00440804	0.0633473
MSTRG.12771	11.6491	-1.17748	0.413586	-2.847	0.00441327	0.0633696
ENSMUSG00000094475.7	11.7409	1.20784	0.424263	2.84691	0.00441463	0.0633696
ENSMUSG00000029484.12	49.6122	-0.979572	0.344217	-2.8458	0.00443	0.0635539
MSTRG.985	120.568	-0.675974	0.237635	-2.8446	0.00444678	0.0637583
MSTRG.15211	2128.81	0.500383	0.175985	2.84333	0.00446445	0.0639752
ENSMUSG00000022878.5	6.81066	1.20697	0.424807	2.84123	0.00449404	0.0643625
MSTRG.8266	1290.18	0.627076	0.220728	2.84094	0.00449802	0.0643829
MSTRG.6363	1932.97	-0.550436	0.193783	-2.84048	0.00450454	0.0644029
MSTRG.17497	103.835	-0.885679	0.311799	-2.84054	0.00450371	0.0644029
ENSMUSG00000026414.13	10.7439	-1.20743	0.425256	-2.8393	0.00452124	0.0646049
MSTRG.7237	19.8538	1.05689	0.372515	2.83719	0.00455129	0.0649974
MSTRG.17653	3231.97	-0.66049	0.232939	-2.83546	0.00457596	0.0653126
MSTRG.13784	6137.34	0.833308	0.293963	2.83474	0.00458625	0.0654224
MSTRG.6480	129.184	-0.751236	0.265196	-2.83275	0.00461491	0.0657938
ENSMUSG00000097429.1	31.7064	-1.02875	0.363246	-2.83211	0.00462424	0.0658522
ENSMUSG00000112258.1	3.44988	-1.1036	0.389674	-2.83211	0.00462424	0.0658522
MSTRG.9984	24.1771	1.06482	0.376118	2.83109	0.00463894	0.0659789
MSTRG.20672	149.898	0.846027	0.298813	2.83129	0.00463607	0.0659789
ENSMUSG00000103912.1	4.46917	-1.17281	0.414281	-2.83095	0.00464101	0.0659789
ENSMUSG00000001119.7	46.3635	-0.975874	0.345326	-2.82595	0.00471406	0.0669796
MSTRG.817	6544.51	-0.546588	0.193528	-2.82433	0.00473798	0.0672807
MSTRG.10089	174.114	0.873108	0.309177	2.82398	0.00474317	0.0672807
ENSMUSG00000106306.4	11.2309	1.19383	0.422749	2.82397	0.00474328	0.0672807
MSTRG.4940	2697	0.556897	0.197248	2.82333	0.00475275	0.0673012
MSTRG.17251	837.654	-0.532882	0.188724	-2.8236	0.00474872	0.0673012
MSTRG.19776	522.453	-0.486044	0.172148	-2.82341	0.00475165	0.0673012
MSTRG.10183	271.126	-0.679041	0.24055	-2.82286	0.00475968	0.0673613
MSTRG.3403	2291.4	0.523157	0.185394	2.82186	0.00477459	0.0675344
MSTRG.3802	262.192	-0.840227	0.297807	-2.82138	0.0047817	0.067597
MSTRG.6317	420.197	0.688961	0.24423	2.82095	0.00478817	0.0676504
MSTRG.18691	1770.45	-0.682148	0.241865	-2.82037	0.00479688	0.0677353
ENSMUSG00000041624.10	7.85733	-1.19087	0.422308	-2.81991	0.0048037	0.0677936
ENSMUSG00000079604.9	10.3887	1.19864	0.425375	2.81783	0.00483493	0.0681961
MSTRG.4817	901.399	-0.627756	0.222968	-2.81545	0.00487094	0.0686655
ENSMUSG00000043621.13	3.33869	-1.09554	0.38915	-2.81522	0.00487434	0.068675
MSTRG.16904	265.24	-0.852016	0.302724	-2.8145	0.00488529	0.0687907
MSTRG.9481	1132.91	0.612327	0.217607	2.81391	0.00489422	0.0688393
ENSMUSG00000021097.15	4.83537	-1.16392	0.413608	-2.81407	0.00489183	0.0688393
MSTRG.1798	56.7879	-0.804794	0.286091	-2.81307	0.00490716	0.0689828
MSTRG.3767	508.192	0.555256	0.197452	2.8121	0.00492186	0.0691508
ENSMUSG00000031981.7	3.19245	-1.09473	0.38947	-2.81083	0.00494143	0.069387
ENSMUSG00000045928.2	8.55753	-1.18156	0.420437	-2.81031	0.00494939	0.0694599
MSTRG.1381	201.876	-0.588578	0.209454	-2.81006	0.00495315	0.0694642
ENSMUSG00000037759.6	89.1727	0.827357	0.29444	2.80993	0.00495522	0.0694642
MSTRG.13132	9.75711	-1.19319	0.424689	-2.80957	0.00496081	0.0695039
MSTRG.9649	509.685	0.632715	0.225266	2.80875	0.00497342	0.0696418
MSTRG.4767	28.9363	1.13011	0.402424	2.80825	0.00498113	0.0696721
ENSMUSG00000040003.18	56.5661	0.854834	0.304395	2.8083	0.00498033	0.0696721
MSTRG.13939	4481.86	-0.661464	0.235692	-2.80647	0.00500874	0.0699981
ENSMUSG00000111189.1	5.60208	-1.18595	0.42259	-2.80639	0.00501	0.0699981
MSTRG.6954	660.327	-0.650241	0.231816	-2.80499	0.0050318	0.0702635
MSTRG.12022	5629.32	-0.580397	0.206998	-2.80387	0.00504931	0.0704298
ENSMUSG00000029913.14	143.042	0.745768	0.265976	2.80389	0.00504896	0.0704298
MSTRG.21316	913.614	1.19215	0.425368	2.80263	0.00506886	0.0706633
MSTRG.3115	278.741	0.831635	0.296979	2.80031	0.00510529	0.0711318
MSTRG.5936	16.7686	-1.10446	0.394579	-2.79908	0.00512489	0.0713653
MSTRG.2803	98.3109	-0.702224	0.251001	-2.7977	0.00514682	0.0716311
MSTRG.11263	35.1501	-0.995873	0.35608	-2.79676	0.00516171	0.0717986
MSTRG.15540	66.0635	-0.795739	0.284557	-2.79641	0.00516735	0.0718374
MSTRG.11315	174.026	0.850246	0.304105	2.79589	0.00517564	0.0719127
ENSMUSG00000035566.7	3.71079	-1.13304	0.405293	-2.79562	0.00518007	0.0719346
ENSMUSG00000039943.16	242.099	-0.683711	0.244666	-2.79447	0.00519853	0.0721511
MSTRG.5024	22.3717	-1.09175	0.390768	-2.79386	0.00520823	0.0722459
MSTRG.15330	374.379	0.727532	0.260474	2.79311	0.00522042	0.072375
MSTRG.12441	247.478	0.618012	0.221357	2.79192	0.00523962	0.0725677
MSTRG.19470	30.9856	-1.01547	0.363721	-2.79189	0.00524008	0.0725677
MSTRG.15428	3544.27	0.579747	0.207684	2.79148	0.00524674	0.0726105
ENSMUSG00000115439.1	5.42808	-1.16869	0.418684	-2.79134	0.00524895	0.0726105
MSTRG.12026	1506.11	0.635297	0.227611	2.79115	0.00525213	0.0726146
MSTRG.15794	225.862	0.601727	0.215654	2.79024	0.00526687	0.0727783
MSTRG.3417	17.4879	1.15791	0.415013	2.79005	0.00526994	0.0727808
MSTRG.7511	47.5973	0.935202	0.335433	2.78804	0.00530278	0.073194
MSTRG.6957	1200.7	-0.650788	0.233458	-2.7876	0.00530995	0.0732529
MSTRG.11120	4057.08	0.643449	0.230883	2.78691	0.00532135	0.0733297
MSTRG.17674	1962.95	0.457073	0.164	2.78702	0.00531948	0.0733297
MSTRG.14955	87.5113	-0.709194	0.254493	-2.78669	0.00532496	0.0733393
MSTRG.11234	361.511	0.56259	0.201905	2.78641	0.0053295	0.0733616
MSTRG.6974	2730.31	-0.583684	0.209531	-2.78567	0.00534175	0.0734498
ENSMUSG00000039607.15	30.1689	-1.1324	0.406488	-2.78582	0.00533927	0.0734498
MSTRG.2278	1485.79	-0.507757	0.182291	-2.78541	0.00534599	0.0734679
ENSMUSG00000051343.11	113.874	0.936574	0.336265	2.78523	0.005349	0.0734691
ENSMUSG00000025754.11	4.89989	-1.1136	0.399964	-2.78425	0.00536512	0.0736504
MSTRG.3612	5110.95	-0.827357	0.297224	-2.78362	0.00537563	0.0736879
MSTRG.16336	2666.38	-0.501637	0.1802	-2.78378	0.00537297	0.0736879
MSTRG.17194	192.219	-0.651307	0.233984	-2.78356	0.00537665	0.0736879
MSTRG.21342	686.982	0.602534	0.216685	2.78068	0.00542444	0.0743024
ENSMUSG00000033170.14	60.6627	-0.934477	0.336092	-2.78042	0.00542881	0.0743218
MSTRG.2611	278.639	0.584512	0.210395	2.77817	0.00546666	0.0747586
ENSMUSG00000040488.17	34.3752	-0.965425	0.347484	-2.77833	0.00546392	0.0747586
MSTRG.20792	409.461	-0.564308	0.203204	-2.77705	0.00548539	0.074974
MSTRG.11362	4379.12	-0.50205	0.180901	-2.77528	0.00551543	0.0753436
MSTRG.20294	843.152	0.471295	0.16985	2.77477	0.00552404	0.0754202
MSTRG.12885	5249.05	-0.780287	0.281237	-2.77449	0.0055289	0.0754457
MSTRG.20134	3796.42	-0.607403	0.218954	-2.77412	0.0055352	0.0754907
MSTRG.7830	17.8064	1.11255	0.401073	2.77393	0.00553832	0.0754922
MSTRG.1797	3337.83	-0.502043	0.181076	-2.77256	0.00556175	0.0756886
MSTRG.11052	1583.2	0.446653	0.161079	2.77289	0.00555613	0.0756886
ENSMUSG00000032487.8	8.79411	-1.17033	0.422097	-2.77265	0.00556025	0.0756886
MSTRG.20069	2966.43	-0.42843	0.154585	-2.77148	0.00558025	0.0758993
MSTRG.1196	505.43	-0.528274	0.190756	-2.76937	0.00561655	0.0763405
MSTRG.15769	117.186	-1.0385	0.375016	-2.76922	0.00561898	0.0763405
ENSMUSG00000023968.15	64.7731	-1.10776	0.400049	-2.76906	0.0056218	0.0763405
MSTRG.2669	495.357	-0.598977	0.216338	-2.76871	0.00562785	0.0763814
MSTRG.2210	20.0028	-1.0571	0.382071	-2.76676	0.00566164	0.0767635
MSTRG.9228	492.026	0.610892	0.220799	2.76673	0.00566211	0.0767635
ENSMUSG00000050511.1	12.3003	-1.17668	0.425419	-2.76593	0.00567607	0.0769114
MSTRG.857	64.9034	-0.872458	0.315502	-2.7653	0.00568698	0.0770177
MSTRG.10141	1558.78	0.669254	0.242181	2.76345	0.00571936	0.0774146
MSTRG.3738	233.376	0.685243	0.248004	2.76304	0.00572661	0.077471
MSTRG.2773	18.9528	-1.05232	0.380978	-2.76216	0.00574195	0.0776367
MSTRG.1807	234.843	0.689445	0.249726	2.76081	0.00576581	0.077841
MSTRG.7230	2651.56	0.466608	0.169013	2.76078	0.00576634	0.077841
ENSMUSG00000027624.19	45.4012	-0.953513	0.345348	-2.76102	0.00576214	0.077841
MSTRG.3328	4595.24	0.556452	0.201587	2.76035	0.00577388	0.0779009
ENSMUSG00000032340.8	10.3467	-1.16912	0.424069	-2.75691	0.00583511	0.0786848
MSTRG.3289	363.04	0.644525	0.233857	2.75606	0.00585014	0.0787686
ENSMUSG00000019487.11	165.998	0.612271	0.222157	2.75603	0.00585072	0.0787686
ENSMUSG00000089952.1	9.25478	-1.15907	0.420544	-2.75612	0.00584908	0.0787686
MSTRG.10898	2043.97	0.507514	0.18424	2.75463	0.00587577	0.0790636
MSTRG.15592	145.041	0.77249	0.28049	2.75407	0.00588584	0.0791567
ENSMUSG00000114400.1	10.0967	-1.15314	0.418741	-2.75383	0.00589027	0.079174
ENSMUSG00000021678.9	34.7519	-0.916157	0.332722	-2.75352	0.00589587	0.0792068
MSTRG.12768	72.4399	-0.891891	0.323983	-2.75289	0.00590717	0.0793163
MSTRG.18987	38.8001	-0.910759	0.330945	-2.75199	0.00592335	0.0794911
MSTRG.3308	3554.18	0.597857	0.217329	2.75094	0.00594254	0.0795864
MSTRG.8412	805.235	0.60664	0.220508	2.7511	0.00593948	0.0795864
MSTRG.11282	3579.9	-0.428821	0.155871	-2.75112	0.00593919	0.0795864
MSTRG.17895	445.382	0.499018	0.181401	2.7509	0.00594311	0.0795864
MSTRG.19834	544.618	-0.500018	0.181832	-2.74989	0.00596145	0.0797096
MSTRG.20987	453.91	-0.528424	0.192151	-2.75005	0.00595863	0.0797096
ENSMUSG00000020122.16	15.7885	-1.133	0.412017	-2.74987	0.00596182	0.0797096
MSTRG.14377	33.0097	1.15882	0.421603	2.7486	0.00598501	0.0799346
ENSMUSG00000021384.14	66.9411	-0.951851	0.346297	-2.74866	0.005984	0.0799346
MSTRG.4151	949.693	0.56129	0.204226	2.74838	0.00598899	0.0799454
MSTRG.5254	17.545	-1.1165	0.406347	-2.74765	0.00600235	0.0800495
MSTRG.9250	474.96	-0.506034	0.184184	-2.74744	0.00600634	0.0800495
MSTRG.16506	22.1978	1.02211	0.372019	2.74746	0.00600587	0.0800495
MSTRG.17100	10976.8	-0.586474	0.213516	-2.74674	0.00601905	0.0801764
MSTRG.11217	7.54452	-1.1676	0.425414	-2.74462	0.0060581	0.0806538
MSTRG.11598	758.694	0.542971	0.197958	2.74286	0.00609066	0.0810444
MSTRG.8254	21.3727	-1.10067	0.401378	-2.74223	0.00610245	0.0811584
MSTRG.11099	133.321	1.02659	0.37499	2.73764	0.00618824	0.0822548
ENSMUSG00000044313.13	15.771	-1.12137	0.409636	-2.73747	0.00619143	0.0822548
ENSMUSG00000021747.12	87.1187	-0.674015	0.246348	-2.73603	0.00621852	0.0825711
ENSMUSG00000035342.13	114.869	-0.757407	0.276868	-2.73562	0.00622623	0.0826298
MSTRG.11036	6.42458	1.16094	0.424407	2.73543	0.0062298	0.0826336
MSTRG.10289	85.6408	0.924548	0.338107	2.73449	0.00624779	0.0828285
MSTRG.12951	17157.6	0.553435	0.202456	2.73361	0.00626435	0.0829169
ENSMUSG00000048031.15	17.8577	-1.08683	0.397539	-2.7339	0.00625898	0.0829169
ENSMUSG00000037709.13	35.9619	-0.89582	0.327703	-2.73364	0.0062639	0.0829169
ENSMUSG00000018919.10	11.6101	-1.15038	0.420887	-2.73324	0.00627151	0.0829681
MSTRG.18968	803.6	0.510805	0.186973	2.73197	0.0062956	0.083243
ENSMUSG00000068874.13	33.0408	0.932699	0.341533	2.73092	0.00631574	0.0834215
ENSMUSG00000024304.14	5.998	-1.15872	0.424276	-2.73104	0.00631344	0.0834215
MSTRG.13833	253.531	0.61524	0.225348	2.73018	0.00633003	0.0835664
MSTRG.14592	362.837	-0.66341	0.243045	-2.72958	0.0063415	0.0836739
MSTRG.9000	118.441	0.751056	0.275213	2.729	0.00635276	0.0837784
MSTRG.11174	725.906	0.621688	0.227852	2.72848	0.00636272	0.0838219
MSTRG.17922	2363.36	0.555192	0.203472	2.72859	0.00636052	0.0838219
ENSMUSG00000040624.17	23.622	-1.04893	0.384737	-2.72635	0.0064039	0.0843202
MSTRG.287	89.2207	0.700975	0.257219	2.72521	0.00642608	0.0845237
MSTRG.591	76.7502	0.699145	0.256545	2.72523	0.0064257	0.0845237
ENSMUSG00000031790.8	130.251	-0.671936	0.246605	-2.72474	0.0064352	0.0845995
MSTRG.5202	82.4271	-0.886554	0.325498	-2.72368	0.00645581	0.0848262
MSTRG.7803	18.6093	-1.10301	0.405084	-2.7229	0.0064711	0.0849826
ENSMUSG00000016200.14	268.816	-0.90885	0.333861	-2.72224	0.00648404	0.085108
MSTRG.7223	831.4	0.54814	0.201423	2.72134	0.00650169	0.0852953
MSTRG.9945	4237.62	0.526028	0.193401	2.71988	0.00653054	0.0856291
ENSMUSG00000019302.16	136.709	-0.724997	0.266726	-2.71813	0.00656518	0.0860384
MSTRG.846	33.2251	1.00751	0.370858	2.71671	0.00659335	0.0863254
MSTRG.18050	216.42	-0.989317	0.364163	-2.71668	0.00659394	0.0863254
ENSMUSG00000057751.14	27.0205	-1.0555	0.388693	-2.71552	0.00661727	0.0865857
MSTRG.20125	1877.92	-0.692704	0.255133	-2.71508	0.00662607	0.0866107
ENSMUSG00000097229.1	6.27956	-1.15508	0.425406	-2.71524	0.0066227	0.0866107
ENSMUSG00000050994.20	7.60324	-1.15492	0.425417	-2.71479	0.00663179	0.0866405
MSTRG.9393	1360.23	0.427513	0.157546	2.71358	0.00665613	0.0869134
MSTRG.17332	34.8234	0.958446	0.353244	2.71327	0.00666231	0.0869489
MSTRG.12073	644.119	0.539062	0.198736	2.71245	0.00667875	0.0871056
MSTRG.20924	79.3139	-0.864097	0.318581	-2.71233	0.00668125	0.0871056
ENSMUSG00000103553.1	43.0483	0.980293	0.361543	2.71142	0.00669965	0.087255
ENSMUSG00000037206.15	14.9891	-1.10412	0.407191	-2.71155	0.00669687	0.087255
MSTRG.15633	6111.65	-0.45968	0.169654	-2.70951	0.00673831	0.0877131
ENSMUSG00000070524.1	3.73343	1.08916	0.402223	2.70785	0.00677208	0.0881071
MSTRG.1205	524.567	0.551747	0.20379	2.70743	0.00678058	0.0881721
MSTRG.17885	52.0933	-0.88839	0.328159	-2.70719	0.00678549	0.0881903
MSTRG.11816	9465.43	-0.449964	0.166228	-2.70691	0.00679131	0.0882204
ENSMUSG00000038007.14	25.9194	-0.971188	0.358839	-2.70647	0.00680023	0.0882892
ENSMUSG00000110647.2	22.1644	1.00043	0.369667	2.70631	0.00680363	0.0882892
ENSMUSG00000036052.14	233.701	-0.59679	0.220544	-2.70598	0.00681023	0.0883292
MSTRG.19833	356.808	-0.590731	0.218445	-2.70426	0.00684571	0.0886979
ENSMUSG00000041992.9	168.965	-0.639892	0.236609	-2.70442	0.0068423	0.0886979
ENSMUSG00000035498.10	22.331	-1.10625	0.409266	-2.70301	0.00687137	0.0889846
ENSMUSG00000072952.6	11.2514	-1.13125	0.418548	-2.70279	0.00687607	0.0889996
MSTRG.2422	1210.29	0.571442	0.211479	2.70212	0.00688983	0.0890448
MSTRG.9311	148.851	0.691933	0.256072	2.70211	0.00689018	0.0890448
ENSMUSG00000009216.7	30.3263	-0.984935	0.364502	-2.70214	0.00688953	0.0890448
ENSMUSG00000050538.8	22.6655	-0.978522	0.362277	-2.70103	0.00691243	0.0892864
MSTRG.2112	430.85	-0.637184	0.23597	-2.70028	0.00692812	0.0894431
MSTRG.9980	517.232	0.679106	0.251591	2.69925	0.00694965	0.0896751
MSTRG.16075	5.6628	-1.13686	0.421258	-2.69872	0.0069607	0.0897716
ENSMUSG00000040181.14	9.41985	-1.14744	0.425357	-2.69759	0.00698444	0.0900316
MSTRG.18306	75.2424	0.859584	0.318762	2.69663	0.00700449	0.0902438
ENSMUSG00000027314.6	13.5391	-1.14123	0.423267	-2.69624	0.00701281	0.0903047
MSTRG.17359	16.7179	-1.10411	0.409584	-2.69568	0.00702446	0.0904085
ENSMUSG00000040957.15	27.3637	1.04591	0.388174	2.69444	0.00705072	0.0907001
MSTRG.14182	749.256	0.561704	0.208491	2.69414	0.00705706	0.0907352
ENSMUSG00000022883.11	20.9063	-1.12107	0.416149	-2.6939	0.0070621	0.0907535
MSTRG.9973	159.794	-0.694107	0.257676	-2.69372	0.00706591	0.0907561
MSTRG.3762	496.818	0.498202	0.185065	2.69204	0.0071016	0.091168
MSTRG.2671	18.2218	-1.07063	0.397749	-2.69171	0.00710859	0.0912111
ENSMUSG00000044265.16	18.5928	1.03712	0.385325	2.69154	0.00711221	0.0912111
MSTRG.15827	20.995	-1.01748	0.378199	-2.69033	0.00713814	0.0914969
ENSMUSG00000048126.16	28.0507	-1.03967	0.386624	-2.68911	0.00716422	0.0917844
MSTRG.19284	458.569	-0.634516	0.236147	-2.68695	0.00721071	0.0923331
MSTRG.16082	7390.6	-0.529849	0.197249	-2.6862	0.00722706	0.0924953
MSTRG.4023	110.352	-0.689257	0.256766	-2.68438	0.00726648	0.0929209
MSTRG.12139	8207.47	0.853211	0.31785	2.68432	0.0072677	0.0929209
MSTRG.5401	3491.25	-0.428641	0.159709	-2.6839	0.00727699	0.0929924
ENSMUSG00000073418.4	22.7552	1.04487	0.3897	2.68121	0.00733563	0.0936941
ENSMUSG00000019122.8	30.4693	0.991678	0.370045	2.67989	0.00736471	0.0940178
ENSMUSG00000026640.12	29.063	-0.983994	0.367259	-2.67929	0.00737787	0.0940903
ENSMUSG00000091345.9	8.26793	-1.13825	0.42482	-2.67937	0.00737601	0.0940903
MSTRG.1863	99.8237	0.734361	0.274316	2.67706	0.00742703	0.0946692
ENSMUSG00000075012.4	8.98873	-1.13772	0.425141	-2.67609	0.00744867	0.094897
MSTRG.18967	5019.96	0.449128	0.167891	2.67512	0.00747015	0.0951224
ENSMUSG00000070469.12	6.5662	-1.13731	0.425223	-2.67462	0.00748147	0.0952184
MSTRG.21690	5533.83	-0.503984	0.18851	-2.67351	0.00750628	0.0954859
MSTRG.3641	56.0651	-0.824668	0.308484	-2.67329	0.0075111	0.0954988
MSTRG.16535	8608.41	0.537502	0.201156	2.67207	0.00753853	0.0957992
MSTRG.3060	23.8315	-0.997038	0.373413	-2.67007	0.00758363	0.0963236
MSTRG.12059	7.6576	1.12891	0.422983	2.66892	0.00760955	0.096604
MSTRG.3126	68.5421	0.7863	0.295009	2.66534	0.00769107	0.0975897
MSTRG.6291	55.9389	-0.756806	0.283986	-2.66495	0.00770008	0.0976547
ENSMUSG00000095648.7	12.9158	1.10761	0.41574	2.66418	0.00771753	0.0978267
MSTRG.984	4634.65	-0.471437	0.176972	-2.6639	0.00772403	0.0978598
MSTRG.7005	945.037	0.557812	0.209436	2.66341	0.00773541	0.0978634
MSTRG.8977	123.773	-0.913363	0.342934	-2.66338	0.00773599	0.0978634
ENSMUSG00000028654.13	21.683	-0.999717	0.375317	-2.66366	0.00772955	0.0978634
MSTRG.8259	741.498	-0.594106	0.22328	-2.66081	0.00779534	0.0985151
ENSMUSG00000109880.1	3.46298	-1.06769	0.401247	-2.66092	0.00779273	0.0985151
MSTRG.364	2024.15	-0.567145	0.213187	-2.66032	0.00780664	0.0986084
ENSMUSG00000086490.1	13.6397	-1.07054	0.402588	-2.65914	0.007834	0.0989043
MSTRG.3374	2193.88	0.664083	0.250175	2.65448	0.00794312	0.100172
MSTRG.7770	1561.82	0.613522	0.231169	2.654	0.00795429	0.100172
MSTRG.8980	58.3862	-0.896992	0.33797	-2.65405	0.00795309	0.100172
MSTRG.11187	1256.14	0.43845	0.1652	2.65405	0.00795322	0.100172
ENSMUSG00000033213.16	27.8514	-0.988992	0.372619	-2.65416	0.00795054	0.100172
MSTRG.6559	10691.9	0.451272	0.170123	2.65263	0.0079867	0.100529
ENSMUSG00000103424.1	4.11617	-1.09427	0.412575	-2.6523	0.0079945	0.100577
[truncated: 52,374 more rows]

## Sheet: DESeq2_trancriptID
Gene Identifiers	mean normalised counts, averaged over all samples from both conditions	the logarithm (to basis 2) of the fold change (See the note in inputs section)	standard error estimate for the log2 fold change estimate	Wald statistic	p value for the statistical significance of this change	p value adjusted for multiple testing with the Benjamini-Hochberg procedure which controls false discovery rate (FDR)
MSTRG.12395.1	4084.71	7.16725	0.276252	25.9446	2.09201e-148	2.14255e-143
ENSMUST00000059802.6	1260.59	-5.06567	0.211113	-23.9951	3.13062e-127	1.60313e-122
ENSMUST00000150576.7	1255.22	-5.07711	0.215363	-23.5747	7.0139e-123	2.39445e-118
ENSMUST00000098994.6	1251.03	-5.12172	0.218294	-23.4624	9.86968e-122	2.52703e-117
ENSMUST00000214067.1	1162.22	-5.28887	0.22559	-23.4446	1.50039e-121	3.07328e-117
MSTRG.12395.7	983.268	6.35441	0.274228	23.172	8.73103e-119	1.49033e-114
ENSMUST00000129362.1	583.634	-4.30594	0.189918	-22.6726	8.34807e-114	1.22139e-109
ENSMUST00000110347.8	586.118	-4.26103	0.192512	-22.1338	1.49538e-108	1.70168e-104
ENSMUST00000021564.10	585.555	-4.26013	0.192453	-22.1359	1.42524e-108	1.70168e-104
MSTRG.21950.1	363.524	-5.72792	0.268554	-21.3287	6.14385e-101	6.29228e-97
ENSMUST00000027467.10	678.146	3.94352	0.196691	20.0493	2.04705e-89	1.90592e-85
MSTRG.12395.3	766.881	5.71588	0.286017	19.9845	7.52026e-89	6.41829e-85
ENSMUST00000189793.6	343.678	4.00518	0.200673	19.9587	1.25833e-88	9.91332e-85
MSTRG.460.2	676.405	3.94042	0.199366	19.7648	5.98337e-87	4.37709e-83
ENSMUST00000178557.1	234.231	4.96302	0.261723	18.9629	3.4588e-80	2.36158e-76
ENSMUST00000109104.1	1802.62	3.53331	0.187578	18.8365	3.79313e-79	2.42799e-75
MSTRG.19831.1	1239.28	3.46532	0.188598	18.3741	2.11817e-75	1.27609e-71
MSTRG.664.2	674.636	3.44377	0.189057	18.2155	3.88576e-74	2.21091e-70
ENSMUST00000195135.1	361.551	5.20143	0.288655	18.0195	1.36899e-72	7.37929e-69
ENSMUST00000050958.8	215.777	-4.05863	0.225732	-17.9798	2.80366e-72	1.4357e-68
ENSMUST00000069009.6	554.756	3.65584	0.203729	17.9447	5.28319e-72	2.57658e-68
ENSMUST00000041163.4	1160.49	2.56945	0.143883	17.8579	2.50883e-71	1.16793e-67
ENSMUST00000190724.1	265.195	3.8197	0.21673	17.6242	1.60534e-69	7.14838e-66
ENSMUST00000091708.5	3408.62	5.07506	0.289618	17.5233	9.51722e-69	4.06131e-65
MSTRG.21117.5	2608.53	-2.85061	0.163224	-17.4645	2.6721e-68	1.09466e-64
ENSMUST00000213448.1	638.294	-3.87915	0.224191	-17.3029	4.47591e-67	1.7631e-63
ENSMUST00000210433.1	607.24	3.51666	0.203987	17.2397	1.33786e-66	5.07477e-63
MSTRG.21117.3	2550.14	-2.82721	0.164107	-17.2278	1.64238e-66	5.80021e-63
ENSMUST00000155014.1	2550.14	-2.82721	0.164107	-17.2278	1.64238e-66	5.80021e-63
ENSMUST00000084926.8	2538.95	-2.82196	0.163905	-17.217	1.98045e-66	6.5429e-63
ENSMUST00000130386.7	2539.3	-2.82218	0.163902	-17.2186	1.92457e-66	6.5429e-63
ENSMUST00000020911.13	1026.96	4.0602	0.243004	16.7084	1.13937e-62	3.64655e-59
MSTRG.21383.2	416.06	4.24309	0.256685	16.5303	2.22055e-61	6.8915e-58
ENSMUST00000053659.1	417.121	4.19924	0.255919	16.4085	1.66372e-60	5.01151e-57
MSTRG.19831.4	567.328	3.52783	0.21531	16.3849	2.4533e-60	7.17878e-57
MSTRG.19831.2	562.45	3.45854	0.211621	16.3431	4.87259e-60	1.37823e-56
ENSMUST00000156673.1	2226.84	-2.73588	0.167417	-16.3418	4.97917e-60	1.37823e-56
ENSMUST00000161036.7	333.229	3.8814	0.238252	16.2911	1.14089e-59	3.07489e-56
ENSMUST00000171158.7	969.245	3.99539	0.246281	16.2229	3.47486e-59	9.12517e-56
MSTRG.4172.4	415.189	3.83419	0.239054	16.039	6.82457e-58	1.70475e-54
ENSMUST00000203912.2	226.924	-3.89841	0.243043	-16.04	6.71525e-58	1.70475e-54
MSTRG.8251.2	1124.1	-2.36835	0.148477	-15.9509	2.80639e-57	6.84331e-54
ENSMUST00000162112.7	545.209	3.83011	0.240215	15.9445	3.10917e-57	7.23701e-54
ENSMUST00000048064.15	545.209	3.83011	0.240215	15.9445	3.10917e-57	7.23701e-54
MSTRG.8251.3	1141.98	-2.36643	0.149563	-15.8223	2.18442e-56	4.97154e-53
ENSMUST00000141845.7	360.12	-3.13082	0.197961	-15.8154	2.43733e-56	5.42656e-53
ENSMUST00000097430.9	881.204	-2.36221	0.149558	-15.7945	3.39207e-56	7.39154e-53
ENSMUST00000153862.1	197.364	3.62583	0.229902	15.7712	4.91282e-56	1.04823e-52
ENSMUST00000232362.1	730.804	-2.35845	0.150781	-15.6415	3.79491e-55	7.93182e-52
ENSMUST00000159880.2	737.22	-2.36729	0.151637	-15.6116	6.07209e-55	1.24376e-51
ENSMUST00000160483.8	939.163	-2.31913	0.149041	-15.5603	1.35433e-54	2.71971e-51
ENSMUST00000162635.7	832.711	-2.33006	0.150454	-15.4869	4.25602e-54	8.3824e-51
ENSMUST00000161118.7	744.751	-2.36632	0.152973	-15.4689	5.62947e-54	1.08783e-50
MSTRG.664.1	169.142	4.00292	0.259695	15.414	1.31878e-53	2.50119e-50
ENSMUST00000159120.7	451.218	3.74072	0.242838	15.4042	1.53461e-53	2.8576e-50
MSTRG.7142.1	396.662	-2.57596	0.167502	-15.3786	2.27756e-53	4.16534e-50
MSTRG.21313.1	146.084	4.32986	0.282062	15.3507	3.50276e-53	6.29367e-50
MSTRG.5838.2	3076.81	3.95654	0.258721	15.2927	8.55381e-53	1.47239e-49
ENSMUST00000074680.7	3076.81	3.95654	0.258721	15.2927	8.55381e-53	1.47239e-49
ENSMUST00000004051.7	139.398	3.83353	0.250686	15.2921	8.62595e-53	1.47239e-49
ENSMUST00000159394.7	858.151	-2.3318	0.152771	-15.2634	1.34108e-52	2.2516e-49
ENSMUST00000110567.7	1031.78	-3.06375	0.200788	-15.2586	1.44255e-52	2.3829e-49
MSTRG.5838.3	3076.04	3.95516	0.259582	15.2366	2.01981e-52	3.28351e-49
ENSMUST00000213318.1	105.058	-4.2762	0.280886	-15.224	2.45146e-52	3.92296e-49
MSTRG.5838.1	3076.2	3.95172	0.259701	15.2164	2.75216e-52	4.3364e-49
MSTRG.5838.4	3075.84	3.95373	0.259893	15.2129	2.9031e-52	4.50492e-49
ENSMUST00000110570.7	1036.4	-3.06175	0.201479	-15.1964	3.73706e-52	5.71247e-49
ENSMUST00000153712.7	1034.91	-3.06203	0.201651	-15.1848	4.45975e-52	6.71691e-49
ENSMUST00000171211.7	1029.78	-3.06428	0.202167	-15.1572	6.79317e-52	1.0083e-48
ENSMUST00000049239.7	1030.95	-3.06288	0.202143	-15.1521	7.34065e-52	1.05887e-48
MSTRG.4447.6	1030.95	-3.06288	0.202143	-15.1521	7.34065e-52	1.05887e-48
ENSMUST00000231743.1	1010.31	-2.28125	0.151419	-15.0658	2.71828e-51	3.8666e-48
ENSMUST00000228660.1	239.956	3.59282	0.239732	14.9868	8.95774e-51	1.25673e-47
MSTRG.21944.1	104.637	-4.37263	0.293736	-14.8862	4.04943e-50	5.60441e-47
MSTRG.10024.1	418.3	2.56481	0.172869	14.8367	8.47912e-50	1.15786e-46
ENSMUST00000126584.1	592.849	-3.06352	0.209049	-14.6546	1.25947e-48	1.69724e-45
ENSMUST00000017637.12	569.921	-3.1058	0.21223	-14.6341	1.7019e-48	2.26366e-45
ENSMUST00000064204.13	702.58	3.53575	0.2419	14.6165	2.20296e-48	2.85593e-45
ENSMUST00000168193.7	702.58	3.53575	0.2419	14.6165	2.20296e-48	2.85593e-45
MSTRG.4972.3	669.883	3.51122	0.240946	14.5727	4.19195e-48	5.36654e-45
MSTRG.13424.1	892.516	-2.51709	0.173692	-14.4917	1.36734e-47	1.72885e-44
ENSMUST00000048427.8	180.061	3.55088	0.245365	14.4718	1.82614e-47	2.28081e-44
ENSMUST00000122960.5	166.597	3.5697	0.247359	14.4313	3.29023e-47	4.05991e-44
ENSMUST00000006991.8	460.237	3.85951	0.267819	14.4109	4.41803e-47	5.38663e-44
ENSMUST00000203830.2	238.361	-3.65926	0.254078	-14.4021	5.01849e-47	6.04675e-44
ENSMUST00000174236.7	388.554	2.50978	0.174311	14.3983	5.3031e-47	6.31537e-44
ENSMUST00000169897.1	389.895	2.50608	0.174114	14.3933	5.69962e-47	6.70957e-44
ENSMUST00000176904.1	608.534	-2.26117	0.157375	-14.368	8.21531e-47	9.56113e-44
ENSMUST00000101295.8	187.035	-3.85875	0.269292	-14.3292	1.43671e-46	1.65328e-43
MSTRG.20552.2	1154.25	-2.46633	0.174044	-14.1707	1.39036e-45	1.58217e-42
ENSMUST00000195890.1	373.37	-2.73626	0.193526	-14.139	2.18472e-45	2.45879e-42
ENSMUST00000162013.3	160.353	-3.19815	0.226999	-14.0888	4.44932e-45	4.95306e-42
ENSMUST00000084749.7	834.562	-2.43838	0.173097	-14.0868	4.58039e-45	5.04415e-42
ENSMUST00000035719.10	836.653	-2.43917	0.173279	-14.0765	5.29356e-45	5.7675e-42
ENSMUST00000199188.4	2128.59	-2.56055	0.181922	-14.075	5.41145e-45	5.83388e-42
ENSMUST00000084750.7	831.873	-2.43837	0.173615	-14.0446	8.30897e-45	8.86429e-42
ENSMUST00000029773.12	2119.94	-2.55424	0.182781	-13.9743	2.23588e-44	2.36072e-41
ENSMUST00000084748.8	828.675	-2.43137	0.174008	-13.9727	2.2864e-44	2.38942e-41
ENSMUST00000197338.1	345.671	-2.67331	0.192352	-13.898	6.51372e-44	6.73848e-41
ENSMUST00000066905.8	305.322	-3.59687	0.260103	-13.8286	1.71294e-43	1.75432e-40
ENSMUST00000213761.1	175.136	3.21285	0.233151	13.7801	3.35627e-43	3.40332e-40
MSTRG.1542.1	175.275	3.2129	0.233292	13.772	3.75837e-43	3.77369e-40
ENSMUST00000200613.1	128.807	-3.18233	0.23121	-13.7638	4.20928e-43	4.18542e-40
ENSMUST00000041606.13	106.405	3.96906	0.289712	13.7	1.01507e-42	9.99608e-40
MSTRG.5823.1	174.735	-3.63518	0.265854	-13.6736	1.46022e-42	1.42428e-39
ENSMUST00000197135.4	1649.52	-2.56181	0.188185	-13.6132	3.3427e-42	3.22968e-39
ENSMUST00000160771.1	449.156	-2.60207	0.191187	-13.6101	3.48799e-42	3.33856e-39
ENSMUST00000107094.1	533.896	2.74163	0.202862	13.5148	1.27981e-41	1.21364e-38
ENSMUST00000161883.1	254.304	3.58065	0.26539	13.492	1.74269e-41	1.63742e-38
ENSMUST00000043059.8	1013.34	-2.44732	0.18202	-13.4453	3.27945e-41	3.05335e-38
ENSMUST00000108166.1	410.506	-2.51265	0.186972	-13.4386	3.5896e-41	3.31201e-38
ENSMUST00000123946.1	213.25	-3.0911	0.230624	-13.4032	5.79366e-41	5.29788e-38
ENSMUST00000115763.9	356.352	-2.46788	0.184767	-13.3567	1.08201e-40	9.80667e-38
MSTRG.16794.1	268.858	-3.38703	0.254812	-13.2922	2.56799e-40	2.28699e-37
ENSMUST00000089501.4	268.858	-3.38703	0.254812	-13.2922	2.56799e-40	2.28699e-37
ENSMUST00000139540.1	194.462	2.79441	0.210267	13.2898	2.65282e-40	2.34216e-37
ENSMUST00000176868.7	678.878	-2.05599	0.155121	-13.2541	4.27004e-40	3.73778e-37
ENSMUST00000169850.7	2569.2	2.57127	0.194129	13.2452	4.81113e-40	4.17573e-37
MSTRG.13424.7	204.738	-2.777	0.210284	-13.2059	8.10891e-40	6.97884e-37
MSTRG.21944.2	91.9218	-3.97826	0.302409	-13.1552	1.58816e-39	1.35544e-36
ENSMUST00000205098.1	123.504	-3.36808	0.2562	-13.1463	1.78721e-39	1.51272e-36
ENSMUST00000175849.2	355.909	-2.29958	0.175703	-13.0879	3.86103e-39	3.24124e-36
ENSMUST00000124715.7	231.164	-2.88698	0.220765	-13.0772	4.44718e-39	3.70295e-36
ENSMUST00000026076.13	3343.62	2.55683	0.195846	13.0553	5.92968e-39	4.89753e-36
ENSMUST00000110616.1	159.499	3.76936	0.288782	13.0526	6.14081e-39	5.03134e-36
ENSMUST00000140141.7	1388.5	2.58332	0.197931	13.0516	6.2242e-39	5.05919e-36
ENSMUST00000129100.7	3333.15	2.55572	0.196024	13.0378	7.46109e-39	6.01681e-36
MSTRG.6894.2	1131.97	2.07821	0.159527	13.0273	8.56142e-39	6.8502e-36
ENSMUST00000049452.14	103.84	-3.40935	0.261895	-13.018	9.66267e-39	7.67141e-36
ENSMUST00000152507.7	1376.55	2.58374	0.198609	13.0092	1.08457e-38	8.54442e-36
ENSMUST00000229890.1	124.547	-2.98117	0.231001	-12.9054	4.19418e-38	3.27902e-35
ENSMUST00000130530.7	236.939	-3.01481	0.23402	-12.8827	5.62979e-38	4.36804e-35
ENSMUST00000189588.6	100.397	-3.38617	0.263997	-12.8266	1.16404e-37	8.96366e-35
ENSMUST00000140772.1	211.717	-3.02099	0.236579	-12.7695	2.42864e-37	1.85621e-34
ENSMUST00000198620.1	763.864	-2.44101	0.19144	-12.7508	3.08688e-37	2.34182e-34
ENSMUST00000045374.7	186.463	2.75729	0.216389	12.7423	3.44221e-37	2.59219e-34
ENSMUST00000191069.1	98.5656	-3.43101	0.269435	-12.7341	3.82414e-37	2.85878e-34
ENSMUST00000177098.7	1206.59	-1.9117	0.150153	-12.7317	3.94187e-37	2.92544e-34
ENSMUST00000165537.7	1434.4	-1.79908	0.141528	-12.7119	5.07948e-37	3.74259e-34
ENSMUST00000179077.1	144.458	-3.90023	0.306997	-12.7044	5.58657e-37	4.08681e-34
ENSMUST00000159573.1	86.0314	3.40508	0.269314	12.6435	1.21469e-36	8.82294e-34
ENSMUST00000133688.7	228.43	-2.92996	0.232235	-12.6163	1.71597e-36	1.23763e-33
ENSMUST00000177483.7	744.06	-2.02676	0.160991	-12.5893	2.41851e-36	1.73212e-33
ENSMUST00000189066.1	97.0534	-3.33605	0.265202	-12.5793	2.7448e-36	1.95216e-33
ENSMUST00000107433.7	438.043	-2.89847	0.230431	-12.5785	2.773e-36	1.95862e-33
ENSMUST00000176325.7	1457.35	-1.77979	0.141502	-12.5779	2.79334e-36	1.95947e-33
ENSMUST00000109620.9	1449.76	-1.77994	0.141564	-12.5734	2.95578e-36	2.05932e-33
MSTRG.21953.5	74.642	-3.79449	0.301895	-12.5689	3.13038e-36	2.16622e-33
ENSMUST00000029677.8	438.461	-2.90252	0.231096	-12.5598	3.51164e-36	2.41375e-33
ENSMUST00000107435.7	452.282	-2.89749	0.230892	-12.5491	4.01827e-36	2.74357e-33
ENSMUST00000023054.13	1365.64	-1.84931	0.147541	-12.5342	4.85204e-36	3.2909e-33
ENSMUST00000107432.7	437.144	-2.89765	0.231253	-12.5302	5.10241e-36	3.43795e-33
ENSMUST00000175752.7	1393.34	-1.81264	0.145028	-12.4985	7.60519e-36	5.0908e-33
ENSMUST00000053106.6	119.606	-2.94228	0.235518	-12.4928	8.17017e-36	5.43348e-33
ENSMUST00000043658.11	75.3991	3.41046	0.273374	12.4754	1.01657e-35	6.71698e-33
ENSMUST00000176823.7	332.217	-2.06062	0.166218	-12.3971	2.70913e-35	1.77858e-32
MSTRG.2758.1	140.664	-3.21507	0.260049	-12.3633	4.12622e-35	2.69166e-32
ENSMUST00000175714.7	1371.3	-1.80166	0.145997	-12.3404	5.48681e-35	3.55656e-32
ENSMUST00000107881.7	72.119	3.39486	0.275649	12.3159	7.43931e-35	4.79185e-32
ENSMUST00000177092.7	167.899	-3.05718	0.248898	-12.2829	1.11952e-34	7.16602e-32
ENSMUST00000134649.1	147.024	3.00624	0.24712	12.1651	4.76944e-34	3.03396e-31
ENSMUST00000225322.1	105.346	-3.41778	0.282153	-12.1132	8.98903e-34	5.68284e-31
ENSMUST00000123179.1	52.4723	3.59203	0.297756	12.0637	1.64327e-33	1.0262e-30
MSTRG.13722.2	52.4723	3.59203	0.297756	12.0637	1.64327e-33	1.0262e-30
ENSMUST00000075637.10	330.603	2.45287	0.203621	12.0462	2.03074e-33	1.26048e-30
ENSMUST00000055433.4	71.3041	3.49865	0.29111	12.0183	2.84693e-33	1.75646e-30
ENSMUST00000121796.7	4472.66	2.2993	0.191714	11.9934	3.84837e-33	2.36009e-30
ENSMUST00000196671.1	977.444	-2.49484	0.208032	-11.9926	3.88558e-33	2.36873e-30
MSTRG.6136.1	55.4815	3.52864	0.294249	11.992	3.91373e-33	2.37176e-30
ENSMUST00000120539.7	4692.47	2.30129	0.192142	11.977	4.69121e-33	2.8262e-30
ENSMUST00000086725.5	1616.9	2.14302	0.179011	11.9714	5.01553e-33	3.00392e-30
ENSMUST00000121112.5	4461.23	2.30504	0.19286	11.9519	6.34921e-33	3.78059e-30
MSTRG.4450.1	221.9	-2.30687	0.193651	-11.9125	1.01853e-32	6.02968e-30
ENSMUST00000198649.4	281.464	-2.50516	0.211374	-11.8518	2.10667e-32	1.23998e-29
ENSMUST00000148128.1	2793.84	2.29661	0.194667	11.7976	4.01379e-32	2.34901e-29
MSTRG.209.5	1561.41	2.31036	0.196211	11.7749	5.2588e-32	3.06015e-29
ENSMUST00000196264.4	3506.28	2.26964	0.193447	11.7326	8.67444e-32	5.01921e-29
ENSMUST00000031304.13	156.708	-2.70786	0.230913	-11.7268	9.2942e-32	5.34761e-29
ENSMUST00000135540.7	157.211	-2.69864	0.230512	-11.7072	1.17139e-31	6.70219e-29
MSTRG.11778.1	145.511	3.27209	0.279853	11.6922	1.39793e-31	7.95391e-29
ENSMUST00000123389.7	105.798	-2.9685	0.25393	-11.6902	1.42979e-31	8.09023e-29
ENSMUST00000124648.7	156.148	-2.69789	0.231856	-11.636	2.70333e-31	1.52123e-28
ENSMUST00000108510.1	133.276	-2.57808	0.221678	-11.6298	2.90634e-31	1.62653e-28
ENSMUST00000108511.7	133.175	-2.57716	0.221686	-11.6252	3.06767e-31	1.70749e-28
MSTRG.7141.6	1802.66	-1.86552	0.160524	-11.6214	3.20786e-31	1.77587e-28
MSTRG.6894.4	2048	2.89164	0.249068	11.6099	3.67216e-31	2.02198e-28
MSTRG.209.4	1415.12	2.31058	0.199098	11.6053	3.87363e-31	2.12151e-28
MSTRG.7140.1	457.441	-2.16269	0.186402	-11.6023	4.0108e-31	2.18495e-28
ENSMUST00000037923.4	78.3515	-3.36083	0.291051	-11.5472	7.62331e-31	4.13095e-28
MSTRG.2565.1	115.702	-2.73744	0.237464	-11.5278	9.55389e-31	5.14985e-28
ENSMUST00000029946.13	632.626	-2.11856	0.184064	-11.5099	1.17621e-30	6.30697e-28
ENSMUST00000151792.7	144.425	-2.65536	0.230857	-11.5022	1.28669e-30	6.8634e-28
ENSMUST00000088386.7	134.135	-2.92905	0.254711	-11.4995	1.32686e-30	7.04104e-28
ENSMUST00000021168.13	131.34	-2.56486	0.223162	-11.4933	1.426e-30	7.52808e-28
ENSMUST00000104941.3	4673.19	2.97578	0.258937	11.4923	1.44242e-30	7.57572e-28
ENSMUST00000184796.1	399.31	-2.40828	0.209909	-11.473	1.80381e-30	9.42548e-28
ENSMUST00000035208.13	782.961	1.94404	0.169515	11.4682	1.90493e-30	9.90331e-28
ENSMUST00000078481.13	570.476	2.21652	0.193371	11.4625	2.03486e-30	1.05253e-27
MSTRG.5041.1	2542.28	1.54803	0.135082	11.46	2.09598e-30	1.06627e-27
MSTRG.5041.3	2542.28	1.54803	0.135082	11.46	2.09598e-30	1.06627e-27
MSTRG.5041.9	2542.47	1.54816	0.135096	11.4597	2.10305e-30	1.06627e-27
MSTRG.5041.10	2542.47	1.54816	0.135096	11.4597	2.10305e-30	1.06627e-27
MSTRG.5041.4	2543.06	1.54852	0.135139	11.4587	2.1257e-30	1.07244e-27
MSTRG.5041.8	2543.26	1.54806	0.135156	11.4539	2.24927e-30	1.12684e-27
ENSMUST00000230410.1	531.312	-1.91848	0.1675	-11.4536	2.25553e-30	1.12684e-27
ENSMUST00000198393.1	907.518	-2.46429	0.21563	-11.4283	3.01804e-30	1.50046e-27
ENSMUST00000074245.4	1104.52	3.15127	0.275891	11.4221	3.24166e-30	1.60386e-27
ENSMUST00000224033.1	108.702	-3.27795	0.287181	-11.4143	3.54951e-30	1.74773e-27
ENSMUST00000224941.1	107.025	-3.24438	0.284444	-11.406	3.90044e-30	1.91133e-27
MSTRG.20715.3	1027.85	-2.12029	0.18656	-11.3652	6.22978e-30	3.03823e-27
ENSMUST00000154810.1	51.4413	-3.38768	0.298961	-11.3315	9.16155e-30	4.44687e-27
ENSMUST00000098190.9	630.857	-2.11543	0.187539	-11.2799	1.64921e-29	7.96724e-27
ENSMUST00000197652.1	1277.09	2.26877	0.201245	11.2736	1.77104e-29	8.51565e-27
ENSMUST00000137068.5	727.954	1.99521	0.177177	11.2611	2.04121e-29	9.7688e-27
ENSMUST00000103554.4	571.784	2.12203	0.188503	11.2573	2.13266e-29	1.0159e-26
ENSMUST00000002640.5	638.709	2.19676	0.19578	11.2206	3.23175e-29	1.53233e-26
ENSMUST00000115224.7	744.249	1.96931	0.175607	11.2143	3.46938e-29	1.63742e-26
ENSMUST00000131877.1	261.174	2.44818	0.21863	11.1978	4.17824e-29	1.96293e-26
ENSMUST00000227372.1	72.6981	-3.0373	0.271885	-11.1713	5.63664e-29	2.63599e-26
ENSMUST00000176644.1	861.847	-1.71329	0.153436	-11.1662	5.96874e-29	2.77861e-26
ENSMUST00000146304.1	117.384	-2.77737	0.2488	-11.1631	6.18155e-29	2.86466e-26
ENSMUST00000162307.1	57.3134	3.31804	0.297692	11.1459	7.4975e-29	3.45884e-26
ENSMUST00000199499.1	474.915	-2.32002	0.208758	-11.1134	1.07952e-28	4.95783e-26
ENSMUST00000133278.1	131.176	-3.09737	0.278936	-11.1042	1.19669e-28	5.47144e-26
ENSMUST00000020185.4	103.968	3.22171	0.290151	11.1035	1.2057e-28	5.48813e-26
MSTRG.20843.3	3942.99	1.60126	0.144452	11.085	1.48277e-28	6.71942e-26
MSTRG.20427.4	632.042	-2.52933	0.228237	-11.082	1.53332e-28	6.9179e-26
ENSMUST00000177006.7	1007.99	-1.73597	0.15683	-11.0691	1.77124e-28	7.95627e-26
ENSMUST00000046028.11	1237.41	1.94603	0.176314	11.0373	2.5258e-28	1.12962e-25
ENSMUST00000060125.6	631.746	-2.52652	0.229213	-11.0226	2.97363e-28	1.32412e-25
ENSMUST00000203489.2	46.6498	-3.29724	0.299483	-11.0098	3.42812e-28	1.51989e-25
ENSMUST00000151738.3	1234.19	1.94408	0.176764	10.9982	3.89984e-28	1.72158e-25
ENSMUST00000123957.1	184.931	2.52201	0.229553	10.9866	4.43288e-28	1.94849e-25
ENSMUST00000130969.3	929.208	1.94798	0.17753	10.9727	5.17264e-28	2.26394e-25
ENSMUST00000214314.1	122.309	-2.4122	0.220268	-10.9512	6.55935e-28	2.85865e-25
ENSMUST00000177591.1	107.649	-3.40864	0.312749	-10.899	1.16544e-27	5.05761e-25
ENSMUST00000230175.1	243.1	-2.37053	0.217513	-10.8983	1.17404e-27	5.07345e-25
MSTRG.21953.7	108.563	-3.40649	0.312818	-10.8897	1.29069e-27	5.5541e-25
ENSMUST00000179483.7	107.289	-3.40288	0.312807	-10.8785	1.45892e-27	6.22572e-25
ENSMUST00000177671.7	107.289	-3.40288	0.312807	-10.8785	1.45892e-27	6.22572e-25
ENSMUST00000138530.7	285.279	2.41364	0.221981	10.8732	1.54755e-27	6.57652e-25
ENSMUST00000185315.6	412.362	1.93896	0.17943	10.8063	3.21521e-27	1.3607e-24
MSTRG.20843.1	4070.97	1.5886	0.147076	10.8012	3.39596e-27	1.43128e-24
ENSMUST00000174736.1	94.4055	2.75614	0.255256	10.7975	3.53549e-27	1.48398e-24
MSTRG.17055.1	45.0925	3.25865	0.302031	10.7891	3.87513e-27	1.6199e-24
ENSMUST00000134961.1	1213.34	2.32016	0.215351	10.7739	4.5735e-27	1.90406e-24
ENSMUST00000188608.1	89.7067	-2.90559	0.269862	-10.7669	4.93086e-27	2.04453e-24
ENSMUST00000084747.5	589.248	-2.09123	0.194556	-10.7487	6.01033e-27	2.48207e-24
ENSMUST00000204321.1	47.3557	-3.19062	0.297134	-10.738	6.75115e-27	2.77681e-24
ENSMUST00000159821.1	114.458	3.09746	0.288567	10.7339	7.0545e-27	2.88997e-24
MSTRG.21472.1	58.465	3.24297	0.302494	10.7208	8.13244e-27	3.31829e-24
MSTRG.21953.1	104.464	-3.35453	0.313295	-10.7072	9.41261e-27	3.8254e-24
MSTRG.13656.1	82.9774	2.73652	0.256801	10.6562	1.63126e-26	6.60346e-24
ENSMUST00000195684.5	751.744	2.24784	0.211074	10.6495	1.75306e-26	7.06855e-24
ENSMUST00000224282.1	5520.1	2.27923	0.214151	10.6431	1.878e-26	7.54263e-24
ENSMUST00000108044.3	1047.35	2.20444	0.207323	10.6329	2.09607e-26	8.38557e-24
ENSMUST00000087983.7	751.837	2.2457	0.211277	10.6292	2.18048e-26	8.68934e-24
ENSMUST00000184067.7	1456.24	2.55817	0.241663	10.5857	3.47125e-26	1.37795e-23
MSTRG.209.3	1045.51	2.19412	0.207293	10.5847	3.51081e-26	1.38827e-23
ENSMUST00000184303.1	310.283	-2.25482	0.213132	-10.5795	3.71082e-26	1.46172e-23
ENSMUST00000023897.6	5481.9	2.27465	0.21505	10.5773	3.79656e-26	1.48976e-23
ENSMUST00000036300.12	2267.93	2.52574	0.238825	10.5757	3.86397e-26	1.51043e-23
MSTRG.13657.1	1937.99	2.5382	0.240132	10.57	4.10316e-26	1.59783e-23
ENSMUST00000160348.1	92.1499	3.12749	0.295937	10.5681	4.18834e-26	1.62482e-23
ENSMUST00000143595.1	297.023	2.43025	0.230262	10.5543	4.85196e-26	1.87516e-23
MSTRG.13657.3	1983.1	2.5251	0.239503	10.5431	5.46784e-26	2.10524e-23
MSTRG.13657.5	2057.22	2.52199	0.239474	10.5314	6.19179e-26	2.37505e-23
MSTRG.20715.7	468.573	-2.11374	0.201532	-10.4884	9.77183e-26	3.7343e-23
ENSMUST00000048670.9	469.296	1.75647	0.167852	10.4644	1.25825e-25	4.79051e-23
ENSMUST00000165821.1	323.374	-2.45495	0.23464	-10.4626	1.28254e-25	4.86491e-23
ENSMUST00000161998.2	48.8017	3.04465	0.291029	10.4617	1.29561e-25	4.89635e-23
ENSMUST00000177350.7	577.086	-1.82782	0.175013	-10.4439	1.56257e-25	5.88353e-23
MSTRG.2838.1	440.081	-2.54866	0.244178	-10.4377	1.6684e-25	6.25901e-23
ENSMUST00000191529.1	86.8636	2.87545	0.275784	10.4264	1.87789e-25	7.01919e-23
ENSMUST00000149856.1	1142.13	2.50866	0.240725	10.4213	1.98227e-25	7.38239e-23
ENSMUST00000124891.1	675.303	2.21771	0.212824	10.4204	2.00148e-25	7.42695e-23
ENSMUST00000107731.8	165.285	-2.09959	0.201513	-10.4191	2.02814e-25	7.49869e-23
MSTRG.10726.2	290.247	-2.03993	0.195828	-10.417	2.07468e-25	7.64318e-23
ENSMUST00000115624.2	117.842	-2.95979	0.284905	-10.3887	2.79108e-25	1.02456e-22
ENSMUST00000183913.7	1107.59	2.52112	0.243062	10.3723	3.31355e-25	1.212e-22
ENSMUST00000159298.1	42.0557	3.15882	0.304566	10.3715	3.3409e-25	1.21766e-22
MSTRG.5077.1	4963.82	2.65327	0.255844	10.3707	3.37123e-25	1.22435e-22
ENSMUST00000187193.6	392.39	1.9247	0.185949	10.3507	4.1552e-25	1.50374e-22
ENSMUST00000092971.12	10362.1	1.4308	0.138252	10.3492	4.21804e-25	1.52111e-22
ENSMUST00000103563.2	586.243	1.82968	0.176918	10.3419	4.55287e-25	1.63609e-22
ENSMUST00000175801.1	473.751	-1.90205	0.184216	-10.3251	5.42735e-25	1.94352e-22
ENSMUST00000223113.1	86.2054	2.99401	0.290034	10.323	5.54914e-25	1.98021e-22
ENSMUST00000103558.2	1909.15	1.3695	0.13308	10.2908	7.75011e-25	2.75602e-22
ENSMUST00000128981.7	10176.9	1.42636	0.138617	10.2899	7.82177e-25	2.77189e-22
ENSMUST00000124763.1	482.94	1.82035	0.17716	10.2752	9.1181e-25	3.22013e-22
ENSMUST00000162246.8	364.075	1.91204	0.186308	10.2628	1.03658e-24	3.64818e-22
ENSMUST00000038409.11	199.888	-2.52071	0.245629	-10.2623	1.04229e-24	3.65571e-22
ENSMUST00000202814.2	1442.3	-1.67855	0.163616	-10.2591	1.07741e-24	3.76602e-22
ENSMUST00000108661.7	11852.5	1.41928	0.138605	10.2397	1.31613e-24	4.58479e-22
ENSMUST00000161796.8	363.306	1.90785	0.186631	10.2226	1.57116e-24	5.45464e-22
ENSMUST00000149816.7	2830.73	1.30643	0.128029	10.2041	1.90001e-24	6.57403e-22
ENSMUST00000034408.11	138.251	-2.94436	0.289198	-10.1811	2.40776e-24	8.30279e-22
ENSMUST00000215332.1	2532.39	-2.38966	0.234921	-10.1722	2.63964e-24	9.07184e-22
ENSMUST00000217081.1	153.113	-2.25534	0.221888	-10.1643	2.86101e-24	9.79977e-22
ENSMUST00000193793.5	458.74	2.24254	0.220637	10.1639	2.87344e-24	9.80955e-22
ENSMUST00000145944.2	199.283	-2.51108	0.247927	-10.1283	4.13712e-24	1.40766e-21
MSTRG.7984.1	39.4106	3.13316	0.309368	10.1276	4.16686e-24	1.41309e-21
ENSMUST00000167723.7	480.09	2.21157	0.218504	10.1214	4.43807e-24	1.5001e-21
ENSMUST00000136359.7	150.474	-2.82027	0.278701	-10.1193	4.53438e-24	1.52761e-21
MSTRG.209.2	468.767	2.20947	0.218873	10.0948	5.82723e-24	1.95673e-21
ENSMUST00000193391.5	469.511	2.206	0.21865	10.0892	6.16902e-24	2.05132e-21
ENSMUST00000197661.1	352.039	1.93833	0.192113	10.0895	6.14743e-24	2.05132e-21
ENSMUST00000088592.5	253.045	2.3613	0.23404	10.0893	6.16072e-24	2.05132e-21
MSTRG.21945.1	39.4742	-3.14384	0.311777	-10.0836	6.52799e-24	2.16366e-21
ENSMUST00000220635.1	1783.88	-1.70993	0.169693	-10.0766	7.0134e-24	2.31705e-21
ENSMUST00000160575.1	53.849	3.00621	0.29841	10.0741	7.19271e-24	2.36864e-21
ENSMUST00000170160.7	1531.5	-2.37738	0.236016	-10.073	7.27514e-24	2.38811e-21
ENSMUST00000172031.8	3206.1	-2.39749	0.238141	-10.0675	7.68825e-24	2.51565e-21
MSTRG.5044.6	4346.97	1.56793	0.155805	10.0634	8.01477e-24	2.61414e-21
ENSMUST00000099442.3	359.756	1.88632	0.187505	10.0601	8.28948e-24	2.69516e-21
ENSMUST00000061262.10	199.8	-2.49957	0.248713	-10.05	9.18748e-24	2.97767e-21
MSTRG.14210.4	620.999	-2.54522	0.253331	-10.047	9.47002e-24	3.05956e-21
ENSMUST00000190580.1	315.382	1.89999	0.189198	10.0423	9.93173e-24	3.19864e-21
MSTRG.14210.2	547.772	-2.76025	0.275043	-10.0357	1.06188e-23	3.40919e-21
ENSMUST00000180482.1	333.276	1.84021	0.183665	10.0194	1.25307e-23	4.01045e-21
ENSMUST00000135730.1	147.143	2.41999	0.241713	10.0118	1.35244e-23	4.31499e-21
ENSMUST00000090826.11	253.939	-2.18307	0.218154	-10.007	1.41983e-23	4.51596e-21
MSTRG.1535.1	216.201	1.94164	0.194139	10.0013	1.50431e-23	4.76984e-21
ENSMUST00000028525.5	253.736	-2.18187	0.218166	-10.001	1.50904e-23	4.77006e-21
MSTRG.14210.3	638.937	-2.53627	0.25363	-9.99989	1.52567e-23	4.80779e-21
ENSMUST00000115238.9	2866.49	1.27725	0.127876	9.98818	1.71704e-23	5.39425e-21
ENSMUST00000125504.7	970.483	2.47909	0.249157	9.94989	2.52454e-23	7.90682e-21
ENSMUST00000102995.8	2907.65	1.26397	0.127139	9.94166	2.74228e-23	8.5626e-21
ENSMUST00000206233.1	930.955	-1.6817	0.169182	-9.94017	2.78339e-23	8.66455e-21
ENSMUST00000115242.8	2907.8	1.26371	0.127137	9.93973	2.79588e-23	8.67705e-21
ENSMUST00000110521.2	501.827	-2.29207	0.23068	-9.93615	2.89801e-23	8.96684e-21
ENSMUST00000222141.1	172.44	-2.37288	0.238921	-9.93165	3.03188e-23	9.35281e-21
MSTRG.21358.1	106.533	2.61663	0.263488	9.93077	3.05891e-23	9.40784e-21
ENSMUST00000169116.8	1686.56	-2.35334	0.238033	-9.88663	4.75754e-23	1.45883e-20
MSTRG.8258.2	1241.64	-1.78454	0.180925	-9.86341	5.99771e-23	1.83362e-20
ENSMUST00000109851.2	1658.9	-2.36255	0.239546	-9.86263	6.04467e-23	1.84247e-20
ENSMUST00000213285.1	1692.61	-2.34802	0.23846	-9.8466	7.0902e-23	2.15475e-20
ENSMUST00000169387.9	1808.79	-2.35937	0.239986	-9.83128	8.25609e-23	2.50164e-20
ENSMUST00000109852.9	1859.13	-2.35076	0.239419	-9.81858	9.36559e-23	2.82946e-20
ENSMUST00000217122.1	1865.18	-2.3493	0.239508	-9.80886	1.03128e-22	3.10647e-20
ENSMUST00000141304.7	562.738	1.58483	0.161603	9.80694	1.05112e-22	3.15694e-20
ENSMUST00000120875.7	2217.81	-1.59859	0.16305	-9.8043	1.07893e-22	3.23097e-20
ENSMUST00000149650.1	98.8	-2.37479	0.242318	-9.8003	1.12252e-22	3.35173e-20
ENSMUST00000042529.13	1859.3	-2.34881	0.239795	-9.79505	1.18234e-22	3.52007e-20
ENSMUST00000206681.1	1185.74	-1.54893	0.158411	-9.77795	1.40019e-22	4.15657e-20
MSTRG.11136.9	277.895	-2.15084	0.220088	-9.77267	1.47507e-22	4.36622e-20
ENSMUST00000119492.1	283.549	1.9352	0.198204	9.76368	1.61197e-22	4.75769e-20
ENSMUST00000128496.7	113.91	-2.28439	0.234518	-9.7408	2.01948e-22	5.94332e-20
ENSMUST00000216515.1	305.922	1.70412	0.175092	9.73268	2.18742e-22	6.41911e-20
ENSMUST00000085636.12	4628.3	-1.68088	0.172715	-9.73209	2.20018e-22	6.4381e-20
ENSMUST00000185589.1	557.385	-1.70217	0.175228	-9.71402	2.62772e-22	7.66725e-20
ENSMUST00000003509.9	123.543	-2.26726	0.233418	-9.7133	2.64618e-22	7.69918e-20
ENSMUST00000167691.8	87.5909	-2.46021	0.253331	-9.71146	2.6946e-22	7.81786e-20
ENSMUST00000063683.7	1219.26	-1.76183	0.181497	-9.70723	2.80866e-22	8.12577e-20
ENSMUST00000151992.1	350.463	2.43153	0.250603	9.70271	2.93596e-22	8.47012e-20
ENSMUST00000001280.13	4762.84	-1.67793	0.172997	-9.69917	3.03968e-22	8.727e-20
ENSMUST00000076846.10	49.1407	-2.74736	0.28326	-9.69909	3.04204e-22	8.727e-20
ENSMUST00000150680.1	50.3227	-2.73548	0.282281	-9.69062	3.30508e-22	9.45511e-20
ENSMUST00000216387.1	597.705	-2.32569	0.2401	-9.68636	3.44586e-22	9.83038e-20
ENSMUST00000194030.1	59.5459	3.05155	0.315068	9.68536	3.47974e-22	9.89949e-20
ENSMUST00000186634.6	4808.81	-1.67853	0.173454	-9.67707	3.77384e-22	1.07064e-19
MSTRG.8258.1	1249.94	-1.72883	0.178668	-9.67626	3.80363e-22	1.07611e-19
ENSMUST00000121525.1	348.503	-1.86164	0.192562	-9.66774	4.13404e-22	1.16637e-19
ENSMUST00000153887.7	227.46	-2.14626	0.222247	-9.65711	4.58609e-22	1.29036e-19
ENSMUST00000113028.1	3594.55	1.54554	0.160166	9.64961	4.93426e-22	1.38451e-19
ENSMUST00000190154.1	227.083	1.89269	0.196498	9.63209	5.85271e-22	1.63774e-19
MSTRG.3092.10	2110.13	1.41609	0.147343	9.61085	7.19494e-22	2.00643e-19
MSTRG.3092.11	2109.94	1.41594	0.14733	9.61065	7.2095e-22	2.00643e-19
ENSMUST00000193929.1	199.724	-2.8504	0.296742	-9.60563	7.56927e-22	2.10085e-19
ENSMUST00000160627.1	50.2836	2.96379	0.308638	9.6028	7.78019e-22	2.15356e-19
MSTRG.13778.1	2266.94	-1.93091	0.201231	-9.59545	8.35479e-22	2.30637e-19
ENSMUST00000121138.1	257.24	1.92246	0.20051	9.58787	8.99252e-22	2.47575e-19
ENSMUST00000119753.7	254.033	1.91942	0.200246	9.58532	9.21679e-22	2.53069e-19
MSTRG.18557.5	5718.69	-1.44172	0.150965	-9.55001	1.29682e-21	3.5512e-19
MSTRG.6268.1	294.939	-2.68974	0.282153	-9.53294	1.52896e-21	4.17572e-19
MSTRG.18557.6	5423.93	-1.44221	0.151451	-9.52264	1.68832e-21	4.59869e-19
ENSMUST00000230741.1	237.996	-1.83633	0.192901	-9.51953	1.73972e-21	4.72613e-19
MSTRG.6268.4	358.178	-2.54214	0.267284	-9.51101	1.88818e-21	5.11586e-19
ENSMUST00000108273.1	39.3106	2.93993	0.309347	9.50367	2.02619e-21	5.47531e-19
MSTRG.13778.2	2164.39	-1.90475	0.200478	-9.50106	2.07761e-21	5.5995e-19
ENSMUST00000148751.1	923.998	2.41281	0.254239	9.49029	2.30396e-21	6.19325e-19
MSTRG.21940.1	32.9598	-2.95724	0.311641	-9.48926	2.3269e-21	6.23853e-19
MSTRG.19015.1	831.876	-1.78103	0.187914	-9.47791	2.59433e-21	6.93735e-19
ENSMUST00000093855.3	272.959	-1.92026	0.202637	-9.47636	2.63305e-21	7.02256e-19
ENSMUST00000039438.8	186.497	-2.00796	0.212164	-9.46417	2.95901e-21	7.87142e-19
MSTRG.1536.2	30869.5	1.66748	0.176196	9.46376	2.97057e-21	7.8817e-19
MSTRG.13778.4	1939.55	-2.00888	0.212632	-9.44765	3.46526e-21	9.17049e-19
ENSMUST00000171245.7	400.57	1.72515	0.182647	9.44524	3.54599e-21	9.33589e-19
ENSMUST00000216712.1	39.4375	-2.84433	0.301133	-9.44542	3.53984e-21	9.33589e-19
ENSMUST00000180251.7	29.9522	-2.93702	0.311079	-9.44141	3.67804e-21	9.65873e-19
ENSMUST00000206234.1	1010.54	-1.43781	0.15234	-9.43815	3.79426e-21	9.93845e-19
MSTRG.11538.3	695.982	-2.269	0.240946	-9.41705	4.63942e-21	1.21212e-18
MSTRG.11538.2	696.136	-2.26901	0.241003	-9.41488	4.73602e-21	1.23421e-18
ENSMUST00000230135.1	293.528	-1.7125	0.181925	-9.41326	4.80976e-21	1.25025e-18
ENSMUST00000178789.1	29.7982	-2.92855	0.311207	-9.4103	4.94736e-21	1.28276e-18
ENSMUST00000037958.13	109.84	-2.28891	0.24334	-9.40622	5.14283e-21	1.33007e-18
MSTRG.17127.2	360.41	-2.09237	0.222596	-9.39988	5.46264e-21	1.40922e-18
MSTRG.5041.2	5503.62	1.78573	0.190023	9.39746	5.58963e-21	1.43836e-18
MSTRG.5041.6	5513.58	1.78512	0.19	9.39537	5.70171e-21	1.46353e-18
MSTRG.5041.5	5504.76	1.78548	0.190049	9.39482	5.73151e-21	1.4675e-18
MSTRG.7093.1	385.72	2.25131	0.239645	9.39435	5.75718e-21	1.47039e-18
ENSMUST00000229441.1	385.758	2.25121	0.239689	9.39221	5.87527e-21	1.49682e-18
ENSMUST00000062613.11	828.097	-1.78163	0.189735	-9.39011	5.99398e-21	1.52327e-18
ENSMUST00000185985.6	6233.92	-1.66402	0.177575	-9.37083	7.19613e-21	1.82426e-18
ENSMUST00000188032.6	6245.86	-1.66243	0.177631	-9.35889	8.0579e-21	2.03767e-18
ENSMUST00000147451.1	123.945	-2.49242	0.266333	-9.35829	8.10395e-21	2.04427e-18
MSTRG.13778.3	1869.58	-1.988	0.212496	-9.35546	8.3239e-21	2.09459e-18
MSTRG.2947.2	328.331	2.36981	0.253319	9.35506	8.35559e-21	2.09742e-18
MSTRG.5044.5	4864.06	1.53512	0.164217	9.34811	8.9231e-21	2.2344e-18
ENSMUST00000023612.15	11542.3	-1.4221	0.15226	-9.33996	9.63678e-21	2.40722e-18
MSTRG.5041.7	5441.01	1.78573	0.191216	9.33878	9.74463e-21	2.42824e-18
ENSMUST00000102698.9	209.519	-2.10899	0.226326	-9.31837	1.18146e-20	2.93689e-18
MSTRG.13778.5	1847.1	-1.9835	0.212898	-9.31668	1.20043e-20	2.97683e-18
MSTRG.21943.3	35.12	-2.91432	0.312986	-9.31135	1.26216e-20	3.12234e-18
ENSMUST00000143416.1	41.7718	-2.75551	0.296464	-9.29458	1.4779e-20	3.64724e-18
MSTRG.2947.1	336.697	2.36276	0.254468	9.2851	1.61549e-20	3.97722e-18
ENSMUST00000140412.1	197.292	-2.04948	0.220848	-9.28004	1.69413e-20	4.16081e-18
ENSMUST00000030547.14	220.23	-2.30193	0.248105	-9.27806	1.72593e-20	4.21869e-18
ENSMUST00000171332.1	220.23	-2.30193	0.248105	-9.27806	1.72593e-20	4.21869e-18
ENSMUST00000134904.1	62.891	2.55319	0.27531	9.27386	1.79529e-20	4.37776e-18
ENSMUST00000210657.1	36.4395	2.88594	0.311562	9.26281	1.9912e-20	4.84397e-18
MSTRG.16289.1	321.912	1.56464	0.169026	9.25677	2.10706e-20	5.11366e-18
MSTRG.11136.10	370.705	-2.08038	0.224933	-9.24891	2.26796e-20	5.49113e-18
ENSMUST00000069837.3	39.5841	-2.82089	0.305079	-9.24642	2.3213e-20	5.60702e-18
ENSMUST00000123285.1	28.354	2.89277	0.313265	9.23424	2.6013e-20	6.26857e-18
MSTRG.17725.7	5457.92	-1.65831	0.179606	-9.23303	2.63073e-20	6.32462e-18
ENSMUST00000023810.11	393.255	1.70577	0.185063	9.21723	3.04877e-20	7.31248e-18
ENSMUST00000154046.7	1066.7	1.44933	0.157332	9.21192	3.20334e-20	7.66526e-18
ENSMUST00000228259.1	61.5389	-2.75692	0.299574	-9.20279	3.48758e-20	8.32597e-18
ENSMUST00000152754.8	115.185	-2.66524	0.289847	-9.19533	3.7384e-20	8.904e-18
ENSMUST00000193921.1	206.254	-1.90827	0.207558	-9.19391	3.78832e-20	9.00195e-18
ENSMUST00000144701.1	1060.15	1.44332	0.157087	9.18807	3.99952e-20	9.48183e-18
MSTRG.20895.1	63.8098	2.79977	0.304799	9.18563	4.09128e-20	9.67695e-18
ENSMUST00000044387.13	237.99	1.66554	0.181328	9.18523	4.1063e-20	9.69011e-18
ENSMUST00000153550.1	74.6013	-2.50442	0.272945	-9.17555	4.49261e-20	1.05774e-17
ENSMUST00000093219.3	1734.8	-1.39145	0.151796	-9.1666	4.88176e-20	1.14672e-17
MSTRG.20394.1	38.5683	2.77648	0.303141	9.15905	5.23547e-20	1.22419e-17
MSTRG.20394.2	38.5683	2.77648	0.303141	9.15905	5.23547e-20	1.22419e-17
ENSMUST00000206432.1	1448.23	-1.68302	0.183946	-9.14954	5.71758e-20	1.33388e-17
ENSMUST00000217389.1	46.6787	2.81242	0.307618	9.14258	6.09818e-20	1.41943e-17
ENSMUST00000070166.5	1054.99	-1.9701	0.215748	-9.1315	6.75565e-20	1.5689e-17
ENSMUST00000031224.14	941.695	-1.62545	0.178011	-9.13116	6.777e-20	1.5703e-17
MSTRG.20713.1	1214.44	-2.13066	0.233526	-9.12389	7.24758e-20	1.67555e-17
ENSMUST00000164688.1	381.039	1.71399	0.187889	9.12233	7.3524e-20	1.69595e-17
ENSMUST00000112173.7	354.972	-2.05411	0.225193	-9.12156	7.4054e-20	1.70434e-17
ENSMUST00000148892.1	1561.05	-1.91986	0.210704	-9.11162	8.11581e-20	1.86365e-17
MSTRG.16289.3	311.791	1.56722	0.172035	9.10985	8.24941e-20	1.89009e-17
ENSMUST00000186723.2	764.833	-1.71169	0.187936	-9.10781	8.40611e-20	1.9217e-17
MSTRG.7896.1	1080.72	-1.32438	0.145433	-9.10648	8.50946e-20	1.94099e-17
ENSMUST00000023554.8	1033.54	-1.31945	0.144982	-9.10074	8.97149e-20	2.04183e-17
ENSMUST00000159044.1	42.2765	2.75118	0.302313	9.10043	8.99712e-20	2.04312e-17
MSTRG.20427.3	349.296	-1.97518	0.217075	-9.09907	9.11052e-20	2.0643e-17
ENSMUST00000103134.3	846.598	-2.14997	0.236509	-9.09044	9.86383e-20	2.23005e-17
ENSMUST00000156038.1	3854.04	-1.58156	0.174312	-9.07314	1.1564e-19	2.60867e-17
ENSMUST00000191105.1	242.364	1.83048	0.201784	9.07149	1.17403e-19	2.64263e-17
MSTRG.20715.6	1364.51	-2.11531	0.233343	-9.06525	1.24324e-19	2.79228e-17
ENSMUST00000164957.7	382.87	1.7027	0.187871	9.06313	1.26763e-19	2.84083e-17
MSTRG.5044.4	2815.79	1.4836	0.163757	9.05978	1.30714e-19	2.92296e-17
ENSMUST00000122992.1	2731.21	1.36526	0.150755	9.05618	1.35097e-19	3.0144e-17
ENSMUST00000105494.7	2253.89	1.19763	0.132541	9.03592	1.62624e-19	3.62072e-17
ENSMUST00000141348.2	80.6178	-2.46157	0.272632	-9.02894	1.73349e-19	3.85113e-17
MSTRG.5822.1	98.3546	-2.58399	0.286307	-9.02523	1.79315e-19	3.97505e-17
ENSMUST00000189777.1	278.702	1.89691	0.210232	9.02293	1.83126e-19	4.05076e-17
ENSMUST00000006762.6	681.621	1.39248	0.154473	9.01441	1.97928e-19	4.36875e-17
MSTRG.8982.1	176.767	-2.44631	0.271637	-9.00579	2.1412e-19	4.71598e-17
ENSMUST00000120754.1	190.884	-2.41258	0.267909	-9.00523	2.15212e-19	4.72986e-17
MSTRG.5044.1	2797.89	1.47996	0.164371	9.00381	2.18016e-19	4.76083e-17
MSTRG.5044.2	2797.89	1.47996	0.164371	9.00381	2.18016e-19	4.76083e-17
MSTRG.5044.3	2797.89	1.47996	0.164371	9.00381	2.18016e-19	4.76083e-17
ENSMUST00000222034.1	169.152	2.20653	0.245088	9.00304	2.19543e-19	4.78399e-17
MSTRG.5044.9	2797.75	1.47985	0.164386	9.0023	2.21047e-19	4.80652e-17
ENSMUST00000170998.8	318.306	-1.85468	0.206136	-8.9974	2.31135e-19	5.01523e-17
MSTRG.8175.1	90.0083	-2.77674	0.308713	-8.99458	2.37139e-19	5.13464e-17
ENSMUST00000132745.1	38.4719	-2.81014	0.312828	-8.98303	2.63403e-19	5.69127e-17
MSTRG.8773.1	38.8173	2.72601	0.303576	8.97966	2.71612e-19	5.85629e-17
ENSMUST00000194703.1	280.296	-1.70855	0.190797	-8.95478	3.40405e-19	7.32414e-17
ENSMUST00000126027.7	51.8883	-2.51978	0.281447	-8.95295	3.4611e-19	7.43127e-17
MSTRG.1539.1	3148.46	1.68737	0.188559	8.94876	3.59495e-19	7.68643e-17
ENSMUST00000176693.7	535.397	1.54368	0.172498	8.94896	3.58834e-19	7.68643e-17
ENSMUST00000185359.1	126.227	1.91407	0.213953	8.94622	3.67877e-19	7.84928e-17
ENSMUST00000063063.13	2432.92	1.19092	0.133304	8.93386	4.11397e-19	8.75958e-17
MSTRG.1560.1	553.007	-1.58077	0.177044	-8.92866	4.31196e-19	9.16211e-17
MSTRG.10726.3	234.997	-1.89732	0.212967	-8.90898	5.15026e-19	1.09207e-16
MSTRG.5044.8	2742.79	1.47289	0.165463	8.90165	5.50201e-19	1.16424e-16
ENSMUST00000057410.13	43.7988	-2.56241	0.287886	-8.90079	5.54498e-19	1.17092e-16
ENSMUST00000138234.1	1391.41	1.26209	0.141877	8.89567	5.80664e-19	1.22365e-16
ENSMUST00000135909.7	2048.28	1.35896	0.152887	8.88869	6.18349e-19	1.30039e-16
MSTRG.6894.3	1972.09	1.6247	0.18302	8.87717	6.85806e-19	1.43929e-16
ENSMUST00000128837.1	410.381	1.54025	0.17356	8.87442	7.02996e-19	1.47235e-16
ENSMUST00000000542.13	191.236	-2.3855	0.268865	-8.87248	7.15324e-19	1.49511e-16
ENSMUST00000198914.1	81.2032	-2.21056	0.249218	-8.86996	7.31699e-19	1.52623e-16
MSTRG.20715.1	1708.6	-2.03916	0.23013	-8.86093	7.93492e-19	1.65175e-16
ENSMUST00000225168.1	929.732	-1.58977	0.17953	-8.85521	8.35269e-19	1.73519e-16
ENSMUST00000109432.3	39.2167	-2.61645	0.295494	-8.8545	8.40599e-19	1.74273e-16
ENSMUST00000121594.1	67.0894	2.4846	0.280626	8.85379	8.46e-19	1.75038e-16
ENSMUST00000179760.1	30.9145	-2.77948	0.314277	-8.84405	9.23077e-19	1.90601e-16
MSTRG.11340.2	5614.44	-1.41845	0.160573	-8.8337	1.01267e-18	2.0868e-16
ENSMUST00000153370.1	126.625	-1.92387	0.218502	-8.8048	1.31084e-18	2.69581e-16
ENSMUST00000102917.10	175.677	-1.78574	0.202844	-8.80354	1.32571e-18	2.72091e-16
ENSMUST00000109621.9	58.407	-2.32494	0.264231	-8.7989	1.38159e-18	2.82994e-16
MSTRG.8981.1	104.158	-2.37539	0.270397	-8.7848	1.56643e-18	3.20214e-16
MSTRG.6268.2	475.013	-2.34416	0.266892	-8.78317	1.58928e-18	3.24238e-16
ENSMUST00000082303.12	175.523	-1.78355	0.203138	-8.77999	1.63489e-18	3.32881e-16
MSTRG.11340.3	4099.02	-1.30769	0.148991	-8.77699	1.67908e-18	3.412e-16
MSTRG.18557.7	4313.09	-1.40637	0.160363	-8.7699	1.78825e-18	3.62665e-16
ENSMUST00000220744.1	2209.16	1.74451	0.199045	8.7644	1.87766e-18	3.80045e-16
ENSMUST00000207625.1	428.532	-2.03825	0.232671	-8.76023	1.94858e-18	3.93621e-16
ENSMUST00000175827.1	385.36	-1.54091	0.175926	-8.75888	1.97202e-18	3.97572e-16
MSTRG.1536.6	25945.2	1.63766	0.186987	8.75815	1.98479e-18	3.99361e-16
ENSMUST00000108751.7	17462.1	1.28614	0.147433	8.72357	2.69562e-18	5.41195e-16
ENSMUST00000147542.1	106.21	-1.92534	0.220711	-8.72338	2.70027e-18	5.41195e-16
MSTRG.2948.7	18077.1	1.28471	0.147334	8.71972	2.78893e-18	5.57874e-16
ENSMUST00000094300.3	1298.62	-1.55045	0.178075	-8.70672	3.12799e-18	6.24475e-16
MSTRG.2948.3	17565.7	1.28582	0.147695	8.70592	3.14995e-18	6.27637e-16
ENSMUST00000181809.1	33.9816	2.73177	0.314104	8.69702	3.4071e-18	6.77556e-16
ENSMUST00000110391.3	4185.51	-1.57858	0.181542	-8.69542	3.45564e-18	6.85877e-16
ENSMUST00000167746.7	4177.94	-1.57622	0.18132	-8.69302	3.52919e-18	6.99122e-16
ENSMUST00000224819.1	4079.73	-1.58032	0.181943	-8.68582	3.76032e-18	7.43469e-16
ENSMUST00000181958.1	356.615	-1.64796	0.190048	-8.67132	4.2715e-18	8.42908e-16
MSTRG.20715.4	3762.97	-1.98628	0.229175	-8.66707	4.43393e-18	8.73279e-16
MSTRG.19173.3	1774.12	-1.47359	0.170262	-8.65484	4.93622e-18	9.70341e-16
ENSMUST00000164591.2	24637.4	1.64055	0.189796	8.64374	5.44041e-18	1.0674e-15
MSTRG.5155.12	4104.26	-1.57522	0.182319	-8.63996	5.62335e-18	1.09926e-15
MSTRG.19173.2	1798	-1.47921	0.17121	-8.63974	5.63403e-18	1.09926e-15
ENSMUST00000112032.7	34.0973	-2.70838	0.313479	-8.63972	5.63496e-18	1.09926e-15
ENSMUST00000020188.12	24652.3	1.63985	0.189809	8.63943	5.6492e-18	1.09994e-15
ENSMUST00000075774.4	5437.53	1.66971	0.193405	8.63323	5.9642e-18	1.15687e-15
ENSMUST00000071554.2	33.3241	-2.70502	0.313323	-8.63334	5.95882e-18	1.15687e-15
MSTRG.1716.3	2676.06	1.18506	0.137279	8.63252	6.0014e-18	1.16189e-15
ENSMUST00000151436.1	869.056	1.35101	0.156514	8.63192	6.03328e-18	1.16586e-15
ENSMUST00000133861.7	16987.5	1.28656	0.14912	8.62766	6.26175e-18	1.20773e-15
MSTRG.1538.1	3643.02	1.6152	0.187248	8.626	6.35327e-18	1.22308e-15
ENSMUST00000224446.1	892.603	-1.59199	0.184572	-8.62531	6.39198e-18	1.22738e-15
ENSMUST00000164870.1	237.418	-2.20565	0.255722	-8.62517	6.3996e-18	1.22738e-15
ENSMUST00000132620.7	15971.6	1.28594	0.149128	8.62307	6.5183e-18	1.24781e-15
ENSMUST00000142119.1	46.2187	-2.45048	0.284258	-8.62059	6.66097e-18	1.27274e-15
ENSMUST00000224783.1	1244.73	-1.59836	0.185472	-8.6178	6.82513e-18	1.30168e-15
ENSMUST00000139336.7	1025.38	-1.44354	0.167657	-8.61003	7.30414e-18	1.39045e-15
MSTRG.1390.1	275.516	1.49435	0.173616	8.60717	7.48867e-18	1.42293e-15
ENSMUST00000216036.1	460.825	-2.2001	0.25581	-8.60052	7.93569e-18	1.50508e-15
ENSMUST00000103652.4	103.35	-2.39931	0.279036	-8.59858	8.07105e-18	1.52792e-15
ENSMUST00000177105.1	52.2806	-2.49463	0.290571	-8.58527	9.0625e-18	1.71244e-15
ENSMUST00000116371.7	19329.7	1.28812	0.150105	8.58149	9.36501e-18	1.76392e-15
ENSMUST00000165593.8	73.0516	-2.09439	0.244061	-8.58144	9.36934e-18	1.76392e-15
ENSMUST00000072031.12	19295.4	1.28798	0.150144	8.57832	9.62693e-18	1.80909e-15
ENSMUST00000033004.7	4239.32	-1.40972	0.164685	-8.56014	1.12734e-17	2.11461e-15
ENSMUST00000187679.6	1050.07	-1.62952	0.190402	-8.5583	1.14545e-17	2.14466e-15
ENSMUST00000066330.14	21288.7	1.30315	0.152309	8.556	1.16855e-17	2.18391e-15
ENSMUST00000210337.1	1755.16	-1.46835	0.171622	-8.55571	1.17144e-17	2.18532e-15
ENSMUST00000156111.1	8566.11	1.30259	0.152486	8.54234	1.3153e-17	2.44923e-15
MSTRG.8178.1	258.549	-2.31391	0.270926	-8.54076	1.33344e-17	2.47851e-15
ENSMUST00000211648.1	1752.92	-1.46226	0.171218	-8.54034	1.33829e-17	2.47873e-15
ENSMUST00000142948.7	113.993	-2.00175	0.234394	-8.54012	1.34082e-17	2.47873e-15
ENSMUST00000072020.8	113.993	-2.00175	0.234394	-8.54012	1.34082e-17	2.47873e-15
ENSMUST00000079780.9	678.303	1.23675	0.144824	8.53971	1.34562e-17	2.48313e-15
ENSMUST00000022275.13	64.1839	-2.13981	0.250802	-8.53186	1.44015e-17	2.65279e-15
ENSMUST00000070481.7	1744.68	-1.46235	0.171453	-8.52921	1.47354e-17	2.70941e-15
MSTRG.5045.1	1774.54	1.33104	0.15607	8.52853	1.48215e-17	2.72035e-15
ENSMUST00000044031.3	4488.28	-1.29211	0.151547	-8.52616	1.51285e-17	2.77173e-15
MSTRG.2948.15	8360.4	1.29924	0.152391	8.52575	1.51817e-17	2.77652e-15
ENSMUST00000111227.1	3864.83	-1.30371	0.15312	-8.5143	1.67604e-17	3.05978e-15
ENSMUST00000164727.7	3522.05	-1.55105	0.182447	-8.50138	1.87343e-17	3.41405e-15
ENSMUST00000164397.7	701.766	1.22588	0.14421	8.50066	1.88517e-17	3.42933e-15
MSTRG.5214.4	5287.32	1.66453	0.195864	8.4984	1.92224e-17	3.48439e-15
MSTRG.5214.5	5287.32	1.66453	0.195864	8.4984	1.92224e-17	3.48439e-15
ENSMUST00000086267.5	441.475	1.59741	0.188078	8.49334	2.0079e-17	3.63323e-15
ENSMUST00000037491.9	3528.98	-1.54697	0.182699	-8.46735	2.51028e-17	4.53427e-15
MSTRG.7719.2	669.898	1.23839	0.14629	8.4653	2.55504e-17	4.60699e-15
MSTRG.18803.1	47.7784	2.51681	0.297851	8.44988	2.91599e-17	5.24857e-15
ENSMUST00000107730.2	83.6922	-1.96214	0.23268	-8.43279	3.37525e-17	6.06456e-15
ENSMUST00000121344.7	676.164	1.22527	0.145468	8.42296	3.67081e-17	6.58405e-15
ENSMUST00000205298.1	1080.1	-1.61558	0.191841	-8.42146	3.71813e-17	6.65728e-15
MSTRG.18006.4	4915.38	1.14098	0.135561	8.41672	3.87163e-17	6.92002e-15
ENSMUST00000153531.1	3120.55	1.25778	0.149852	8.39349	4.71911e-17	8.41159e-15
ENSMUST00000155034.5	196.596	-1.7987	0.214299	-8.39341	4.72257e-17	8.41159e-15
ENSMUST00000119468.1	410.608	1.3401	0.159776	8.38737	4.97154e-17	8.83968e-15
ENSMUST00000192778.1	254.555	1.47533	0.176034	8.38092	5.25173e-17	9.32169e-15
ENSMUST00000160347.1	32.3471	2.58511	0.308896	8.36888	5.81685e-17	1.03069e-14
ENSMUST00000138469.7	502.545	-1.58545	0.189641	-8.36027	6.25768e-17	1.10498e-14
ENSMUST00000165311.2	88.4607	2.03399	0.243291	8.36032	6.25479e-17	1.10498e-14
MSTRG.13323.1	389.489	-2.19921	0.263064	-8.35997	6.27323e-17	1.10582e-14
ENSMUST00000180861.1	93.1716	-2.33314	0.279138	-8.35837	6.3591e-17	1.11903e-14
ENSMUST00000168074.1	6732.6	1.64337	0.196706	8.35448	6.57239e-17	1.15458e-14
ENSMUST00000148810.7	754.866	1.56852	0.187771	8.35338	6.63344e-17	1.16331e-14
ENSMUST00000166724.1	47.1213	-2.37168	0.284198	-8.34517	7.11138e-17	1.24499e-14
ENSMUST00000203379.1	41.1809	-2.62568	0.314741	-8.34237	7.28173e-17	1.27264e-14
ENSMUST00000185514.6	1173.38	-1.61837	0.194059	-8.33961	7.45364e-17	1.30046e-14
ENSMUST00000125685.8	4833.95	1.13521	0.13617	8.33665	7.64238e-17	1.33113e-14
MSTRG.5045.2	2054.95	1.36039	0.16321	8.33522	7.73517e-17	1.345e-14
ENSMUST00000210558.1	4834.44	1.13374	0.136038	8.334	7.81572e-17	1.3567e-14
MSTRG.11481.28	1539.67	-1.29007	0.154804	-8.3336	7.84221e-17	1.359e-14
MSTRG.13040.2	209.292	-1.66617	0.200067	-8.32804	8.21928e-17	1.42193e-14
ENSMUST00000098378.8	4832.82	1.13326	0.136153	8.32341	8.54667e-17	1.47608e-14
ENSMUST00000048527.14	41.9054	-2.34046	0.281743	-8.30706	9.80988e-17	1.69139e-14
ENSMUST00000090715.12	193.535	-1.79034	0.215714	-8.29959	1.04473e-16	1.79827e-14
ENSMUST00000170799.7	321.562	1.40889	0.169861	8.29436	1.09169e-16	1.87594e-14
ENSMUST00000206846.1	3996.44	-1.3922	0.168168	-8.27862	1.24609e-16	2.13768e-14
ENSMUST00000120028.7	127.097	-2.26779	0.274023	-8.27591	1.27475e-16	2.18319e-14
MSTRG.2948.10	22689.8	1.29853	0.156977	8.27207	1.31654e-16	2.251e-14
ENSMUST00000213179.1	41.7024	-2.33206	0.282072	-8.26759	1.36688e-16	2.33318e-14
ENSMUST00000117984.7	126.943	-2.2657	0.274099	-8.266	1.38525e-16	2.35276e-14
ENSMUST00000119063.7	126.943	-2.2657	0.274099	-8.266	1.38525e-16	2.35276e-14
ENSMUST00000121718.7	126.943	-2.2657	0.274099	-8.266	1.38525e-16	2.35276e-14
ENSMUST00000174616.7	76.3349	1.97682	0.239171	8.26531	1.39329e-16	2.3625e-14
ENSMUST00000198374.1	62.1475	-2.33365	0.282672	-8.2557	1.51017e-16	2.55646e-14
ENSMUST00000020706.4	190.606	-1.95302	0.236981	-8.24123	1.70454e-16	2.88073e-14
MSTRG.21761.1	2085.6	-1.64202	0.199349	-8.23689	1.76738e-16	2.98201e-14
MSTRG.20227.1	39.296	2.4793	0.3011	8.23413	1.80869e-16	3.04669e-14
MSTRG.11841.1	36.5405	-2.60554	0.31648	-8.23288	1.82769e-16	3.07364e-14
ENSMUST00000073600.8	332.944	-1.92912	0.234477	-8.22735	1.91403e-16	3.21357e-14
ENSMUST00000102823.9	493.793	1.45033	0.176538	8.21541	2.11445e-16	3.54425e-14
ENSMUST00000171772.1	4567.35	1.5557	0.189409	8.21346	2.14903e-16	3.59632e-14
ENSMUST00000148361.7	43.9133	-2.39237	0.291649	-8.20292	2.34626e-16	3.91997e-14
ENSMUST00000193900.1	121.22	-2.18439	0.266606	-8.19331	2.54139e-16	4.23907e-14
ENSMUST00000125080.1	140.479	1.64175	0.200538	8.18676	2.68352e-16	4.46887e-14
ENSMUST00000149892.1	763.37	-1.30562	0.159558	-8.18271	2.77533e-16	4.61426e-14
ENSMUST00000103561.2	2205.97	1.39268	0.170207	8.18229	2.78508e-16	4.62296e-14
MSTRG.7986.1	43.9291	2.59464	0.317632	8.16869	3.11761e-16	5.16655e-14
ENSMUST00000030811.1	344.073	-1.9192	0.235065	-8.16454	3.22674e-16	5.33876e-14
ENSMUST00000097541.9	515.533	1.53549	0.188086	8.16377	3.24737e-16	5.36423e-14
ENSMUST00000039431.13	143.433	-1.84556	0.22623	-8.15789	3.40934e-16	5.62272e-14
ENSMUST00000172253.1	4909.1	1.56098	0.191521	8.15043	3.62627e-16	5.97087e-14
ENSMUST00000033466.1	100.942	-2.00752	0.246466	-8.14521	3.78625e-16	6.22429e-14
ENSMUST00000230490.1	386.694	-1.74221	0.213964	-8.14251	3.87159e-16	6.35437e-14
ENSMUST00000093107.11	79.5322	1.91633	0.235617	8.13324	4.17949e-16	6.84875e-14
MSTRG.13039.1	157.42	-2.44478	0.30086	-8.12598	4.43755e-16	7.26001e-14
ENSMUST00000019050.11	79.745	1.90609	0.234826	8.11701	4.77794e-16	7.80443e-14
ENSMUST00000109150.8	385.2	-1.73597	0.214029	-8.11091	5.02434e-16	8.19383e-14
ENSMUST00000205985.1	566.067	-1.53387	0.189302	-8.1028	5.37066e-16	8.7447e-14
ENSMUST00000003442.8	388.707	-1.75047	0.216151	-8.09838	5.56956e-16	9.05417e-14
MSTRG.5155.15	2238.91	-1.4822	0.183116	-8.09432	5.7586e-16	9.34664e-14
MSTRG.19936.6	1079.04	1.32874	0.164191	8.09265	5.83808e-16	9.46065e-14
ENSMUST00000024595.2	193.241	1.60818	0.198811	8.08899	6.01592e-16	9.73343e-14
ENSMUST00000164442.1	40.855	-2.32056	0.286944	-8.08714	6.10832e-16	9.86734e-14
MSTRG.19936.7	1096.25	1.31723	0.163104	8.07606	6.68944e-16	1.07891e-13
MSTRG.2948.11	24404.1	1.27776	0.158504	8.0614	7.54267e-16	1.21461e-13
MSTRG.2948.8	24398.5	1.27753	0.158604	8.05487	7.95628e-16	1.2792e-13
ENSMUST00000128278.7	103.246	-1.92737	0.239341	-8.05283	8.08997e-16	1.29866e-13
ENSMUST00000107091.10	210.596	1.6854	0.209417	8.04806	8.41195e-16	1.34823e-13
ENSMUST00000223787.1	70.8771	2.02349	0.251455	8.04711	8.47737e-16	1.35659e-13
MSTRG.2948.9	24442.2	1.27747	0.158769	8.04612	8.54605e-16	1.36545e-13
ENSMUST00000137631.7	106.036	-1.93547	0.240725	-8.04015	8.97267e-16	1.43138e-13
MSTRG.12858.4	189.491	-1.80186	0.224205	-8.03667	9.23111e-16	1.47032e-13
ENSMUST00000215604.1	38.9462	-2.43972	0.303703	-8.03326	9.4917e-16	1.50947e-13
ENSMUST00000230064.1	384.976	-1.73331	0.216198	-8.01722	1.08166e-15	1.71751e-13
MSTRG.5155.9	2062.96	-1.4866	0.185705	-8.00515	1.19322e-15	1.89171e-13
MSTRG.5155.5	2113.43	-1.51097	0.189287	-7.98244	1.43472e-15	2.27107e-13
ENSMUST00000184671.1	292.706	-1.77592	0.222769	-7.97202	1.56106e-15	2.46725e-13
ENSMUST00000029297.5	3900.05	-1.69695	0.213216	-7.95885	1.73652e-15	2.74034e-13
ENSMUST00000163982.7	123.747	2.09468	0.263222	7.95784	1.75073e-15	2.75851e-13
ENSMUST00000203642.1	44.9948	-2.48608	0.312791	-7.94807	1.89436e-15	2.98023e-13
ENSMUST00000042322.10	131.263	2.07313	0.260931	7.94513	1.93988e-15	3.04716e-13
ENSMUST00000115068.9	2375.78	-1.06553	0.134201	-7.93982	2.02483e-15	3.17572e-13
ENSMUST00000117131.1	94.2615	-2.00574	0.252715	-7.93678	2.07503e-15	3.24948e-13
ENSMUST00000016294.7	474.709	1.42517	0.179615	7.93456	2.11237e-15	3.3029e-13
ENSMUST00000201355.3	204.702	1.50589	0.189977	7.9267	2.2505e-15	3.51353e-13
ENSMUST00000103635.2	77.946	-2.26607	0.285924	-7.92543	2.27353e-15	3.53869e-13
ENSMUST00000033591.5	3359.81	-1.60671	0.202728	-7.92546	2.2731e-15	3.53869e-13
MSTRG.5155.6	2051.94	-1.50547	0.189975	-7.9246	2.28883e-15	3.55709e-13
ENSMUST00000100303.9	259.745	-1.71995	0.217067	-7.92357	2.30788e-15	3.58127e-13
MSTRG.13360.1	80.3679	1.85962	0.234707	7.92317	2.31524e-15	3.58725e-13
ENSMUST00000151761.1	422.335	-1.8728	0.236499	-7.91887	2.39669e-15	3.70785e-13
ENSMUST00000028294.6	260.074	-1.71445	0.216552	-7.91701	2.43296e-15	3.75828e-13
ENSMUST00000194148.1	94.8202	1.87097	0.236362	7.91569	2.45893e-15	3.79268e-13
ENSMUST00000064460.6	129.516	1.77698	0.224614	7.91122	2.54872e-15	3.92526e-13
ENSMUST00000035010.9	7274.43	1.19273	0.150841	7.90718	2.63278e-15	4.04864e-13
ENSMUST00000123949.1	1292.55	1.30789	0.165444	7.90532	2.67236e-15	4.10334e-13
ENSMUST00000161230.2	722.993	-1.5256	0.193149	-7.89859	2.82081e-15	4.31833e-13
ENSMUST00000163624.7	120.457	2.07566	0.262788	7.89862	2.81997e-15	4.31833e-13
ENSMUST00000108280.1	306.761	1.43897	0.18234	7.89168	2.98147e-15	4.55746e-13
MSTRG.20319.1	2601.66	-1.07001	0.135599	-7.89093	2.99936e-15	4.57798e-13
MSTRG.12302.1	123.707	-2.37676	0.301309	-7.88812	3.06775e-15	4.66428e-13
ENSMUST00000141248.7	261.346	1.71687	0.217659	7.88786	3.07412e-15	4.66428e-13
ENSMUST00000193002.5	118.5	-1.8186	0.230549	-7.88813	3.06742e-15	4.66428e-13
ENSMUST00000137957.1	23.0094	2.48502	0.315039	7.88797	3.07133e-15	4.66428e-13
ENSMUST00000110989.2	3630	1.51028	0.191483	7.88731	3.0878e-15	4.6781e-13
ENSMUST00000037370.13	60.4258	-2.12952	0.270013	-7.88671	3.10247e-15	4.6934e-13
ENSMUST00000023151.5	2749.77	-1.25569	0.159231	-7.88599	3.12054e-15	4.71376e-13
ENSMUST00000224657.1	1941.2	-1.47554	0.187182	-7.88289	3.19883e-15	4.82491e-13
MSTRG.12701.1	25.982	2.48871	0.315864	7.87905	3.29879e-15	4.96836e-13
ENSMUST00000195262.5	118.346	-1.81637	0.230623	-7.87593	3.38224e-15	5.08657e-13
ENSMUST00000216632.1	188.388	-1.71349	0.217593	-7.87473	3.4149e-15	5.12816e-13
ENSMUST00000135211.7	257.968	-1.42104	0.180589	-7.86893	3.57673e-15	5.36331e-13
ENSMUST00000025468.13	78.1504	1.96924	0.250286	7.86796	3.60467e-15	5.3973e-13
ENSMUST00000187589.1	93.9775	1.85855	0.236257	7.86665	3.6427e-15	5.44629e-13
ENSMUST00000208449.1	432.432	-1.73339	0.220415	-7.86424	3.71352e-15	5.54407e-13
ENSMUST00000146358.7	249.36	-1.43191	0.182202	-7.85888	3.87581e-15	5.77794e-13
ENSMUST00000001304.8	296.329	-1.72278	0.21934	-7.85439	4.01735e-15	5.98025e-13
ENSMUST00000112171.7	221.051	-1.96158	0.250002	-7.84624	4.28696e-15	6.37233e-13
MSTRG.21157.1	7887.47	1.19897	0.152816	7.84587	4.29952e-15	6.38174e-13
MSTRG.4094.1	34.4346	2.48735	0.317035	7.84565	4.30728e-15	6.38401e-13
ENSMUST00000130511.7	1220.87	1.14233	0.145628	7.84417	4.35835e-15	6.45035e-13
ENSMUST00000092426.4	199.022	-1.71325	0.218454	-7.84258	4.41393e-15	6.5232e-13
ENSMUST00000181289.1	154.749	-2.07756	0.264933	-7.84184	4.43976e-15	6.5519e-13
ENSMUST00000149974.1	56.8858	-2.31735	0.295578	-7.84004	4.50417e-15	6.63739e-13
ENSMUST00000153875.2	318.565	1.42912	0.182327	7.83827	4.56809e-15	6.72192e-13
ENSMUST00000074570.9	206.734	-2.20101	0.280823	-7.83771	4.58835e-15	6.73442e-13
ENSMUST00000128308.2	210.93	-2.19827	0.280475	-7.83767	4.58973e-15	6.73442e-13
ENSMUST00000213891.1	192.486	-1.69721	0.216563	-7.83702	4.6137e-15	6.7599e-13
ENSMUST00000048777.3	114.462	-1.88032	0.240001	-7.83465	4.70156e-15	6.87878e-13
ENSMUST00000140455.7	48.7031	-2.19465	0.280229	-7.83161	4.81672e-15	7.02719e-13
ENSMUST00000145780.1	48.7031	-2.19465	0.280229	-7.83161	4.81672e-15	7.02719e-13
ENSMUST00000140433.7	261.517	-1.42194	0.181687	-7.82631	5.02391e-15	7.31905e-13
ENSMUST00000161157.7	7394	1.29011	0.164974	7.82011	5.27754e-15	7.67762e-13
MSTRG.9983.4	7373.34	1.29111	0.165163	7.81718	5.40183e-15	7.84729e-13
ENSMUST00000159400.7	378.046	-1.45977	0.186779	-7.81549	5.47515e-15	7.94253e-13
ENSMUST00000196168.1	1010.61	2.24713	0.287555	7.8146	5.51389e-15	7.98742e-13
ENSMUST00000147766.7	124.761	1.7573	0.224924	7.81288	5.58955e-15	8.08558e-13
MSTRG.5155.14	1925.8	-1.47486	0.188899	-7.80765	5.8262e-15	8.41602e-13
MSTRG.21471.1	38.7852	2.47273	0.316899	7.80288	6.051e-15	8.72845e-13
ENSMUST00000222513.1	109.506	-1.83049	0.234637	-7.80138	6.12347e-15	8.82055e-13
ENSMUST00000021802.15	51.1348	-2.14971	0.275563	-7.80116	6.13397e-15	8.82327e-13
ENSMUST00000162125.7	236.172	-1.5504	0.198826	-7.79778	6.30049e-15	9.05009e-13
ENSMUST00000079223.10	253.108	1.662	0.213516	7.78398	7.02805e-15	1.0081e-12
MSTRG.7143.3	998.208	-1.57546	0.20245	-7.78197	7.14036e-15	1.02278e-12
MSTRG.10003.1	351.398	1.72689	0.221923	7.78148	7.16835e-15	1.02535e-12
ENSMUST00000056480.9	67.419	-2.20891	0.283895	-7.78073	7.21046e-15	1.02994e-12
ENSMUST00000103236.3	289.274	1.42892	0.183675	7.77963	7.2738e-15	1.03754e-12
MSTRG.5155.7	1921.63	-1.47533	0.189693	-7.77744	7.40065e-15	1.05417e-12
ENSMUST00000146930.1	525.005	1.38035	0.177755	7.76547	8.13447e-15	1.15708e-12
ENSMUST00000161254.8	3166.43	-1.56949	0.202164	-7.76343	8.26608e-15	1.17417e-12
ENSMUST00000217510.1	137.176	-1.81993	0.234501	-7.76087	8.435e-15	1.19651e-12
ENSMUST00000127675.1	977.071	1.14565	0.147767	7.75312	8.96631e-15	1.27012e-12
ENSMUST00000136254.7	259.961	-1.41711	0.182832	-7.75089	9.12521e-15	1.29084e-12
ENSMUST00000120557.1	3270.12	1.7218	0.222625	7.7341	1.04134e-14	1.47104e-12
ENSMUST00000198435.4	4389.92	1.04684	0.135581	7.72111	1.15319e-14	1.62679e-12
ENSMUST00000197155.4	54.4867	-2.18978	0.283659	-7.71976	1.16547e-14	1.64185e-12
ENSMUST00000224953.1	1212.45	-1.45107	0.188012	-7.71798	1.18183e-14	1.66262e-12
MSTRG.18559.9	3328.66	-1.018	0.13204	-7.7098	1.26019e-14	1.77043e-12
ENSMUST00000031108.8	611.352	-1.36865	0.177534	-7.70921	1.26597e-14	1.7761e-12
ENSMUST00000176639.7	1005.33	-1.56589	0.203161	-7.70765	1.28158e-14	1.79555e-12
ENSMUST00000225046.1	913.069	-1.46313	0.189841	-7.7071	1.28706e-14	1.80076e-12
ENSMUST00000093852.4	85.2604	-2.16151	0.280721	-7.69985	1.36221e-14	1.90331e-12
MSTRG.2841.1	123.641	-1.7538	0.227999	-7.69215	1.44678e-14	2.01871e-12
ENSMUST00000101448.4	82.3214	-2.20982	0.287496	-7.68642	1.51306e-14	2.10833e-12
ENSMUST00000124470.7	22.9847	-2.39236	0.311805	-7.67262	1.68519e-14	2.34498e-12
MSTRG.18559.7	3271.62	-1.00602	0.131177	-7.66916	1.73121e-14	2.40574e-12
ENSMUST00000161386.7	1316.1	-1.56056	0.203649	-7.66298	1.81674e-14	2.52118e-12
MSTRG.2840.1	123.832	-1.76491	0.23038	-7.66087	1.8468e-14	2.55942e-12
MSTRG.11481.25	1272.71	-1.37277	0.17949	-7.64819	2.0382e-14	2.82087e-12
ENSMUST00000144984.1	708.774	-1.91127	0.250304	-7.63578	2.24454e-14	3.10225e-12
MSTRG.12325.6	516.978	-1.47758	0.193602	-7.63206	2.31029e-14	3.18883e-12
ENSMUST00000174404.7	61.2231	-2.1597	0.283037	-7.63044	2.33948e-14	3.22477e-12
ENSMUST00000026175.8	87.5156	-1.85903	0.243658	-7.62964	2.35402e-14	3.24044e-12
MSTRG.9167.1	28.809	-2.35179	0.308357	-7.62685	2.40561e-14	3.30702e-12
ENSMUST00000172601.7	44.1551	-2.20237	0.289164	-7.61631	2.61039e-14	3.58372e-12
ENSMUST00000031171.8	2840.91	1.04198	0.136901	7.61121	2.71547e-14	3.72299e-12
ENSMUST00000228312.1	3060.7	-1.55361	0.204354	-7.60255	2.90357e-14	3.97556e-12
ENSMUST00000200397.4	360.064	1.72907	0.228168	7.57806	3.50773e-14	4.79636e-12
MSTRG.18559.8	3100.8	-0.969977	0.128054	-7.57473	3.59871e-14	4.91421e-12
ENSMUST00000093427.10	2692.48	-1.54821	0.204413	-7.57393	3.62106e-14	4.93814e-12
ENSMUST00000215554.1	162.499	-1.63576	0.21601	-7.57259	3.65858e-14	4.98268e-12
ENSMUST00000146916.7	250.017	-1.38695	0.183176	-7.57168	3.68427e-14	5.011e-12
ENSMUST00000028749.13	1491.39	-1.31746	0.174033	-7.57019	3.72688e-14	5.06222e-12
ENSMUST00000163215.7	46.3544	-2.20333	0.291555	-7.55716	4.11972e-14	5.58841e-12
MSTRG.18559.3	3553.28	-0.956648	0.126634	-7.55445	4.20636e-14	5.69839e-12
ENSMUST00000125369.7	373.338	1.45863	0.193165	7.55122	4.31212e-14	5.83395e-12
ENSMUST00000065496.11	139.016	-1.91284	0.253416	-7.54824	4.41194e-14	5.96113e-12
ENSMUST00000206217.1	280.838	-1.42664	0.189035	-7.54694	4.45615e-14	6.01292e-12
MSTRG.9983.5	7411.7	1.27595	0.169197	7.5412	4.65672e-14	6.27529e-12
ENSMUST00000171243.1	116.183	1.99004	0.263958	7.53924	4.72718e-14	6.36187e-12
ENSMUST00000181180.1	57.1781	2.0376	0.270291	7.53854	4.75254e-14	6.38761e-12
ENSMUST00000025571.7	3776.88	-1.48569	0.19735	-7.5282	5.14443e-14	6.90526e-12
ENSMUST00000161557.7	1643.34	-1.51742	0.201639	-7.52542	5.25513e-14	7.04462e-12
MSTRG.9749.1	1197.16	-1.67207	0.222218	-7.52446	5.29384e-14	7.05955e-12
MSTRG.9749.2	1197.16	-1.67207	0.222218	-7.52446	5.29384e-14	7.05955e-12
MSTRG.9749.4	1197.16	-1.67207	0.222218	-7.52446	5.29384e-14	7.05955e-12
ENSMUST00000161283.1	1769.58	1.23561	0.164208	7.52465	5.28608e-14	7.05955e-12
ENSMUST00000129798.7	273.763	-1.41011	0.187418	-7.5239	5.31653e-14	7.0806e-12
ENSMUST00000228514.1	83.2545	-2.27878	0.30288	-7.52371	5.32426e-14	7.08169e-12
ENSMUST00000061728.4	24.4313	2.35197	0.312684	7.52188	5.39944e-14	7.17236e-12
ENSMUST00000119341.1	43.5869	-2.15868	0.287181	-7.51678	5.61417e-14	7.44794e-12
ENSMUST00000222163.1	45.0982	-2.3339	0.310529	-7.51589	5.6524e-14	7.48896e-12
ENSMUST00000135688.1	78.2492	1.9316	0.257041	7.51476	5.70171e-14	7.54452e-12
ENSMUST00000138339.7	41.4165	-2.11494	0.281621	-7.50987	5.91864e-14	7.82147e-12
ENSMUST00000050859.12	1250.67	-1.42812	0.190173	-7.5096	5.93094e-14	7.82762e-12
ENSMUST00000000808.7	1619	1.20975	0.161191	7.50504	6.14078e-14	8.09414e-12
ENSMUST00000110716.7	1455.7	-1.33339	0.177895	-7.49535	6.61196e-14	8.70399e-12
ENSMUST00000111907.1	1365.32	1.48323	0.197911	7.49441	6.65948e-14	8.75529e-12
ENSMUST00000110719.2	1455.35	-1.33366	0.178016	-7.49179	6.79431e-14	8.92111e-12
MSTRG.9749.5	1195.4	-1.66921	0.222811	-7.49159	6.80467e-14	8.92326e-12
ENSMUST00000154803.1	23.4374	-2.34664	0.313286	-7.4904	6.86642e-14	8.99273e-12
MSTRG.9749.3	1192.71	-1.66854	0.222864	-7.4868	7.05746e-14	9.23112e-12
ENSMUST00000146591.1	265.247	-1.55176	0.207483	-7.47895	7.49214e-14	9.78718e-12
ENSMUST00000110721.7	1459.94	-1.31013	0.175191	-7.47832	7.52766e-14	9.82106e-12
MSTRG.7813.1	25.1927	2.37606	0.317764	7.47743	7.5792e-14	9.87572e-12
MSTRG.19457.1	450.132	-2.08531	0.278906	-7.47673	7.61968e-14	9.91584e-12
ENSMUST00000154270.7	1364.38	1.48067	0.198178	7.47145	7.93148e-14	1.03085e-11
ENSMUST00000140837.1	35.0855	-2.20937	0.295815	-7.46874	8.09639e-14	1.05095e-11
ENSMUST00000155164.1	26.1977	-2.29572	0.307435	-7.46732	8.18459e-14	1.06105e-11
ENSMUST00000076505.3	55.7209	-1.91201	0.256088	-7.46622	8.25302e-14	1.06857e-11
ENSMUST00000130429.2	26.2988	2.3431	0.313852	7.4656	8.29187e-14	1.07225e-11
ENSMUST00000115058.7	1210.69	1.14581	0.153561	7.46156	8.55017e-14	1.10286e-11
ENSMUST00000115059.7	1210.69	1.14581	0.153561	7.46156	8.55017e-14	1.10286e-11
ENSMUST00000160755.1	40.4719	2.30082	0.308459	7.45909	8.71238e-14	1.12237e-11
ENSMUST00000019143.8	3885.78	1.04632	0.140316	7.45686	8.86077e-14	1.14006e-11
ENSMUST00000199189.1	20.3325	-2.3497	0.315191	-7.45484	8.99768e-14	1.15622e-11
ENSMUST00000132294.8	81.4847	-2.25803	0.302934	-7.45386	9.06493e-14	1.1634e-11
ENSMUST00000222705.1	309.037	-1.66278	0.223236	-7.44854	9.43802e-14	1.20977e-11
ENSMUST00000032330.15	1360.24	1.47934	0.198626	7.44786	9.48677e-14	1.2145e-11
ENSMUST00000131691.7	696.854	-1.45628	0.195613	-7.44469	9.717e-14	1.24242e-11
ENSMUST00000177250.1	119.393	-1.73911	0.233642	-7.4435	9.80529e-14	1.25058e-11
MSTRG.16280.2	3921.66	1.04744	0.140718	7.44354	9.80218e-14	1.25058e-11
MSTRG.17213.4	1359.54	1.47917	0.198792	7.44079	1.00085e-13	1.27491e-11
MSTRG.17213.7	1359.25	1.47878	0.1988	7.43853	1.0181e-13	1.29527e-11
ENSMUST00000212657.1	1596.1	1.19931	0.161287	7.43586	1.03893e-13	1.32014e-11
ENSMUST00000205156.2	1360.97	1.47825	0.198809	7.43552	1.04154e-13	1.32182e-11
ENSMUST00000161366.1	228.06	1.46249	0.196701	7.43506	1.04521e-13	1.32319e-11
MSTRG.17213.6	1359.09	1.47848	0.19885	7.43516	1.04445e-13	1.32319e-11
MSTRG.8983.1	104.747	-1.83993	0.247523	-7.43337	1.05866e-13	1.33857e-11
ENSMUST00000123393.7	3110.59	1.04235	0.140323	7.42822	1.10065e-13	1.38995e-11
ENSMUST00000184835.1	146.27	-1.83389	0.247239	-7.41747	1.19379e-13	1.5057e-11
ENSMUST00000028748.12	1448.46	-1.32627	0.178851	-7.41552	1.21145e-13	1.5261e-11
ENSMUST00000090028.11	1448.1	-1.32654	0.178974	-7.41194	1.24467e-13	1.56603e-11
ENSMUST00000216995.1	57.7348	-1.98119	0.267363	-7.41012	1.26189e-13	1.58574e-11
ENSMUST00000114370.7	211.446	1.34791	0.182013	7.40555	1.30604e-13	1.63921e-11
MSTRG.2518.1	31.1541	-2.26439	0.305914	-7.40207	1.34081e-13	1.68078e-11
MSTRG.12300.1	447.46	-2.05198	0.277298	-7.3999	1.36287e-13	1.70635e-11
ENSMUST00000216130.1	49.7887	-2.01519	0.272593	-7.39267	1.43905e-13	1.79953e-11
ENSMUST00000169168.2	162.599	1.52353	0.206187	7.38906	1.47873e-13	1.84689e-11
ENSMUST00000125651.7	64.5993	1.82066	0.246426	7.38827	1.48753e-13	1.85562e-11
ENSMUST00000144332.1	524.98	1.31307	0.177893	7.38125	1.56811e-13	1.9514e-11
ENSMUST00000215711.1	172.925	-1.62008	0.219484	-7.38132	1.56723e-13	1.9514e-11
ENSMUST00000130405.1	83.1291	-1.90407	0.258544	-7.3646	1.77683e-13	2.20845e-11
ENSMUST00000109409.7	1492.63	-1.21741	0.16546	-7.35774	1.87044e-13	2.32197e-11
ENSMUST00000108281.7	254.749	1.39608	0.189801	7.35553	1.90172e-13	2.35795e-11
ENSMUST00000102976.3	2057.92	1.26269	0.17184	7.34807	2.0109e-13	2.49031e-11
MSTRG.21451.3	1202.92	1.14133	0.155366	7.3461	2.04067e-13	2.52412e-11
MSTRG.6621.1	5548.85	-1.15805	0.157694	-7.34365	2.07844e-13	2.56774e-11
MSTRG.20319.4	1189.79	-1.05004	0.143049	-7.34041	2.12937e-13	2.62748e-11
ENSMUST00000034874.13	25.2746	-2.25819	0.307661	-7.33988	2.13783e-13	2.63476e-11
MSTRG.5214.1	5145.11	1.55016	0.21123	7.33875	2.15605e-13	2.65401e-11
ENSMUST00000163691.2	115.131	-1.61079	0.219593	-7.33536	2.21123e-13	2.71868e-11
ENSMUST00000044664.11	169.127	1.54315	0.210562	7.32873	2.32343e-13	2.85319e-11
MSTRG.13003.3	254.071	1.50189	0.205005	7.32611	2.36925e-13	2.90598e-11
ENSMUST00000160753.7	155.262	-1.5177	0.207172	-7.32577	2.37539e-13	2.90655e-11
MSTRG.18559.6	3080.14	-0.956531	0.13057	-7.32581	2.37462e-13	2.90655e-11
ENSMUST00000179768.7	273.987	1.37966	0.188365	7.32442	2.39939e-13	2.93241e-11
ENSMUST00000187312.1	26.1416	-2.25949	0.308511	-7.32385	2.40947e-13	2.94122e-11
ENSMUST00000162409.7	149.189	-1.57204	0.214675	-7.32287	2.42722e-13	2.95936e-11
ENSMUST00000162018.1	1024.05	-1.02799	0.140385	-7.32268	2.43074e-13	2.96013e-11
ENSMUST00000039998.10	254.662	1.40746	0.192336	7.31772	2.52228e-13	3.06796e-11
MSTRG.11343.1	9206.1	-0.98842	0.135133	-7.31444	2.58455e-13	3.13633e-11
ENSMUST00000188260.6	251.911	1.50645	0.205956	7.31444	2.58462e-13	3.13633e-11
ENSMUST00000030074.7	3063.81	-1.09844	0.150191	-7.31365	2.59984e-13	3.15107e-11
ENSMUST00000035115.4	237.921	-1.47929	0.202294	-7.31256	2.62102e-13	3.17298e-11
ENSMUST00000184356.1	22.2479	2.32114	0.317784	7.30412	2.79078e-13	3.37451e-11
MSTRG.13629.2	3048.21	-1.0985	0.150465	-7.30066	2.86361e-13	3.45849e-11
ENSMUST00000142882.1	613.752	-1.44019	0.197357	-7.29739	2.93401e-13	3.53934e-11
ENSMUST00000025912.8	696.974	1.15625	0.158513	7.29434	3.00117e-13	3.61609e-11
MSTRG.15102.3	664.567	-1.29424	0.177868	-7.27645	3.42714e-13	4.12449e-11
ENSMUST00000135888.7	2834.43	1.41442	0.19448	7.27284	3.52017e-13	4.23147e-11
ENSMUST00000160443.7	1518.5	-1.49328	0.205384	-7.27068	3.57675e-13	4.29445e-11
ENSMUST00000122205.8	2884.33	1.41383	0.194593	7.2656	3.71398e-13	4.45399e-11
MSTRG.13973.1	265.878	-1.98969	0.273887	-7.26462	3.74077e-13	4.48087e-11
ENSMUST00000016110.12	2867.48	1.41336	0.194584	7.26353	3.7713e-13	4.51217e-11
ENSMUST00000103605.2	36.0416	-2.1282	0.293109	-7.26076	3.84927e-13	4.60008e-11
MSTRG.19936.3	1187.58	1.25692	0.17316	7.25872	3.90776e-13	4.66453e-11
ENSMUST00000128926.7	724.99	-1.50901	0.207926	-7.25742	3.94557e-13	4.70418e-11
ENSMUST00000203412.1	103.503	-1.86316	0.256778	-7.25591	3.98969e-13	4.75126e-11
MSTRG.13003.4	250.086	1.50431	0.207371	7.25418	4.04092e-13	4.80668e-11
MSTRG.15214.4	5017.55	1.04451	0.143992	7.25393	4.04852e-13	4.81013e-11
ENSMUST00000125576.1	534.856	1.17407	0.161979	7.24832	4.21988e-13	5.00792e-11
ENSMUST00000034904.13	5205.68	0.99419	0.137244	7.24396	4.35757e-13	5.16534e-11
MSTRG.13652.2	897.281	1.06298	0.146745	7.24372	4.36538e-13	5.16861e-11
ENSMUST00000111588.8	56.9565	2.29955	0.317518	7.24225	4.41288e-13	5.21882e-11
MSTRG.19936.4	1004.49	1.25418	0.173219	7.24042	4.47285e-13	5.28363e-11
MSTRG.1076.1	31.0592	-2.2362	0.308878	-7.23974	4.49551e-13	5.30429e-11
ENSMUST00000197259.4	99.693	-1.60832	0.222247	-7.23663	4.59966e-13	5.42093e-11
MSTRG.12395.2	6198.49	2.28395	0.315672	7.23519	4.64889e-13	5.47265e-11
ENSMUST00000205277.1	22.6442	2.25624	0.312111	7.22895	4.86739e-13	5.72329e-11
MSTRG.13322.1	124.291	-2.04432	0.282899	-7.22633	4.96213e-13	5.828e-11
MSTRG.10034.2	783.649	1.05368	0.14587	7.2234	5.07054e-13	5.9485e-11
ENSMUST00000139530.7	878.569	1.18608	0.164213	7.2228	5.09269e-13	5.96765e-11
ENSMUST00000164938.7	112.643	1.574	0.217957	7.22161	5.13767e-13	6.01348e-11
ENSMUST00000130541.7	129.154	1.70222	0.235981	7.21336	5.45885e-13	6.38211e-11
ENSMUST00000114872.8	169.134	-1.77863	0.246645	-7.21131	5.54171e-13	6.4716e-11
ENSMUST00000217186.1	281.528	1.7021	0.236206	7.20599	5.76241e-13	6.72168e-11
MSTRG.19852.1	273.625	-1.56061	0.216788	-7.19879	6.075e-13	7.07824e-11
ENSMUST00000141181.7	442.347	-1.24452	0.172918	-7.19714	6.14875e-13	7.15603e-11
ENSMUST00000135398.1	131.919	-1.76736	0.245684	-7.19363	6.30923e-13	7.33446e-11
ENSMUST00000049150.7	24.8384	-2.22346	0.309287	-7.189	6.52683e-13	7.57882e-11
ENSMUST00000192564.1	279.419	-1.65412	0.230099	-7.18874	6.53942e-13	7.58484e-11
ENSMUST00000133265.1	470.871	-1.54344	0.21482	-7.18481	6.73005e-13	7.79711e-11
ENSMUST00000153431.1	1501.73	1.19482	0.166315	7.18407	6.76678e-13	7.8308e-11
ENSMUST00000161114.1	1664.53	-1.04986	0.146191	-7.18144	6.89825e-13	7.97394e-11
MSTRG.2250.2	318.777	1.55641	0.216829	7.17806	7.0706e-13	8.16395e-11
ENSMUST00000105744.7	1657.01	-1.55664	0.216928	-7.17584	7.18655e-13	8.28849e-11
MSTRG.7560.1	155.726	-1.66452	0.232067	-7.17257	7.36007e-13	8.47907e-11
MSTRG.6271.1	156.179	-1.75744	0.245211	-7.16704	7.66379e-13	8.81904e-11
ENSMUST00000229450.1	128.221	-1.99598	0.278535	-7.16601	7.7215e-13	8.87547e-11
MSTRG.6239.1	41.3208	-2.08546	0.291087	-7.16441	7.81227e-13	8.96975e-11
ENSMUST00000032288.5	22.5113	-2.25148	0.314411	-7.16094	8.01246e-13	9.18929e-11
ENSMUST00000041415.4	615.164	-1.212	0.169292	-7.15922	8.11387e-13	9.29519e-11
ENSMUST00000123664.1	42.3147	2.01225	0.281087	7.15882	8.13773e-13	9.31211e-11
ENSMUST00000153379.7	76.3693	-1.85451	0.259283	-7.15245	8.52421e-13	9.74348e-11
ENSMUST00000163026.7	1546.57	-1.49116	0.208562	-7.14972	8.6955e-13	9.92818e-11
ENSMUST00000176162.7	198.947	1.53329	0.214528	7.14728	8.85162e-13	1.00952e-10
ENSMUST00000160912.1	1545.54	-1.48995	0.208611	-7.14225	9.18164e-13	1.04599e-10
ENSMUST00000089293.10	726.464	-1.52475	0.213516	-7.14117	9.25401e-13	1.05306e-10
ENSMUST00000198439.4	38.646	-2.09562	0.293961	-7.12891	1.01168e-12	1.14997e-10
ENSMUST00000064445.1	20.2719	2.24237	0.31472	7.12498	1.04097e-12	1.18195e-10
MSTRG.14344.2	1827.74	-1.54764	0.217296	-7.12226	1.06168e-12	1.20413e-10
ENSMUST00000142197.1	143.508	-1.42847	0.200646	-7.11932	1.08457e-12	1.22873e-10
ENSMUST00000226727.1	102.289	1.52319	0.213988	7.11812	1.0941e-12	1.23815e-10
ENSMUST00000131216.7	217.623	1.74163	0.244741	7.11619	1.10949e-12	1.25418e-10
ENSMUST00000060576.7	193.899	1.52146	0.213867	7.11404	1.12694e-12	1.27251e-10
ENSMUST00000163761.7	172.288	1.6891	0.237865	7.1011	1.23769e-12	1.39603e-10
MSTRG.9983.6	5574.73	1.26554	0.178227	7.1007	1.24127e-12	1.39852e-10
ENSMUST00000163078.7	5584.82	1.26517	0.178193	7.09998	1.24772e-12	1.40425e-10
MSTRG.14344.3	2008.25	-1.54165	0.217179	-7.09851	1.26105e-12	1.41769e-10
ENSMUST00000166802.8	120.477	-2.06539	0.291404	-7.08772	1.36342e-12	1.5311e-10
MSTRG.5364.1	5147.96	2.25094	0.317783	7.08327	1.40794e-12	1.57764e-10
ENSMUST00000107420.7	432.984	1.27186	0.179555	7.08338	1.40677e-12	1.57764e-10
MSTRG.14344.1	1782.4	-1.54078	0.217768	-7.07533	1.49098e-12	1.66885e-10
MSTRG.17967.1	186.564	-1.80697	0.255491	-7.07253	1.52129e-12	1.70092e-10
ENSMUST00000194462.5	1000.72	-1.65245	0.233671	-7.07171	1.53031e-12	1.70914e-10
ENSMUST00000103608.3	55.72	-1.99244	0.282024	-7.06481	1.60841e-12	1.79441e-10
MSTRG.12395.5	3348.63	2.226	0.315215	7.06183	1.64322e-12	1.83125e-10
ENSMUST00000092840.10	949.319	1.16382	0.164885	7.05838	1.68452e-12	1.87524e-10
MSTRG.12395.6	3342.51	2.22466	0.315203	7.05785	1.69102e-12	1.88043e-10
ENSMUST00000124562.3	60.505	-2.01686	0.285826	-7.05624	1.71063e-12	1.90017e-10
ENSMUST00000216150.1	60.7572	-2.05328	0.291013	-7.05562	1.71835e-12	1.90668e-10
ENSMUST00000171001.7	1748.51	-1.53949	0.218467	-7.04678	1.83103e-12	2.02951e-10
ENSMUST00000216047.1	143.789	-1.57893	0.224094	-7.04583	1.84354e-12	2.04117e-10
ENSMUST00000154208.7	1919.55	-1.53496	0.217939	-7.04309	1.88027e-12	2.07958e-10
ENSMUST00000099106.9	378.889	-1.41877	0.201508	-7.04073	1.9123e-12	2.11273e-10
ENSMUST00000137448.1	558.135	1.56725	0.222635	7.03955	1.92864e-12	2.12849e-10
ENSMUST00000127837.1	281.732	-1.47557	0.209718	-7.03597	1.9788e-12	2.18149e-10
ENSMUST00000141401.1	59.0753	-1.91424	0.272125	-7.0344	2.00114e-12	2.20375e-10
ENSMUST00000124129.7	1461.48	-1.15866	0.164718	-7.0342	2.00414e-12	2.20469e-10
ENSMUST00000231669.1	370.408	-1.80418	0.256801	-7.02559	2.13159e-12	2.34237e-10
ENSMUST00000142808.7	769.461	-1.47642	0.210403	-7.01709	2.26538e-12	2.48672e-10
ENSMUST00000084184.6	1892.11	-1.53496	0.218831	-7.01434	2.31038e-12	2.5334e-10
ENSMUST00000076034.7	111.423	-1.4683	0.209378	-7.01267	2.33813e-12	2.56109e-10
ENSMUST00000094463.4	44.3704	-2.03845	0.290748	-7.01104	2.36551e-12	2.58831e-10
ENSMUST00000230552.1	707.165	-1.18171	0.168655	-7.00666	2.44081e-12	2.66786e-10
ENSMUST00000156790.7	242.297	1.72977	0.247068	7.00119	2.53793e-12	2.77105e-10
MSTRG.16623.1	183.476	-1.41622	0.202293	-7.00086	2.54391e-12	2.77463e-10
MSTRG.13852.1	240.973	1.73122	0.247561	6.9931	2.68884e-12	2.92957e-10
MSTRG.10406.5	2204.77	1.18135	0.168952	6.99222	2.70565e-12	2.94476e-10
ENSMUST00000198062.1	20.3796	-2.19983	0.314832	-6.98734	2.80154e-12	3.04589e-10
ENSMUST00000167323.2	84.575	-1.7291	0.247542	-6.98507	2.84712e-12	3.09216e-10
ENSMUST00000145588.1	670.126	-1.12532	0.161188	-6.98144	2.92178e-12	3.16988e-10
MSTRG.13040.1	75.2816	-1.66315	0.238307	-6.97903	2.97228e-12	3.22126e-10
ENSMUST00000025580.9	5094.22	1.24676	0.178858	6.97069	3.15389e-12	3.41447e-10
ENSMUST00000109616.8	692.532	-1.49261	0.214289	-6.96542	3.27421e-12	3.54099e-10
MSTRG.2448.2	585.458	-1.22809	0.176368	-6.9632	3.32622e-12	3.59344e-10
ENSMUST00000160037.7	3002.8	-0.962855	0.138331	-6.96051	3.39035e-12	3.65887e-10
ENSMUST00000142565.1	209.811	1.44682	0.20794	6.95785	3.45501e-12	3.72472e-10
ENSMUST00000107563.1	1410.02	-1.21314	0.174395	-6.95625	3.49442e-12	3.76325e-10
MSTRG.14344.8	1831.9	-1.52956	0.219894	-6.95591	3.50302e-12	3.76855e-10
MSTRG.20548.1	1116.04	-0.925904	0.133114	-6.95571	3.5079e-12	3.76984e-10
ENSMUST00000132215.1	113.421	-1.91022	0.274686	-6.95419	3.54605e-12	3.80684e-10
MSTRG.19851.12	7936.64	-0.914052	0.131477	-6.95217	3.59704e-12	3.85754e-10
ENSMUST00000180472.1	20.4648	-2.2032	0.316928	-6.95173	3.60831e-12	3.86557e-10
MSTRG.16638.1	721.599	-1.36157	0.195886	-6.95082	3.6316e-12	3.88646e-10
ENSMUST00000130615.1	389.307	1.30064	0.187231	6.94673	3.73842e-12	3.9966e-10
ENSMUST00000149174.2	7342.99	0.969655	0.139596	6.94617	3.75326e-12	4.00828e-10
ENSMUST00000138797.1	513.572	1.21851	0.175426	6.94601	3.75769e-12	4.00883e-10
MSTRG.18005.2	394.625	1.37315	0.197706	6.94539	3.77421e-12	4.02226e-10
ENSMUST00000164773.1	302.612	1.53381	0.220903	6.94335	3.82922e-12	4.07665e-10
MSTRG.16280.1	4884.34	1.01874	0.146733	6.94286	3.84253e-12	4.08657e-10
MSTRG.13130.1	157.337	-1.34182	0.193284	-6.94221	3.86017e-12	4.10107e-10
ENSMUST00000151342.1	585.235	-1.23128	0.177388	-6.94116	3.88887e-12	4.12728e-10
ENSMUST00000120584.1	64.7737	1.8683	0.269197	6.94027	3.91358e-12	4.14921e-10
ENSMUST00000180733.1	148.966	-1.37775	0.198541	-6.93937	3.93841e-12	4.17122e-10
ENSMUST00000165762.7	47.7961	-2.04915	0.295345	-6.93815	3.97257e-12	4.20304e-10
MSTRG.2448.1	598.142	-1.22695	0.177015	-6.93134	4.16869e-12	4.39695e-10
ENSMUST00000231833.1	260.589	-1.40055	0.202059	-6.93141	4.16677e-12	4.39695e-10
ENSMUST00000232106.1	355.629	-1.52304	0.219733	-6.93134	4.16872e-12	4.39695e-10
ENSMUST00000145846.1	646.276	1.23676	0.178447	6.93071	4.18726e-12	4.41196e-10
ENSMUST00000125238.7	505.722	-1.26701	0.182825	-6.93019	4.20277e-12	4.42064e-10
ENSMUST00000161590.3	365.235	-1.40673	0.202986	-6.93014	4.20413e-12	4.42064e-10
ENSMUST00000190934.1	44.4546	-2.0511	0.295977	-6.92993	4.21062e-12	4.42293e-10
ENSMUST00000188944.1	18.7423	-2.18442	0.315386	-6.92617	4.3238e-12	4.53716e-10
ENSMUST00000136726.1	3076.71	1.39684	0.201704	6.92518	4.35435e-12	4.56453e-10
ENSMUST00000176001.1	19.5921	2.1955	0.317449	6.91606	4.64387e-12	4.86306e-10
MSTRG.7379.2	828.374	-1.16749	0.16886	-6.91393	4.714e-12	4.93145e-10
ENSMUST00000194693.1	5535.86	1.02582	0.14845	6.91024	4.83834e-12	5.05636e-10
ENSMUST00000114188.2	132.777	-1.42861	0.206827	-6.90728	4.94033e-12	5.15768e-10
ENSMUST00000145993.7	1635.28	-1.14694	0.166079	-6.90595	4.98672e-12	5.20082e-10
MSTRG.19936.1	366.886	1.29539	0.187587	6.90552	5.00194e-12	5.21138e-10
MSTRG.18559.4	3407.39	-0.936896	0.13569	-6.90467	5.03194e-12	5.2373e-10
ENSMUST00000025500.6	191.858	1.42544	0.206725	6.89534	5.37352e-12	5.58715e-10
ENSMUST00000231080.1	61.7671	-1.77076	0.256978	-6.89071	5.55138e-12	5.76623e-10
ENSMUST00000032874.13	19.631	-2.17887	0.316273	-6.8892	5.61061e-12	5.81595e-10
ENSMUST00000177895.7	19.631	-2.17887	0.316273	-6.8892	5.61061e-12	5.81595e-10
MSTRG.11481.29	1272.88	-1.20581	0.175062	-6.88786	5.66365e-12	5.86499e-10
ENSMUST00000115098.6	675.57	-1.33563	0.194022	-6.88391	5.82326e-12	6.02419e-10
ENSMUST00000156297.1	520.648	-1.68764	0.245369	-6.87798	6.07084e-12	6.27398e-10
ENSMUST00000150176.1	308.216	1.30194	0.189382	6.87465	6.21414e-12	6.4156e-10
MSTRG.10103.1	1328.54	0.967646	0.140794	6.87277	6.29674e-12	6.49433e-10
MSTRG.20114.1	60.2362	1.76973	0.257551	6.87139	6.35814e-12	6.55106e-10
ENSMUST00000159587.1	1500.22	1.21463	0.176785	6.8707	6.38879e-12	6.57602e-10
MSTRG.13775.2	202.114	-1.56074	0.227271	-6.86732	6.54214e-12	6.72711e-10
ENSMUST00000216664.1	136.316	2.14487	0.312634	6.86063	6.85588e-12	7.04265e-10
ENSMUST00000159554.6	371.782	-1.39414	0.203399	-6.85421	7.17083e-12	7.35879e-10
ENSMUST00000138076.1	1093.58	1.00559	0.146747	6.85254	7.25521e-12	7.43793e-10
ENSMUST00000068275.11	16.1535	2.17408	0.317758	6.84194	7.81268e-12	8.00143e-10
ENSMUST00000084521.10	759.747	1.03439	0.151241	6.83938	7.95344e-12	8.13746e-10
MSTRG.6268.5	853.859	-1.76974	0.258812	-6.83794	8.03397e-12	8.21165e-10
ENSMUST00000176060.7	254.374	1.16892	0.17096	6.83739	8.06494e-12	8.23508e-10
MSTRG.14344.12	1505.28	-1.5479	0.22643	-6.83613	8.13638e-12	8.29976e-10
ENSMUST00000153509.1	426.362	1.20468	0.176357	6.83092	8.43714e-12	8.598e-10
ENSMUST00000211936.1	635.746	1.2285	0.17987	6.82993	8.49537e-12	8.64873e-10
ENSMUST00000064872.12	1047.11	0.92353	0.135254	6.8281	8.60446e-12	8.75109e-10
ENSMUST00000078494.5	148523	-0.985203	0.144293	-6.8278	8.62278e-12	8.76102e-10
ENSMUST00000144621.7	587.476	-1.38854	0.203381	-6.8273	8.65295e-12	8.78296e-10
ENSMUST00000229480.1	58.7163	-1.80632	0.264841	-6.82039	9.07913e-12	9.20641e-10
ENSMUST00000220888.1	99.4214	-1.69127	0.248123	-6.81628	9.34269e-12	9.4643e-10
MSTRG.10583.1	19.3843	2.16033	0.31704	6.81404	9.48934e-12	9.60337e-10
ENSMUST00000025833.6	1328.77	0.965094	0.14165	6.81324	9.54228e-12	9.6474e-10
ENSMUST00000163239.7	208.154	-1.70852	0.250877	-6.81019	9.74705e-12	9.84471e-10
ENSMUST00000210414.1	128.601	-1.73211	0.254394	-6.80875	9.84531e-12	9.93416e-10
ENSMUST00000215425.1	399.378	-1.23479	0.181408	-6.80672	9.98486e-12	1.00651e-09
ENSMUST00000165248.7	46.6111	-2.01471	0.296037	-6.80559	1.00634e-11	1.01343e-09
ENSMUST00000037142.11	1409.25	1.16114	0.170638	6.80469	1.01264e-11	1.01803e-09
ENSMUST00000056047.13	38.5315	-1.95972	0.288003	-6.80452	1.01389e-11	1.01803e-09
ENSMUST00000225329.1	38.5315	-1.95972	0.288003	-6.80452	1.01389e-11	1.01803e-09
ENSMUST00000045896.10	379.423	-1.77811	0.261375	-6.80291	1.02527e-11	1.02844e-09
ENSMUST00000229130.1	107.715	-1.5548	0.228646	-6.80003	1.04599e-11	1.0482e-09
ENSMUST00000217221.1	104.046	-1.70824	0.251232	-6.79945	1.05016e-11	1.05135e-09
ENSMUST00000124783.7	28.7679	-2.08873	0.307254	-6.79807	1.06027e-11	1.06044e-09
ENSMUST00000190870.1	25.3338	2.15345	0.316787	6.79779	1.06237e-11	1.0615e-09
MSTRG.10103.2	1326.59	0.962264	0.141672	6.79221	1.10431e-11	1.10233e-09
ENSMUST00000141732.7	534.727	1.06515	0.156825	6.79199	1.10595e-11	1.10289e-09
ENSMUST00000184355.1	159.058	-1.64287	0.242019	-6.78821	1.13531e-11	1.13107e-09
MSTRG.291.15	248.676	-1.61132	0.23775	-6.77738	1.22376e-11	1.21801e-09
ENSMUST00000144079.1	107.627	1.59954	0.236033	6.77677	1.22894e-11	1.22198e-09
ENSMUST00000053484.7	476.351	1.10492	0.163099	6.77456	1.24782e-11	1.23954e-09
ENSMUST00000036092.9	887.091	-1.29405	0.191128	-6.7706	1.28251e-11	1.27277e-09
ENSMUST00000125911.8	1065.25	0.91639	0.135384	6.76884	1.29818e-11	1.28707e-09
ENSMUST00000223643.1	1534.37	1.32656	0.196008	6.76788	1.30687e-11	1.29444e-09
ENSMUST00000225824.1	37.312	-2.05843	0.304232	-6.76599	1.32396e-11	1.3101e-09
ENSMUST00000113494.8	15.3156	2.14972	0.317741	6.76566	1.32704e-11	1.31187e-09
ENSMUST00000232437.1	381.279	-1.77382	0.262193	-6.76533	1.33008e-11	1.31361e-09
MSTRG.20764.2	6002.92	0.987941	0.146082	6.76292	1.35242e-11	1.33439e-09
ENSMUST00000205158.1	49.7931	-1.98343	0.293403	-6.76007	1.37923e-11	1.35953e-09
ENSMUST00000204299.1	237.864	1.48097	0.219147	6.75787	1.40036e-11	1.37903e-09
ENSMUST00000030090.3	532.267	1.54102	0.228186	6.75334	1.44478e-11	1.4214e-09
ENSMUST00000107444.7	532.423	1.54132	0.228238	6.75313	1.44689e-11	1.42212e-09
ENSMUST00000097360.2	260.727	-1.73205	0.256551	-6.75127	1.46558e-11	1.43911e-09
ENSMUST00000209526.1	318.048	1.64674	0.243937	6.75068	1.47156e-11	1.4436e-09
ENSMUST00000142266.1	29.4964	-2.02094	0.299799	-6.74099	1.57315e-11	1.54177e-09
ENSMUST00000096350.10	109.479	-1.55366	0.2305	-6.74041	1.57939e-11	1.54641e-09
MSTRG.12395.4	5206.33	2.1167	0.314071	6.73958	1.58846e-11	1.55381e-09
ENSMUST00000206103.1	2855.89	-0.882846	0.131	-6.73928	1.59178e-11	1.55557e-09
MSTRG.3617.3	5726.53	-1.25283	0.185946	-6.7376	1.61019e-11	1.57206e-09
ENSMUST00000202141.1	42.4211	-1.96467	0.291608	-6.73738	1.61264e-11	1.57295e-09
ENSMUST00000038211.12	1541.91	1.11014	0.164807	6.73599	1.62822e-11	1.58664e-09
ENSMUST00000078756.6	2748.07	1.85452	0.275321	6.73583	1.62992e-11	1.58678e-09
ENSMUST00000149721.1	37.9434	-1.89062	0.280862	-6.7315	1.67917e-11	1.63319e-09
MSTRG.6894.1	586.13	1.19034	0.176883	6.72955	1.70194e-11	1.65375e-09
ENSMUST00000115438.9	363.386	1.1274	0.167586	6.72726	1.72893e-11	1.67839e-09
ENSMUST00000017839.2	149.948	1.42162	0.211357	6.72617	1.74188e-11	1.68936e-09
ENSMUST00000029625.7	15.7567	-2.13563	0.317606	-6.72414	1.76629e-11	1.71142e-09
MSTRG.6050.8	3732.34	1.36712	0.203367	6.72244	1.78709e-11	1.72993e-09
ENSMUST00000198564.1	439.566	1.91095	0.284306	6.72145	1.79928e-11	1.74008e-09
ENSMUST00000206824.1	128.586	-1.38098	0.205502	-6.72001	1.81715e-11	1.75571e-09
ENSMUST00000131530.7	39.2391	-1.87607	0.279213	-6.71914	1.82798e-11	1.76451e-09
ENSMUST00000153926.7	42.8243	1.91173	0.284659	6.71584	1.86983e-11	1.8032e-09
ENSMUST00000021729.8	4048.16	1.01106	0.150583	6.71429	1.8898e-11	1.82053e-09
MSTRG.5813.1	1825.76	1.65131	0.245944	6.71417	1.89134e-11	1.82053e-09
ENSMUST00000201814.3	378.317	-1.25289	0.186634	-6.71309	1.90546e-11	1.83239e-09
ENSMUST00000155795.2	135.033	-1.65935	0.247233	-6.71167	1.92406e-11	1.84855e-09
ENSMUST00000114873.7	266.174	-1.73467	0.258531	-6.70973	1.94978e-11	1.8715e-09
ENSMUST00000204863.1	2476.87	-1.44515	0.215493	-6.70625	1.99687e-11	1.9149e-09
ENSMUST00000033321.10	306.831	1.13592	0.169388	6.70604	1.99972e-11	1.91584e-09
ENSMUST00000043335.10	186.886	1.51269	0.225643	6.70393	2.02883e-11	1.94191e-09
ENSMUST00000138669.1	428.133	1.0922	0.162932	6.70341	2.0361e-11	1.94705e-09
MSTRG.4093.1	23.1832	2.13021	0.317787	6.70326	2.03819e-11	1.94723e-09
ENSMUST00000231350.1	224.75	-1.74024	0.259815	-6.698	2.11296e-11	2.01678e-09
ENSMUST00000172017.1	27.2968	-2.06348	0.308222	-6.69477	2.16007e-11	2.05983e-09
ENSMUST00000169772.2	209.947	-1.68878	0.252394	-6.69106	2.21564e-11	2.11086e-09
ENSMUST00000146514.7	2381.29	1.00726	0.150603	6.68821	2.25918e-11	2.15034e-09
ENSMUST00000119182.1	152.317	-1.60523	0.240233	-6.68196	2.35768e-11	2.24201e-09
MSTRG.803.1	198.471	-1.2112	0.181451	-6.67507	2.47114e-11	2.34772e-09
ENSMUST00000199156.1	518.948	1.37257	0.205654	6.67418	2.4862e-11	2.35984e-09
ENSMUST00000153805.7	1236.05	1.0887	0.163128	6.67391	2.49071e-11	2.36193e-09
ENSMUST00000178523.1	210.183	1.34476	0.201679	6.6678	2.59669e-11	2.46015e-09
MSTRG.14344.11	2678.14	-1.511	0.226802	-6.66222	2.6973e-11	2.55311e-09
ENSMUST00000070522.13	584.841	1.11875	0.167952	6.66112	2.71745e-11	2.56981e-09
ENSMUST00000122975.7	59.1503	-1.87092	0.280885	-6.66082	2.72309e-11	2.57277e-09
ENSMUST00000170139.7	210.969	-1.68642	0.253197	-6.6605	2.72898e-11	2.57595e-09
ENSMUST00000156096.7	344.65	1.11413	0.167279	6.6603	2.73262e-11	2.57702e-09
MSTRG.17164.1	1738.35	-1.42181	0.213567	-6.65743	2.78653e-11	2.62544e-09
ENSMUST00000142928.1	30.908	1.96257	0.294837	6.65645	2.80521e-11	2.64061e-09
ENSMUST00000151924.1	45.9014	-1.81468	0.272658	-6.65552	2.82306e-11	2.65497e-09
ENSMUST00000116317.8	847.62	-1.37284	0.206339	-6.6533	2.86594e-11	2.69047e-09
ENSMUST00000093369.4	147.782	-1.51637	0.227913	-6.65329	2.86606e-11	2.69047e-09
ENSMUST00000115436.8	359.589	1.12017	0.168422	6.65098	2.91152e-11	2.73065e-09
MSTRG.3618.1	269.15	-1.58264	0.23802	-6.64919	2.94706e-11	2.76145e-09
ENSMUST00000146967.1	62.9166	-1.7836	0.268264	-6.64868	2.95742e-11	2.76862e-09
ENSMUST00000133447.1	89.3549	-1.63346	0.245779	-6.64608	3.0101e-11	2.81537e-09
MSTRG.961.9	1149.8	-1.62331	0.244307	-6.64452	3.042e-11	2.8426e-09
ENSMUST00000051236.10	1307.39	-1.39172	0.209556	-6.64129	3.10952e-11	2.9004e-09
ENSMUST00000187810.1	1307.39	-1.39172	0.209556	-6.64129	3.10952e-11	2.9004e-09
ENSMUST00000020003.14	191.114	1.62713	0.245019	6.64082	3.11943e-11	2.907e-09
ENSMUST00000059319.7	45.5147	1.91821	0.288881	6.64015	3.13364e-11	2.91759e-09
ENSMUST00000026377.8	156.738	-1.41322	0.212865	-6.63903	3.1575e-11	2.93714e-09
ENSMUST00000154415.1	158.56	1.3677	0.206103	6.63603	3.22249e-11	2.99487e-09
MSTRG.1716.4	2202.14	1.12553	0.169748	6.63057	3.34392e-11	3.10209e-09
ENSMUST00000132095.1	29.0758	-2.00837	0.302891	-6.63066	3.3418e-11	3.10209e-09
ENSMUST00000157071.7	196.345	1.22122	0.184247	6.62817	3.39885e-11	3.15019e-09
ENSMUST00000144081.7	26214.7	-1.10032	0.166024	-6.62749	3.41431e-11	3.16167e-09
ENSMUST00000142292.7	43.8706	1.85033	0.279256	6.62594	3.45053e-11	3.19232e-09
ENSMUST00000185512.1	128.252	1.39217	0.21013	6.62528	3.466e-11	3.20373e-09
MSTRG.13382.1	19.0142	2.08794	0.315204	6.62407	3.49444e-11	3.22711e-09
ENSMUST00000228980.1	67.5405	-1.76061	0.26598	-6.61934	3.60812e-11	3.32722e-09
ENSMUST00000173903.1	674.18	1.00021	0.151107	6.61926	3.60998e-11	3.32722e-09
ENSMUST00000171736.7	29.8258	-1.99521	0.301429	-6.61915	3.61259e-11	3.32722e-09
ENSMUST00000162248.1	229.124	-1.54843	0.23409	-6.61467	3.72371e-11	3.42648e-09
ENSMUST00000092302.10	122.568	-1.40698	0.2128	-6.61173	3.79845e-11	3.49211e-09
ENSMUST00000021259.8	87.5101	1.73666	0.262679	6.61133	3.80893e-11	3.49861e-09
ENSMUST00000160359.1	588.805	1.11704	0.169331	6.59677	4.20201e-11	3.85621e-09
MSTRG.9310.2	2057.81	0.939378	0.142431	6.59531	4.24373e-11	3.89101e-09
ENSMUST00000164302.7	207.967	-1.66702	0.252978	-6.58957	4.41115e-11	4.0409e-09
ENSMUST00000229881.1	64.9395	-1.73071	0.262889	-6.58341	4.59786e-11	4.20441e-09
ENSMUST00000172098.1	152.93	-1.39535	0.211949	-6.58342	4.59756e-11	4.20441e-09
ENSMUST00000187055.1	155.703	1.38723	0.21072	6.58325	4.60261e-11	4.20501e-09
ENSMUST00000167085.7	265.295	-1.6161	0.245647	-6.57896	4.73747e-11	4.32435e-09
ENSMUST00000097496.2	707.584	1.15916	0.176284	6.57554	4.8477e-11	4.42104e-09
ENSMUST00000105495.7	554.185	1.12631	0.17149	6.56776	5.10762e-11	4.65393e-09
ENSMUST00000051401.3	301.356	-1.49623	0.227881	-6.56585	5.17369e-11	4.70995e-09
ENSMUST00000060761.6	147.204	-1.74175	0.265345	-6.56408	5.23567e-11	4.75791e-09
ENSMUST00000053498.12	783.261	0.979335	0.149196	6.56409	5.23518e-11	4.75791e-09
ENSMUST00000205394.1	283.038	-1.39973	0.213464	-6.5572	5.48282e-11	4.97809e-09
ENSMUST00000011152.13	465.493	1.10857	0.169075	6.55669	5.50159e-11	4.98629e-09
ENSMUST00000008350.15	321.183	1.26923	0.193576	6.55675	5.49945e-11	4.98629e-09
ENSMUST00000185681.1	223.326	1.41176	0.215386	6.55456	5.5807e-11	5.05352e-09
ENSMUST00000140716.1	51.1166	-2.03751	0.310918	-6.55322	5.63099e-11	5.09455e-09
MSTRG.3619.1	217.113	-1.56056	0.238246	-6.5502	5.74612e-11	5.19413e-09
ENSMUST00000098524.4	464.857	1.10843	0.169227	6.54995	5.75571e-11	5.19821e-09
ENSMUST00000188965.6	762.473	-1.61365	0.246467	-6.54711	5.86625e-11	5.29338e-09
MSTRG.21144.1	988.101	-1.11347	0.170144	-6.5443	5.9774e-11	5.38892e-09
ENSMUST00000200607.4	684.725	0.973975	0.148962	6.53839	6.21841e-11	5.60127e-09
ENSMUST00000215553.1	16.6689	-2.07748	0.317758	-6.53792	6.23784e-11	5.61384e-09
MSTRG.3617.1	5352.13	-1.2423	0.190023	-6.53764	6.24971e-11	5.61958e-09
ENSMUST00000039557.8	873.543	0.961721	0.147239	6.53169	6.50334e-11	5.84251e-09
ENSMUST00000176999.7	234.326	-1.39106	0.213045	-6.52941	6.60274e-11	5.92661e-09
MSTRG.15214.8	3443.57	1.02106	0.156409	6.52818	6.65749e-11	5.97052e-09
ENSMUST00000195423.1	285.319	-1.38024	0.211526	-6.52516	6.79284e-11	6.08657e-09
MSTRG.3617.4	5323.4	-1.21574	0.186377	-6.52301	6.89109e-11	6.16922e-09
ENSMUST00000123786.7	71.1046	-1.80515	0.276893	-6.51931	7.06299e-11	6.31758e-09
ENSMUST00000032259.5	1302.54	-1.40805	0.21609	-6.51605	7.2181e-11	6.45069e-09
MSTRG.10004.2	4186.88	1.24363	0.190877	6.51532	7.25326e-11	6.46748e-09
ENSMUST00000144662.7	4190.18	1.24311	0.190799	6.51527	7.25584e-11	6.46748e-09
ENSMUST00000025595.4	4186.88	1.24363	0.190877	6.51532	7.25326e-11	6.46748e-09
ENSMUST00000112751.1	1702.93	-1.1829	0.181602	-6.5137	7.33207e-11	6.52975e-09
MSTRG.12325.5	2808.19	-1.48577	0.228122	-6.51303	7.36498e-11	6.55336e-09
ENSMUST00000125436.7	46.1316	-1.82627	0.280445	-6.51206	7.41278e-11	6.59016e-09
ENSMUST00000058748.1	62.8523	1.71746	0.26381	6.51022	7.50432e-11	6.66577e-09
MSTRG.10004.3	4188.11	1.24306	0.190963	6.5094	7.54541e-11	6.69645e-09
ENSMUST00000004378.14	44.3558	-1.8575	0.285416	-6.50805	7.6134e-11	6.75094e-09
ENSMUST00000133757.7	1169.55	0.987814	0.151806	6.50709	7.66223e-11	6.78836e-09
ENSMUST00000185424.1	219.297	1.40092	0.215333	6.50583	7.72669e-11	6.83956e-09
ENSMUST00000084382.5	84.2717	-1.62351	0.249776	-6.49988	8.03816e-11	7.10912e-09
ENSMUST00000150459.2	607.625	1.4187	0.21835	6.49736	8.17444e-11	7.22341e-09
MSTRG.17970.1	59.3866	-1.68931	0.260068	-6.49565	8.26744e-11	7.29929e-09
MSTRG.1573.13	563.811	-1.51417	0.233146	-6.49452	8.33005e-11	7.34823e-09
MSTRG.17075.1	4409.77	1.31181	0.202194	6.48787	8.70589e-11	7.67317e-09
ENSMUST00000149415.1	32979.1	-1.04593	0.161324	-6.48343	8.96602e-11	7.89565e-09
ENSMUST00000125742.7	90.536	1.55299	0.239622	6.481	9.11167e-11	8.01702e-09
ENSMUST00000218196.1	146.267	1.63534	0.252374	6.47983	9.18279e-11	8.07266e-09
ENSMUST00000002292.14	42250.6	-1.03589	0.160072	-6.47137	9.71155e-11	8.53017e-09
ENSMUST00000230785.1	26.6258	-1.96435	0.303562	-6.47098	9.73692e-11	8.54513e-09
ENSMUST00000142991.1	28.1682	-1.94597	0.30087	-6.46779	9.94433e-11	8.71968e-09
ENSMUST00000177883.7	17.1129	-2.05409	0.317607	-6.46739	9.97104e-11	8.73562e-09
ENSMUST00000037416.12	450.419	-1.39053	0.215115	-6.46413	1.01885e-10	8.91847e-09
MSTRG.3375.2	1661.4	1.10343	0.170755	6.46209	1.03268e-10	9.03185e-09
ENSMUST00000200495.1	140.295	1.37489	0.212798	6.46101	1.04006e-10	9.08866e-09
MSTRG.14738.1	656.8	-1.27848	0.197926	-6.4594	1.05117e-10	9.17785e-09
ENSMUST00000107803.6	43414.2	0.975644	0.151061	6.45861	1.05669e-10	9.21827e-09
ENSMUST00000042901.14	43558.8	0.976733	0.15126	6.4573	1.06588e-10	9.2905e-09
ENSMUST00000086209.9	1770.24	0.84862	0.131443	6.45616	1.0739e-10	9.3524e-09
ENSMUST00000096430.10	553.948	-1.01585	0.157391	-6.45428	1.08734e-10	9.46144e-09
ENSMUST00000140696.1	11072.6	-1.08703	0.168494	-6.45142	1.10806e-10	9.63351e-09
ENSMUST00000218623.1	410.875	1.42043	0.220198	6.45071	1.11326e-10	9.6705e-09
ENSMUST00000148385.7	43518.3	0.975039	0.151215	6.44801	1.13327e-10	9.83605e-09
ENSMUST00000151307.7	4012.14	1.23861	0.192263	6.44229	1.17684e-10	1.02055e-08
ENSMUST00000156223.1	80.0679	1.6366	0.25425	6.43698	1.21875e-10	1.056e-08
ENSMUST00000040504.11	99.9765	-1.62635	0.252685	-6.43625	1.22462e-10	1.05929e-08
ENSMUST00000113371.7	99.9765	-1.62635	0.252685	-6.43625	1.22462e-10	1.05929e-08
ENSMUST00000128118.1	7584.9	0.987182	0.153402	6.43527	1.23252e-10	1.06523e-08
ENSMUST00000126403.8	308.726	-1.34315	0.208938	-6.42846	1.28901e-10	1.11311e-08
ENSMUST00000137862.7	13.8633	2.04033	0.317408	6.4281	1.29206e-10	1.11481e-08
ENSMUST00000209569.1	885.561	-1.04466	0.162572	-6.42586	1.31127e-10	1.13043e-08
ENSMUST00000032503.11	111.415	-1.75684	0.273427	-6.42528	1.31629e-10	1.13381e-08
ENSMUST00000020685.9	494.093	1.37287	0.213681	6.42486	1.31991e-10	1.13597e-08
ENSMUST00000018485.3	1026.7	1.47733	0.230115	6.41997	1.36304e-10	1.1721e-08
MSTRG.3617.5	5055.69	-1.22402	0.190737	-6.41729	1.38723e-10	1.1919e-08
ENSMUST00000042318.5	77.8457	-1.62762	0.253696	-6.41566	1.40218e-10	1.20374e-08
MSTRG.6050.7	4504.35	1.36127	0.21239	6.40929	1.46202e-10	1.25405e-08
ENSMUST00000144489.7	596.983	1.05857	0.165208	6.40752	1.47908e-10	1.26763e-08
ENSMUST00000045956.13	655.951	0.99376	0.155115	6.4066	1.48801e-10	1.27421e-08
ENSMUST00000131654.8	153.413	1.49552	0.233586	6.40244	1.52908e-10	1.30829e-08
ENSMUST00000037687.7	105.93	-1.70672	0.266634	-6.40098	1.54382e-10	1.3198e-08
ENSMUST00000201664.1	183.847	-1.26858	0.198197	-6.40059	1.54781e-10	1.3221e-08
ENSMUST00000060398.2	16.106	-2.03289	0.317787	-6.397	1.58461e-10	1.35241e-08
ENSMUST00000211821.1	1621.06	-1.60899	0.251894	-6.38758	1.68532e-10	1.43717e-08
ENSMUST00000193264.1	34.7476	-1.9515	0.305677	-6.38421	1.72289e-10	1.46798e-08
ENSMUST00000193838.1	791.252	-1.69652	0.265798	-6.38275	1.73935e-10	1.48078e-08
MSTRG.9557.2	1123.05	1.72637	0.270482	6.38255	1.74168e-10	1.48153e-08
ENSMUST00000062149.5	1281.28	1.10302	0.172838	6.38184	1.74972e-10	1.48713e-08
MSTRG.12423.4	45441.8	0.973049	0.152557	6.37825	1.79128e-10	1.52119e-08
ENSMUST00000124659.1	380.192	-1.4529	0.22785	-6.37658	1.8109e-10	1.53658e-08
ENSMUST00000048274.10	149.961	1.41898	0.222536	6.37641	1.81285e-10	1.53696e-08
ENSMUST00000188321.1	256.982	-1.57965	0.247834	-6.37383	1.84369e-10	1.56181e-08
ENSMUST00000148777.1	34.1779	-1.91934	0.301188	-6.37258	1.85875e-10	1.57327e-08
MSTRG.11481.26	3497.67	-0.85905	0.13485	-6.37041	1.88524e-10	1.59306e-08
ENSMUST00000098852.2	191.918	-1.18069	0.185338	-6.37046	1.88463e-10	1.59306e-08
ENSMUST00000123720.7	13.7242	2.02119	0.317301	6.36993	1.89118e-10	1.59676e-08
ENSMUST00000188384.1	437.797	-1.60034	0.251587	-6.36099	2.00462e-10	1.69115e-08
ENSMUST00000140032.1	65.8355	-1.62507	0.255491	-6.36057	2.0101e-10	1.69437e-08
MSTRG.2722.1	530.498	1.37394	0.216091	6.35814	2.04214e-10	1.71997e-08
MSTRG.1573.14	515.203	-1.44992	0.22805	-6.35793	2.04495e-10	1.72092e-08
ENSMUST00000004214.14	2346.95	-1.63827	0.257706	-6.3571	2.05594e-10	1.72875e-08
ENSMUST00000160722.7	2338.22	-0.878776	0.138246	-6.35661	2.06257e-10	1.7329e-08
ENSMUST00000171600.1	782.803	-1.40573	0.221218	-6.3545	2.09111e-10	1.75543e-08
ENSMUST00000225876.1	86.1705	-1.4331	0.225577	-6.35304	2.11105e-10	1.77073e-08
MSTRG.15214.10	3430.44	1.01649	0.160021	6.35227	2.12156e-10	1.77809e-08
ENSMUST00000059223.14	88.9074	-1.48074	0.233134	-6.35145	2.13299e-10	1.7862e-08
ENSMUST00000141258.7	44.3385	1.72288	0.27133	6.34976	2.15645e-10	1.80437e-08
ENSMUST00000034650.14	196.64	-1.18386	0.186534	-6.34663	2.20086e-10	1.84002e-08
ENSMUST00000224638.1	14.024	-2.01618	0.317685	-6.34648	2.20294e-10	1.84027e-08
ENSMUST00000062122.3	330.453	-1.22292	0.192826	-6.34209	2.2667e-10	1.89198e-08
ENSMUST00000216192.1	2177.85	-0.829859	0.13089	-6.34012	2.2959e-10	1.91479e-08
ENSMUST00000164242.8	648.553	0.988262	0.155993	6.33531	2.36864e-10	1.97385e-08
ENSMUST00000108180.8	820.729	-1.39307	0.220059	-6.33045	2.44447e-10	2.03539e-08
ENSMUST00000074301.9	139.557	-1.33807	0.211389	-6.32987	2.45371e-10	2.04142e-08
ENSMUST00000197607.1	464.678	1.38993	0.219614	6.32899	2.46776e-10	2.05144e-08
ENSMUST00000156354.1	5151.34	0.973349	0.153886	6.32513	2.53014e-10	2.10159e-08
ENSMUST00000089119.12	417.319	-1.38777	0.219494	-6.3226	2.57199e-10	2.13463e-08
MSTRG.8245.11	52.6827	1.67458	0.264874	6.32216	2.57937e-10	2.13902e-08
MSTRG.961.5	2368.38	-1.63284	0.258301	-6.32146	2.59105e-10	2.14697e-08
ENSMUST00000150838.1	102.581	-1.43524	0.227091	-6.32012	2.61367e-10	2.16396e-08
MSTRG.17410.2	222.146	1.16643	0.184577	6.31948	2.62443e-10	2.17111e-08
ENSMUST00000033000.7	3147.18	-0.859892	0.136073	-6.31934	2.62676e-10	2.17128e-08
MSTRG.3617.2	4902.25	-1.22112	0.193282	-6.31781	2.65299e-10	2.1912e-08
ENSMUST00000090779.3	3378.01	1.6389	0.259466	6.31643	2.67683e-10	2.20911e-08
ENSMUST00000148298.1	4709.95	0.987116	0.156428	6.31035	2.78397e-10	2.29568e-08
ENSMUST00000042971.15	5011.82	-1.22469	0.194107	-6.30935	2.80203e-10	2.30871e-08
ENSMUST00000137207.1	827.985	0.962509	0.152572	6.30856	2.81645e-10	2.31872e-08
ENSMUST00000114186.8	139.2	-1.33364	0.211452	-6.30704	2.84423e-10	2.33971e-08
MSTRG.13777.1	113.935	-1.49248	0.23667	-6.30617	2.86031e-10	2.35106e-08
ENSMUST00000126791.1	160.71	-1.27078	0.201605	-6.30334	2.9129e-10	2.39236e-08
ENSMUST00000203727.1	231.714	-1.40525	0.223049	-6.30018	2.97302e-10	2.43978e-08
ENSMUST00000042410.4	2914.76	1.3251	0.21046	6.29622	3.04991e-10	2.50087e-08
ENSMUST00000135564.7	81.7024	1.53239	0.243425	6.29513	3.07134e-10	2.51643e-08
MSTRG.10406.4	2677.54	1.15613	0.183666	6.29474	3.07921e-10	2.52087e-08
ENSMUST00000172211.1	23.9835	-1.94213	0.30857	-6.29396	3.09465e-10	2.53148e-08
ENSMUST00000053336.7	824.531	1.08713	0.172732	6.29373	3.09928e-10	2.53324e-08
ENSMUST00000003345.9	88.9963	1.89646	0.301361	6.29298	3.11423e-10	2.54344e-08
ENSMUST00000138250.1	663.675	1.02765	0.163414	6.28862	3.20301e-10	2.61386e-08
ENSMUST00000187541.6	2613.22	-1.63846	0.260572	-6.28793	3.21721e-10	2.62336e-08
ENSMUST00000197385.1	771.961	1.35184	0.215021	6.28699	3.23671e-10	2.63716e-08
ENSMUST00000186844.1	175.896	1.41354	0.224857	6.28636	3.24986e-10	2.64577e-08
MSTRG.2951.1	373.494	1.38186	0.219914	6.28364	3.30731e-10	2.6904e-08
ENSMUST00000204411.1	512.124	-1.3811	0.219811	-6.28315	3.31791e-10	2.69688e-08
ENSMUST00000143152.1	30.4338	1.87233	0.298026	6.28244	3.33292e-10	2.70693e-08
ENSMUST00000099557.9	71.3755	-1.77101	0.282081	-6.27836	3.42169e-10	2.77683e-08
ENSMUST00000005509.10	102.116	-1.42715	0.227338	-6.27764	3.43755e-10	2.78749e-08
ENSMUST00000101340.10	523.437	1.37987	0.219884	6.27543	3.48676e-10	2.82516e-08
ENSMUST00000020687.14	523.123	1.37904	0.219816	6.27361	3.52762e-10	2.85375e-08
ENSMUST00000118368.7	523.123	1.37904	0.219816	6.27361	3.52762e-10	2.85375e-08
ENSMUST00000218682.1	83.7273	1.68847	0.269165	6.27302	3.54123e-10	2.8625e-08
ENSMUST00000020971.13	1336.72	1.09164	0.174133	6.26899	3.63386e-10	2.93506e-08
ENSMUST00000171807.7	118.799	1.61282	0.257517	6.26295	3.77756e-10	3.04872e-08
ENSMUST00000185928.1	1807.6	-1.28932	0.205941	-6.26065	3.83384e-10	3.0917e-08
ENSMUST00000152115.7	529.568	1.36576	0.218176	6.25993	3.85161e-10	3.10359e-08
ENSMUST00000169371.8	706.658	1.02202	0.163284	6.25916	3.87061e-10	3.11645e-08
MSTRG.961.1	3364.84	-1.64145	0.262256	-6.25898	3.87501e-10	3.11754e-08
ENSMUST00000121638.7	530.071	1.36391	0.217986	6.25689	3.92732e-10	3.15715e-08
MSTRG.961.2	2899.12	-1.62643	0.260028	-6.25482	3.97971e-10	3.19675e-08
ENSMUST00000184613.1	223.993	1.162	0.185783	6.25459	3.98573e-10	3.19908e-08
ENSMUST00000195525.1	10248.4	0.952181	0.152253	6.25394	4.00223e-10	3.20981e-08
MSTRG.961.3	2939.24	-1.63385	0.26129	-6.25301	4.02624e-10	3.22653e-08
ENSMUST00000029355.8	1014.55	1.49125	0.238745	6.24619	4.20574e-10	3.36775e-08
MSTRG.3507.6	2462.31	-0.951442	0.152341	-6.24547	4.22522e-10	3.3807e-08
MSTRG.14253.1	56.3691	1.70701	0.273334	6.24513	4.23439e-10	3.38539e-08
ENSMUST00000206877.1	671.501	-0.922865	0.147804	-6.24383	4.26975e-10	3.41101e-08
ENSMUST00000047023.12	707.265	1.01957	0.163311	6.24314	4.28873e-10	3.4235e-08
ENSMUST00000135352.1	1268.54	-1.27413	0.204116	-6.24221	4.31423e-10	3.44117e-08
MSTRG.14169.1	26.8231	-1.88471	0.302328	-6.23399	4.54716e-10	3.62414e-08
ENSMUST00000148130.1	190.949	1.45096	0.232767	6.23354	4.56021e-10	3.63171e-08
ENSMUST00000166392.1	25.0822	-1.91842	0.308069	-6.22723	4.74758e-10	3.778e-08
ENSMUST00000091233.6	183.328	-1.49779	0.240567	-6.22608	4.7825e-10	3.80283e-08
ENSMUST00000033611.4	392.264	-1.13511	0.182394	-6.22337	4.86603e-10	3.86625e-08
ENSMUST00000208270.1	132.594	-1.58507	0.254762	-6.22177	4.91562e-10	3.90262e-08
ENSMUST00000231854.1	124.488	-1.68009	0.270043	-6.22155	4.92253e-10	3.90508e-08
ENSMUST00000131791.1	67.3116	-1.6151	0.259729	-6.21841	5.02211e-10	3.981e-08
ENSMUST00000197679.4	271.574	-1.21882	0.196051	-6.21685	5.07236e-10	4.01772e-08
MSTRG.19854.1	248.831	-1.34412	0.216239	-6.21589	5.10342e-10	4.0392e-08
ENSMUST00000110560.2	98.8605	-1.39453	0.224449	-6.21313	5.19404e-10	4.10775e-08
ENSMUST00000183241.7	1616.63	0.838241	0.134946	6.21168	5.24224e-10	4.14266e-08
ENSMUST00000200466.4	89.551	1.87499	0.301946	6.20967	5.30943e-10	4.19253e-08
ENSMUST00000016338.14	570.317	-1.28675	0.207379	-6.20481	5.47624e-10	4.32091e-08
ENSMUST00000178493.7	2500.16	-0.948966	0.152995	-6.20259	5.55407e-10	4.37895e-08
ENSMUST00000200154.4	72.6597	-1.52514	0.245893	-6.20247	5.55841e-10	4.379e-08
MSTRG.10034.3	718.658	0.925434	0.149272	6.19965	5.65897e-10	4.45479e-08
ENSMUST00000117446.7	605.367	1.28089	0.206635	6.19879	5.68982e-10	4.47564e-08
ENSMUST00000205726.1	53.6048	-1.68318	0.271541	-6.19863	5.69558e-10	4.47674e-08
MSTRG.5886.1	66.8879	1.96902	0.317778	6.19621	5.78386e-10	4.54264e-08
MSTRG.12424.1	15684.7	0.977516	0.15779	6.19505	5.82683e-10	4.57288e-08
ENSMUST00000103420.2	97.8064	1.94996	0.314823	6.19384	5.87171e-10	4.60457e-08
MSTRG.955.6	1590.95	0.834054	0.134661	6.19371	5.87626e-10	4.60462e-08
ENSMUST00000225746.1	680.059	1.22802	0.198364	6.19072	5.98904e-10	4.6894e-08
ENSMUST00000123094.7	2508.61	-0.946246	0.152879	-6.1895	6.03539e-10	4.72208e-08
ENSMUST00000162842.2	260.721	-1.25872	0.203385	-6.18885	6.06054e-10	4.73814e-08
ENSMUST00000222698.1	89.394	1.8737	0.302912	6.18563	6.18548e-10	4.83213e-08
ENSMUST00000208210.1	113.537	-1.57767	0.255252	-6.18081	6.37731e-10	4.97819e-08
ENSMUST00000182131.1	1726.93	0.820622	0.132812	6.17882	6.45817e-10	5.03747e-08
ENSMUST00000175722.7	1574.99	0.96484	0.15623	6.17575	6.585e-10	5.13249e-08
ENSMUST00000080527.11	64.4038	1.74497	0.283131	6.16313	7.13189e-10	5.55452e-08
ENSMUST00000207727.1	16.5447	-1.95194	0.31695	-6.1585	7.3438e-10	5.71522e-08
ENSMUST00000161627.1	139.055	-1.37939	0.22399	-6.15826	7.35465e-10	5.71932e-08
ENSMUST00000188116.6	26.496	-1.8692	0.303758	-6.15359	7.57481e-10	5.88605e-08
ENSMUST00000198228.1	2511.47	1.55872	0.253314	6.15331	7.58805e-10	5.89187e-08
ENSMUST00000142384.1	55.3573	1.70715	0.277913	6.14276	8.10975e-10	6.28742e-08
ENSMUST00000188949.1	56.1861	-1.53305	0.249568	-6.14281	8.10749e-10	6.28742e-08
ENSMUST00000054414.4	819.511	-1.08478	0.176731	-6.13802	8.35553e-10	6.47307e-08
ENSMUST00000222776.1	381.496	1.1315	0.184422	6.1354	8.49453e-10	6.57578e-08
ENSMUST00000150531.1	26.1131	-1.86208	0.303855	-6.12819	8.88825e-10	6.87537e-08
ENSMUST00000001592.14	1207.55	-1.436	0.234971	-6.11141	9.87532e-10	7.63314e-08
MSTRG.2839.1	68.5982	-1.56543	0.256196	-6.1103	9.94435e-10	7.6807e-08
ENSMUST00000110506.8	409.577	-1.33821	0.219059	-6.1089	1.00318e-09	7.7424e-08
ENSMUST00000020537.8	7181.96	-1.12146	0.183587	-6.10857	1.00528e-09	7.75274e-08
ENSMUST00000182722.7	1561.75	0.836415	0.136945	6.10768	1.01088e-09	7.79008e-08
ENSMUST00000107403.1	975.253	-1.44104	0.236019	-6.10561	1.02408e-09	7.88589e-08
ENSMUST00000043794.10	2734.44	-0.814797	0.133477	-6.10438	1.03203e-09	7.94114e-08
ENSMUST00000124813.1	134.425	1.35069	0.221455	6.09916	1.06624e-09	8.19821e-08
ENSMUST00000176563.1	1802.1	0.9779	0.160351	6.0985	1.07066e-09	8.22602e-08
ENSMUST00000179553.1	453.5	1.0299	0.168949	6.09593	1.08804e-09	8.3533e-08
ENSMUST00000170839.1	64.9049	1.58031	0.259271	6.0952	1.09301e-09	8.38512e-08
ENSMUST00000139135.1	90.4021	-1.36641	0.224212	-6.09428	1.09928e-09	8.42696e-08
ENSMUST00000223871.1	31.0412	-1.84542	0.303219	-6.08609	1.15703e-09	8.86298e-08
MSTRG.17994.1	284.736	-1.36934	0.225043	-6.08478	1.1665e-09	8.92888e-08
MSTRG.18045.18	637.603	-0.904434	0.148698	-6.08235	1.18433e-09	9.05861e-08
MSTRG.11429.1	222.935	-1.24051	0.204023	-6.08027	1.19983e-09	9.16343e-08
ENSMUST00000124949.1	855.624	1.07166	0.176249	6.08034	1.19929e-09	9.16343e-08
ENSMUST00000126225.1	91.154	-1.34696	0.221577	-6.07899	1.2094e-09	9.22961e-08
MSTRG.14925.9	2755.5	-0.818447	0.134667	-6.07754	1.22039e-09	9.30656e-08
MSTRG.13040.3	57.2699	-1.62742	0.267785	-6.07733	1.22203e-09	9.31216e-08
MSTRG.11342.1	10023.6	-0.990694	0.16303	-6.07677	1.22628e-09	9.33757e-08
ENSMUST00000107622.1	49.5223	-1.62281	0.267277	-6.07163	1.26617e-09	9.6342e-08
ENSMUST00000178012.1	272.07	1.02773	0.169278	6.07128	1.26897e-09	9.64829e-08
MSTRG.19851.15	6785.12	-0.817973	0.134821	-6.06711	1.30232e-09	9.89457e-08
ENSMUST00000110819.3	99.0415	1.38255	0.227904	6.06636	1.30843e-09	9.93359e-08
MSTRG.3621.1	79.9499	-1.54119	0.254061	-6.06623	1.30949e-09	9.9343e-08
ENSMUST00000176616.7	22.7529	-1.87734	0.309494	-6.06585	1.3126e-09	9.95053e-08
ENSMUST00000050719.12	534.544	-1.24209	0.205031	-6.05807	1.37765e-09	1.04359e-07
ENSMUST00000128430.7	1201.8	0.991054	0.16363	6.05669	1.38953e-09	1.05181e-07
ENSMUST00000128165.1	44.4014	-1.69428	0.27976	-6.05618	1.39395e-09	1.05438e-07
MSTRG.2219.1	1434.74	-1.49512	0.246898	-6.05564	1.39864e-09	1.05644e-07
ENSMUST00000202372.3	57.3675	-1.70611	0.28174	-6.05562	1.39874e-09	1.05644e-07
ENSMUST00000205523.1	15.7473	1.92201	0.317428	6.05496	1.40449e-09	1.06e-07
ENSMUST00000199396.1	528.015	1.39822	0.230932	6.05469	1.40686e-09	1.06101e-07
ENSMUST00000208974.1	208.161	-1.4224	0.234939	-6.05434	1.40992e-09	1.06254e-07
ENSMUST00000041544.7	465.49	-0.974863	0.161025	-6.05412	1.41185e-09	1.06321e-07
ENSMUST00000196526.4	74.0804	-1.49807	0.247473	-6.05348	1.4175e-09	1.06668e-07
ENSMUST00000113498.8	465.179	-0.973598	0.160946	-6.04921	1.4556e-09	1.09454e-07
ENSMUST00000005953.10	405.165	-1.3277	0.219685	-6.04366	1.50656e-09	1.13203e-07
ENSMUST00000153458.2	943.295	1.11473	0.184463	6.04309	1.51195e-09	1.13525e-07
ENSMUST00000179318.7	15.7767	-1.91901	0.317649	-6.0413	1.5288e-09	1.14706e-07
ENSMUST00000223099.1	127.077	-1.5535	0.257169	-6.04077	1.53379e-09	1.14996e-07
ENSMUST00000145526.1	24.5812	-1.85142	0.306604	-6.03848	1.55575e-09	1.16557e-07
ENSMUST00000136149.1	60.6596	-1.54117	0.255267	-6.0375	1.56519e-09	1.17179e-07
MSTRG.17408.1	14.8841	1.90649	0.315902	6.03506	1.58899e-09	1.18874e-07
ENSMUST00000200401.1	959.006	-1.35182	0.224069	-6.03306	1.60886e-09	1.20272e-07
ENSMUST00000020017.13	958.695	-1.35134	0.224049	-6.03144	1.62509e-09	1.21397e-07
ENSMUST00000200543.4	73.9234	-1.49387	0.247737	-6.03007	1.63891e-09	1.2234e-07
ENSMUST00000175758.7	3617.21	0.943784	0.156564	6.02812	1.65875e-09	1.23731e-07
ENSMUST00000145695.1	84.717	-1.65309	0.274253	-6.02763	1.66386e-09	1.24021e-07
ENSMUST00000197567.4	73.7233	-1.49106	0.247443	-6.02586	1.68216e-09	1.25295e-07
ENSMUST00000155746.7	292.736	-1.45463	0.241447	-6.02463	1.695e-09	1.26159e-07
ENSMUST00000232245.1	387.777	-1.38451	0.229979	-6.02015	1.74252e-09	1.29602e-07
ENSMUST00000160929.7	530.538	-1.28338	0.213206	-6.01942	1.75039e-09	1.30093e-07
ENSMUST00000163707.1	132.534	-1.38482	0.230139	-6.01732	1.77323e-09	1.31695e-07
ENSMUST00000145857.7	1868.32	1.01073	0.168044	6.01469	1.80228e-09	1.33755e-07
ENSMUST00000169787.7	145.748	-1.44345	0.240184	-6.00977	1.85789e-09	1.37782e-07
ENSMUST00000156895.7	1983.18	0.98044	0.163213	6.00712	1.88847e-09	1.39949e-07
ENSMUST00000215815.1	76.9743	-1.69649	0.282513	-6.005	1.91331e-09	1.41687e-07
ENSMUST00000199081.1	24.2339	-1.86515	0.310667	-6.00369	1.92878e-09	1.4273e-07
ENSMUST00000042228.14	1983.58	0.980291	0.163285	6.00356	1.93041e-09	1.42748e-07
ENSMUST00000123708.7	1912.76	0.978622	0.163047	6.00208	1.94811e-09	1.43952e-07
ENSMUST00000139208.1	387.464	1.03243	0.172044	6.00093	1.96196e-09	1.44871e-07
ENSMUST00000205022.1	143.101	-1.45169	0.242028	-5.99804	1.99714e-09	1.47363e-07
ENSMUST00000081216.11	1913.51	0.978206	0.163093	5.99784	1.99954e-09	1.47433e-07
ENSMUST00000149348.1	110.874	-1.4681	0.244953	-5.99337	2.05539e-09	1.51443e-07
MSTRG.10406.2	3505.7	1.14217	0.190657	5.99068	2.08968e-09	1.53858e-07
ENSMUST00000161737.7	560.274	-1.27465	0.212808	-5.98969	2.10241e-09	1.54684e-07
ENSMUST00000140434.7	417.951	1.31082	0.218872	5.98897	2.11179e-09	1.55263e-07
ENSMUST00000141913.1	73.4502	-1.37403	0.229499	-5.98707	2.13649e-09	1.56966e-07
MSTRG.15214.6	4032.05	1.017	0.169876	5.98673	2.14102e-09	1.57186e-07
ENSMUST00000108883.9	6585.32	0.971235	0.162274	5.98517	2.16169e-09	1.5859e-07
ENSMUST00000224393.1	24.9099	-1.84718	0.308668	-5.98436	2.17239e-09	1.59261e-07
ENSMUST00000124983.1	5469.25	0.982124	0.164141	5.9834	2.18531e-09	1.60094e-07
ENSMUST00000102727.2	6578.74	0.971718	0.162413	5.983	2.19063e-09	1.60369e-07
ENSMUST00000129646.7	1076.07	0.948425	0.158539	5.98229	2.20024e-09	1.60957e-07
ENSMUST00000134012.8	65.813	1.48869	0.249403	5.96899	2.38734e-09	1.74519e-07
ENSMUST00000103564.2	140.469	1.39099	0.233063	5.9683	2.39732e-09	1.75124e-07
ENSMUST00000137029.1	453.293	-0.96565	0.16182	-5.96745	2.40992e-09	1.75906e-07
ENSMUST00000212830.1	14.2969	1.89243	0.317131	5.96734	2.41146e-09	1.75906e-07
ENSMUST00000106869.2	48.1322	-1.61223	0.270208	-5.9666	2.42244e-09	1.76581e-07
ENSMUST00000142932.2	930.2	-1.56512	0.262416	-5.96426	2.45741e-09	1.79003e-07
ENSMUST00000231550.1	425.304	-1.30714	0.21924	-5.96213	2.48977e-09	1.81232e-07
ENSMUST00000185347.7	22.5732	-1.84746	0.309893	-5.96161	2.49772e-09	1.81681e-07
ENSMUST00000073312.6	506.378	1.14018	0.191299	5.96018	2.51955e-09	1.83139e-07
ENSMUST00000156626.7	93.2006	-1.38779	0.233003	-5.95609	2.58342e-09	1.87648e-07
ENSMUST00000159644.3	341.052	-1.20526	0.202376	-5.95554	2.59217e-09	1.88017e-07
ENSMUST00000066912.11	757.189	1.67793	0.281743	5.95556	2.59189e-09	1.88017e-07
ENSMUST00000052969.14	320.968	-1.22284	0.205357	-5.95472	2.60514e-09	1.88823e-07
ENSMUST00000133996.1	309.517	-1.14636	0.192588	-5.95238	2.64271e-09	1.91411e-07
MSTRG.16631.1	296.19	-1.22016	0.205033	-5.95105	2.66426e-09	1.92836e-07
ENSMUST00000176267.8	258.442	1.15117	0.193482	5.94976	2.68528e-09	1.9422e-07
ENSMUST00000059193.6	774.647	0.941213	0.158286	5.94627	2.74315e-09	1.98266e-07
ENSMUST00000137019.7	1512.78	-0.838271	0.14099	-5.9456	2.75444e-09	1.98941e-07
MSTRG.6932.3	1424.07	-1.40491	0.236317	-5.945	2.76455e-09	1.99531e-07
ENSMUST00000193881.1	172.882	-1.7363	0.292082	-5.94456	2.77197e-09	1.99925e-07
MSTRG.18058.4	169.743	-1.26445	0.212716	-5.94431	2.77627e-09	2.00095e-07
ENSMUST00000141383.7	850.345	0.956603	0.161073	5.93894	2.86875e-09	2.06615e-07
ENSMUST00000164859.7	9304.57	0.94368	0.158925	5.9379	2.88695e-09	2.07779e-07
MSTRG.9557.1	758.281	1.67382	0.281936	5.93688	2.90491e-09	2.08925e-07
MSTRG.9716.5	1864.83	1.08401	0.182612	5.93615	2.918e-09	2.09719e-07
MSTRG.14925.14	2993.3	-0.804966	0.135609	-5.93591	2.92211e-09	2.09868e-07
ENSMUST00000228910.1	383.86	0.980519	0.165282	5.93239	2.98551e-09	2.14244e-07
ENSMUST00000002152.12	218.112	-1.22876	0.20713	-5.9323	2.98723e-09	2.14244e-07
MSTRG.3534.1	681.506	-0.897154	0.151248	-5.93168	2.99858e-09	2.14907e-07
MSTRG.9716.2	2127.15	1.11764	0.188427	5.93144	3.00282e-09	2.1491e-07
MSTRG.19851.11	6619.76	-0.814605	0.137335	-5.93152	3.00135e-09	2.1491e-07
ENSMUST00000210705.1	140.313	-1.20911	0.203918	-5.92939	3.04066e-09	2.17467e-07
ENSMUST00000103014.3	235.25	-1.32249	0.223078	-5.92836	3.05969e-09	2.18675e-07
MSTRG.6269.1	28.2461	-1.78166	0.300913	-5.92084	3.20304e-09	2.2876e-07
MSTRG.11314.6	1068.92	1.11106	0.187673	5.92017	3.21608e-09	2.29532e-07
ENSMUST00000121010.8	2575.89	-0.800316	0.135229	-5.91821	3.25461e-09	2.3212e-07
ENSMUST00000205190.2	522.931	-1.3785	0.232934	-5.91798	3.25926e-09	2.32221e-07
ENSMUST00000137995.7	36.6734	-1.6869	0.285051	-5.91791	3.26056e-09	2.32221e-07
ENSMUST00000209061.1	1069.94	-0.888273	0.15024	-5.91235	3.3726e-09	2.40033e-07
ENSMUST00000037484.14	10380.4	0.94119	0.15922	5.91126	3.39495e-09	2.41456e-07
ENSMUST00000151858.7	29.5909	-1.75004	0.296108	-5.91014	3.41814e-09	2.42937e-07
MSTRG.14925.5	2776.04	-0.799596	0.135299	-5.90983	3.42466e-09	2.43232e-07
ENSMUST00000128268.7	287.076	-1.43796	0.243331	-5.90949	3.4317e-09	2.43562e-07
MSTRG.16375.4	2028.19	-0.896033	0.15163	-5.90933	3.4351e-09	2.43635e-07
ENSMUST00000175999.7	10356.7	0.941613	0.15935	5.90909	3.44003e-09	2.43816e-07
ENSMUST00000032473.6	769.281	1.66301	0.281462	5.90845	3.45337e-09	2.44592e-07
ENSMUST00000128868.1	33.8014	-1.85208	0.313586	-5.90614	3.50208e-09	2.47871e-07
ENSMUST00000123903.1	287.207	-1.44204	0.24426	-5.90368	3.5548e-09	2.51428e-07
ENSMUST00000063920.2	137.767	1.49818	0.253862	5.90154	3.60114e-09	2.5453e-07
ENSMUST00000128227.1	377.255	-1.0427	0.176707	-5.90071	3.61939e-09	2.55644e-07
MSTRG.14495.4	780.126	-0.893904	0.151519	-5.89961	3.64369e-09	2.57183e-07
ENSMUST00000155896.1	472.26	-0.944652	0.160217	-5.89606	3.7228e-09	2.62585e-07
ENSMUST00000165607.8	9461.9	0.945077	0.160468	5.88949	3.8738e-09	2.73049e-07
ENSMUST00000111272.2	670.859	1.09173	0.185396	5.88864	3.89382e-09	2.74271e-07
ENSMUST00000147310.1	109.692	-1.40225	0.238444	-5.88086	4.08147e-09	2.8729e-07
ENSMUST00000017530.3	1780.52	-0.845108	0.143721	-5.88018	4.09815e-09	2.88267e-07
ENSMUST00000106128.6	75.2772	-1.45836	0.248057	-5.87916	4.12353e-09	2.89656e-07
ENSMUST00000047997.7	48.4512	-1.5833	0.269307	-5.87916	4.12356e-09	2.89656e-07
ENSMUST00000065330.7	7309.07	-0.717352	0.122095	-5.87536	4.21916e-09	2.96168e-07
ENSMUST00000127510.8	34.4606	1.68588	0.287015	5.87383	4.25828e-09	2.9871e-07
ENSMUST00000212251.1	244.207	1.18476	0.201747	5.8725	4.29269e-09	3.00712e-07
ENSMUST00000212198.1	306.332	-1.03844	0.176831	-5.8725	4.29266e-09	3.00712e-07
ENSMUST00000128111.1	54.31	-1.54422	0.263103	-5.86925	4.3778e-09	3.06464e-07
ENSMUST00000211472.1	107.935	-1.37371	0.234175	-5.8662	4.45909e-09	3.11942e-07
ENSMUST00000203810.2	82.3173	-1.53598	0.261923	-5.86425	4.51169e-09	3.15406e-07
MSTRG.5821.1	828.708	-1.84736	0.315033	-5.86402	4.51793e-09	3.15626e-07
MSTRG.14613.1	11258.2	1.27992	0.218276	5.86379	4.52428e-09	3.15854e-07
ENSMUST00000149437.7	1969.98	-0.839224	0.143151	-5.8625	4.55957e-09	3.18101e-07
ENSMUST00000051241.6	1005.7	-0.879281	0.150045	-5.86012	4.62544e-09	3.22477e-07
ENSMUST00000224527.1	205.522	-1.42832	0.243745	-5.85991	4.63131e-09	3.22667e-07
ENSMUST00000098134.4	97.3028	-1.51617	0.258776	-5.859	4.65665e-09	3.24212e-07
ENSMUST00000165117.7	11243.8	1.28022	0.218605	5.85634	4.73179e-09	3.29219e-07
ENSMUST00000103632.3	25.7596	-1.76806	0.301956	-5.85535	4.76013e-09	3.30966e-07
ENSMUST00000068233.10	222.766	-1.20945	0.206567	-5.85499	4.77031e-09	3.31449e-07
MSTRG.7678.1	11.9353	1.84854	0.315828	5.853	4.82792e-09	3.35224e-07
MSTRG.21015.5	1056.77	0.819813	0.140072	5.85278	4.83411e-09	3.35427e-07
ENSMUST00000043440.7	208.973	-1.39772	0.238984	-5.84861	4.95692e-09	3.43716e-07
MSTRG.1313.1	14.4384	1.85635	0.31749	5.84697	5.00598e-09	3.46883e-07
MSTRG.6292.1	294.165	-1.62582	0.278068	-5.84685	5.0098e-09	3.46913e-07
ENSMUST00000043517.7	1616.18	-0.81863	0.140028	-5.84619	5.02953e-09	3.4781e-07
ENSMUST00000176640.7	2182.65	0.930686	0.159195	5.84619	5.02955e-09	3.4781e-07
ENSMUST00000126635.1	77.6817	1.59679	0.273212	5.84452	5.08019e-09	3.51045e-07
ENSMUST00000185527.2	14.1893	-1.85627	0.317614	-5.84443	5.08319e-09	3.51045e-07
ENSMUST00000129054.7	354.709	-1.08608	0.185905	-5.84211	5.15445e-09	3.55539e-07
ENSMUST00000040056.14	114.42	-1.50105	0.256938	-5.84208	5.15521e-09	3.55539e-07
ENSMUST00000015998.7	54.5843	1.70018	0.291163	5.83927	5.24299e-09	3.6135e-07
ENSMUST00000155957.7	58.4272	-1.55695	0.266716	-5.83747	5.2999e-09	3.65027e-07
ENSMUST00000123947.1	2769.87	-1.0075	0.172741	-5.83242	5.46277e-09	3.75991e-07
ENSMUST00000108664.1	55.4148	1.58176	0.271294	5.83041	5.52918e-09	3.80307e-07
ENSMUST00000177171.1	2026.87	-0.901708	0.154707	-5.82847	5.59363e-09	3.84481e-07
ENSMUST00000204394.2	25.8935	-1.7547	0.301095	-5.82773	5.6187e-09	3.85946e-07
ENSMUST00000168422.1	175.9	1.29647	0.222608	5.824	5.7454e-09	3.94384e-07
ENSMUST00000132546.1	1981.77	1.01138	0.173779	5.81993	5.88729e-09	4.03853e-07
ENSMUST00000174629.1	2105.4	-0.793221	0.136378	-5.81634	6.01516e-09	4.12348e-07
ENSMUST00000218291.1	184.381	1.08253	0.18621	5.81347	6.11924e-09	4.19203e-07
ENSMUST00000159814.1	3893.76	-1.29718	0.223235	-5.81084	6.21589e-09	4.25539e-07
ENSMUST00000151556.7	1985.65	1.005	0.172976	5.81007	6.24471e-09	4.27226e-07
ENSMUST00000194304.5	95.0423	1.82371	0.31391	5.80966	6.2598e-09	4.27973e-07
ENSMUST00000230183.1	35.0775	1.7134	0.29515	5.8052	6.42911e-09	4.39255e-07
ENSMUST00000112476.7	38.3511	-1.69332	0.291733	-5.80434	6.46203e-09	4.4121e-07
MSTRG.6933.1	227.566	-1.36792	0.235827	-5.80051	6.61116e-09	4.51092e-07
ENSMUST00000155153.1	438.788	-1.02259	0.1763	-5.80028	6.62049e-09	4.51428e-07
ENSMUST00000106490.2	157.096	-1.27124	0.219221	-5.79891	6.67455e-09	4.54811e-07
ENSMUST00000141384.1	323.6	-1.02098	0.176134	-5.79664	6.76582e-09	4.60724e-07
MSTRG.19851.14	6505.9	-0.803034	0.138555	-5.79576	6.80144e-09	4.62841e-07
ENSMUST00000110853.7	57.9264	-1.64663	0.284179	-5.79434	6.85923e-09	4.66464e-07
MSTRG.10406.1	4093.26	1.10733	0.191165	5.79253	6.9336e-09	4.71209e-07
ENSMUST00000195905.4	475.752	-1.00565	0.173645	-5.79143	6.97911e-09	4.73987e-07
ENSMUST00000147220.7	36.0684	-1.67935	0.289997	-5.79093	6.99973e-09	4.75072e-07
ENSMUST00000130481.1	2680.44	-1.03618	0.179109	-5.7852	7.24274e-09	4.9124e-07
MSTRG.3620.1	350.566	-1.25897	0.217766	-5.78128	7.41351e-09	5.0249e-07
ENSMUST00000143417.7	427.316	-1.25427	0.217114	-5.77701	7.6041e-09	5.15067e-07
MSTRG.14925.12	3051.28	-0.784728	0.135866	-5.77574	7.66165e-09	5.18622e-07
ENSMUST00000009143.7	440.29	1.04128	0.180356	5.77346	7.76591e-09	5.25333e-07
MSTRG.14925.10	3068.16	-0.784723	0.136019	-5.76922	7.96405e-09	5.3838e-07
ENSMUST00000030069.6	526.904	1.2938	0.224346	5.767	8.06942e-09	5.45144e-07
MSTRG.13030.3	477.164	-1.00562	0.174397	-5.76631	8.10259e-09	5.47024e-07
ENSMUST00000120420.1	119.745	-1.45095	0.251742	-5.76362	8.23281e-09	5.55449e-07
ENSMUST00000204894.1	119.956	1.27319	0.220976	5.76169	8.3277e-09	5.61481e-07
ENSMUST00000174137.1	30.2425	1.69919	0.294954	5.76085	8.36915e-09	5.63905e-07
ENSMUST00000168910.1	18931.4	-0.882123	0.153146	-5.76	8.41116e-09	5.66362e-07
ENSMUST00000111454.3	18275.1	-0.888324	0.154313	-5.75665	8.57985e-09	5.77341e-07
ENSMUST00000212146.1	302.748	1.08723	0.188884	5.7561	8.60809e-09	5.78861e-07
ENSMUST00000194697.1	108.673	1.49876	0.260404	5.75551	8.63784e-09	5.80481e-07
ENSMUST00000134072.1	424	0.982827	0.170797	5.75437	8.69664e-09	5.84049e-07
ENSMUST00000128134.1	3741.91	0.968764	0.168382	5.75337	8.74828e-09	5.87132e-07
ENSMUST00000034409.13	247.68	-1.281	0.22266	-5.75315	8.75976e-09	5.87518e-07
MSTRG.14925.8	3123.79	-0.790034	0.137348	-5.75204	8.81731e-09	5.90991e-07
ENSMUST00000131297.1	248.214	1.09651	0.190635	5.75187	8.82635e-09	5.9121e-07
ENSMUST00000017552.12	346.116	-1.24179	0.215916	-5.75125	8.85855e-09	5.92979e-07
ENSMUST00000211444.1	29.859	1.82436	0.31725	5.75053	8.89637e-09	5.95121e-07
ENSMUST00000150527.7	105.764	-1.35178	0.235119	-5.74936	8.95799e-09	5.98852e-07
MSTRG.14882.3	1936.72	1.0347	0.179973	5.74918	8.96794e-09	5.99126e-07
ENSMUST00000128525.1	32.0424	-1.75796	0.305846	-5.74787	9.03763e-09	6.03388e-07
ENSMUST00000150366.1	31.6428	-1.74481	0.303583	-5.74738	9.06373e-09	6.04737e-07
MSTRG.14607.1	39.1548	1.7984	0.312913	5.74726	9.06988e-09	6.04753e-07
ENSMUST00000163559.7	18771.6	-0.883469	0.1538	-5.74426	9.23236e-09	6.15187e-07
ENSMUST00000218659.1	79.9951	1.54968	0.269805	5.7437	9.26295e-09	6.16823e-07
ENSMUST00000214199.1	27.6933	-1.81645	0.316289	-5.743	9.30152e-09	6.18989e-07
ENSMUST00000022867.4	542.551	0.968674	0.168717	5.7414	9.3898e-09	6.24459e-07
ENSMUST00000064900.15	299.183	1.01798	0.177342	5.74022	9.45512e-09	6.28394e-07
ENSMUST00000139270.7	150.489	1.33375	0.232547	5.7354	9.72823e-09	6.46126e-07
ENSMUST00000120375.7	57.6043	-1.49621	0.261108	-5.73024	1.00288e-08	6.65657e-07
ENSMUST00000036049.5	6458.23	-0.797392	0.139205	-5.72817	1.01519e-08	6.73393e-07
MSTRG.7118.1	68.1028	-1.53246	0.267603	-5.72661	1.02457e-08	6.79171e-07
ENSMUST00000155586.8	593.315	-1.18118	0.206422	-5.72213	1.05195e-08	6.96871e-07
ENSMUST00000176742.1	2867.51	1.57746	0.275702	5.72161	1.0552e-08	6.98576e-07
ENSMUST00000180093.1	19819.1	-0.881774	0.154147	-5.72034	1.0631e-08	7.03348e-07
ENSMUST00000232332.1	2950.83	-0.788939	0.137947	-5.71915	1.07057e-08	7.07834e-07
MSTRG.19851.13	6442.35	-0.79598	0.139214	-5.71768	1.07986e-08	7.13476e-07
ENSMUST00000069763.2	23.0449	1.79589	0.3141	5.71758	1.0805e-08	7.13476e-07
ENSMUST00000147307.1	32.3433	-1.70501	0.298212	-5.71744	1.0814e-08	7.13615e-07
MSTRG.17116.1	2200.08	-1.24918	0.218692	-5.71205	1.11622e-08	7.3564e-07
ENSMUST00000000188.11	2200.08	-1.24918	0.218692	-5.71205	1.11622e-08	7.3564e-07
ENSMUST00000124907.1	30.4876	-1.80052	0.315237	-5.71165	1.11887e-08	7.36915e-07
ENSMUST00000232151.1	41.1347	-1.55206	0.271855	-5.70914	1.13549e-08	7.47382e-07
ENSMUST00000197881.1	470.162	1.36164	0.238536	5.70831	1.14104e-08	7.50549e-07
ENSMUST00000050004.1	855.192	0.859211	0.150533	5.70778	1.14459e-08	7.524e-07
ENSMUST00000142284.1	619.811	0.890811	0.156138	5.70526	1.16163e-08	7.62626e-07
ENSMUST00000160851.1	18.0224	1.81264	0.317713	5.70528	1.1615e-08	7.62626e-07
MSTRG.21267.1	169.377	-1.31228	0.23004	-5.70459	1.16625e-08	7.65168e-07
ENSMUST00000143742.2	48.3203	1.57136	0.275462	5.70448	1.167e-08	7.6517e-07
ENSMUST00000218088.1	191.582	1.06046	0.185926	5.70367	1.17258e-08	7.68339e-07
MSTRG.14882.4	1830.2	1.01524	0.178027	5.7027	1.17924e-08	7.72209e-07
ENSMUST00000176527.1	1658.91	0.929401	0.162983	5.70246	1.18091e-08	7.72808e-07
ENSMUST00000108980.8	228.702	1.14855	0.201455	5.70126	1.18925e-08	7.77764e-07
ENSMUST00000135331.7	605.752	0.96024	0.168473	5.69967	1.20039e-08	7.84053e-07
ENSMUST00000227412.1	309.73	-1.3913	0.244101	-5.69971	1.20011e-08	7.84053e-07
ENSMUST00000102795.3	497.976	-1.0271	0.18022	-5.69917	1.20395e-08	7.85873e-07
ENSMUST00000121078.1	13.8708	-1.80927	0.317764	-5.69375	1.2428e-08	8.10717e-07
ENSMUST00000164804.1	127.783	-1.31006	0.230247	-5.6898	1.27188e-08	8.28632e-07
ENSMUST00000153812.1	54	-1.46705	0.257837	-5.68981	1.27184e-08	8.28632e-07
MSTRG.9304.2	1385.43	-1.16089	0.204161	-5.68612	1.29961e-08	8.46158e-07
MSTRG.5566.1	46.2562	-1.53334	0.269676	-5.68586	1.30159e-08	8.46373e-07
ENSMUST00000023652.15	29.3018	1.80427	0.317333	5.68575	1.30242e-08	8.46373e-07
ENSMUST00000072256.12	29.3018	1.80427	0.317333	5.68575	1.30242e-08	8.46373e-07
ENSMUST00000143396.1	450.569	-0.912146	0.160653	-5.67774	1.36486e-08	8.86391e-07
ENSMUST00000127546.1	28.1111	-1.6987	0.299573	-5.67039	1.42472e-08	9.24676e-07
ENSMUST00000107077.3	297.63	1.01016	0.178157	5.67006	1.42751e-08	9.25905e-07
ENSMUST00000198297.1	458.565	-1.59771	0.281924	-5.66719	1.4516e-08	9.40929e-07
MSTRG.4859.3	7804.41	1.0078	0.177852	5.66652	1.45723e-08	9.43429e-07
ENSMUST00000001548.13	57.9181	-1.47251	0.259862	-5.66652	1.4573e-08	9.43429e-07
ENSMUST00000108983.3	426.353	1.22678	0.216519	5.66592	1.46236e-08	9.4611e-07
ENSMUST00000182538.2	1284.6	0.840514	0.148356	5.66553	1.46568e-08	9.47658e-07
ENSMUST00000166236.8	20297	-0.878402	0.155081	-5.66416	1.47745e-08	9.54668e-07
ENSMUST00000190947.1	18.0322	-1.78632	0.315538	-5.66118	1.50334e-08	9.7078e-07
ENSMUST00000125237.1	47.2139	1.68039	0.296961	5.65861	1.52604e-08	9.8482e-07
ENSMUST00000212065.1	821.266	-0.862862	0.152504	-5.65796	1.53181e-08	9.87924e-07
ENSMUST00000113005.8	5947.91	0.892125	0.157694	5.65733	1.53747e-08	9.90945e-07
MSTRG.4859.2	7890.27	1.00748	0.178141	5.65552	1.55373e-08	1.0008e-06
ENSMUST00000226437.1	519.649	0.961509	0.170024	5.65514	1.55722e-08	1.00241e-06
MSTRG.10002.1	151.226	1.50049	0.265345	5.65485	1.55987e-08	1.00349e-06
ENSMUST00000111875.1	105.541	1.26835	0.224305	5.65457	1.56237e-08	1.00447e-06
ENSMUST00000231963.1	250.149	-1.35644	0.239914	-5.65386	1.5688e-08	1.00797e-06
ENSMUST00000226854.1	66.9136	-1.44297	0.255271	-5.65271	1.57941e-08	1.01415e-06
ENSMUST00000176607.7	7798.95	0.944193	0.167043	5.65238	1.58237e-08	1.01535e-06
ENSMUST00000181304.3	21.7734	1.76877	0.312931	5.65229	1.58326e-08	1.01535e-06
ENSMUST00000222082.1	204.881	1.11274	0.196882	5.65182	1.5876e-08	1.0175e-06
ENSMUST00000022587.9	547.618	-1.15585	0.204531	-5.65123	1.59304e-08	1.02034e-06
ENSMUST00000152321.1	1532.71	-1.32821	0.235063	-5.65044	1.60036e-08	1.02439e-06
ENSMUST00000120904.7	105.161	-1.2632	0.223738	-5.64591	1.64308e-08	1.05108e-06
ENSMUST00000136502.7	11472.3	0.941779	0.166839	5.64482	1.65354e-08	1.05711e-06
ENSMUST00000131411.1	57.6431	-1.4297	0.253297	-5.64435	1.6581e-08	1.05936e-06
ENSMUST00000168684.1	37.6358	-1.648	0.292093	-5.64203	1.68052e-08	1.07302e-06
ENSMUST00000218838.1	16.7816	-1.78248	0.316036	-5.6401	1.69955e-08	1.08449e-06
MSTRG.16146.2	458.491	1.25952	0.223463	5.6364	1.73645e-08	1.10697e-06
ENSMUST00000147169.7	81.2295	1.35478	0.240365	5.63635	1.73694e-08	1.10697e-06
MSTRG.4859.1	7865.16	1.00413	0.178158	5.63619	1.73849e-08	1.10727e-06
ENSMUST00000038830.9	686.132	0.942747	0.167395	5.63189	1.78249e-08	1.13459e-06
MSTRG.14254.1	63.9533	1.48409	0.263544	5.63127	1.78883e-08	1.13792e-06
ENSMUST00000130435.4	192.273	1.06657	0.189417	5.63078	1.79401e-08	1.1405e-06
ENSMUST00000134533.7	813.141	-1.18332	0.210162	-5.63053	1.79651e-08	1.14139e-06
ENSMUST00000176054.2	740.685	0.923189	0.164037	5.62791	1.82403e-08	1.15815e-06
ENSMUST00000168949.1	79.1786	1.53137	0.272116	5.62761	1.82719e-08	1.15944e-06
ENSMUST00000109615.7	170.609	-1.30232	0.231449	-5.6268	1.83588e-08	1.16351e-06
ENSMUST00000107076.9	297.803	1.01225	0.179898	5.62682	1.83565e-08	1.16351e-06
ENSMUST00000149623.7	1052.87	-1.06467	0.189277	-5.62494	1.85571e-08	1.17535e-06
ENSMUST00000127391.1	79.6643	1.54293	0.274322	5.62453	1.8601e-08	1.17741e-06
MSTRG.4983.1	76.9967	-1.37576	0.244705	-5.62213	1.8862e-08	1.19318e-06
ENSMUST00000212826.1	208.332	1.15648	0.205874	5.61742	1.93825e-08	1.22536e-06
ENSMUST00000036646.13	6038.19	0.891731	0.158751	5.61716	1.94119e-08	1.22646e-06
ENSMUST00000231236.1	86.6516	-1.57894	0.281326	-5.6125	1.99426e-08	1.25921e-06
MSTRG.2516.3	2921.58	-1.08825	0.193976	-5.61026	2.02026e-08	1.27484e-06
ENSMUST00000103567.5	13.7495	-1.78147	0.317639	-5.60849	2.04105e-08	1.28638e-06
ENSMUST00000185651.1	13.7495	-1.78147	0.317639	-5.60849	2.04105e-08	1.28638e-06
ENSMUST00000199059.4	65.6989	-1.44842	0.25831	-5.60729	2.05523e-08	1.29452e-06
ENSMUST00000175920.1	263.509	1.07816	0.192292	5.60692	2.05964e-08	1.2965e-06
ENSMUST00000135335.1	91.3422	1.32819	0.237014	5.60386	2.09632e-08	1.31877e-06
ENSMUST00000212517.1	4442.87	-0.791365	0.141262	-5.60209	2.11777e-08	1.33145e-06
ENSMUST00000208611.1	12.7692	-1.77884	0.317643	-5.60012	2.14199e-08	1.34585e-06
ENSMUST00000133224.1	238.699	-1.16181	0.207497	-5.59919	2.15361e-08	1.35232e-06
ENSMUST00000117911.7	132.681	-1.42907	0.255272	-5.59822	2.16569e-08	1.35908e-06
MSTRG.15271.7	4178.43	0.89866	0.160534	5.59794	2.16908e-08	1.36037e-06
ENSMUST00000139883.1	164.92	-1.08363	0.193586	-5.59769	2.17229e-08	1.36155e-06
ENSMUST00000215233.1	7349.39	-0.685772	0.122517	-5.59736	2.17637e-08	1.36327e-06
ENSMUST00000146922.7	436.328	-0.898048	0.160494	-5.59553	2.19946e-08	1.3769e-06
ENSMUST00000115772.5	59.9875	1.42012	0.253835	5.59465	2.21072e-08	1.3831e-06
ENSMUST00000132577.1	44.6983	-1.5994	0.285904	-5.5942	2.21642e-08	1.38582e-06
ENSMUST00000124483.1	54.1334	-1.57862	0.282332	-5.59137	2.25282e-08	1.40771e-06
ENSMUST00000034554.8	278.964	1.27774	0.228664	5.58786	2.29883e-08	1.43559e-06
MSTRG.17370.1	13.6081	1.75249	0.313644	5.58751	2.30344e-08	1.43759e-06
ENSMUST00000190243.1	1457.49	-0.728196	0.130356	-5.58619	2.32106e-08	1.44683e-06
ENSMUST00000198779.4	65.5449	-1.4441	0.258512	-5.5862	2.32086e-08	1.44683e-06
ENSMUST00000102320.1	15.0138	-1.77285	0.31738	-5.58587	2.32537e-08	1.44863e-06
MSTRG.2782.1	578.625	-1.24736	0.223313	-5.58573	2.32722e-08	1.4489e-06
MSTRG.17245.3	4340.04	-1.02637	0.183785	-5.58459	2.34253e-08	1.45755e-06
ENSMUST00000176360.7	2847.15	0.937273	0.167903	5.58224	2.37445e-08	1.47651e-06
MSTRG.17245.4	4408.12	-1.02894	0.184388	-5.58032	2.40071e-08	1.49194e-06
ENSMUST00000172917.7	895.279	-0.818419	0.146693	-5.57912	2.41743e-08	1.50142e-06
ENSMUST00000181532.1	565.155	-1.43315	0.257196	-5.57222	2.51517e-08	1.56117e-06
ENSMUST00000143362.1	79.8968	1.27442	0.22873	5.57174	2.522e-08	1.56447e-06
ENSMUST00000230478.1	22.845	1.71081	0.307093	5.57097	2.53329e-08	1.57052e-06
ENSMUST00000163207.1	678.643	-0.969305	0.174021	-5.57005	2.5466e-08	1.57782e-06
ENSMUST00000125955.1	83.9087	-1.39412	0.250314	-5.5695	2.55471e-08	1.58188e-06
ENSMUST00000146970.1	33.7307	-1.64773	0.295925	-5.56808	2.57556e-08	1.59383e-06
ENSMUST00000040260.10	252.646	-1.04003	0.186793	-5.56783	2.57932e-08	1.59519e-06
ENSMUST00000126238.2	33.4114	1.65932	0.298056	5.56713	2.58974e-08	1.60067e-06
ENSMUST00000025800.14	195.846	-1.13937	0.204694	-5.5662	2.60356e-08	1.60824e-06
ENSMUST00000211635.1	27.8372	1.76647	0.317386	5.56568	2.61133e-08	1.61207e-06
ENSMUST00000208699.1	12.6123	-1.7676	0.317614	-5.56523	2.61808e-08	1.61526e-06
ENSMUST00000038753.5	98.5178	1.27371	0.228922	5.56394	2.63749e-08	1.62625e-06
ENSMUST00000087659.10	104.179	-1.24655	0.224103	-5.56239	2.66102e-08	1.63978e-06
ENSMUST00000194360.1	221.209	-1.45218	0.261139	-5.56097	2.68286e-08	1.65224e-06
MSTRG.3296.1	2207.91	-0.821678	0.14777	-5.56053	2.68958e-08	1.65539e-06
ENSMUST00000136792.1	56.3231	-1.58056	0.28431	-5.55929	2.70873e-08	1.66617e-06
ENSMUST00000120340.1	90.4012	1.32826	0.239007	5.55741	2.7381e-08	1.68322e-06
ENSMUST00000164353.2	50.8384	-1.58818	0.285971	-5.55363	2.79804e-08	1.71904e-06
ENSMUST00000131600.1	536.036	-0.864972	0.15581	-5.55147	2.83282e-08	1.73936e-06
ENSMUST00000185200.6	48.678	1.61839	0.291698	5.54816	2.88684e-08	1.77147e-06
MSTRG.6050.4	6071.2	1.12136	0.202123	5.5479	2.89119e-08	1.77308e-06
ENSMUST00000204433.2	3906.45	-1.027	0.185145	-5.54699	2.90621e-08	1.78123e-06
ENSMUST00000151456.1	265.436	1.19422	0.215324	5.54616	2.92004e-08	1.78863e-06
ENSMUST00000027153.5	1119.53	0.983956	0.177421	5.54587	2.92497e-08	1.79058e-06
ENSMUST00000168921.1	1054.2	-0.935417	0.168678	-5.54558	2.92979e-08	1.79245e-06
ENSMUST00000202957.1	417.029	-1.11512	0.201108	-5.5449	2.94125e-08	1.79839e-06
ENSMUST00000230877.1	679.463	0.959252	0.173127	5.54073	3.0121e-08	1.84062e-06
ENSMUST00000189999.1	703.294	-1.23191	0.222409	-5.53895	3.04285e-08	1.8583e-06
ENSMUST00000112673.8	189.716	-1.13873	0.205598	-5.53865	3.04813e-08	1.86042e-06
ENSMUST00000151289.7	326.198	0.962594	0.173822	5.5378	3.06299e-08	1.86837e-06
ENSMUST00000199238.4	66.3618	-1.42923	0.258161	-5.53621	3.09086e-08	1.88424e-06
ENSMUST00000221248.1	75.7173	-1.375	0.24858	-5.53141	3.17658e-08	1.93535e-06
ENSMUST00000179282.7	78.4645	-1.45979	0.263971	-5.53012	3.20009e-08	1.94736e-06
ENSMUST00000056759.10	78.4645	-1.45979	0.263971	-5.53012	3.20009e-08	1.94736e-06
ENSMUST00000173836.7	851.254	-0.812232	0.146904	-5.52901	3.22036e-08	1.95853e-06
ENSMUST00000176130.9	118.436	1.12343	0.203218	5.5282	3.23532e-08	1.96646e-06
ENSMUST00000034244.8	168.32	-1.0201	0.18454	-5.52784	3.24206e-08	1.96939e-06
ENSMUST00000107210.2	340.756	-1.07451	0.194598	-5.52171	3.35709e-08	2.03806e-06
MSTRG.18560.1	305.905	-1.07243	0.19423	-5.52147	3.36171e-08	2.03965e-06
ENSMUST00000216095.1	9326.74	-0.688293	0.124667	-5.52106	3.36962e-08	2.04324e-06
ENSMUST00000134109.1	120.374	-1.2533	0.227022	-5.52061	3.37823e-08	2.04725e-06
ENSMUST00000119825.7	74.6699	-1.49681	0.27115	-5.52023	3.38547e-08	2.05042e-06
ENSMUST00000101618.8	268.143	-1.14947	0.208271	-5.51914	3.40668e-08	2.06083e-06
ENSMUST00000124724.7	33.0205	-1.61099	0.291889	-5.51919	3.40575e-08	2.06083e-06
ENSMUST00000076648.7	262.322	-1.64608	0.298309	-5.51803	3.42815e-08	2.07137e-06
ENSMUST00000138392.7	262.322	-1.64608	0.298309	-5.51803	3.42815e-08	2.07137e-06
ENSMUST00000187415.1	88.3474	1.32016	0.239383	5.51485	3.49081e-08	2.10799e-06
MSTRG.10609.1	11.528	1.7308	0.313883	5.51414	3.50494e-08	2.11528e-06
ENSMUST00000179267.3	257.416	-1.54597	0.280503	-5.51143	3.55923e-08	2.14678e-06
ENSMUST00000134191.2	2449.6	-1.00822	0.182949	-5.5109	3.56997e-08	2.15198e-06
ENSMUST00000030922.14	191.069	-1.07154	0.194602	-5.50629	3.66472e-08	2.2078e-06
ENSMUST00000116349.8	939.783	-0.841374	0.152848	-5.50466	3.69877e-08	2.227e-06
ENSMUST00000123590.7	651.629	1.02737	0.186688	5.50316	3.73052e-08	2.2438e-06
ENSMUST00000195988.4	66.0018	-1.4211	0.258234	-5.50313	3.73106e-08	2.2438e-06
ENSMUST00000193980.1	408.155	-0.913978	0.166092	-5.50286	3.73689e-08	2.24599e-06
ENSMUST00000108981.8	450.851	1.19838	0.21778	5.50272	3.73974e-08	2.24639e-06
MSTRG.21263.3	22139.8	-0.849192	0.154488	-5.49683	3.86686e-08	2.32138e-06
MSTRG.16633.1	61.1421	-1.47946	0.269194	-5.49589	3.88752e-08	2.33242e-06
MSTRG.11675.2	1481.67	0.95104	0.173185	5.49147	3.98599e-08	2.3901e-06
ENSMUST00000117301.7	73.915	-1.49455	0.272186	-5.49092	3.99837e-08	2.39332e-06
ENSMUST00000166980.8	73.915	-1.49455	0.272186	-5.49092	3.99837e-08	2.39332e-06
ENSMUST00000003628.12	73.915	-1.49455	0.272186	-5.49092	3.99837e-08	2.39332e-06
ENSMUST00000110079.8	1482.32	0.950669	0.173143	5.49064	4.00477e-08	2.39575e-06
ENSMUST00000215109.1	9492.37	-0.687247	0.125213	-5.48864	4.05039e-08	2.42163e-06
ENSMUST00000202234.1	822.645	-0.978638	0.178307	-5.4885	4.05363e-08	2.42215e-06
ENSMUST00000175673.1	2013.88	0.939031	0.17111	5.48788	4.06786e-08	2.42924e-06
ENSMUST00000065196.12	132.013	-1.39363	0.253978	-5.48721	4.08332e-08	2.43705e-06
ENSMUST00000197113.1	156.827	1.28063	0.233476	5.48504	4.13382e-08	2.46575e-06
ENSMUST00000068952.9	2402.88	0.752161	0.137135	5.48481	4.13911e-08	2.46747e-06
ENSMUST00000129246.1	171.504	-1.2244	0.22338	-5.48124	4.22362e-08	2.51638e-06
ENSMUST00000122003.7	3980.28	0.895228	0.163334	5.48097	4.22995e-08	2.51837e-06
ENSMUST00000154500.1	557.973	0.935698	0.17072	5.48089	4.23187e-08	2.51837e-06
ENSMUST00000102785.3	79.1354	-1.45316	0.265181	-5.47988	4.25605e-08	2.53128e-06
ENSMUST00000179728.1	463.376	-1.21129	0.221054	-5.4796	4.26277e-08	2.53381e-06
ENSMUST00000152774.1	111.719	-1.39913	0.255406	-5.47805	4.30041e-08	2.55471e-06
ENSMUST00000198878.1	1843.25	0.74288	0.135625	5.47745	4.31508e-08	2.56193e-06
ENSMUST00000048043.11	281.288	1.13455	0.207149	5.47699	4.3262e-08	2.56704e-06
ENSMUST00000058868.8	284.713	0.96461	0.176191	5.47481	4.37978e-08	2.59733e-06
ENSMUST00000229665.1	37.2831	1.54586	0.282482	5.47241	4.43946e-08	2.6312e-06
MSTRG.13294.3	1855.36	0.7389	0.13507	5.4705	4.48776e-08	2.65829e-06
ENSMUST00000097442.8	977.022	-1.32873	0.242915	-5.46995	4.50166e-08	2.66498e-06
ENSMUST00000142683.7	235.751	-1.1398	0.208498	-5.46671	4.58455e-08	2.71248e-06
ENSMUST00000174097.7	635.588	-0.836534	0.153049	-5.46578	4.60887e-08	2.7253e-06
MSTRG.2266.1	166.029	-1.1829	0.216505	-5.46359	4.66592e-08	2.75744e-06
ENSMUST00000129829.7	1718.1	0.98244	0.179853	5.46247	4.69562e-08	2.77339e-06
ENSMUST00000032373.11	4957.96	-1.02431	0.187527	-5.46222	4.70219e-08	2.77407e-06
MSTRG.17880.2	1519.97	-0.877653	0.160676	-5.46227	4.70077e-08	2.77407e-06
ENSMUST00000146748.1	118.708	-1.36137	0.249497	-5.45646	4.85707e-08	2.8638e-06
ENSMUST00000087689.4	29.1015	1.68102	0.308095	5.45618	4.86476e-08	2.86668e-06
ENSMUST00000149431.1	78.9174	-1.33481	0.244734	-5.45412	4.92159e-08	2.8985e-06
ENSMUST00000204756.2	22.6556	-1.66346	0.305064	-5.45282	4.95785e-08	2.91818e-06
MSTRG.21265.5	1333.51	-0.956028	0.175339	-5.45246	4.96769e-08	2.92229e-06
ENSMUST00000148218.1	734.943	-0.808145	0.148225	-5.45216	4.97607e-08	2.92554e-06
ENSMUST00000178932.2	11.4465	-1.71755	0.315102	-5.45077	5.01512e-08	2.94531e-06
ENSMUST00000149159.2	1403.46	-1.07484	0.19719	-5.45076	5.01545e-08	2.94531e-06
ENSMUST00000030508.13	10.8808	-1.71981	0.315529	-5.45057	5.02086e-08	2.9468e-06
ENSMUST00000215333.1	3404.24	-0.697744	0.128065	-5.44836	5.0835e-08	2.98185e-06
MSTRG.6050.1	5940.54	1.02197	0.187647	5.44624	5.14467e-08	3.01601e-06
ENSMUST00000150726.1	198.125	1.30567	0.239808	5.44463	5.1912e-08	3.04155e-06
ENSMUST00000200183.4	21.8948	-1.72211	0.316506	-5.44099	5.2984e-08	3.10258e-06
MSTRG.16146.4	501.056	1.23782	0.227553	5.43971	5.3366e-08	3.12316e-06
MSTRG.9190.2	450.439	0.936253	0.172126	5.43935	5.34765e-08	3.12784e-06
ENSMUST00000153448.8	30.5144	-1.66613	0.306337	-5.43889	5.36137e-08	3.13407e-06
MSTRG.20547.4	9918.6	-0.684407	0.125873	-5.43729	5.40976e-08	3.16056e-06
ENSMUST00000097333.9	73.4499	-1.48277	0.272782	-5.43574	5.45698e-08	3.18633e-06
ENSMUST00000107211.7	344.389	-1.06061	0.195167	-5.43439	5.49842e-08	3.2087e-06
ENSMUST00000189639.1	50.1073	1.44198	0.265475	5.4317	5.58189e-08	3.25555e-06
ENSMUST00000153485.2	687.597	-0.858081	0.158018	-5.43027	5.6269e-08	3.27621e-06
ENSMUST00000099304.3	1450.77	0.945401	0.174097	5.43033	5.62499e-08	3.27621e-06
MSTRG.16634.1	155.628	-1.27052	0.233968	-5.43031	5.62576e-08	3.27621e-06
ENSMUST00000065408.15	105.852	1.53822	0.283303	5.42958	5.64862e-08	3.28512e-06
ENSMUST00000179762.7	105.852	1.53822	0.283303	5.42958	5.64862e-08	3.28512e-06
ENSMUST00000126498.1	612.318	1.04818	0.193054	5.42947	5.65208e-08	3.28526e-06
ENSMUST00000176648.1	1772.37	0.937208	0.172731	5.42582	5.76884e-08	3.35123e-06
ENSMUST00000196276.1	482.404	0.83389	0.153726	5.42451	5.81125e-08	3.37395e-06
ENSMUST00000153852.1	16.3107	-1.71538	0.316425	-5.42115	5.92173e-08	3.43615e-06
ENSMUST00000038760.9	95.6199	-1.49049	0.275148	-5.41707	6.05842e-08	3.51347e-06
ENSMUST00000132104.1	255.553	0.996174	0.184029	5.41313	6.19326e-08	3.58964e-06
ENSMUST00000136092.1	518.915	-1.27276	0.235219	-5.41098	6.26816e-08	3.631e-06
ENSMUST00000190731.6	346.383	-1.05841	0.195613	-5.41073	6.27698e-08	3.63405e-06
ENSMUST00000046656.8	1496.42	0.941308	0.174022	5.40915	6.33263e-08	3.66213e-06
ENSMUST00000117404.7	61.5099	1.38565	0.256165	5.40921	6.33032e-08	3.66213e-06
ENSMUST00000021617.13	81.1974	-1.29404	0.239281	-5.40803	6.3722e-08	3.68293e-06
ENSMUST00000000299.13	6688.83	-0.715999	0.132436	-5.40637	6.43135e-08	3.71502e-06
ENSMUST00000129282.7	37.6831	-1.62292	0.300207	-5.406	6.44472e-08	3.72065e-06
ENSMUST00000107739.7	55.966	-1.40704	0.260421	-5.40295	6.55537e-08	3.78239e-06
ENSMUST00000232304.1	375.08	-1.26281	0.233737	-5.40268	6.56525e-08	3.78596e-06
ENSMUST00000175910.1	2240.95	0.918475	0.170042	5.40145	6.61056e-08	3.80994e-06
ENSMUST00000114185.3	97.5825	-1.24478	0.230549	-5.3992	6.69404e-08	3.85589e-06
ENSMUST00000188819.6	23.9367	1.6747	0.31049	5.39371	6.90159e-08	3.97321e-06
ENSMUST00000225890.1	10.9429	-1.69951	0.315128	-5.39308	6.92601e-08	3.98502e-06
MSTRG.2516.5	2864.31	-1.04848	0.194419	-5.39287	6.93423e-08	3.98736e-06
ENSMUST00000132583.7	118.205	-1.21281	0.224896	-5.39277	6.93786e-08	3.98736e-06
ENSMUST00000140251.8	223.446	-1.12683	0.209023	-5.39095	7.00865e-08	4.02579e-06
ENSMUST00000206559.1	106.26	1.30433	0.241955	5.3908	7.0144e-08	4.02683e-06
ENSMUST00000128275.1	337.85	-1.30351	0.241971	-5.38705	7.16234e-08	4.10946e-06
ENSMUST00000190837.6	345.097	-1.0577	0.196464	-5.38366	7.29867e-08	4.18533e-06
ENSMUST00000051014.1	19.5612	-1.70947	0.317781	-5.37939	7.4738e-08	4.28336e-06
ENSMUST00000188539.1	11.2916	-1.70235	0.316539	-5.378	7.53163e-08	4.31409e-06
ENSMUST00000162617.7	1021.57	0.761443	0.141593	5.37769	7.5449e-08	4.31928e-06
ENSMUST00000223169.1	310.738	-1.08719	0.202197	-5.37686	7.57946e-08	4.33663e-06
ENSMUST00000022531.13	765.483	0.81253	0.151132	5.3763	7.60318e-08	4.34778e-06
ENSMUST00000200191.1	2241.86	0.738136	0.137318	5.37537	7.64257e-08	4.36787e-06
ENSMUST00000185372.1	37.5209	1.6418	0.305447	5.37508	7.65492e-08	4.37248e-06
ENSMUST00000177207.1	512.356	-1.12007	0.208411	-5.37434	7.68625e-08	4.38793e-06
ENSMUST00000152358.7	203.274	1.04264	0.194007	5.37422	7.69133e-08	4.38839e-06
ENSMUST00000127447.1	69.1336	-1.35671	0.252467	-5.37383	7.70796e-08	4.39543e-06
MSTRG.11344.1	256.861	-1.39562	0.259878	-5.37029	7.86096e-08	4.48018e-06
ENSMUST00000125796.1	220.169	1.10848	0.206431	5.36971	7.88653e-08	4.49225e-06
ENSMUST00000029456.4	2617.8	-1.2947	0.241202	-5.3677	7.97474e-08	4.53997e-06
ENSMUST00000113514.7	406.155	1.05143	0.1959	5.36714	7.99934e-08	4.55145e-06
ENSMUST00000196479.4	19.9656	-1.68325	0.31389	-5.36256	8.20528e-08	4.66603e-06
MSTRG.6050.3	6249.56	1.03279	0.192651	5.36092	8.2798e-08	4.70579e-06
ENSMUST00000173297.1	88.1377	-1.29428	0.241856	-5.35144	8.72558e-08	4.9564e-06
ENSMUST00000177605.1	75.9178	1.31324	0.245488	5.34951	8.81918e-08	5.00679e-06
ENSMUST00000039174.10	116.946	1.3335	0.249321	5.34853	8.86714e-08	5.03123e-06
MSTRG.19859.1	23.3924	-1.67305	0.312864	-5.34752	8.91665e-08	5.05652e-06
ENSMUST00000186596.5	264.329	-1.17806	0.220365	-5.34596	8.99411e-08	5.09762e-06
ENSMUST00000069965.8	7730.54	-0.827258	0.154755	-5.3456	9.01158e-08	5.1047e-06
ENSMUST00000206557.1	42.4927	-1.49219	0.279169	-5.34511	9.03643e-08	5.11595e-06
ENSMUST00000199407.1	50.1488	-1.37331	0.257046	-5.34265	9.15973e-08	5.18289e-06
ENSMUST00000159261.1	475.907	-0.860677	0.161101	-5.34247	9.16873e-08	5.18512e-06
ENSMUST00000230869.1	31.5087	-1.53591	0.287684	-5.33887	9.35292e-08	5.28636e-06
ENSMUST00000138843.7	1166.53	0.704329	0.131935	5.33844	9.37477e-08	5.29579e-06
ENSMUST00000068830.3	376.212	-1.22425	0.229498	-5.33446	9.58311e-08	5.41049e-06
ENSMUST00000201008.3	39.4391	-1.49338	0.279995	-5.33361	9.62785e-08	5.43276e-06
ENSMUST00000048519.16	3289.48	0.82672	0.155054	5.33181	9.72368e-08	5.48205e-06
ENSMUST00000186025.1	29.0208	1.57375	0.295164	5.33177	9.7259e-08	5.48205e-06
ENSMUST00000170214.1	536.715	-0.957983	0.179735	-5.32996	9.8233e-08	5.5339e-06
ENSMUST00000156479.2	434.404	-1.16003	0.21775	-5.32734	9.96612e-08	5.61127e-06
ENSMUST00000113512.7	405.451	1.0509	0.197282	5.32691	9.9897e-08	5.62146e-06
ENSMUST00000162934.7	249.708	1.00835	0.18932	5.32617	1.00303e-07	5.64118e-06
MSTRG.2516.4	2754.71	-1.07065	0.201036	-5.32567	1.00579e-07	5.65363e-06
MSTRG.11094.8	4899.08	0.947043	0.177909	5.3232	1.0196e-07	5.7281e-06
ENSMUST00000226736.1	143.924	-1.39703	0.262467	-5.3227	1.02238e-07	5.74055e-06
MSTRG.11094.9	4899.43	0.946956	0.177943	5.32168	1.02812e-07	5.76964e-06
MSTRG.2757.1	12.5652	1.65857	0.31175	5.32018	1.03663e-07	5.81423e-06
ENSMUST00000171699.7	67.1315	-1.55332	0.29203	-5.31903	1.0432e-07	5.84783e-06
MSTRG.17496.1	2188.99	-0.822619	0.154692	-5.31777	1.05047e-07	5.8854e-06
ENSMUST00000200576.1	93.6306	1.43158	0.269325	5.31546	1.06386e-07	5.95388e-06
MSTRG.19851.1	14567.1	-0.680822	0.128082	-5.31551	1.06356e-07	5.95388e-06
ENSMUST00000155628.7	39.9822	-1.51257	0.284633	-5.31412	1.07174e-07	5.99472e-06
MSTRG.13129.1	158.372	-1.21027	0.227794	-5.31302	1.07824e-07	6.02781e-06
ENSMUST00000195520.1	45.775	-1.49405	0.28138	-5.30971	1.09801e-07	6.13497e-06
ENSMUST00000217496.1	20.8076	-1.63616	0.308162	-5.30939	1.09992e-07	6.14225e-06
ENSMUST00000153541.1	6090.31	-0.709934	0.133805	-5.30574	1.12217e-07	6.26311e-06
ENSMUST00000213417.1	1944.94	-0.724283	0.136567	-5.30349	1.13608e-07	6.33727e-06
ENSMUST00000175781.4	207.069	1.03389	0.195047	5.30073	1.15341e-07	6.43048e-06
ENSMUST00000139858.7	541.527	-0.890411	0.168015	-5.29959	1.16065e-07	6.46728e-06
ENSMUST00000027863.12	1525.93	-0.806119	0.152149	-5.29823	1.1693e-07	6.51199e-06
ENSMUST00000226546.1	82.0134	-1.52176	0.287336	-5.29608	1.18316e-07	6.5856e-06
ENSMUST00000228547.1	202.315	1.02548	0.193659	5.29529	1.18825e-07	6.61029e-06
ENSMUST00000228188.1	21.2572	1.68233	0.317714	5.29512	1.18935e-07	6.61285e-06
ENSMUST00000186713.1	17.4911	-1.66339	0.314146	-5.29495	1.19052e-07	6.61576e-06
ENSMUST00000068603.6	3669.31	0.862177	0.162836	5.29477	1.19167e-07	6.61855e-06
ENSMUST00000125246.1	262.131	-0.980099	0.185201	-5.29209	1.20926e-07	6.71258e-06
ENSMUST00000162947.1	67.2509	-1.28463	0.242792	-5.29106	1.21608e-07	6.7468e-06
MSTRG.1012.6	4056.52	0.71979	0.136055	5.29045	1.22018e-07	6.76221e-06
ENSMUST00000199750.4	65.7128	-1.39962	0.264556	-5.29045	1.22014e-07	6.76221e-06
ENSMUST00000146719.8	150.006	-1.25197	0.236685	-5.28959	1.22591e-07	6.78661e-06
ENSMUST00000223700.1	10.0872	-1.66594	0.314941	-5.28968	1.22528e-07	6.78661e-06
ENSMUST00000000109.10	28.0096	1.60996	0.304386	5.28921	1.22844e-07	6.79694e-06
ENSMUST00000212158.1	408.872	1.27001	0.240132	5.2888	1.23122e-07	6.80865e-06
ENSMUST00000030248.11	514.765	-1.10003	0.208094	-5.28623	1.24866e-07	6.90137e-06
ENSMUST00000146238.1	484.168	-0.860606	0.162813	-5.28587	1.25109e-07	6.9111e-06
ENSMUST00000165986.7	73.4235	1.43943	0.272363	5.28495	1.25739e-07	6.94217e-06
ENSMUST00000064656.7	152.653	1.0767	0.203779	5.28366	1.26625e-07	6.98731e-06
ENSMUST00000176705.1	94.9399	1.13597	0.215047	5.28245	1.27468e-07	7.03001e-06
ENSMUST00000169211.2	514.43	-1.09955	0.208304	-5.2786	1.30175e-07	7.17545e-06
MSTRG.2516.1	2702.09	-1.06584	0.201948	-5.27779	1.30753e-07	7.20342e-06
ENSMUST00000063084.15	2701.63	-1.06554	0.201938	-5.2766	1.31605e-07	7.24647e-06
ENSMUST00000192467.1	626.355	1.16151	0.220131	5.27643	1.31722e-07	7.24904e-06
ENSMUST00000114369.2	69.374	1.31456	0.24916	5.27597	1.32052e-07	7.26331e-06
ENSMUST00000194629.1	32.5897	-1.5345	0.290854	-5.27583	1.32158e-07	7.26521e-06
ENSMUST00000161406.1	146.536	-1.20876	0.229147	-5.27502	1.32739e-07	7.29323e-06
ENSMUST00000201130.3	43.5999	-1.42119	0.269462	-5.27416	1.33366e-07	7.32375e-06
ENSMUST00000209204.1	1443.42	-0.86856	0.164693	-5.27382	1.33613e-07	7.3334e-06
ENSMUST00000186361.6	16.2888	-1.66908	0.316755	-5.2693	1.36945e-07	7.51223e-06
ENSMUST00000194127.5	180.19	-1.3057	0.247861	-5.26788	1.38009e-07	7.56655e-06
ENSMUST00000030464.13	363.362	-1.15021	0.218419	-5.26607	1.39376e-07	7.63331e-06
ENSMUST00000137040.7	18.0393	-1.67247	0.317588	-5.26616	1.39303e-07	7.63331e-06
ENSMUST00000200571.4	1437.94	0.731385	0.138894	5.26577	1.39601e-07	7.64156e-06
ENSMUST00000153119.1	35.5601	1.50188	0.285262	5.2649	1.40262e-07	7.67367e-06
MSTRG.14115.1	467.62	1.22884	0.233461	5.2636	1.41259e-07	7.72404e-06
MSTRG.4283.1	3438.71	0.844066	0.160367	5.26333	1.41469e-07	7.72903e-06
ENSMUST00000140646.1	468.95	0.98657	0.187444	5.26329	1.41501e-07	7.72903e-06
ENSMUST00000103685.2	253.126	1.00757	0.191453	5.26274	1.41927e-07	7.7482e-06
ENSMUST00000221425.1	22.1724	1.64112	0.311959	5.26071	1.43503e-07	7.83007e-06
ENSMUST00000221366.1	123.98	1.40093	0.266308	5.26054	1.43635e-07	7.83306e-06
ENSMUST00000117440.7	293.96	0.869031	0.165204	5.26036	1.43773e-07	7.83643e-06
ENSMUST00000031549.5	41.125	1.59248	0.302746	5.2601	1.43977e-07	7.84337e-06
MSTRG.1537.1	1497.67	1.32195	0.251353	5.25935	1.44564e-07	7.87116e-06
ENSMUST00000197328.4	1530.83	0.733081	0.139393	5.25908	1.44778e-07	7.87864e-06
ENSMUST00000119397.1	132.202	1.23392	0.234857	5.25395	1.48873e-07	8.0972e-06
MSTRG.7273.1	59.5851	-1.3568	0.25828	-5.2532	1.49476e-07	8.12565e-06
ENSMUST00000214322.1	165.421	1.28558	0.244733	5.25298	1.49657e-07	8.13119e-06
ENSMUST00000193367.1	490.205	-0.844613	0.160908	-5.24906	1.5288e-07	8.3019e-06
ENSMUST00000154375.7	40.9541	-1.57005	0.299183	-5.24778	1.53939e-07	8.35497e-06
ENSMUST00000146268.7	40.2451	-1.57379	0.299911	-5.24751	1.54172e-07	8.36317e-06
ENSMUST00000132490.1	49.8202	-1.37187	0.261484	-5.24648	1.55029e-07	8.40521e-06
ENSMUST00000137445.1	776.729	-1.37286	0.261693	-5.24608	1.55367e-07	8.41908e-06
ENSMUST00000108665.7	46.9744	1.49548	0.285129	5.24491	1.56359e-07	8.46836e-06
ENSMUST00000089185.5	560.692	-0.919746	0.175413	-5.24332	1.57711e-07	8.53705e-06
MSTRG.4283.13	2488.19	0.827772	0.157942	5.24098	1.59728e-07	8.64168e-06
ENSMUST00000029669.3	780.129	-0.902424	0.172282	-5.23807	1.62261e-07	8.77411e-06
ENSMUST00000136882.1	88.1941	-1.27784	0.243965	-5.2378	1.62505e-07	8.78265e-06
ENSMUST00000143285.7	59.7682	-1.29306	0.246904	-5.2371	1.63119e-07	8.81119e-06
ENSMUST00000217409.1	2584.24	-0.65712	0.125482	-5.23676	1.63421e-07	8.82282e-06
ENSMUST00000221876.1	2628.3	0.815779	0.155868	5.23378	1.66074e-07	8.96135e-06
MSTRG.12061.5	644.441	1.16762	0.223174	5.23185	1.67822e-07	9.0509e-06
ENSMUST00000151885.2	27.8048	-1.53981	0.294384	-5.23062	1.68938e-07	9.10629e-06
ENSMUST00000148276.2	548.295	-0.859674	0.164376	-5.22993	1.69578e-07	9.13597e-06
ENSMUST00000156644.7	5440.19	-0.699063	0.133697	-5.22872	1.70689e-07	9.18652e-06
ENSMUST00000214288.1	16.7513	-1.66149	0.317762	-5.22871	1.70695e-07	9.18652e-06
ENSMUST00000113515.7	412.992	0.988967	0.189188	5.22743	1.7188e-07	9.24541e-06
MSTRG.8228.1	560.227	-0.917853	0.175639	-5.2258	1.73404e-07	9.3225e-06
ENSMUST00000046856.13	130.16	-1.22019	0.233513	-5.22538	1.73799e-07	9.33885e-06
ENSMUST00000134415.1	247.598	0.934964	0.179028	5.22245	1.76575e-07	9.48301e-06
ENSMUST00000109060.7	276.95	1.07188	0.205286	5.2214	1.77577e-07	9.52312e-06
ENSMUST00000114368.1	35.4428	1.52824	0.29269	5.22137	1.77601e-07	9.52312e-06
ENSMUST00000228075.1	117.918	1.13182	0.216765	5.22144	1.77542e-07	9.52312e-06
ENSMUST00000191026.1	27.4643	1.65489	0.317009	5.22032	1.78612e-07	9.57231e-06
ENSMUST00000130549.7	171.483	-1.07956	0.206847	-5.21909	1.79801e-07	9.63103e-06
MSTRG.6268.11	882.585	-1.338	0.256519	-5.21598	1.82852e-07	9.78931e-06
ENSMUST00000227986.1	18.1897	1.65404	0.317158	5.2152	1.83616e-07	9.82511e-06
ENSMUST00000208871.1	98.5971	-1.17988	0.226423	-5.21096	1.87869e-07	1.00474e-05
ENSMUST00000143108.7	366.798	0.800588	0.153812	5.20498	1.9402e-07	1.03709e-05
ENSMUST00000178401.1	116.503	1.12729	0.216612	5.20416	1.94877e-07	1.04113e-05
ENSMUST00000216140.1	512.561	0.833598	0.160225	5.20266	1.96453e-07	1.04901e-05
ENSMUST00000143564.7	955.693	0.817163	0.15712	5.20089	1.98333e-07	1.05849e-05
ENSMUST00000020253.14	365.773	0.800349	0.153928	5.1995	1.99824e-07	1.06589e-05
ENSMUST00000097843.8	384.793	-1.2068	0.232144	-5.19849	2.00917e-07	1.07117e-05
ENSMUST00000027277.6	1871.58	0.793864	0.152729	5.19786	2.01601e-07	1.07425e-05
ENSMUST00000228034.1	17.7724	1.64866	0.317207	5.19742	2.02072e-07	1.0762e-05
ENSMUST00000113513.7	413.614	0.982854	0.189127	5.19678	2.02767e-07	1.07934e-05
ENSMUST00000196105.1	42.5483	-1.47198	0.283268	-5.19642	2.03165e-07	1.0809e-05
ENSMUST00000168302.7	1866.84	0.794816	0.152971	5.19586	2.0377e-07	1.08356e-05
ENSMUST00000226447.1	28.4493	1.64914	0.317764	5.18984	2.10476e-07	1.11863e-05
ENSMUST00000205032.1	862.54	-1.32086	0.254605	-5.18787	2.12716e-07	1.12995e-05
ENSMUST00000141976.1	298.624	-0.886398	0.17097	-5.18452	2.16576e-07	1.14986e-05
ENSMUST00000146940.1	327.968	-1.31142	0.25296	-5.1843	2.16826e-07	1.15059e-05
ENSMUST00000140413.7	36.4272	-1.4982	0.28904	-5.18337	2.17913e-07	1.15576e-05
ENSMUST00000211173.1	1418.26	-0.864943	0.166983	-5.17982	2.221e-07	1.17736e-05
ENSMUST00000225727.1	10.115	-1.62662	0.314078	-5.17903	2.23044e-07	1.18114e-05
ENSMUST00000210910.1	27.7538	1.64581	0.31778	5.17908	2.22983e-07	1.18114e-05
MSTRG.8259.6	445.891	-1.12722	0.217663	-5.17873	2.234e-07	1.18242e-05
ENSMUST00000150662.1	522.525	-0.869332	0.167927	-5.17686	2.25652e-07	1.19372e-05
ENSMUST00000179305.1	173.618	-1.06388	0.205517	-5.17659	2.25973e-07	1.1948e-05
MSTRG.6292.3	347.633	-1.42551	0.275418	-5.17581	2.26919e-07	1.19918e-05
ENSMUST00000151817.1	233.672	-0.954659	0.184456	-5.17552	2.27274e-07	1.20044e-05
ENSMUST00000130817.2	2511.83	-1.03355	0.199703	-5.17542	2.27397e-07	1.20047e-05
ENSMUST00000169533.1	142.754	1.01041	0.195306	5.17345	2.29805e-07	1.21256e-05
ENSMUST00000187347.6	72.2552	1.51406	0.292702	5.17269	2.30753e-07	1.21692e-05
ENSMUST00000145122.1	644.918	-1.35417	0.261797	-5.17259	2.3087e-07	1.21692e-05
ENSMUST00000214521.1	292.111	-0.975461	0.188603	-5.17203	2.31558e-07	1.21992e-05
MSTRG.17076.1	69.5718	1.22957	0.23776	5.17149	2.3224e-07	1.22288e-05
ENSMUST00000207599.1	307.273	1.60224	0.30995	5.16935	2.34914e-07	1.23633e-05
ENSMUST00000198775.1	88.8936	1.43116	0.276969	5.16724	2.37582e-07	1.24973e-05
ENSMUST00000001965.13	80.0091	-1.21169	0.234508	-5.16697	2.37923e-07	1.25088e-05
MSTRG.11094.4	5247.87	0.929437	0.180001	5.1635	2.42376e-07	1.27364e-05
ENSMUST00000146524.7	1737.07	-0.903373	0.174966	-5.16314	2.42846e-07	1.2748e-05
ENSMUST00000028426.8	5248.06	0.929488	0.180022	5.1632	2.4277e-07	1.2748e-05
ENSMUST00000206752.1	102.147	-1.15926	0.224559	-5.16238	2.43831e-07	1.27932e-05
ENSMUST00000148627.1	468.093	-0.883085	0.17116	-5.1594	2.47744e-07	1.29918e-05
ENSMUST00000118576.7	717.39	-0.860962	0.16689	-5.15885	2.48475e-07	1.30234e-05
ENSMUST00000133812.7	46.2605	-1.35652	0.26312	-5.15553	2.52915e-07	1.32494e-05
ENSMUST00000033888.4	69.1536	1.55331	0.301449	5.15281	2.56613e-07	1.34362e-05
ENSMUST00000226135.1	9.21495	1.6076	0.311995	5.15266	2.56815e-07	1.34399e-05
ENSMUST00000207513.1	95.9281	-1.37213	0.266385	-5.15094	2.59178e-07	1.35567e-05
ENSMUST00000200430.4	328.631	0.882555	0.171361	5.15026	2.60122e-07	1.35991e-05
MSTRG.3061.1	1216.73	-0.967702	0.187926	-5.14938	2.61348e-07	1.36492e-05
ENSMUST00000171382.1	29.2798	-1.62789	0.316128	-5.14947	2.61223e-07	1.36492e-05
MSTRG.13780.8	2604.29	-1.03109	0.200343	-5.14665	2.65185e-07	1.38426e-05
ENSMUST00000150295.1	122.185	-1.11007	0.215763	-5.14487	2.67699e-07	1.39667e-05
MSTRG.3061.4	1213.92	-0.971271	0.188855	-5.14295	2.70451e-07	1.41031e-05
ENSMUST00000026225.14	173.952	-1.05611	0.205374	-5.14237	2.71295e-07	1.41399e-05
ENSMUST00000139194.2	1730.08	-0.90271	0.17555	-5.14218	2.71565e-07	1.41401e-05
ENSMUST00000035075.12	13.9721	-1.63238	0.317449	-5.14218	2.71574e-07	1.41401e-05
ENSMUST00000148031.1	1677.66	0.856049	0.166568	5.13933	2.75725e-07	1.43489e-05
MSTRG.11094.2	4956.59	0.928493	0.180698	5.13836	2.77148e-07	1.44156e-05
ENSMUST00000134457.1	30.4584	-1.50844	0.293574	-5.13818	2.77406e-07	1.44217e-05
MSTRG.18328.4	674.821	-0.775316	0.150948	-5.13631	2.8018e-07	1.45585e-05
ENSMUST00000156103.1	1255.92	-1.25335	0.244037	-5.1359	2.80804e-07	1.45836e-05
ENSMUST00000191455.6	266.128	1.16143	0.226186	5.13483	2.82398e-07	1.46589e-05
ENSMUST00000169825.7	27.5337	1.5606	0.303952	5.13435	2.83126e-07	1.46893e-05
ENSMUST00000191216.6	49.8207	1.52515	0.297073	5.13393	2.83759e-07	1.47147e-05
ENSMUST00000026886.7	332.747	-1.16573	0.227081	-5.13356	2.84306e-07	1.47281e-05
ENSMUST00000029559.6	190.269	-1.11321	0.216846	-5.13365	2.84174e-07	1.47281e-05
ENSMUST00000030205.13	59.2678	1.28543	0.250426	5.133	2.85167e-07	1.47652e-05
MSTRG.7981.1	3327.95	-1.0285	0.2004	-5.13226	2.86284e-07	1.48156e-05
ENSMUST00000114137.1	15.6699	1.62436	0.316665	5.12957	2.90406e-07	1.50213e-05
MSTRG.6268.9	495.577	-1.33152	0.259588	-5.12934	2.90753e-07	1.50317e-05
ENSMUST00000213133.1	186.444	0.920856	0.179557	5.12848	2.92085e-07	1.50929e-05
MSTRG.11433.1	42.5998	-1.37289	0.267708	-5.12832	2.92346e-07	1.50988e-05
MSTRG.3061.5	801.969	-0.996125	0.194268	-5.12757	2.93509e-07	1.51512e-05
MSTRG.1009.1	122.624	1.19904	0.233889	5.12653	2.95125e-07	1.52223e-05
ENSMUST00000192262.1	204.657	0.962573	0.187764	5.1265	2.95184e-07	1.52223e-05
MSTRG.3534.2	544.412	-0.837785	0.163438	-5.12603	2.9592e-07	1.52526e-05
ENSMUST00000207621.1	222.354	-1.24818	0.24365	-5.12285	3.00953e-07	1.54997e-05
ENSMUST00000115258.8	147.663	-1.4186	0.27693	-5.12262	3.01319e-07	1.54997e-05
ENSMUST00000115257.7	147.663	-1.4186	0.27693	-5.12262	3.01319e-07	1.54997e-05
ENSMUST00000115256.1	147.663	-1.4186	0.27693	-5.12262	3.01319e-07	1.54997e-05
ENSMUST00000033098.15	1407.47	-0.864098	0.168751	-5.12056	3.04635e-07	1.56624e-05
ENSMUST00000125417.8	500.096	-1.07101	0.209175	-5.12015	3.05286e-07	1.56801e-05
ENSMUST00000120864.9	1405.3	-0.86381	0.168705	-5.12024	3.05154e-07	1.56801e-05
ENSMUST00000152490.7	4374.22	0.8737	0.170647	5.11992	3.05658e-07	1.56835e-05
ENSMUST00000191240.1	66.0431	1.23491	0.241192	5.12001	3.05518e-07	1.56835e-05
ENSMUST00000163892.7	3301.67	0.712471	0.139184	5.11891	3.07304e-07	1.57592e-05
ENSMUST00000048067.9	146.326	-1.41948	0.277305	-5.11883	3.07442e-07	1.57592e-05
ENSMUST00000138650.2	230.932	1.48028	0.289221	5.11815	3.08545e-07	1.58079e-05
[truncated: 147,067 more rows]

## Sheet: annot_stringtie_havana_ensembl
chrom	database	transcript	start	end	1000	strand	.	info
chr1	StringTie	transcript	4692019	4785739	1000	-	.	gene_id "MSTRG.1"; transcript_id "MSTRG.1.1";
chr1	StringTie	transcript	4773206	4785710	1000	-	.	gene_id "MSTRG.1"; transcript_id "ENSMUST00000130201.7"; gene_name "Mrpl15"; ref_gene_id "ENSMUSG00000033845.13";
chr1	StringTie	transcript	4773211	4785692	1000	-	.	gene_id "MSTRG.1"; transcript_id "MSTRG.1.3";
chr1	StringTie	transcript	4773211	4785739	1000	-	.	gene_id "MSTRG.1"; transcript_id "ENSMUST00000156816.6"; gene_name "Mrpl15"; ref_gene_id "ENSMUSG00000033845.13";
chr1	StringTie	transcript	4774436	4785698	1000	-	.	gene_id "MSTRG.1"; transcript_id "ENSMUST00000045689.13"; gene_name "Mrpl15"; ref_gene_id "ENSMUSG00000033845.13";
chr1	StringTie	transcript	4776377	4785739	1000	-	.	gene_id "MSTRG.1"; transcript_id "ENSMUST00000115538.4"; gene_name "Mrpl15"; ref_gene_id "ENSMUSG00000033845.13";
chr1	StringTie	transcript	4779967	4784566	1000	-	.	gene_id "MSTRG.1"; transcript_id "ENSMUST00000192286.1"; gene_name "Mrpl15"; ref_gene_id "ENSMUSG00000033845.13";
chr1	StringTie	transcript	4781221	4785739	1000	-	.	gene_id "MSTRG.1"; transcript_id "ENSMUST00000146665.2"; gene_name "Mrpl15"; ref_gene_id "ENSMUSG00000033845.13";
chr1	StringTie	transcript	4783572	4785692	1000	-	.	gene_id "MSTRG.1"; transcript_id "ENSMUST00000132625.1"; gene_name "Mrpl15"; ref_gene_id "ENSMUSG00000033845.13";
chr1	StringTie	transcript	4692219	4693424	1000	-	.	gene_id "MSTRG.2"; transcript_id "ENSMUST00000193443.1"; gene_name "RP23-34E15.2"; ref_gene_id "ENSMUSG00000102175.1";
chr1	StringTie	transcript	4723277	4723379	1000	-	.	gene_id "MSTRG.3"; transcript_id "ENSMUST00000157375.1"; gene_name "Gm25493"; ref_gene_id "ENSMUSG00000088000.1";
chr1	StringTie	transcript	4735046	4735676	1000	-	.	gene_id "MSTRG.4"; transcript_id "ENSMUST00000195671.1"; gene_name "RP23-34E15.3"; ref_gene_id "ENSMUSG00000103265.1";
chr1	StringTie	transcript	4771131	4772199	1000	+	.	gene_id "MSTRG.5"; transcript_id "ENSMUST00000193658.1"; gene_name "RP23-34E15.4"; ref_gene_id "ENSMUSG00000103922.1";
chr1	StringTie	transcript	4778063	4779212	1000	-	.	gene_id "MSTRG.6"; transcript_id "ENSMUST00000195445.1"; gene_name "RP23-34E15.5"; ref_gene_id "ENSMUSG00000102275.1";
chr1	StringTie	transcript	4807788	4848410	1000	+	.	gene_id "MSTRG.7"; transcript_id "ENSMUST00000134384.7"; gene_name "Lypla1"; ref_gene_id "ENSMUSG00000025903.14";
chr1	StringTie	transcript	4807823	4846739	1000	+	.	gene_id "MSTRG.7"; transcript_id "ENSMUST00000027036.10"; gene_name "Lypla1"; ref_gene_id "ENSMUSG00000025903.14";
chr1	StringTie	transcript	4807830	4897848	1000	+	.	gene_id "MSTRG.7"; transcript_id "MSTRG.7.3";
chr1	StringTie	transcript	4807830	4841286	1000	+	.	gene_id "MSTRG.7"; transcript_id "ENSMUST00000150971.7"; gene_name "Lypla1"; ref_gene_id "ENSMUSG00000025903.14";
chr1	StringTie	transcript	4807892	4897824	1000	+	.	gene_id "MSTRG.7"; transcript_id "MSTRG.7.5";
chr1	StringTie	transcript	4807892	4886770	1000	+	.	gene_id "MSTRG.7"; transcript_id "ENSMUST00000155020.1"; gene_name "RP24-426M1.3"; ref_gene_id "ENSMUSG00000104217.1";
chr1	StringTie	transcript	4807896	4845174	1000	+	.	gene_id "MSTRG.7"; transcript_id "ENSMUST00000119612.8"; gene_name "Lypla1"; ref_gene_id "ENSMUSG00000025903.14";
chr1	StringTie	transcript	4807898	4840969	1000	+	.	gene_id "MSTRG.7"; transcript_id "ENSMUST00000137887.7"; gene_name "Lypla1"; ref_gene_id "ENSMUSG00000025903.14";
chr1	StringTie	transcript	4807911	4897824	1000	+	.	gene_id "MSTRG.7"; transcript_id "MSTRG.7.9";
chr1	StringTie	transcript	4807911	4845352	1000	+	.	gene_id "MSTRG.7"; transcript_id "MSTRG.7.10";
chr1	StringTie	transcript	4807911	4845352	1000	+	.	gene_id "MSTRG.7"; transcript_id "MSTRG.7.11";
chr1	StringTie	transcript	4807911	4845352	1000	+	.	gene_id "MSTRG.7"; transcript_id "ENSMUST00000115529.7"; gene_name "Lypla1"; ref_gene_id "ENSMUSG00000025903.14";
chr1	StringTie	transcript	4808237	4841093	1000	+	.	gene_id "MSTRG.7"; transcript_id "ENSMUST00000131119.1"; gene_name "Lypla1"; ref_gene_id "ENSMUSG00000025903.14";
chr1	StringTie	transcript	4836905	4842827	1000	+	.	gene_id "MSTRG.7"; transcript_id "ENSMUST00000141278.1"; gene_name "Lypla1"; ref_gene_id "ENSMUSG00000025903.14";
chr1	StringTie	transcript	4857731	4897824	1000	+	.	gene_id "MSTRG.7"; transcript_id "MSTRG.7.15";
chr1	StringTie	transcript	4857795	4897840	1000	+	.	gene_id "MSTRG.7"; transcript_id "MSTRG.7.16";
chr1	StringTie	transcript	4857796	4897843	1000	+	.	gene_id "MSTRG.7"; transcript_id "MSTRG.7.17";
chr1	StringTie	transcript	4857796	4897834	1000	+	.	gene_id "MSTRG.7"; transcript_id "MSTRG.7.18";
chr1	StringTie	transcript	4857798	4897840	1000	+	.	gene_id "MSTRG.7"; transcript_id "MSTRG.7.19";
chr1	StringTie	transcript	4857814	4897905	1000	+	.	gene_id "MSTRG.7"; transcript_id "ENSMUST00000081551.13"; gene_name "Tcea1"; ref_gene_id "ENSMUSG00000033813.15";
chr1	StringTie	transcript	4858038	4897909	1000	+	.	gene_id "MSTRG.7"; transcript_id "ENSMUST00000165720.2"; gene_name "Tcea1"; ref_gene_id "ENSMUSG00000033813.15";
chr1	StringTie	transcript	4880049	4880651	1000	-	.	gene_id "MSTRG.8"; transcript_id "ENSMUST00000078030.4"; gene_name "RP24-426M1.2"; ref_gene_id "ENSMUSG00000062588.4";
chr1	StringTie	transcript	4905751	4906861	1000	-	.	gene_id "MSTRG.9"; transcript_id "ENSMUST00000194052.1"; gene_name "RP24-426M1.4"; ref_gene_id "ENSMUSG00000103280.1";
chr1	StringTie	transcript	4909576	5019539	1000	-	.	gene_id "MSTRG.10"; transcript_id "ENSMUST00000002533.14"; gene_name "Rgs20"; ref_gene_id "ENSMUSG00000002459.17";
chr1	StringTie	transcript	4909576	5070285	1000	-	.	gene_id "MSTRG.10"; transcript_id "ENSMUST00000118000.7"; gene_name "Rgs20"; ref_gene_id "ENSMUSG00000002459.17";
chr1	StringTie	transcript	4910402	5018735	1000	-	.	gene_id "MSTRG.10"; transcript_id "ENSMUST00000119256.7"; gene_name "Rgs20"; ref_gene_id "ENSMUSG00000002459.17";
chr1	StringTie	transcript	4910474	5019379	1000	-	.	gene_id "MSTRG.10"; transcript_id "ENSMUST00000170566.1"; gene_name "Rgs20"; ref_gene_id "ENSMUSG00000002459.17";
chr1	StringTie	transcript	4912342	5070282	1000	-	.	gene_id "MSTRG.10"; transcript_id "ENSMUST00000147158.1"; gene_name "Rgs20"; ref_gene_id "ENSMUSG00000002459.17";
chr1	StringTie	transcript	4922528	5019379	1000	-	.	gene_id "MSTRG.10"; transcript_id "ENSMUST00000156289.1"; gene_name "Rgs20"; ref_gene_id "ENSMUSG00000002459.17";
chr1	StringTie	transcript	5062779	5070273	1000	-	.	gene_id "MSTRG.10"; transcript_id "ENSMUST00000133521.1"; gene_name "Rgs20"; ref_gene_id "ENSMUSG00000002459.17";
chr1	StringTie	transcript	4927028	4927299	1000	-	.	gene_id "MSTRG.11"; transcript_id "ENSMUST00000168963.1"; gene_name "RP24-141F9.1"; ref_gene_id "ENSMUSG00000091305.1";
chr1	StringTie	transcript	4938576	4940710	1000	-	.	gene_id "MSTRG.12"; transcript_id "ENSMUST00000194114.1"; gene_name "RP24-141F9.2"; ref_gene_id "ENSMUSG00000102653.1";
chr1	StringTie	transcript	4970857	4976820	1000	+	.	gene_id "MSTRG.13"; transcript_id "ENSMUST00000144339.1"; gene_name "AC102242.1"; ref_gene_id "ENSMUSG00000085623.1";
chr1	StringTie	transcript	5063060	5064647	1000	+	.	gene_id "MSTRG.14"; transcript_id "ENSMUST00000169520.1"; gene_name "RP24-363O2.1"; ref_gene_id "ENSMUSG00000091665.1";
chr1	StringTie	transcript	5070018	5162340	1000	+	.	gene_id "MSTRG.15"; transcript_id "ENSMUST00000192847.5"; gene_name "Atp6v1h"; ref_gene_id "ENSMUSG00000033793.12";
chr1	StringTie	transcript	5083080	5162529	1000	+	.	gene_id "MSTRG.15"; transcript_id "ENSMUST00000044369.12"; gene_name "Atp6v1h"; ref_gene_id "ENSMUSG00000033793.12";
chr1	StringTie	transcript	5083110	5095728	1000	+	.	gene_id "MSTRG.15"; transcript_id "ENSMUST00000194676.5"; gene_name "Atp6v1h"; ref_gene_id "ENSMUSG00000033793.12";
chr1	StringTie	transcript	5083124	5145052	1000	+	.	gene_id "MSTRG.15"; transcript_id "ENSMUST00000194301.5"; gene_name "Atp6v1h"; ref_gene_id "ENSMUSG00000033793.12";
chr1	StringTie	transcript	5083132	5086779	1000	+	.	gene_id "MSTRG.15"; transcript_id "ENSMUST00000194978.5"; gene_name "Atp6v1h"; ref_gene_id "ENSMUSG00000033793.12";
chr1	StringTie	transcript	5083132	5095659	1000	+	.	gene_id "MSTRG.15"; transcript_id "ENSMUST00000192029.5"; gene_name "Atp6v1h"; ref_gene_id "ENSMUSG00000033793.12";
chr1	StringTie	transcript	5083154	5162419	1000	+	.	gene_id "MSTRG.15"; transcript_id "ENSMUST00000192698.2"; gene_name "Atp6v1h"; ref_gene_id "ENSMUSG00000033793.12";
chr1	StringTie	transcript	5083164	5095728	1000	+	.	gene_id "MSTRG.15"; transcript_id "MSTRG.15.8";
chr1	StringTie	transcript	5083164	5099777	1000	+	.	gene_id "MSTRG.15"; transcript_id "ENSMUST00000192142.1"; gene_name "Atp6v1h"; ref_gene_id "ENSMUSG00000033793.12";
chr1	StringTie	transcript	6206197	6234311	1000	+	.	gene_id "MSTRG.16"; transcript_id "ENSMUST00000159906.7"; gene_name "Rb1cc1"; ref_gene_id "ENSMUSG00000025907.14";
chr1	StringTie	transcript	6206227	6238384	1000	+	.	gene_id "MSTRG.16"; transcript_id "ENSMUST00000160871.7"; gene_name "Rb1cc1"; ref_gene_id "ENSMUSG00000025907.14";
chr1	StringTie	transcript	6214645	6276648	1000	+	.	gene_id "MSTRG.16"; transcript_id "ENSMUST00000027040.12"; gene_name "Rb1cc1"; ref_gene_id "ENSMUSG00000025907.14";
chr1	StringTie	transcript	6214663	6272765	1000	+	.	gene_id "MSTRG.16"; transcript_id "MSTRG.16.4";
chr1	StringTie	transcript	6214663	6230704	1000	+	.	gene_id "MSTRG.16"; transcript_id "ENSMUST00000162210.7"; gene_name "Rb1cc1"; ref_gene_id "ENSMUSG00000025907.14";
chr1	StringTie	transcript	6215008	6234010	1000	+	.	gene_id "MSTRG.16"; transcript_id "ENSMUST00000160062.7"; gene_name "Rb1cc1"; ref_gene_id "ENSMUSG00000025907.14";
chr1	StringTie	transcript	6228002	6249029	1000	+	.	gene_id "MSTRG.16"; transcript_id "ENSMUST00000162795.7"; gene_name "Rb1cc1"; ref_gene_id "ENSMUSG00000025907.14";
chr1	StringTie	transcript	6234279	6275577	1000	+	.	gene_id "MSTRG.16"; transcript_id "ENSMUST00000161327.7"; gene_name "Rb1cc1"; ref_gene_id "ENSMUSG00000025907.14";
chr1	StringTie	transcript	6240970	6275575	1000	+	.	gene_id "MSTRG.16"; transcript_id "MSTRG.16.9";
chr1	StringTie	transcript	6240970	6248358	1000	+	.	gene_id "MSTRG.16"; transcript_id "ENSMUST00000159802.1"; gene_name "Rb1cc1"; ref_gene_id "ENSMUSG00000025907.14";
chr1	StringTie	transcript	6249088	6272765	1000	+	.	gene_id "MSTRG.16"; transcript_id "MSTRG.16.11";
chr1	StringTie	transcript	6249088	6274490	1000	+	.	gene_id "MSTRG.16"; transcript_id "ENSMUST00000162257.7"; gene_name "Rb1cc1"; ref_gene_id "ENSMUSG00000025907.14";
chr1	StringTie	transcript	6249977	6251258	1000	+	.	gene_id "MSTRG.16"; transcript_id "ENSMUST00000159206.1"; gene_name "Rb1cc1"; ref_gene_id "ENSMUSG00000025907.14";
chr1	StringTie	transcript	6250095	6265810	1000	+	.	gene_id "MSTRG.16"; transcript_id "ENSMUST00000159661.7"; gene_name "Rb1cc1"; ref_gene_id "ENSMUSG00000025907.14";
chr1	StringTie	transcript	6260785	6262854	1000	+	.	gene_id "MSTRG.16"; transcript_id "ENSMUST00000161183.1"; gene_name "Rb1cc1"; ref_gene_id "ENSMUSG00000025907.14";
chr1	StringTie	transcript	6262903	6264893	1000	+	.	gene_id "MSTRG.16"; transcript_id "ENSMUST00000159349.1"; gene_name "Rb1cc1"; ref_gene_id "ENSMUSG00000025907.14";
chr1	StringTie	transcript	6262933	6274489	1000	+	.	gene_id "MSTRG.16"; transcript_id "ENSMUST00000159530.1"; gene_name "Rb1cc1"; ref_gene_id "ENSMUSG00000025907.14";
chr1	StringTie	transcript	6265606	6272765	1000	+	.	gene_id "MSTRG.16"; transcript_id "ENSMUST00000162418.1"; gene_name "Rb1cc1"; ref_gene_id "ENSMUSG00000025907.14";
chr1	StringTie	transcript	6270678	6275575	1000	+	.	gene_id "MSTRG.16"; transcript_id "ENSMUST00000159656.1"; gene_name "Rb1cc1"; ref_gene_id "ENSMUSG00000025907.14";
chr1	StringTie	transcript	6209866	6215293	1000	-	.	gene_id "MSTRG.17"; transcript_id "ENSMUST00000191825.1"; gene_name "AC139064.2"; ref_gene_id "ENSMUSG00000090031.2";
chr1	StringTie	transcript	6213293	6214590	1000	-	.	gene_id "MSTRG.17"; transcript_id "ENSMUST00000159618.1"; gene_name "AC139064.2"; ref_gene_id "ENSMUSG00000090031.2";
chr1	StringTie	transcript	6214612	6215292	1000	-	.	gene_id "MSTRG.17"; transcript_id "ENSMUST00000097832.1"; gene_name "AC139064.2"; ref_gene_id "ENSMUSG00000090031.2";
chr1	StringTie	transcript	7088920	7173628	1000	+	.	gene_id "MSTRG.18"; transcript_id "ENSMUST00000061280.16"; gene_name "Pcmtd1"; ref_gene_id "ENSMUSG00000051285.17";
chr1	StringTie	transcript	7088930	7169598	1000	+	.	gene_id "MSTRG.18"; transcript_id "ENSMUST00000182114.7"; gene_name "Pcmtd1"; ref_gene_id "ENSMUSG00000051285.17";
chr1	StringTie	transcript	7089104	7172618	1000	+	.	gene_id "MSTRG.18"; transcript_id "MSTRG.18.3";
chr1	StringTie	transcript	7089104	7160902	1000	+	.	gene_id "MSTRG.18"; transcript_id "ENSMUST00000182306.1"; gene_name "Pcmtd1"; ref_gene_id "ENSMUSG00000051285.17";
chr1	StringTie	transcript	7089166	7172122	1000	+	.	gene_id "MSTRG.18"; transcript_id "ENSMUST00000182823.1"; gene_name "Pcmtd1"; ref_gene_id "ENSMUSG00000051285.17";
chr1	StringTie	transcript	7147637	7170076	1000	+	.	gene_id "MSTRG.18"; transcript_id "ENSMUST00000182675.7"; gene_name "Pcmtd1"; ref_gene_id "ENSMUSG00000051285.17";
chr1	StringTie	transcript	7148110	7152137	1000	+	.	gene_id "MSTRG.18"; transcript_id "ENSMUST00000194854.1"; gene_name "WI1-817D1.2"; ref_gene_id "ENSMUSG00000103509.1";
chr1	StringTie	transcript	7154867	7163371	1000	+	.	gene_id "MSTRG.18"; transcript_id "ENSMUST00000182388.7"; gene_name "Pcmtd1"; ref_gene_id "ENSMUSG00000051285.17";
chr1	StringTie	transcript	7160085	7172618	1000	+	.	gene_id "MSTRG.18"; transcript_id "ENSMUST00000182892.7"; gene_name "Pcmtd1"; ref_gene_id "ENSMUSG00000051285.17";
chr1	StringTie	transcript	7160557	7172659	1000	+	.	gene_id "MSTRG.18"; transcript_id "ENSMUST00000183204.1"; gene_name "Pcmtd1"; ref_gene_id "ENSMUSG00000051285.17";
chr1	StringTie	transcript	7136199	7136586	1000	-	.	gene_id "MSTRG.19"; transcript_id "ENSMUST00000182051.1"; gene_name "RP24-149G24.1"; ref_gene_id "ENSMUSG00000098201.1";
chr1	StringTie	transcript	7177739	7179037	1000	+	.	gene_id "MSTRG.20"; transcript_id "ENSMUST00000029124.7"; gene_name "RP23-278C19.3"; ref_gene_id "ENSMUSG00000048538.7";
chr1	StringTie	transcript	8361475	9298573	1000	-	.	gene_id "MSTRG.21"; transcript_id "ENSMUST00000132064.7"; gene_name "Sntg1"; ref_gene_id "ENSMUSG00000025909.16";
chr1	StringTie	transcript	8361475	9298864	1000	-	.	gene_id "MSTRG.21"; transcript_id "ENSMUST00000191683.5"; gene_name "Sntg1"; ref_gene_id "ENSMUSG00000025909.16";
chr1	StringTie	transcript	8361475	9299238	1000	-	.	gene_id "MSTRG.21"; transcript_id "ENSMUST00000140295.7"; gene_name "Sntg1"; ref_gene_id "ENSMUSG00000025909.16";
chr1	StringTie	transcript	8362678	9299878	1000	-	.	gene_id "MSTRG.21"; transcript_id "ENSMUST00000140302.7"; gene_name "Sntg1"; ref_gene_id "ENSMUSG00000025909.16";
chr1	StringTie	transcript	8363183	8470520	1000	-	.	gene_id "MSTRG.21"; transcript_id "ENSMUST00000115484.8"; gene_name "Sntg1"; ref_gene_id "ENSMUSG00000025909.16";
chr1	StringTie	transcript	8363425	8470479	1000	-	.	gene_id "MSTRG.21"; transcript_id "ENSMUST00000135046.3"; gene_name "Sntg1"; ref_gene_id "ENSMUSG00000025909.16";
chr1	StringTie	transcript	8363475	8803943	1000	-	.	gene_id "MSTRG.21"; transcript_id "ENSMUST00000115488.2"; gene_name "Sntg1"; ref_gene_id "ENSMUSG00000025909.16";
chr1	StringTie	transcript	8675973	9299282	1000	-	.	gene_id "MSTRG.21"; transcript_id "ENSMUST00000144593.7"; gene_name "Sntg1"; ref_gene_id "ENSMUSG00000025909.16";
chr1	StringTie	transcript	8781531	9299509	1000	-	.	gene_id "MSTRG.21"; transcript_id "ENSMUST00000134075.7"; gene_name "Sntg1"; ref_gene_id "ENSMUSG00000025909.16";
chr1	StringTie	transcript	8950310	8952422	1000	-	.	gene_id "MSTRG.21"; transcript_id "ENSMUST00000194098.1"; gene_name "Sntg1"; ref_gene_id "ENSMUSG00000025909.16";
chr1	StringTie	transcript	8950572	9298236	1000	-	.	gene_id "MSTRG.21"; transcript_id "ENSMUST00000126083.1"; gene_name "Sntg1"; ref_gene_id "ENSMUSG00000025909.16";
chr1	StringTie	transcript	8450960	8453491	1000	-	.	gene_id "MSTRG.22"; transcript_id "ENSMUST00000192338.1"; gene_name "RP23-241G23.1"; ref_gene_id "ENSMUSG00000102647.1";
chr1	StringTie	transcript	8468426	8468825	1000	-	.	gene_id "MSTRG.23"; transcript_id "ENSMUST00000140995.1"; gene_name "AC102786.2"; ref_gene_id "ENSMUSG00000086235.1";
chr1	StringTie	transcript	8527780	8531313	1000	-	.	gene_id "MSTRG.24"; transcript_id "ENSMUST00000194602.1"; gene_name "RP23-311L17.1"; ref_gene_id "ENSMUSG00000102253.1";
chr1	StringTie	transcript	8588615	8588724	1000	-	.	gene_id "MSTRG.25"; transcript_id "ENSMUST00000103887.2"; gene_name "Gm23358"; ref_gene_id "ENSMUSG00000093970.1";
chr1	StringTie	transcript	8643696	8644859	1000	-	.	gene_id "MSTRG.26"; transcript_id "ENSMUST00000193281.1"; gene_name "RP24-442E5.1"; ref_gene_id "ENSMUSG00000103884.1";
chr1	StringTie	transcript	8791923	8792162	1000	-	.	gene_id "MSTRG.27"; transcript_id "ENSMUST00000119877.1"; gene_name "AC163389.1"; ref_gene_id "ENSMUSG00000084353.1";
chr1	StringTie	transcript	8815842	8816039	1000	+	.	gene_id "MSTRG.28"; transcript_id "ENSMUST00000191876.1"; gene_name "RP23-397E23.1"; ref_gene_id "ENSMUSG00000103933.1";
chr1	StringTie	transcript	8816138	8816247	1000	+	.	gene_id "MSTRG.29"; transcript_id "ENSMUST00000102181.1"; gene_name "Gm24276"; ref_gene_id "ENSMUSG00000076135.1";
chr1	StringTie	transcript	8855928	8856267	1000	-	.	gene_id "MSTRG.30"; transcript_id "ENSMUST00000151704.1"; gene_name "AC118192.1"; ref_gene_id "ENSMUSG00000086195.1";
chr1	StringTie	transcript	8856763	8857102	1000	+	.	gene_id "MSTRG.31"; transcript_id "ENSMUST00000192115.1"; gene_name "RP23-200C17.1"; ref_gene_id "ENSMUSG00000104504.1";
chr1	StringTie	transcript	8962996	8963621	1000	-	.	gene_id "MSTRG.32"; transcript_id "ENSMUST00000085919.2"; gene_name "AC122738.1"; ref_gene_id "ENSMUSG00000066693.2";
chr1	StringTie	transcript	9191067	9192116	1000	-	.	gene_id "MSTRG.33"; transcript_id "ENSMUST00000193635.1"; gene_name "RP23-331M15.1"; ref_gene_id "ENSMUSG00000102316.1";
chr1	StringTie	transcript	9235682	9236326	1000	+	.	gene_id "MSTRG.34"; transcript_id "MSTRG.34.1";
chr1	StringTie	transcript	9258617	9259134	1000	-	.	gene_id "MSTRG.35"; transcript_id "ENSMUST00000195333.1"; gene_name "RP23-331M15.2"; ref_gene_id "ENSMUSG00000103819.1";
chr1	StringTie	transcript	9286922	9290180	1000	+	.	gene_id "MSTRG.36"; transcript_id "ENSMUST00000195180.1"; gene_name "RP23-411P10.1"; ref_gene_id "ENSMUSG00000102871.1";
chr1	StringTie	transcript	9545408	9547455	1000	+	.	gene_id "MSTRG.37"; transcript_id "ENSMUST00000072079.8"; gene_name "Rrs1"; ref_gene_id "ENSMUSG00000061024.8";
chr1	StringTie	transcript	9667415	9700209	1000	-	.	gene_id "MSTRG.38"; transcript_id "ENSMUST00000088658.10"; gene_name "Mybl1"; ref_gene_id "ENSMUSG00000025912.16";
chr1	StringTie	transcript	9669537	9700024	1000	-	.	gene_id "MSTRG.38"; transcript_id "ENSMUST00000115468.8"; gene_name "Mybl1"; ref_gene_id "ENSMUSG00000025912.16";
chr1	StringTie	transcript	9676132	9678610	1000	-	.	gene_id "MSTRG.38"; transcript_id "ENSMUST00000160022.1"; gene_name "Mybl1"; ref_gene_id "ENSMUSG00000025912.16";
chr1	StringTie	transcript	9678272	9683452	1000	-	.	gene_id "MSTRG.38"; transcript_id "ENSMUST00000160451.1"; gene_name "Mybl1"; ref_gene_id "ENSMUSG00000025912.16";
chr1	StringTie	transcript	9681863	9699654	1000	-	.	gene_id "MSTRG.38"; transcript_id "ENSMUST00000188212.1"; gene_name "Mybl1"; ref_gene_id "ENSMUSG00000025912.16";
chr1	StringTie	transcript	9718622	9748382	1000	-	.	gene_id "MSTRG.39"; transcript_id "ENSMUST00000057438.6"; gene_name "Vcpip1"; ref_gene_id "ENSMUSG00000045210.8";
chr1	StringTie	transcript	9747648	9791922	1000	+	.	gene_id "MSTRG.40"; transcript_id "ENSMUST00000181821.7"; gene_name "RP23-228O9.1"; ref_gene_id "ENSMUSG00000097893.8";
chr1	StringTie	transcript	9747956	9791318	1000	+	.	gene_id "MSTRG.40"; transcript_id "ENSMUST00000181358.7"; gene_name "RP23-228O9.1"; ref_gene_id "ENSMUSG00000097893.8";
chr1	StringTie	transcript	9748481	9771256	1000	+	.	gene_id "MSTRG.40"; transcript_id "ENSMUST00000191287.6"; gene_name "RP23-228O9.1"; ref_gene_id "ENSMUSG00000097893.8";
chr1	StringTie	transcript	9748587	9771095	1000	+	.	gene_id "MSTRG.40"; transcript_id "ENSMUST00000189431.1"; gene_name "RP23-228O9.1"; ref_gene_id "ENSMUSG00000097893.8";
chr1	StringTie	transcript	9748589	9791924	1000	+	.	gene_id "MSTRG.40"; transcript_id "ENSMUST00000207445.1"; gene_name "RP23-228O9.1"; ref_gene_id "ENSMUSG00000097893.8";
chr1	StringTie	transcript	9748626	9770751	1000	+	.	gene_id "MSTRG.40"; transcript_id "ENSMUST00000209020.1"; gene_name "RP23-228O9.1"; ref_gene_id "ENSMUSG00000097893.8";
chr1	StringTie	transcript	9783778	9791164	1000	+	.	gene_id "MSTRG.40"; transcript_id "ENSMUST00000189322.1"; gene_name "RP23-228O9.1"; ref_gene_id "ENSMUSG00000097893.8";
chr1	StringTie	transcript	9798107	9900843	1000	+	.	gene_id "MSTRG.41"; transcript_id "ENSMUST00000166384.7"; gene_name "Sgk3"; ref_gene_id "ENSMUSG00000025915.14";
chr1	StringTie	transcript	9798143	9900770	1000	+	.	gene_id "MSTRG.41"; transcript_id "ENSMUST00000188782.6"; gene_name "Sgk3"; ref_gene_id "ENSMUSG00000025915.14";
chr1	StringTie	transcript	9798143	9900845	1000	+	.	gene_id "MSTRG.41"; transcript_id "ENSMUST00000168907.7"; gene_name "Sgk3"; ref_gene_id "ENSMUSG00000025915.14";
chr1	StringTie	transcript	9798158	9830338	1000	+	.	gene_id "MSTRG.41"; transcript_id "ENSMUST00000188625.1"; gene_name "Sgk3"; ref_gene_id "ENSMUSG00000025915.14";
chr1	StringTie	transcript	9798185	9899618	1000	+	.	gene_id "MSTRG.41"; transcript_id "ENSMUST00000188738.6"; gene_name "Sgk3"; ref_gene_id "ENSMUSG00000025915.14";
chr1	StringTie	transcript	9798208	9900008	1000	+	.	gene_id "MSTRG.41"; transcript_id "ENSMUST00000188298.6"; gene_name "Sgk3"; ref_gene_id "ENSMUSG00000025915.14";
chr1	StringTie	transcript	9848272	9912906	1000	+	.	gene_id "MSTRG.41"; transcript_id "MSTRG.41.7";
chr1	StringTie	transcript	9848272	9900843	1000	+	.	gene_id "MSTRG.41"; transcript_id "ENSMUST00000171265.7"; gene_name "Sgk3"; ref_gene_id "ENSMUSG00000025915.14";
chr1	StringTie	transcript	9848321	9865631	1000	+	.	gene_id "MSTRG.41"; transcript_id "ENSMUST00000188830.6"; gene_name "Sgk3"; ref_gene_id "ENSMUSG00000025915.14";
chr1	StringTie	transcript	9848321	9872554	1000	+	.	gene_id "MSTRG.41"; transcript_id "ENSMUST00000189050.1"; gene_name "Sgk3"; ref_gene_id "ENSMUSG00000025915.14";
chr1	StringTie	transcript	9848397	9899853	1000	+	.	gene_id "MSTRG.41"; transcript_id "ENSMUST00000097826.5"; gene_name "Sgk3"; ref_gene_id "ENSMUSG00000025915.14";
chr1	StringTie	transcript	9860284	9900770	1000	+	.	gene_id "MSTRG.41"; transcript_id "MSTRG.41.12";
chr1	StringTie	transcript	9883467	9889077	1000	+	.	gene_id "MSTRG.41"; transcript_id "ENSMUST00000191338.1"; gene_name "Sgk3"; ref_gene_id "ENSMUSG00000025915.14";
chr1	StringTie	transcript	9895427	9899174	1000	+	.	gene_id "MSTRG.41"; transcript_id "ENSMUST00000188486.1"; gene_name "Sgk3"; ref_gene_id "ENSMUSG00000025915.14";
chr1	StringTie	transcript	9802197	9802553	1000	-	.	gene_id "MSTRG.42"; transcript_id "ENSMUST00000063059.4"; gene_name "RP23-228O9.3"; ref_gene_id "ENSMUSG00000046334.4";
chr1	StringTie	transcript	9834498	9834602	1000	-	.	gene_id "MSTRG.43"; transcript_id "ENSMUST00000158291.1"; gene_name "Gm22607"; ref_gene_id "ENSMUSG00000088916.1";
chr1	StringTie	transcript	9908638	9922525	1000	+	.	gene_id "MSTRG.44"; transcript_id "ENSMUST00000052843.11"; gene_name "Mcmdc2"; ref_gene_id "ENSMUSG00000046101.16";
chr1	StringTie	transcript	9908638	9940954	1000	+	.	gene_id "MSTRG.44"; transcript_id "ENSMUST00000171802.7"; gene_name "Mcmdc2"; ref_gene_id "ENSMUSG00000046101.16";
chr1	StringTie	transcript	9908668	9940452	1000	+	.	gene_id "MSTRG.44"; transcript_id "ENSMUST00000125294.8"; gene_name "Mcmdc2"; ref_gene_id "ENSMUSG00000046101.16";
chr1	StringTie	transcript	9908670	9942085	1000	+	.	gene_id "MSTRG.44"; transcript_id "ENSMUST00000140948.8"; gene_name "Mcmdc2"; ref_gene_id "ENSMUSG00000046101.16";
chr1	StringTie	transcript	9911314	9921266	1000	+	.	gene_id "MSTRG.44"; transcript_id "ENSMUST00000118098.2"; gene_name "Mcmdc2"; ref_gene_id "ENSMUSG00000046101.16";
chr1	StringTie	transcript	9932120	9940954	1000	+	.	gene_id "MSTRG.44"; transcript_id "ENSMUST00000183059.1"; gene_name "Mcmdc2"; ref_gene_id "ENSMUSG00000046101.16";
chr1	StringTie	transcript	9941959	9944118	1000	-	.	gene_id "MSTRG.45"; transcript_id "ENSMUST00000182580.7"; gene_name "Snhg6"; ref_gene_id "ENSMUSG00000098234.7";
chr1	StringTie	transcript	9942023	9943223	1000	-	.	gene_id "MSTRG.45"; transcript_id "ENSMUST00000182819.7"; gene_name "Snhg6"; ref_gene_id "ENSMUSG00000098234.7";
chr1	StringTie	transcript	9942025	9944103	1000	-	.	gene_id "MSTRG.45"; transcript_id "ENSMUST00000182498.7"; gene_name "Snhg6"; ref_gene_id "ENSMUSG00000098234.7";
chr1	StringTie	transcript	9942025	9944117	1000	-	.	gene_id "MSTRG.45"; transcript_id "ENSMUST00000182742.1"; gene_name "Snhg6"; ref_gene_id "ENSMUSG00000098234.7";
chr1	StringTie	transcript	9942025	9942897	1000	-	.	gene_id "MSTRG.45"; transcript_id "ENSMUST00000182043.7"; gene_name "Snhg6"; ref_gene_id "ENSMUSG00000098234.7";
chr1	StringTie	transcript	9942463	9942549	1000	-	.	gene_id "MSTRG.46"; transcript_id "ENSMUST00000175437.1"; gene_name "Snord87"; ref_gene_id "ENSMUSG00000093178.1";
chr1	StringTie	transcript	10024601	10038127	1000	-	.	gene_id "MSTRG.47"; transcript_id "ENSMUST00000027050.9"; gene_name "Cops5"; ref_gene_id "ENSMUSG00000025917.9";
chr1	StringTie	transcript	10024829	10037941	1000	-	.	gene_id "MSTRG.47"; transcript_id "MSTRG.47.2";
chr1	StringTie	transcript	10024832	10037945	1000	-	.	gene_id "MSTRG.47"; transcript_id "MSTRG.47.3";
chr1	StringTie	transcript	10024843	10035128	1000	-	.	gene_id "MSTRG.47"; transcript_id "ENSMUST00000190155.6"; gene_name "Cops5"; ref_gene_id "ENSMUSG00000025917.9";
chr1	StringTie	transcript	10027198	10037941	1000	-	.	gene_id "MSTRG.47"; transcript_id "ENSMUST00000186528.6"; gene_name "Cops5"; ref_gene_id "ENSMUSG00000025917.9";
chr1	StringTie	transcript	10030687	10038149	1000	-	.	gene_id "MSTRG.47"; transcript_id "ENSMUST00000188619.1"; gene_name "Cops5"; ref_gene_id "ENSMUSG00000025917.9";
chr1	StringTie	transcript	10030920	10037938	1000	-	.	gene_id "MSTRG.47"; transcript_id "ENSMUST00000139578.7"; gene_name "Cops5"; ref_gene_id "ENSMUSG00000025917.9";
chr1	StringTie	transcript	10033040	10038168	1000	-	.	gene_id "MSTRG.47"; transcript_id "ENSMUST00000150509.2"; gene_name "Cops5"; ref_gene_id "ENSMUSG00000025917.9";
chr1	StringTie	transcript	10037280	10037945	1000	-	.	gene_id "MSTRG.47"; transcript_id "ENSMUST00000191296.1"; gene_name "Cops5"; ref_gene_id "ENSMUSG00000025917.9";
chr1	StringTie	transcript	10037987	10039342	1000	+	.	gene_id "MSTRG.48"; transcript_id "ENSMUST00000190610.1"; gene_name "Cspp1"; ref_gene_id "ENSMUSG00000056763.16";
chr1	StringTie	transcript	10038006	10047534	1000	+	.	gene_id "MSTRG.48"; transcript_id "ENSMUST00000191012.6"; gene_name "Cspp1"; ref_gene_id "ENSMUSG00000056763.16";
chr1	StringTie	transcript	10038217	10136768	1000	+	.	gene_id "MSTRG.48"; transcript_id "ENSMUST00000071087.11"; gene_name "Cspp1"; ref_gene_id "ENSMUSG00000056763.16";
chr1	StringTie	transcript	10038226	10061771	1000	+	.	gene_id "MSTRG.48"; transcript_id "ENSMUST00000143606.7"; gene_name "Cspp1"; ref_gene_id "ENSMUSG00000056763.16";
chr1	StringTie	transcript	10038249	10059048	1000	+	.	gene_id "MSTRG.48"; transcript_id "ENSMUST00000191360.6"; gene_name "Cspp1"; ref_gene_id "ENSMUSG00000056763.16";
chr1	StringTie	transcript	10038262	10067118	1000	+	.	gene_id "MSTRG.48"; transcript_id "ENSMUST00000117415.7"; gene_name "Cspp1"; ref_gene_id "ENSMUSG00000056763.16";
chr1	StringTie	transcript	10039767	10058872	1000	+	.	gene_id "MSTRG.48"; transcript_id "ENSMUST00000191521.6"; gene_name "Cspp1"; ref_gene_id "ENSMUSG00000056763.16";
chr1	StringTie	transcript	10039773	10067976	1000	+	.	gene_id "MSTRG.48"; transcript_id "ENSMUST00000118263.7"; gene_name "Cspp1"; ref_gene_id "ENSMUSG00000056763.16";
chr1	StringTie	transcript	10039773	10068333	1000	+	.	gene_id "MSTRG.48"; transcript_id "ENSMUST00000122156.7"; gene_name "Cspp1"; ref_gene_id "ENSMUSG00000056763.16";
chr1	StringTie	transcript	10039777	10058858	1000	+	.	gene_id "MSTRG.48"; transcript_id "ENSMUST00000190063.6"; gene_name "Cspp1"; ref_gene_id "ENSMUSG00000056763.16";
chr1	StringTie	transcript	10039785	10067102	1000	+	.	gene_id "MSTRG.48"; transcript_id "ENSMUST00000119714.7"; gene_name "Cspp1"; ref_gene_id "ENSMUSG00000056763.16";
chr1	StringTie	transcript	10039823	10090317	1000	+	.	gene_id "MSTRG.48"; transcript_id "MSTRG.48.12";
chr1	StringTie	transcript	10039823	10136753	1000	+	.	gene_id "MSTRG.48"; transcript_id "MSTRG.48.13";
chr1	StringTie	transcript	10039823	10059991	1000	+	.	gene_id "MSTRG.48"; transcript_id "ENSMUST00000134716.1"; gene_name "Cspp1"; ref_gene_id "ENSMUSG00000056763.16";
chr1	StringTie	transcript	10040155	10058823	1000	+	.	gene_id "MSTRG.48"; transcript_id "ENSMUST00000155974.7"; gene_name "Cspp1"; ref_gene_id "ENSMUSG00000056763.16";
chr1	StringTie	transcript	10046493	10136145	1000	+	.	gene_id "MSTRG.48"; transcript_id "ENSMUST00000186294.6"; gene_name "Cspp1"; ref_gene_id "ENSMUSG00000056763.16";
chr1	StringTie	transcript	10056924	10066575	1000	+	.	gene_id "MSTRG.48"; transcript_id "ENSMUST00000149214.2"; gene_name "Cspp1"; ref_gene_id "ENSMUSG00000056763.16";
chr1	StringTie	transcript	10071183	10076191	1000	+	.	gene_id "MSTRG.48"; transcript_id "ENSMUST00000190318.1"; gene_name "Cspp1"; ref_gene_id "ENSMUSG00000056763.16";
chr1	StringTie	transcript	10074382	10085817	1000	+	.	gene_id "MSTRG.48"; transcript_id "ENSMUST00000188249.6"; gene_name "Cspp1"; ref_gene_id "ENSMUSG00000056763.16";
chr1	StringTie	transcript	10074860	10084073	1000	+	.	gene_id "MSTRG.48"; transcript_id "ENSMUST00000153804.1"; gene_name "Cspp1"; ref_gene_id "ENSMUSG00000056763.16";
chr1	StringTie	transcript	10074913	10090255	1000	+	.	gene_id "MSTRG.48"; transcript_id "ENSMUST00000188449.6"; gene_name "Cspp1"; ref_gene_id "ENSMUSG00000056763.16";
chr1	StringTie	transcript	10087747	10090317	1000	+	.	gene_id "MSTRG.48"; transcript_id "ENSMUST00000123261.1"; gene_name "Cspp1"; ref_gene_id "ENSMUSG00000056763.16";
chr1	StringTie	transcript	10095864	10108554	1000	+	.	gene_id "MSTRG.48"; transcript_id "ENSMUST00000185422.1"; gene_name "Cspp1"; ref_gene_id "ENSMUSG00000056763.16";
chr1	StringTie	transcript	10104228	10108543	1000	+	.	gene_id "MSTRG.48"; transcript_id "ENSMUST00000190625.1"; gene_name "Cspp1"; ref_gene_id "ENSMUSG00000056763.16";
chr1	StringTie	transcript	10112876	10134173	1000	+	.	gene_id "MSTRG.48"; transcript_id "ENSMUST00000187226.6"; gene_name "Cspp1"; ref_gene_id "ENSMUSG00000056763.16";
chr1	StringTie	transcript	10115425	10116731	1000	+	.	gene_id "MSTRG.48"; transcript_id "ENSMUST00000136283.1"; gene_name "Cspp1"; ref_gene_id "ENSMUSG00000056763.16";
chr1	StringTie	transcript	10125984	10130018	1000	+	.	gene_id "MSTRG.48"; transcript_id "ENSMUST00000128164.1"; gene_name "Cspp1"; ref_gene_id "ENSMUSG00000056763.16";
chr1	StringTie	transcript	10129959	10133461	1000	+	.	gene_id "MSTRG.48"; transcript_id "ENSMUST00000136898.1"; gene_name "Cspp1"; ref_gene_id "ENSMUSG00000056763.16";
chr1	StringTie	transcript	10133970	10136322	1000	+	.	gene_id "MSTRG.48"; transcript_id "ENSMUST00000148663.1"; gene_name "Cspp1"; ref_gene_id "ENSMUSG00000056763.16";
chr1	StringTie	transcript	10057025	10057944	1000	-	.	gene_id "MSTRG.49"; transcript_id "ENSMUST00000194474.1"; gene_name "RP23-228G18.5"; ref_gene_id "ENSMUSG00000102356.1";
chr1	StringTie	transcript	10137571	10232670	1000	-	.	gene_id "MSTRG.50"; transcript_id "ENSMUST00000088615.10"; gene_name "Arfgef1"; ref_gene_id "ENSMUSG00000067851.11";
chr1	StringTie	transcript	10138690	10141701	1000	-	.	gene_id "MSTRG.50"; transcript_id "ENSMUST00000187417.1"; gene_name "Arfgef1"; ref_gene_id "ENSMUSG00000067851.11";
chr1	StringTie	transcript	10147405	10154530	1000	-	.	gene_id "MSTRG.50"; transcript_id "ENSMUST00000142497.1"; gene_name "Arfgef1"; ref_gene_id "ENSMUSG00000067851.11";
chr1	StringTie	transcript	10156399	10160060	1000	-	.	gene_id "MSTRG.50"; transcript_id "ENSMUST00000156563.1"; gene_name "Arfgef1"; ref_gene_id "ENSMUSG00000067851.11";
chr1	StringTie	transcript	10160757	10233089	1000	-	.	gene_id "MSTRG.50"; transcript_id "MSTRG.50.5";
chr1	StringTie	transcript	10160757	10232670	1000	-	.	gene_id "MSTRG.50"; transcript_id "MSTRG.50.6";
chr1	StringTie	transcript	10160757	10161306	1000	-	.	gene_id "MSTRG.50"; transcript_id "ENSMUST00000128834.1"; gene_name "Arfgef1"; ref_gene_id "ENSMUSG00000067851.11";
chr1	StringTie	transcript	10173075	10232670	1000	-	.	gene_id "MSTRG.50"; transcript_id "ENSMUST00000131556.1"; gene_name "Arfgef1"; ref_gene_id "ENSMUSG00000067851.11";
chr1	StringTie	transcript	10208946	10210107	1000	-	.	gene_id "MSTRG.50"; transcript_id "ENSMUST00000186813.1"; gene_name "Arfgef1"; ref_gene_id "ENSMUSG00000067851.11";
chr1	StringTie	transcript	10209161	10214213	1000	-	.	gene_id "MSTRG.50"; transcript_id "ENSMUST00000186720.1"; gene_name "Arfgef1"; ref_gene_id "ENSMUSG00000067851.11";
chr1	StringTie	transcript	10166539	10166778	1000	+	.	gene_id "MSTRG.51"; transcript_id "ENSMUST00000157528.1"; gene_name "Gm26348"; ref_gene_id "ENSMUSG00000088153.1";
chr1	StringTie	transcript	10197081	10198802	1000	-	.	gene_id "MSTRG.52"; transcript_id "ENSMUST00000192111.1"; gene_name "RP24-327F2.1"; ref_gene_id "ENSMUSG00000102556.1";
chr1	StringTie	transcript	10817814	10818039	1000	-	.	gene_id "MSTRG.53"; transcript_id "MSTRG.53.1";
chr1	StringTie	transcript	11414105	11601811	1000	+	.	gene_id "MSTRG.54"; transcript_id "ENSMUST00000171690.8"; gene_name "AC103635.1"; ref_gene_id "ENSMUSG00000057715.13";
chr1	StringTie	transcript	11414105	11975901	1000	+	.	gene_id "MSTRG.54"; transcript_id "ENSMUST00000048613.13"; gene_name "AC103635.1"; ref_gene_id "ENSMUSG00000057715.13";
chr1	StringTie	transcript	11414112	11518709	1000	+	.	gene_id "MSTRG.54"; transcript_id "ENSMUST00000150870.7"; gene_name "AC103635.1"; ref_gene_id "ENSMUSG00000057715.13";
chr1	StringTie	transcript	11414112	11537707	1000	+	.	gene_id "MSTRG.54"; transcript_id "ENSMUST00000142117.2"; gene_name "AC103635.1"; ref_gene_id "ENSMUSG00000057715.13";
chr1	StringTie	transcript	11414112	11933740	1000	+	.	gene_id "MSTRG.54"; transcript_id "ENSMUST00000141512.7"; gene_name "AC103635.1"; ref_gene_id "ENSMUSG00000057715.13";
chr1	StringTie	transcript	11414269	11601621	1000	+	.	gene_id "MSTRG.54"; transcript_id "ENSMUST00000135014.7"; gene_name "AC103635.1"; ref_gene_id "ENSMUSG00000057715.13";
chr1	StringTie	transcript	11414509	11975397	1000	+	.	gene_id "MSTRG.54"; transcript_id "ENSMUST00000179089.7"; gene_name "AC103635.1"; ref_gene_id "ENSMUSG00000057715.13";
chr1	StringTie	transcript	11414509	11975397	1000	+	.	gene_id "MSTRG.54"; transcript_id "ENSMUST00000137824.7"; gene_name "AC103635.1"; ref_gene_id "ENSMUSG00000057715.13";
chr1	StringTie	transcript	11518671	11599993	1000	+	.	gene_id "MSTRG.54"; transcript_id "ENSMUST00000141339.2"; gene_name "AC103635.1"; ref_gene_id "ENSMUSG00000057715.13";
chr1	StringTie	transcript	11579306	11596631	1000	+	.	gene_id "MSTRG.54"; transcript_id "ENSMUST00000191437.1"; gene_name "AC103635.1"; ref_gene_id "ENSMUSG00000057715.13";
chr1	StringTie	transcript	11416918	11419388	1000	+	.	gene_id "MSTRG.55"; transcript_id "ENSMUST00000194502.1"; gene_name "RP23-2K13.1"; ref_gene_id "ENSMUSG00000103825.1";
chr1	StringTie	transcript	11608139	11608400	1000	-	.	gene_id "MSTRG.56"; transcript_id "ENSMUST00000188880.1"; gene_name "RP24-467J24.2"; ref_gene_id "ENSMUSG00000099845.1";
chr1	StringTie	transcript	11622470	11622715	1000	-	.	gene_id "MSTRG.57"; transcript_id "MSTRG.57.1";
chr1	StringTie	transcript	11704207	11706350	1000	+	.	gene_id "MSTRG.58"; transcript_id "ENSMUST00000195360.1"; gene_name "RP24-239K20.1"; ref_gene_id "ENSMUSG00000103561.1";
chr1	StringTie	transcript	13139105	13372439	1000	-	.	gene_id "MSTRG.59"; transcript_id "ENSMUST00000081713.10"; gene_name "Ncoa2"; ref_gene_id "ENSMUSG00000005886.14";
chr1	StringTie	transcript	13139159	13374029	1000	-	.	gene_id "MSTRG.59"; transcript_id "MSTRG.59.2";
chr1	StringTie	transcript	13139159	13374083	1000	-	.	gene_id "MSTRG.59"; transcript_id "ENSMUST00000068304.12"; gene_name "Ncoa2"; ref_gene_id "ENSMUSG00000005886.14";
chr1	StringTie	transcript	13142475	13374083	1000	-	.	gene_id "MSTRG.59"; transcript_id "ENSMUST00000006037.12"; gene_name "Ncoa2"; ref_gene_id "ENSMUSG00000005886.14";
chr1	StringTie	transcript	13145301	13146630	1000	-	.	gene_id "MSTRG.59"; transcript_id "ENSMUST00000185275.1"; gene_name "Ncoa2"; ref_gene_id "ENSMUSG00000005886.14";
chr1	StringTie	transcript	13146599	13148507	1000	-	.	gene_id "MSTRG.59"; transcript_id "ENSMUST00000146784.1"; gene_name "Ncoa2"; ref_gene_id "ENSMUSG00000005886.14";
chr1	StringTie	transcript	13148429	13151018	1000	-	.	gene_id "MSTRG.59"; transcript_id "ENSMUST00000133232.1"; gene_name "Ncoa2"; ref_gene_id "ENSMUSG00000005886.14";
chr1	StringTie	transcript	13164501	13374083	1000	-	.	gene_id "MSTRG.59"; transcript_id "ENSMUST00000147927.7"; gene_name "Ncoa2"; ref_gene_id "ENSMUSG00000005886.14";
chr1	StringTie	transcript	13165925	13374029	1000	-	.	gene_id "MSTRG.59"; transcript_id "ENSMUST00000143603.7"; gene_name "Ncoa2"; ref_gene_id "ENSMUSG00000005886.14";
chr1	StringTie	transcript	13182284	13372429	1000	-	.	gene_id "MSTRG.59"; transcript_id "ENSMUST00000139970.7"; gene_name "Ncoa2"; ref_gene_id "ENSMUSG00000005886.14";
chr1	StringTie	transcript	13184606	13374029	1000	-	.	gene_id "MSTRG.59"; transcript_id "ENSMUST00000124088.1"; gene_name "Ncoa2"; ref_gene_id "ENSMUSG00000005886.14";
chr1	StringTie	transcript	13190106	13373272	1000	-	.	gene_id "MSTRG.59"; transcript_id "MSTRG.59.12";
chr1	StringTie	transcript	13190106	13299722	1000	-	.	gene_id "MSTRG.59"; transcript_id "ENSMUST00000145280.1"; gene_name "Ncoa2"; ref_gene_id "ENSMUSG00000005886.14";
chr1	StringTie	transcript	13177462	13179714	1000	-	.	gene_id "MSTRG.60"; transcript_id "ENSMUST00000195493.1"; gene_name "RP23-93D12.2"; ref_gene_id "ENSMUSG00000103506.1";
chr1	StringTie	transcript	13234809	13236434	1000	-	.	gene_id "MSTRG.61"; transcript_id "ENSMUST00000195811.1"; gene_name "RP23-93D12.1"; ref_gene_id "ENSMUSG00000103495.1";
chr1	StringTie	transcript	13262198	13262279	1000	+	.	gene_id "MSTRG.62"; transcript_id "ENSMUST00000183805.1"; gene_name "Gm27881"; ref_gene_id "ENSMUSG00000099183.1";
chr1	StringTie	transcript	13267178	13283536	1000	-	.	gene_id "MSTRG.63"; transcript_id "MSTRG.63.1";
chr1	StringTie	transcript	13289812	13290506	1000	-	.	gene_id "MSTRG.64"; transcript_id "ENSMUST00000194484.1"; gene_name "RP23-125I14.4"; ref_gene_id "ENSMUSG00000102639.1";
chr1	StringTie	transcript	13296136	13378951	1000	-	.	gene_id "MSTRG.65"; transcript_id "MSTRG.65.1";
chr1	StringTie	transcript	13297036	13298907	1000	-	.	gene_id "MSTRG.65"; transcript_id "ENSMUST00000194357.1"; gene_name "RP23-125I14.3"; ref_gene_id "ENSMUSG00000104170.1";
chr1	StringTie	transcript	13334498	13334609	1000	-	.	gene_id "MSTRG.66"; transcript_id "ENSMUST00000157157.1"; gene_name "Gm23169"; ref_gene_id "ENSMUSG00000087782.1";
chr1	StringTie	transcript	13343563	13348204	1000	-	.	gene_id "MSTRG.67"; transcript_id "ENSMUST00000195506.1"; gene_name "RP23-125I14.2"; ref_gene_id "ENSMUSG00000103085.1";
chr1	StringTie	transcript	13354483	13356730	1000	-	.	gene_id "MSTRG.68"; transcript_id "ENSMUST00000195718.1"; gene_name "RP23-125I14.1"; ref_gene_id "ENSMUSG00000102664.1";
chr1	StringTie	transcript	13376070	13388413	1000	+	.	gene_id "MSTRG.69"; transcript_id "ENSMUST00000185813.1"; gene_name "RP23-125I14.5"; ref_gene_id "ENSMUSG00000101476.1";
chr1	StringTie	transcript	13483560	13579798	1000	-	.	gene_id "MSTRG.70"; transcript_id "MSTRG.70.1";
chr1	StringTie	transcript	13496982	13579798	1000	-	.	gene_id "MSTRG.70"; transcript_id "MSTRG.70.2";
chr1	StringTie	transcript	13534938	13589910	1000	-	.	gene_id "MSTRG.70"; transcript_id "MSTRG.70.3";
chr1	StringTie	transcript	13534940	13589888	1000	-	.	gene_id "MSTRG.70"; transcript_id "MSTRG.70.4";
chr1	StringTie	transcript	13564698	13589910	1000	-	.	gene_id "MSTRG.70"; transcript_id "ENSMUST00000027068.10"; gene_name "Tram1"; ref_gene_id "ENSMUSG00000025935.10";
chr1	StringTie	transcript	13564800	13579798	1000	-	.	gene_id "MSTRG.70"; transcript_id "MSTRG.70.6";
chr1	StringTie	transcript	13576144	13579798	1000	-	.	gene_id "MSTRG.70"; transcript_id "ENSMUST00000185447.1"; gene_name "Tram1"; ref_gene_id "ENSMUSG00000025935.10";
chr1	StringTie	transcript	13578118	13589875	1000	-	.	gene_id "MSTRG.70"; transcript_id "ENSMUST00000188377.1"; gene_name "Tram1"; ref_gene_id "ENSMUSG00000025935.10";
chr1	StringTie	transcript	13623330	13660546	1000	-	.	gene_id "MSTRG.71"; transcript_id "ENSMUST00000027071.6"; gene_name "Lactb2"; ref_gene_id "ENSMUSG00000025937.6";
chr1	StringTie	transcript	13629995	13638411	1000	-	.	gene_id "MSTRG.71"; transcript_id "ENSMUST00000156222.1"; gene_name "Lactb2"; ref_gene_id "ENSMUSG00000025937.6";
chr1	StringTie	transcript	13641483	13642748	1000	-	.	gene_id "MSTRG.72"; transcript_id "ENSMUST00000194537.1"; gene_name "RP23-70F22.2"; ref_gene_id "ENSMUSG00000102982.1";
chr1	StringTie	transcript	15067031	15067361	1000	+	.	gene_id "MSTRG.73"; transcript_id "MSTRG.73.1";
chr1	StringTie	transcript	15805646	15844052	1000	+	.	gene_id "MSTRG.74"; transcript_id "ENSMUST00000188371.6"; gene_name "Terf1"; ref_gene_id "ENSMUSG00000025925.14";
chr1	StringTie	transcript	15805657	15822015	1000	+	.	gene_id "MSTRG.74"; transcript_id "ENSMUST00000186565.6"; gene_name "Terf1"; ref_gene_id "ENSMUSG00000025925.14";
chr1	StringTie	transcript	15805664	15843470	1000	+	.	gene_id "MSTRG.74"; transcript_id "MSTRG.74.3";
chr1	StringTie	transcript	15805664	15843470	1000	+	.	gene_id "MSTRG.74"; transcript_id "MSTRG.74.4";
chr1	StringTie	transcript	15805664	15843470	1000	+	.	gene_id "MSTRG.74"; transcript_id "MSTRG.74.5";
chr1	StringTie	transcript	15805664	15843470	1000	+	.	gene_id "MSTRG.74"; transcript_id "ENSMUST00000027057.7"; gene_name "Terf1"; ref_gene_id "ENSMUSG00000025925.14";
chr1	StringTie	transcript	15807641	15843470	1000	+	.	gene_id "MSTRG.74"; transcript_id "MSTRG.74.7";
chr1	StringTie	transcript	15807641	15822103	1000	+	.	gene_id "MSTRG.74"; transcript_id "ENSMUST00000188684.1"; gene_name "Terf1"; ref_gene_id "ENSMUSG00000025925.14";
chr1	StringTie	transcript	16101295	16104662	1000	-	.	gene_id "MSTRG.75"; transcript_id "ENSMUST00000058437.13"; gene_name "Rpl7"; ref_gene_id "ENSMUSG00000043716.13";
chr1	StringTie	transcript	16101295	16102082	1000	-	.	gene_id "MSTRG.75"; transcript_id "ENSMUST00000140597.7"; gene_name "Rpl7"; ref_gene_id "ENSMUSG00000043716.13";
chr1	StringTie	transcript	16101306	16104402	1000	-	.	gene_id "MSTRG.75"; transcript_id "ENSMUST00000141217.1"; gene_name "Rpl7"; ref_gene_id "ENSMUSG00000043716.13";
chr1	StringTie	transcript	16101528	16104384	1000	-	.	gene_id "MSTRG.75"; transcript_id "MSTRG.75.4";
chr1	StringTie	transcript	16101528	16102848	1000	-	.	gene_id "MSTRG.75"; transcript_id "ENSMUST00000151017.1"; gene_name "Rpl7"; ref_gene_id "ENSMUSG00000043716.13";
chr1	StringTie	transcript	16101780	16104227	1000	-	.	gene_id "MSTRG.75"; transcript_id "ENSMUST00000149566.1"; gene_name "Rpl7"; ref_gene_id "ENSMUSG00000043716.13";
chr1	StringTie	transcript	16102491	16104384	1000	-	.	gene_id "MSTRG.75"; transcript_id "ENSMUST00000125005.1"; gene_name "Rpl7"; ref_gene_id "ENSMUSG00000043716.13";
chr1	StringTie	transcript	16104773	16132547	1000	+	.	gene_id "MSTRG.76"; transcript_id "MSTRG.76.1";
chr1	StringTie	transcript	16105774	16133734	1000	+	.	gene_id "MSTRG.76"; transcript_id "ENSMUST00000027053.7"; gene_name "Rdh10"; ref_gene_id "ENSMUSG00000025921.7";
chr1	StringTie	transcript	16130502	16132547	1000	+	.	gene_id "MSTRG.76"; transcript_id "ENSMUST00000152626.1"; gene_name "Rdh10"; ref_gene_id "ENSMUSG00000025921.7";
chr1	StringTie	transcript	16540790	16619312	1000	-	.	gene_id "MSTRG.77"; transcript_id "ENSMUST00000182554.7"; gene_name "Ube2w"; ref_gene_id "ENSMUSG00000025939.17";
chr1	StringTie	transcript	16564338	16585398	1000	-	.	gene_id "MSTRG.77"; transcript_id "ENSMUST00000182080.1"; gene_name "Ube2w"; ref_gene_id "ENSMUSG00000025939.17";
chr1	StringTie	transcript	16569782	16619489	1000	-	.	gene_id "MSTRG.77"; transcript_id "ENSMUST00000117146.7"; gene_name "Ube2w"; ref_gene_id "ENSMUSG00000025939.17";
chr1	StringTie	transcript	16581936	16619259	1000	-	.	gene_id "MSTRG.77"; transcript_id "ENSMUST00000133639.1"; gene_name "Ube2w"; ref_gene_id "ENSMUSG00000025939.17";
chr1	StringTie	transcript	16584158	16619284	1000	-	.	gene_id "MSTRG.77"; transcript_id "ENSMUST00000136455.8"; gene_name "Ube2w"; ref_gene_id "ENSMUSG00000025939.17";
chr1	StringTie	transcript	16601979	16619284	1000	-	.	gene_id "MSTRG.77"; transcript_id "ENSMUST00000132919.1"; gene_name "Ube2w"; ref_gene_id "ENSMUSG00000025939.17";
chr1	StringTie	transcript	16618560	16621539	1000	+	.	gene_id "MSTRG.78"; transcript_id "ENSMUST00000195710.1"; gene_name "RP23-382H8.2"; ref_gene_id "ENSMUSG00000102457.1";
chr1	StringTie	transcript	16641725	16656884	1000	-	.	gene_id "MSTRG.79"; transcript_id "ENSMUST00000188641.6"; gene_name "Eloc"; ref_gene_id "ENSMUSG00000079658.9";
chr1	StringTie	transcript	16642767	16657042	1000	-	.	gene_id "MSTRG.79"; transcript_id "ENSMUST00000115352.9"; gene_name "Eloc"; ref_gene_id "ENSMUSG00000079658.9";
chr1	StringTie	transcript	16643142	16657018	1000	-	.	gene_id "MSTRG.79"; transcript_id "ENSMUST00000186948.6"; gene_name "Eloc"; ref_gene_id "ENSMUSG00000079658.9";
chr1	StringTie	transcript	16643169	16657038	1000	-	.	gene_id "MSTRG.79"; transcript_id "ENSMUST00000187910.6"; gene_name "Eloc"; ref_gene_id "ENSMUSG00000079658.9";
chr1	StringTie	transcript	16643191	16656914	1000	-	.	gene_id "MSTRG.79"; transcript_id "ENSMUST00000185771.6"; gene_name "Eloc"; ref_gene_id "ENSMUSG00000079658.9";
chr1	StringTie	transcript	16643342	16648039	1000	-	.	gene_id "MSTRG.79"; transcript_id "ENSMUST00000185393.6"; gene_name "Eloc"; ref_gene_id "ENSMUSG00000079658.9";
chr1	StringTie	transcript	16643472	16656625	1000	-	.	gene_id "MSTRG.79"; transcript_id "ENSMUST00000186701.1"; gene_name "Eloc"; ref_gene_id "ENSMUSG00000079658.9";
chr1	StringTie	transcript	16646836	16656900	1000	-	.	gene_id "MSTRG.79"; transcript_id "ENSMUST00000188987.6"; gene_name "Eloc"; ref_gene_id "ENSMUSG00000079658.9";
chr1	StringTie	transcript	16646955	16656915	1000	-	.	gene_id "MSTRG.79"; transcript_id "ENSMUST00000186541.1"; gene_name "Eloc"; ref_gene_id "ENSMUSG00000079658.9";
chr1	StringTie	transcript	16647681	16656878	1000	-	.	gene_id "MSTRG.79"; transcript_id "ENSMUST00000190986.1"; gene_name "Eloc"; ref_gene_id "ENSMUSG00000079658.9";
chr1	StringTie	transcript	16647736	16657042	1000	-	.	gene_id "MSTRG.79"; transcript_id "ENSMUST00000191535.1"; gene_name "Eloc"; ref_gene_id "ENSMUSG00000079658.9";
chr1	StringTie	transcript	16665207	16678195	1000	+	.	gene_id "MSTRG.80"; transcript_id "ENSMUST00000177501.1"; gene_name "Tmem70"; ref_gene_id "ENSMUSG00000025940.6";
chr1	StringTie	transcript	16665210	16678195	1000	+	.	gene_id "MSTRG.80"; transcript_id "MSTRG.80.2";
chr1	StringTie	transcript	16665210	16678275	1000	+	.	gene_id "MSTRG.80"; transcript_id "ENSMUST00000065373.5"; gene_name "Tmem70"; ref_gene_id "ENSMUSG00000025940.6";
chr1	StringTie	transcript	16665210	16677215	1000	+	.	gene_id "MSTRG.80"; transcript_id "ENSMUST00000177532.1"; gene_name "Tmem70"; ref_gene_id "ENSMUSG00000025940.6";
chr1	StringTie	transcript	16665236	16665811	1000	+	.	gene_id "MSTRG.80"; transcript_id "ENSMUST00000176451.1"; gene_name "Tmem70"; ref_gene_id "ENSMUSG00000025940.6";
chr1	StringTie	transcript	16688051	16691947	1000	+	.	gene_id "MSTRG.81"; transcript_id "ENSMUST00000191260.1"; gene_name "Ly96"; ref_gene_id "ENSMUSG00000025779.10";
chr1	StringTie	transcript	16688433	16709611	1000	+	.	gene_id "MSTRG.81"; transcript_id "ENSMUST00000026881.10"; gene_name "Ly96"; ref_gene_id "ENSMUSG00000025779.10";
chr1	StringTie	transcript	16688508	16709537	1000	+	.	gene_id "MSTRG.81"; transcript_id "ENSMUST00000190366.1"; gene_name "Ly96"; ref_gene_id "ENSMUSG00000025779.10";
chr1	StringTie	transcript	20802968	20820312	1000	-	.	gene_id "MSTRG.82"; transcript_id "ENSMUST00000053266.10"; gene_name "Mcm3"; ref_gene_id "ENSMUSG00000041859.10";
chr1	StringTie	transcript	20802973	20820260	1000	-	.	gene_id "MSTRG.82"; transcript_id "ENSMUST00000185296.1"; gene_name "Mcm3"; ref_gene_id "ENSMUSG00000041859.10";
chr1	StringTie	transcript	20803006	20803721	1000	-	.	gene_id "MSTRG.82"; transcript_id "ENSMUST00000188112.1"; gene_name "Mcm3"; ref_gene_id "ENSMUSG00000041859.10";
chr1	StringTie	transcript	20803165	20804933	1000	-	.	gene_id "MSTRG.82"; transcript_id "ENSMUST00000191061.1"; gene_name "Mcm3"; ref_gene_id "ENSMUSG00000041859.10";
chr1	StringTie	transcript	20804686	20805940	1000	-	.	gene_id "MSTRG.82"; transcript_id "ENSMUST00000190421.1"; gene_name "Mcm3"; ref_gene_id "ENSMUSG00000041859.10";
chr1	StringTie	transcript	20996299	21079229	1000	-	.	gene_id "MSTRG.83"; transcript_id "ENSMUST00000037998.5"; gene_name "Tram2"; ref_gene_id "ENSMUSG00000041779.5";
chr1	StringTie	transcript	21004313	21043656	1000	-	.	gene_id "MSTRG.83"; transcript_id "ENSMUST00000187210.1"; gene_name "Tram2"; ref_gene_id "ENSMUSG00000041779.5";
chr1	StringTie	transcript	21285246	21298312	1000	-	.	gene_id "MSTRG.84"; transcript_id "ENSMUST00000082032.12"; gene_name "RP23-278E1.2"; ref_gene_id "ENSMUSG00000025936.15";
chr1	StringTie	transcript	21285608	21298127	1000	-	.	gene_id "MSTRG.84"; transcript_id "ENSMUST00000178869.7"; gene_name "RP23-278E1.2"; ref_gene_id "ENSMUSG00000025936.15";
chr1	StringTie	transcript	21289985	21298247	1000	-	.	gene_id "MSTRG.84"; transcript_id "ENSMUST00000179730.1"; gene_name "RP23-278E1.2"; ref_gene_id "ENSMUSG00000025936.15";
chr1	StringTie	transcript	21312517	21316320	1000	-	.	gene_id "MSTRG.85"; transcript_id "ENSMUST00000178260.1"; gene_name "RP23-278E1.3"; ref_gene_id "ENSMUSG00000093963.1";
chr1	StringTie	transcript	21398403	21961581	1000	-	.	gene_id "MSTRG.86"; transcript_id "ENSMUST00000029667.12"; gene_name "Kcnq5"; ref_gene_id "ENSMUSG00000028033.16";
chr1	StringTie	transcript	21398408	21961942	1000	-	.	gene_id "MSTRG.86"; transcript_id "ENSMUST00000115300.7"; gene_name "Kcnq5"; ref_gene_id "ENSMUSG00000028033.16";
chr1	StringTie	transcript	21402163	21961581	1000	-	.	gene_id "MSTRG.86"; transcript_id "ENSMUST00000173404.1"; gene_name "Kcnq5"; ref_gene_id "ENSMUSG00000028033.16";
chr1	StringTie	transcript	21402163	21961581	1000	-	.	gene_id "MSTRG.86"; transcript_id "ENSMUST00000174183.7"; gene_name "Kcnq5"; ref_gene_id "ENSMUSG00000028033.16";
chr1	StringTie	transcript	21402163	21961581	1000	-	.	gene_id "MSTRG.86"; transcript_id "ENSMUST00000173058.7"; gene_name "Kcnq5"; ref_gene_id "ENSMUSG00000028033.16";
chr1	StringTie	transcript	21466245	21961665	1000	-	.	gene_id "MSTRG.86"; transcript_id "ENSMUST00000115299.7"; gene_name "Kcnq5"; ref_gene_id "ENSMUSG00000028033.16";
chr1	StringTie	transcript	21577644	21855902	1000	-	.	gene_id "MSTRG.86"; transcript_id "ENSMUST00000134505.1"; gene_name "Kcnq5"; ref_gene_id "ENSMUSG00000028033.16";
chr1	StringTie	transcript	21454691	21457017	1000	-	.	gene_id "MSTRG.87"; transcript_id "ENSMUST00000192487.1"; gene_name "RP24-496H1.1"; ref_gene_id "ENSMUSG00000104138.1";
chr1	StringTie	transcript	21511933	21513056	1000	-	.	gene_id "MSTRG.88"; transcript_id "ENSMUST00000119064.1"; gene_name "AC115920.2"; ref_gene_id "ENSMUSG00000082935.3";
chr1	StringTie	transcript	21696245	21768581	1000	-	.	gene_id "MSTRG.89"; transcript_id "MSTRG.89.1";
chr1	StringTie	transcript	21838948	21840514	1000	-	.	gene_id "MSTRG.90"; transcript_id "ENSMUST00000194737.1"; gene_name "RP23-322P13.2"; ref_gene_id "ENSMUSG00000103748.1";
chr1	StringTie	transcript	21873288	21958620	1000	-	.	gene_id "MSTRG.91"; transcript_id "MSTRG.91.1";
chr1	StringTie	transcript	21959842	21962530	1000	+	.	gene_id "MSTRG.92"; transcript_id "ENSMUST00000181002.1"; gene_name "Gm26580"; ref_gene_id "ENSMUSG00000097109.1";
chr1	StringTie	transcript	23301203	23301722	1000	+	.	gene_id "MSTRG.93"; transcript_id "MSTRG.93.1";
chr1	StringTie	transcript	23761753	23815740	1000	+	.	gene_id "MSTRG.94"; transcript_id "ENSMUST00000144602.1"; gene_name "B3gat2"; ref_gene_id "ENSMUSG00000026156.8";
chr1	StringTie	transcript	23761926	23849158	1000	+	.	gene_id "MSTRG.94"; transcript_id "ENSMUST00000063663.5"; gene_name "B3gat2"; ref_gene_id "ENSMUSG00000026156.8";
chr1	StringTie	transcript	23762011	23815739	1000	+	.	gene_id "MSTRG.94"; transcript_id "ENSMUST00000140583.1"; gene_name "B3gat2"; ref_gene_id "ENSMUSG00000026156.8";
chr1	StringTie	transcript	23844846	23909736	1000	-	.	gene_id "MSTRG.95"; transcript_id "ENSMUST00000149737.7"; gene_name "Smap1"; ref_gene_id "ENSMUSG00000026155.13";
chr1	StringTie	transcript	23845625	23922317	1000	-	.	gene_id "MSTRG.95"; transcript_id "MSTRG.95.2";
chr1	StringTie	transcript	23845625	23922317	1000	-	.	gene_id "MSTRG.95"; transcript_id "ENSMUST00000027339.13"; gene_name "Smap1"; ref_gene_id "ENSMUSG00000026155.13";
chr1	StringTie	transcript	23846178	23847777	1000	-	.	gene_id "MSTRG.95"; transcript_id "ENSMUST00000136506.1"; gene_name "Smap1"; ref_gene_id "ENSMUSG00000026155.13";
chr1	StringTie	transcript	23846296	23909689	1000	-	.	gene_id "MSTRG.95"; transcript_id "ENSMUST00000129254.7"; gene_name "Smap1"; ref_gene_id "ENSMUSG00000026155.13";
chr1	StringTie	transcript	23848280	23869974	1000	-	.	gene_id "MSTRG.95"; transcript_id "ENSMUST00000148710.7"; gene_name "Smap1"; ref_gene_id "ENSMUSG00000026155.13";
chr1	StringTie	transcript	23848533	23909703	1000	-	.	gene_id "MSTRG.95"; transcript_id "ENSMUST00000141330.7"; gene_name "Smap1"; ref_gene_id "ENSMUSG00000026155.13";
chr1	StringTie	transcript	23848795	23891994	1000	-	.	gene_id "MSTRG.95"; transcript_id "ENSMUST00000133398.1"; gene_name "Smap1"; ref_gene_id "ENSMUSG00000026155.13";
chr1	StringTie	transcript	23995939	24005656	1000	-	.	gene_id "MSTRG.96"; transcript_id "ENSMUST00000027338.3"; gene_name "Sdhaf4"; ref_gene_id "ENSMUSG00000026154.4";
chr1	StringTie	transcript	24002966	24005630	1000	-	.	gene_id "MSTRG.96"; transcript_id "ENSMUST00000155767.2"; gene_name "Sdhaf4"; ref_gene_id "ENSMUSG00000026154.4";
chr1	StringTie	transcript	24005505	24005894	1000	+	.	gene_id "MSTRG.97"; transcript_id "ENSMUST00000192339.1"; gene_name "RP24-287C19.1"; ref_gene_id "ENSMUSG00000102495.1";
chr1	StringTie	transcript	24005507	24005894	1000	+	.	gene_id "MSTRG.97"; transcript_id "ENSMUST00000195143.1"; gene_name "RP24-287C19.1"; ref_gene_id "ENSMUSG00000102495.1";
chr1	StringTie	transcript	24611535	24612410	1000	-	.	gene_id "MSTRG.98"; transcript_id "ENSMUST00000187714.1"; gene_name "RP23-8J15.7"; ref_gene_id "ENSMUSG00000100131.1";
chr1	StringTie	transcript	24612407	24612700	1000	-	.	gene_id "MSTRG.98"; transcript_id "ENSMUST00000088336.2"; gene_name "RP23-8J15.6"; ref_gene_id "ENSMUSG00000067736.2";
chr1	StringTie	transcript	24612775	24613119	1000	-	.	gene_id "MSTRG.99"; transcript_id "ENSMUST00000188299.1"; gene_name "RP23-8J15.5"; ref_gene_id "ENSMUSG00000101939.1";
chr1	StringTie	transcript	24613189	24613971	1000	-	.	gene_id "MSTRG.100"; transcript_id "ENSMUST00000190277.1"; gene_name "RP23-8J15.4"; ref_gene_id "ENSMUSG00000101111.1";
chr1	StringTie	transcript	24613974	24614651	1000	-	.	gene_id "MSTRG.101"; transcript_id "ENSMUST00000189941.1"; gene_name "RP23-8J15.3"; ref_gene_id "ENSMUSG00000100862.1";
chr1	StringTie	transcript	24614885	24615565	1000	-	.	gene_id "MSTRG.102"; transcript_id "ENSMUST00000188231.1"; gene_name "RP23-8J15.2"; ref_gene_id "ENSMUSG00000102070.1";
chr1	StringTie	transcript	24615706	24616197	1000	-	.	gene_id "MSTRG.103"; transcript_id "ENSMUST00000187117.1"; gene_name "RP23-8J15.1"; ref_gene_id "ENSMUSG00000101249.1";
chr1	StringTie	transcript	24678630	24765448	1000	+	.	gene_id "MSTRG.104"; transcript_id "ENSMUST00000191471.6"; gene_name "Lmbrd1"; ref_gene_id "ENSMUSG00000073725.8";
chr1	StringTie	transcript	24678660	24707051	1000	+	.	gene_id "MSTRG.104"; transcript_id "ENSMUST00000186096.6"; gene_name "Lmbrd1"; ref_gene_id "ENSMUSG00000073725.8";
chr1	StringTie	transcript	24678666	24714413	1000	+	.	gene_id "MSTRG.104"; transcript_id "MSTRG.104.3";
chr1	StringTie	transcript	24678739	24731894	1000	+	.	gene_id "MSTRG.104"; transcript_id "ENSMUST00000186190.1"; gene_name "Lmbrd1"; ref_gene_id "ENSMUSG00000073725.8";
chr1	StringTie	transcript	24678926	24766301	1000	+	.	gene_id "MSTRG.104"; transcript_id "ENSMUST00000095062.9"; gene_name "Lmbrd1"; ref_gene_id "ENSMUSG00000073725.8";
chr1	StringTie	transcript	24728642	24744948	1000	+	.	gene_id "MSTRG.104"; transcript_id "ENSMUST00000187468.1"; gene_name "Lmbrd1"; ref_gene_id "ENSMUSG00000073725.8";
chr1	StringTie	transcript	24744873	24762393	1000	+	.	gene_id "MSTRG.104"; transcript_id "ENSMUST00000190195.1"; gene_name "Lmbrd1"; ref_gene_id "ENSMUSG00000073725.8";
chr1	StringTie	transcript	28580499	28580772	1000	-	.	gene_id "MSTRG.105"; transcript_id "ENSMUST00000145844.2"; gene_name "AC122186.1"; ref_gene_id "ENSMUSG00000086240.4";
chr1	StringTie	transcript	30802339	30873581	1000	-	.	gene_id "MSTRG.106"; transcript_id "ENSMUST00000186733.6"; gene_name "Phf3"; ref_gene_id "ENSMUSG00000048874.15";
chr1	StringTie	transcript	30802342	30863256	1000	-	.	gene_id "MSTRG.106"; transcript_id "ENSMUST00000088310.9"; gene_name "Phf3"; ref_gene_id "ENSMUSG00000048874.15";
chr1	StringTie	transcript	30803546	30813535	1000	-	.	gene_id "MSTRG.106"; transcript_id "MSTRG.106.3";
chr1	StringTie	transcript	30803546	30810712	1000	-	.	gene_id "MSTRG.106"; transcript_id "ENSMUST00000191329.1"; gene_name "Phf3"; ref_gene_id "ENSMUSG00000048874.15";
chr1	StringTie	transcript	30806205	30830743	1000	-	.	gene_id "MSTRG.106"; transcript_id "MSTRG.106.5";
chr1	StringTie	transcript	30806205	30809105	1000	-	.	gene_id "MSTRG.106"; transcript_id "ENSMUST00000190190.1"; gene_name "Phf3"; ref_gene_id "ENSMUSG00000048874.15";
chr1	StringTie	transcript	30811904	30813535	1000	-	.	gene_id "MSTRG.106"; transcript_id "ENSMUST00000187316.1"; gene_name "Phf3"; ref_gene_id "ENSMUSG00000048874.15";
chr1	StringTie	transcript	30813571	30873695	1000	-	.	gene_id "MSTRG.106"; transcript_id "MSTRG.106.8";
chr1	StringTie	transcript	30813571	30873695	1000	-	.	gene_id "MSTRG.106"; transcript_id "ENSMUST00000186105.6"; gene_name "Phf3"; ref_gene_id "ENSMUSG00000048874.15";
chr1	StringTie	transcript	30815315	30873921	1000	-	.	gene_id "MSTRG.106"; transcript_id "ENSMUST00000191245.6"; gene_name "Phf3"; ref_gene_id "ENSMUSG00000048874.15";
chr1	StringTie	transcript	30820226	30873804	1000	-	.	gene_id "MSTRG.106"; transcript_id "ENSMUST00000191064.6"; gene_name "Phf3"; ref_gene_id "ENSMUSG00000048874.15";
chr1	StringTie	transcript	30821058	30823843	1000	-	.	gene_id "MSTRG.106"; transcript_id "ENSMUST00000188847.1"; gene_name "Phf3"; ref_gene_id "ENSMUSG00000048874.15";
chr1	StringTie	transcript	30824416	30863070	1000	-	.	gene_id "MSTRG.106"; transcript_id "ENSMUST00000187600.1"; gene_name "Phf3"; ref_gene_id "ENSMUSG00000048874.15";
chr1	StringTie	transcript	30829431	30830743	1000	-	.	gene_id "MSTRG.106"; transcript_id "ENSMUST00000185521.1"; gene_name "Phf3"; ref_gene_id "ENSMUSG00000048874.15";
chr1	StringTie	transcript	30831205	30873894	1000	-	.	gene_id "MSTRG.106"; transcript_id "ENSMUST00000188780.1"; gene_name "Phf3"; ref_gene_id "ENSMUSG00000048874.15";
chr1	StringTie	transcript	30863070	30873252	1000	-	.	gene_id "MSTRG.106"; transcript_id "ENSMUST00000187968.1"; gene_name "Phf3"; ref_gene_id "ENSMUSG00000048874.15";
chr1	StringTie	transcript	30872652	30873475	1000	-	.	gene_id "MSTRG.106"; transcript_id "ENSMUST00000185604.1"; gene_name "Phf3"; ref_gene_id "ENSMUSG00000048874.15";
chr1	StringTie	transcript	30803791	30804180	1000	+	.	gene_id "MSTRG.107"; transcript_id "MSTRG.107.1";
chr1	StringTie	transcript	30833548	30836431	1000	-	.	gene_id "MSTRG.108"; transcript_id "ENSMUST00000195437.1"; gene_name "RP24-172B22.6"; ref_gene_id "ENSMUSG00000103783.1";
chr1	StringTie	transcript	30865504	30868538	1000	-	.	gene_id "MSTRG.109"; transcript_id "ENSMUST00000192050.1"; gene_name "RP23-471J16.2"; ref_gene_id "ENSMUSG00000104315.1";
chr1	StringTie	transcript	30940302	30949770	1000	-	.	gene_id "MSTRG.110"; transcript_id "ENSMUST00000027232.13"; gene_name "Ptp4a1"; ref_gene_id "ENSMUSG00000026064.15";
chr1	StringTie	transcript	30941580	30949757	1000	-	.	gene_id "MSTRG.110"; transcript_id "ENSMUST00000076587.4"; gene_name "Ptp4a1"; ref_gene_id "ENSMUSG00000026064.15";
chr1	StringTie	transcript	30941947	30946426	1000	-	.	gene_id "MSTRG.110"; transcript_id "ENSMUST00000153681.1"; gene_name "Ptp4a1"; ref_gene_id "ENSMUSG00000026064.15";
chr1	StringTie	transcript	30943221	30944304	1000	-	.	gene_id "MSTRG.110"; transcript_id "ENSMUST00000130934.1"; gene_name "Ptp4a1"; ref_gene_id "ENSMUSG00000026064.15";
chr1	StringTie	transcript	30946167	30949309	1000	-	.	gene_id "MSTRG.110"; transcript_id "ENSMUST00000124445.2"; gene_name "Ptp4a1"; ref_gene_id "ENSMUSG00000026064.15";
chr1	StringTie	transcript	30946544	30949587	1000	-	.	gene_id "MSTRG.110"; transcript_id "ENSMUST00000202889.1"; gene_name "Ptp4a1"; ref_gene_id "ENSMUSG00000026064.15";
chr1	StringTie	transcript	31615149	31616661	1000	+	.	gene_id "MSTRG.111"; transcript_id "ENSMUST00000095050.4"; gene_name "RP24-270O22.1"; ref_gene_id "ENSMUSG00000070960.4";
chr1	StringTie	transcript	33453810	33669795	1000	-	.	gene_id "MSTRG.112"; transcript_id "ENSMUST00000027312.10"; gene_name "Prim2"; ref_gene_id "ENSMUSG00000026134.11";
chr1	StringTie	transcript	33464343	33588370	1000	-	.	gene_id "MSTRG.112"; transcript_id "MSTRG.112.2";
chr1	StringTie	transcript	33478942	33622142	1000	-	.	gene_id "MSTRG.112"; transcript_id "ENSMUST00000189552.1"; gene_name "Prim2"; ref_gene_id "ENSMUSG00000026134.11";
chr1	StringTie	transcript	33491444	33588370	1000	-	.	gene_id "MSTRG.112"; transcript_id "MSTRG.112.4";
chr1	StringTie	transcript	33570958	33669789	1000	-	.	gene_id "MSTRG.112"; transcript_id "MSTRG.112.5";
chr1	StringTie	transcript	33620878	33623324	1000	-	.	gene_id "MSTRG.112"; transcript_id "ENSMUST00000187353.1"; gene_name "Prim2"; ref_gene_id "ENSMUSG00000026134.11";
chr1	StringTie	transcript	33482101	33482518	1000	+	.	gene_id "MSTRG.113"; transcript_id "ENSMUST00000185489.1"; gene_name "RP23-125B4.3"; ref_gene_id "ENSMUSG00000101682.1";
chr1	StringTie	transcript	33613758	33616832	1000	-	.	gene_id "MSTRG.114"; transcript_id "ENSMUST00000192891.1"; gene_name "RP24-423J19.3"; ref_gene_id "ENSMUSG00000102714.1";
chr1	StringTie	transcript	33657781	33658108	1000	+	.	gene_id "MSTRG.115"; transcript_id "ENSMUST00000185377.1"; gene_name "RP24-423J19.6"; ref_gene_id "ENSMUSG00000102093.1";
chr1	StringTie	transcript	33669824	33670712	1000	+	.	gene_id "MSTRG.116"; transcript_id "ENSMUST00000191779.1"; gene_name "RP24-423J19.1"; ref_gene_id "ENSMUSG00000103746.1";
chr1	StringTie	transcript	33669843	33670712	1000	+	.	gene_id "MSTRG.116"; transcript_id "ENSMUST00000191965.1"; gene_name "RP24-423J19.1"; ref_gene_id "ENSMUSG00000103746.1";
chr1	StringTie	transcript	33745484	33757795	1000	-	.	gene_id "MSTRG.117"; transcript_id "ENSMUST00000044691.8"; gene_name "Bag2"; ref_gene_id "ENSMUSG00000042215.8";
chr1	StringTie	transcript	33746739	33748719	1000	-	.	gene_id "MSTRG.117"; transcript_id "ENSMUST00000155484.1"; gene_name "Bag2"; ref_gene_id "ENSMUSG00000042215.8";
chr1	StringTie	transcript	33746802	33757741	1000	-	.	gene_id "MSTRG.117"; transcript_id "ENSMUST00000187602.1"; gene_name "Bag2"; ref_gene_id "ENSMUSG00000042215.8";
chr1	StringTie	transcript	33756773	33757727	1000	-	.	gene_id "MSTRG.117"; transcript_id "ENSMUST00000189741.1"; gene_name "Bag2"; ref_gene_id "ENSMUSG00000042215.8";
chr1	StringTie	transcript	33748007	33748347	1000	+	.	gene_id "MSTRG.118"; transcript_id "ENSMUST00000195310.1"; gene_name "RP23-32P22.1"; ref_gene_id "ENSMUSG00000103072.1";
chr1	StringTie	transcript	33761545	33814595	1000	-	.	gene_id "MSTRG.119"; transcript_id "MSTRG.119.1";
chr1	StringTie	transcript	33761545	33814527	1000	-	.	gene_id "MSTRG.119"; transcript_id "ENSMUST00000019861.12"; gene_name "Zfp451"; ref_gene_id "ENSMUSG00000042197.13";
chr1	StringTie	transcript	33761545	33814385	1000	-	.	gene_id "MSTRG.119"; transcript_id "ENSMUST00000139143.7"; gene_name "Zfp451"; ref_gene_id "ENSMUSG00000042197.13";
chr1	StringTie	transcript	33777543	33805389	1000	-	.	gene_id "MSTRG.119"; transcript_id "ENSMUST00000115167.7"; gene_name "Zfp451"; ref_gene_id "ENSMUSG00000042197.13";
chr1	StringTie	transcript	33779056	33783937	1000	-	.	gene_id "MSTRG.119"; transcript_id "ENSMUST00000151055.7"; gene_name "Zfp451"; ref_gene_id "ENSMUSG00000042197.13";
chr1	StringTie	transcript	33779189	33814426	1000	-	.	gene_id "MSTRG.119"; transcript_id "ENSMUST00000194656.5"; gene_name "Zfp451"; ref_gene_id "ENSMUSG00000042197.13";
chr1	StringTie	transcript	33782178	33814211	1000	-	.	gene_id "MSTRG.119"; transcript_id "ENSMUST00000130376.2"; gene_name "Zfp451"; ref_gene_id "ENSMUSG00000042197.13";
chr1	StringTie	transcript	33786454	33800767	1000	-	.	gene_id "MSTRG.119"; transcript_id "ENSMUST00000140163.1"; gene_name "Zfp451"; ref_gene_id "ENSMUSG00000042197.13";
chr1	StringTie	transcript	33792136	33814570	1000	-	.	gene_id "MSTRG.119"; transcript_id "ENSMUST00000044455.7"; gene_name "Zfp451"; ref_gene_id "ENSMUSG00000042197.13";
chr1	StringTie	transcript	33813527	33814595	1000	-	.	gene_id "MSTRG.119"; transcript_id "ENSMUST00000125723.3"; gene_name "Zfp451"; ref_gene_id "ENSMUSG00000042197.13";
chr1	StringTie	transcript	33908225	34307592	1000	+	.	gene_id "MSTRG.120"; transcript_id "ENSMUST00000183034.4"; gene_name "Dst"; ref_gene_id "ENSMUSG00000026131.18";
chr1	StringTie	transcript	34005880	34174795	1000	+	.	gene_id "MSTRG.120"; transcript_id "ENSMUST00000187486.6"; gene_name "Dst"; ref_gene_id "ENSMUSG00000026131.18";
chr1	StringTie	transcript	34005882	34137135	1000	+	.	gene_id "MSTRG.120"; transcript_id "ENSMUST00000182697.7"; gene_name "Dst"; ref_gene_id "ENSMUSG00000026131.18";
chr1	StringTie	transcript	34005892	34308404	1000	+	.	gene_id "MSTRG.120"; transcript_id "MSTRG.120.4";
chr1	StringTie	transcript	34006126	34137136	1000	+	.	gene_id "MSTRG.120"; transcript_id "ENSMUST00000182314.7"; gene_name "Dst"; ref_gene_id "ENSMUSG00000026131.18";
chr1	StringTie	transcript	34006180	34164700	1000	+	.	gene_id "MSTRG.120"; transcript_id "ENSMUST00000183331.7"; gene_name "Dst"; ref_gene_id "ENSMUSG00000026131.18";
chr1	StringTie	transcript	34011813	34308652	1000	+	.	gene_id "MSTRG.120"; transcript_id "ENSMUST00000097786.9"; gene_name "Dst"; ref_gene_id "ENSMUSG00000026131.18";
chr1	StringTie	transcript	34011825	34308661	1000	+	.	gene_id "MSTRG.120"; transcript_id "ENSMUST00000097785.9"; gene_name "Dst"; ref_gene_id "ENSMUSG00000026131.18";
chr1	StringTie	transcript	34011825	34308650	1000	+	.	gene_id "MSTRG.120"; transcript_id "ENSMUST00000115104.9"; gene_name "Dst"; ref_gene_id "ENSMUSG00000026131.18";
chr1	StringTie	transcript	34089292	34119153	1000	+	.	gene_id "MSTRG.120"; transcript_id "ENSMUST00000182410.2"; gene_name "Dst"; ref_gene_id "ENSMUSG00000026131.18";
chr1	StringTie	transcript	34121568	34154521	1000	+	.	gene_id "MSTRG.120"; transcript_id "ENSMUST00000183006.3"; gene_name "Dst"; ref_gene_id "ENSMUSG00000026131.18";
chr1	StringTie	transcript	34160330	34183904	1000	+	.	gene_id "MSTRG.120"; transcript_id "ENSMUST00000183302.5"; gene_name "Dst"; ref_gene_id "ENSMUSG00000026131.18";
chr1	StringTie	transcript	34160330	34193263	1000	+	.	gene_id "MSTRG.120"; transcript_id "ENSMUST00000185897.6"; gene_name "Dst"; ref_gene_id "ENSMUSG00000026131.18";
chr1	StringTie	transcript	34160330	34308404	1000	+	.	gene_id "MSTRG.120"; transcript_id "ENSMUST00000185269.6"; gene_name "Dst"; ref_gene_id "ENSMUSG00000026131.18";
chr1	StringTie	transcript	34161924	34165401	1000	+	.	gene_id "MSTRG.120"; transcript_id "ENSMUST00000182335.1"; gene_name "Dst"; ref_gene_id "ENSMUSG00000026131.18";
chr1	StringTie	transcript	34178906	34183247	1000	+	.	gene_id "MSTRG.120"; transcript_id "ENSMUST00000189952.1"; gene_name "Dst"; ref_gene_id "ENSMUSG00000026131.18";
chr1	StringTie	transcript	34236596	34274283	1000	+	.	gene_id "MSTRG.120"; transcript_id "ENSMUST00000194192.2"; gene_name "Dst"; ref_gene_id "ENSMUSG00000026131.18";
chr1	StringTie	transcript	34257836	34308404	1000	+	.	gene_id "MSTRG.120"; transcript_id "ENSMUST00000182018.7"; gene_name "Dst"; ref_gene_id "ENSMUSG00000026131.18";
chr1	StringTie	transcript	34270570	34272292	1000	+	.	gene_id "MSTRG.120"; transcript_id "ENSMUST00000185736.1"; gene_name "Dst"; ref_gene_id "ENSMUSG00000026131.18";
chr1	StringTie	transcript	34293455	34303463	1000	+	.	gene_id "MSTRG.120"; transcript_id "ENSMUST00000183100.7"; gene_name "Dst"; ref_gene_id "ENSMUSG00000026131.18";
chr1	StringTie	transcript	34294446	34306651	1000	+	.	gene_id "MSTRG.120"; transcript_id "ENSMUST00000182507.3"; gene_name "Dst"; ref_gene_id "ENSMUSG00000026131.18";
chr1	StringTie	transcript	33922455	33924838	1000	+	.	gene_id "MSTRG.121"; transcript_id "ENSMUST00000193333.1"; gene_name "RP23-87D8.2"; ref_gene_id "ENSMUSG00000103596.1";
chr1	StringTie	transcript	33963352	33963685	1000	-	.	gene_id "MSTRG.122"; transcript_id "ENSMUST00000190740.1"; gene_name "RP23-87D8.1"; ref_gene_id "ENSMUSG00000099382.1";
chr1	StringTie	transcript	33981410	33981502	1000	-	.	gene_id "MSTRG.123"; transcript_id "ENSMUST00000122557.1"; gene_name "Gm23792"; ref_gene_id "ENSMUSG00000084506.1";
chr1	StringTie	transcript	34032100	34033797	1000	+	.	gene_id "MSTRG.124"; transcript_id "ENSMUST00000194178.1"; gene_name "RP23-87D8.4"; ref_gene_id "ENSMUSG00000103364.1";
chr1	StringTie	transcript	34117359	34117431	1000	+	.	gene_id "MSTRG.125"; transcript_id "ENSMUST00000198033.1"; gene_name "Mir6896"; ref_gene_id "ENSMUSG00000105982.1";
chr1	StringTie	transcript	34165856	34178271	1000	-	.	gene_id "MSTRG.126"; transcript_id "ENSMUST00000181692.2"; gene_name "RP23-151I7.1"; ref_gene_id "ENSMUSG00000096992.3";
chr1	StringTie	transcript	34175031	34178446	1000	-	.	gene_id "MSTRG.126"; transcript_id "ENSMUST00000187268.1"; gene_name "RP23-151I7.1"; ref_gene_id "ENSMUSG00000096992.3";
chr1	StringTie	transcript	34269882	34271128	1000	-	.	gene_id "MSTRG.127"; transcript_id "ENSMUST00000194920.1"; gene_name "RP24-422C24.3"; ref_gene_id "ENSMUSG00000103001.1";
chr1	StringTie	transcript	34427002	34433264	1000	-	.	gene_id "MSTRG.128"; transcript_id "ENSMUST00000192173.1"; gene_name "RP24-554B1.11"; ref_gene_id "ENSMUSG00000102336.1";
chr1	StringTie	transcript	34433121	34433199	1000	-	.	gene_id "MSTRG.128"; transcript_id "ENSMUST00000175111.1"; gene_name "Mir5103"; ref_gene_id "ENSMUSG00000092852.1";
chr1	StringTie	transcript	34436670	34439672	1000	-	.	gene_id "MSTRG.129"; transcript_id "ENSMUST00000042493.9"; gene_name "Ccdc115"; ref_gene_id "ENSMUSG00000042111.9";
chr1	StringTie	transcript	34436678	34438696	1000	-	.	gene_id "MSTRG.129"; transcript_id "ENSMUST00000188583.1"; gene_name "Ccdc115"; ref_gene_id "ENSMUSG00000042111.9";
chr1	StringTie	transcript	34439511	34444730	1000	-	.	gene_id "MSTRG.129"; transcript_id "ENSMUST00000191315.1"; gene_name "RP24-554B1.1"; ref_gene_id "ENSMUSG00000101711.1";
chr1	StringTie	transcript	34439851	34449356	1000	+	.	gene_id "MSTRG.130"; transcript_id "ENSMUST00000027303.13"; gene_name "Imp4"; ref_gene_id "ENSMUSG00000026127.13";
chr1	StringTie	transcript	34439898	34442569	1000	+	.	gene_id "MSTRG.130"; transcript_id "ENSMUST00000187077.1"; gene_name "Imp4"; ref_gene_id "ENSMUSG00000026127.13";
chr1	StringTie	transcript	34439905	34443856	1000	+	.	gene_id "MSTRG.130"; transcript_id "ENSMUST00000137794.7"; gene_name "Imp4"; ref_gene_id "ENSMUSG00000026127.13";
chr1	StringTie	transcript	34439905	34444387	1000	+	.	gene_id "MSTRG.130"; transcript_id "ENSMUST00000149962.7"; gene_name "Imp4"; ref_gene_id "ENSMUSG00000026127.13";
chr1	StringTie	transcript	34439937	34444027	1000	+	.	gene_id "MSTRG.130"; transcript_id "ENSMUST00000134327.1"; gene_name "Imp4"; ref_gene_id "ENSMUSG00000026127.13";
chr1	StringTie	transcript	34439953	34443455	1000	+	.	gene_id "MSTRG.130"; transcript_id "ENSMUST00000128086.1"; gene_name "Imp4"; ref_gene_id "ENSMUSG00000026127.13";
chr1	StringTie	transcript	34440041	34444514	1000	+	.	gene_id "MSTRG.130"; transcript_id "ENSMUST00000136770.2"; gene_name "Imp4"; ref_gene_id "ENSMUSG00000026127.13";
chr1	StringTie	transcript	34448247	34448938	1000	+	.	gene_id "MSTRG.130"; transcript_id "ENSMUST00000191000.1"; gene_name "Imp4"; ref_gene_id "ENSMUSG00000026127.13";
chr1	StringTie	transcript	34459762	34473784	1000	+	.	gene_id "MSTRG.131"; transcript_id "MSTRG.131.1";
chr1	StringTie	transcript	34459762	34461056	1000	+	.	gene_id "MSTRG.131"; transcript_id "ENSMUST00000185610.1"; gene_name "Ptpn18"; ref_gene_id "ENSMUSG00000026126.15";
chr1	StringTie	transcript	34459765	34473784	1000	+	.	gene_id "MSTRG.131"; transcript_id "ENSMUST00000027302.13"; gene_name "Ptpn18"; ref_gene_id "ENSMUSG00000026126.15";
chr1	StringTie	transcript	34459777	34478110	1000	+	.	gene_id "MSTRG.131"; transcript_id "MSTRG.131.4";
chr1	StringTie	transcript	34459777	34471917	1000	+	.	gene_id "MSTRG.131"; transcript_id "ENSMUST00000190122.1"; gene_name "Ptpn18"; ref_gene_id "ENSMUSG00000026126.15";
chr1	StringTie	transcript	34459792	34471916	1000	+	.	gene_id "MSTRG.131"; transcript_id "ENSMUST00000188884.2"; gene_name "Ptpn18"; ref_gene_id "ENSMUSG00000026126.15";
chr1	StringTie	transcript	34463271	34466866	1000	+	.	gene_id "MSTRG.131"; transcript_id "ENSMUST00000186252.1"; gene_name "Ptpn18"; ref_gene_id "ENSMUSG00000026126.15";
chr1	StringTie	transcript	34470552	34473784	1000	+	.	gene_id "MSTRG.131"; transcript_id "MSTRG.131.8";
chr1	StringTie	transcript	34472720	34475733	1000	+	.	gene_id "MSTRG.131"; transcript_id "ENSMUST00000188972.2"; gene_name "Ptpn18"; ref_gene_id "ENSMUSG00000026126.15";
chr1	StringTie	transcript	34474499	34475733	1000	+	.	gene_id "MSTRG.131"; transcript_id "ENSMUST00000188019.1"; gene_name "Ptpn18"; ref_gene_id "ENSMUSG00000026126.15";
chr1	StringTie	transcript	34468834	34470434	1000	-	.	gene_id "MSTRG.132"; transcript_id "ENSMUST00000191357.2"; gene_name "RP24-554B1.10"; ref_gene_id "ENSMUSG00000100280.2";
chr1	StringTie	transcript	34470155	34473148	1000	-	.	gene_id "MSTRG.132"; transcript_id "ENSMUST00000185218.1"; gene_name "RP24-554B1.10"; ref_gene_id "ENSMUSG00000100280.2";
chr1	StringTie	transcript	34471509	34473112	1000	-	.	gene_id "MSTRG.132"; transcript_id "ENSMUST00000185881.1"; gene_name "RP24-554B1.10"; ref_gene_id "ENSMUSG00000100280.2";
chr1	StringTie	transcript	34477167	34485611	1000	-	.	gene_id "MSTRG.133"; transcript_id "ENSMUST00000188292.6"; gene_name "RP24-554B1.5"; ref_gene_id "ENSMUSG00000101223.6";
chr1	StringTie	transcript	34480982	34485933	1000	-	.	gene_id "MSTRG.133"; transcript_id "ENSMUST00000186117.1"; gene_name "RP24-554B1.5"; ref_gene_id "ENSMUSG00000101223.6";
chr1	StringTie	transcript	34487293	34489825	1000	+	.	gene_id "MSTRG.134"; transcript_id "MSTRG.134.1";
chr1	StringTie	transcript	34678188	34812739	1000	+	.	gene_id "MSTRG.135"; transcript_id "ENSMUST00000159747.8"; gene_name "Arhgef4"; ref_gene_id "ENSMUSG00000037509.20";
chr1	StringTie	transcript	34732115	34811829	1000	+	.	gene_id "MSTRG.135"; transcript_id "ENSMUST00000162599.7"; gene_name "Arhgef4"; ref_gene_id "ENSMUSG00000037509.20";
chr1	StringTie	transcript	34750581	34807144	1000	+	.	gene_id "MSTRG.135"; transcript_id "ENSMUST00000159021.8"; gene_name "Arhgef4"; ref_gene_id "ENSMUSG00000037509.20";
chr1	StringTie	transcript	34801704	34813309	1000	+	.	gene_id "MSTRG.135"; transcript_id "ENSMUST00000047664.15"; gene_name "Arhgef4"; ref_gene_id "ENSMUSG00000037509.20";
chr1	StringTie	transcript	34801721	34809218	1000	+	.	gene_id "MSTRG.135"; transcript_id "ENSMUST00000162760.7"; gene_name "Arhgef4"; ref_gene_id "ENSMUSG00000037509.20";
chr1	StringTie	transcript	34801722	34806698	1000	+	.	gene_id "MSTRG.135"; transcript_id "ENSMUST00000159059.1"; gene_name "Arhgef4"; ref_gene_id "ENSMUSG00000037509.20";
chr1	StringTie	transcript	34801741	34808911	1000	+	.	gene_id "MSTRG.135"; transcript_id "ENSMUST00000160855.1"; gene_name "Arhgef4"; ref_gene_id "ENSMUSG00000037509.20";
chr1	StringTie	transcript	34801794	34801964	1000	+	.	gene_id "MSTRG.135"; transcript_id "ENSMUST00000211073.1"; gene_name "Arhgef4"; ref_gene_id "ENSMUSG00000037509.20";
chr1	StringTie	transcript	34752775	34752922	1000	+	.	gene_id "MSTRG.136"; transcript_id "ENSMUST00000192878.1"; gene_name "RP23-166L24.2"; ref_gene_id "ENSMUSG00000102537.1";
chr1	StringTie	transcript	34753123	34753477	1000	+	.	gene_id "MSTRG.137"; transcript_id "ENSMUST00000194977.1"; gene_name "RP23-348C6.5"; ref_gene_id "ENSMUSG00000102612.1";
chr1	StringTie	transcript	34809360	34811908	1000	-	.	gene_id "MSTRG.138"; transcript_id "ENSMUST00000193040.2"; gene_name "RP23-348C6.3"; ref_gene_id "ENSMUSG00000104002.2";
chr1	StringTie	transcript	34813219	34843050	1000	-	.	gene_id "MSTRG.139"; transcript_id "ENSMUST00000167518.7"; gene_name "Fam168b"; ref_gene_id "ENSMUSG00000037503.12";
chr1	StringTie	transcript	34813226	34843065	1000	-	.	gene_id "MSTRG.139"; transcript_id "ENSMUST00000047534.11"; gene_name "Fam168b"; ref_gene_id "ENSMUSG00000037503.12";
chr1	StringTie	transcript	34817235	34842964	1000	-	.	gene_id "MSTRG.139"; transcript_id "ENSMUST00000170092.7"; gene_name "Fam168b"; ref_gene_id "ENSMUSG00000037503.12";
chr1	StringTie	transcript	34817352	34842985	1000	-	.	gene_id "MSTRG.139"; transcript_id "ENSMUST00000185469.6"; gene_name "Fam168b"; ref_gene_id "ENSMUSG00000037503.12";
chr1	StringTie	transcript	34818009	34843034	1000	-	.	gene_id "MSTRG.139"; transcript_id "ENSMUST00000191307.6"; gene_name "Fam168b"; ref_gene_id "ENSMUSG00000037503.12";
chr1	StringTie	transcript	34819612	34843013	1000	-	.	gene_id "MSTRG.139"; transcript_id "ENSMUST00000185279.1"; gene_name "Fam168b"; ref_gene_id "ENSMUSG00000037503.12";
chr1	StringTie	transcript	34819699	34843004	1000	-	.	gene_id "MSTRG.139"; transcript_id "ENSMUST00000185231.1"; gene_name "Fam168b"; ref_gene_id "ENSMUSG00000037503.12";
chr1	StringTie	transcript	34828642	34843065	1000	-	.	gene_id "MSTRG.139"; transcript_id "ENSMUST00000140534.1"; gene_name "Fam168b"; ref_gene_id "ENSMUSG00000037503.12";
chr1	StringTie	transcript	34823525	34826560	1000	+	.	gene_id "MSTRG.140"; transcript_id "ENSMUST00000192924.1"; gene_name "RP23-348C6.1"; ref_gene_id "ENSMUSG00000104358.1";
chr1	StringTie	transcript	34849976	34873956	1000	+	.	gene_id "MSTRG.141"; transcript_id "ENSMUST00000156687.7"; gene_name "Plekhb2"; ref_gene_id "ENSMUSG00000026123.11";
chr1	StringTie	transcript	34849992	34879580	1000	+	.	gene_id "MSTRG.141"; transcript_id "ENSMUST00000027297.10"; gene_name "Plekhb2"; ref_gene_id "ENSMUSG00000026123.11";
chr1	StringTie	transcript	34851837	34863475	1000	+	.	gene_id "MSTRG.141"; transcript_id "ENSMUST00000152654.2"; gene_name "Plekhb2"; ref_gene_id "ENSMUSG00000026123.11";
chr1	StringTie	transcript	34877656	34879577	1000	+	.	gene_id "MSTRG.141"; transcript_id "ENSMUST00000191722.1"; gene_name "Plekhb2"; ref_gene_id "ENSMUSG00000026123.11";
chr1	StringTie	transcript	36068400	36106446	1000	+	.	gene_id "MSTRG.142"; transcript_id "ENSMUST00000088174.3"; gene_name "Hs6st1"; ref_gene_id "ENSMUSG00000045216.7";
chr1	StringTie	transcript	36101690	36104980	1000	+	.	gene_id "MSTRG.142"; transcript_id "ENSMUST00000194670.1"; gene_name "Hs6st1"; ref_gene_id "ENSMUSG00000045216.7";
chr1	StringTie	transcript	36069278	36097048	1000	+	.	gene_id "MSTRG.143"; transcript_id "MSTRG.143.1";
chr1	StringTie	transcript	36105384	36106446	1000	-	.	gene_id "MSTRG.144"; transcript_id "ENSMUST00000192656.1"; gene_name "RP24-424K5.5"; ref_gene_id "ENSMUSG00000104523.1";
chr1	StringTie	transcript	36140027	36244305	1000	-	.	gene_id "MSTRG.145"; transcript_id "ENSMUST00000046875.13"; gene_name "Uggt1"; ref_gene_id "ENSMUSG00000037470.14";
chr1	StringTie	transcript	36143482	36165811	1000	-	.	gene_id "MSTRG.145"; transcript_id "ENSMUST00000173999.7"; gene_name "Uggt1"; ref_gene_id "ENSMUSG00000037470.14";
chr1	StringTie	transcript	36143486	36244107	1000	-	.	gene_id "MSTRG.145"; transcript_id "MSTRG.145.3";
chr1	StringTie	transcript	36143486	36244161	1000	-	.	gene_id "MSTRG.145"; transcript_id "ENSMUST00000174266.7"; gene_name "Uggt1"; ref_gene_id "ENSMUSG00000037470.14";
chr1	StringTie	transcript	36146157	36150524	1000	-	.	gene_id "MSTRG.145"; transcript_id "ENSMUST00000173250.1"; gene_name "Uggt1"; ref_gene_id "ENSMUSG00000037470.14";
chr1	StringTie	transcript	36161747	36173473	1000	-	.	gene_id "MSTRG.145"; transcript_id "ENSMUST00000174224.7"; gene_name "Uggt1"; ref_gene_id "ENSMUSG00000037470.14";
chr1	StringTie	transcript	36162226	36244720	1000	-	.	gene_id "MSTRG.145"; transcript_id "MSTRG.145.7";
chr1	StringTie	transcript	36162226	36182634	1000	-	.	gene_id "MSTRG.145"; transcript_id "ENSMUST00000173166.1"; gene_name "Uggt1"; ref_gene_id "ENSMUSG00000037470.14";
chr1	StringTie	transcript	36163379	36164959	1000	-	.	gene_id "MSTRG.145"; transcript_id "ENSMUST00000173082.1"; gene_name "Uggt1"; ref_gene_id "ENSMUSG00000037470.14";
chr1	StringTie	transcript	36178605	36244107	1000	-	.	gene_id "MSTRG.145"; transcript_id "ENSMUST00000174716.7"; gene_name "Uggt1"; ref_gene_id "ENSMUSG00000037470.14";
chr1	StringTie	transcript	36185887	36210030	1000	-	.	gene_id "MSTRG.145"; transcript_id "ENSMUST00000174142.1"; gene_name "Uggt1"; ref_gene_id "ENSMUSG00000037470.14";
chr1	StringTie	transcript	36195975	36208204	1000	-	.	gene_id "MSTRG.145"; transcript_id "ENSMUST00000172592.1"; gene_name "Uggt1"; ref_gene_id "ENSMUSG00000037470.14";
chr1	StringTie	transcript	36243639	36244720	1000	-	.	gene_id "MSTRG.145"; transcript_id "ENSMUST00000192159.1"; gene_name "Uggt1"; ref_gene_id "ENSMUSG00000037470.14";
chr1	StringTie	transcript	36144252	36144313	1000	-	.	gene_id "MSTRG.146"; transcript_id "ENSMUST00000184790.1"; gene_name "Mir6897"; ref_gene_id "ENSMUSG00000098752.1";
chr1	StringTie	transcript	36264597	36273435	1000	-	.	gene_id "MSTRG.147"; transcript_id "ENSMUST00000056946.7"; gene_name "Neurl3"; ref_gene_id "ENSMUSG00000047180.8";
chr1	StringTie	transcript	36264607	36274679	1000	-	.	gene_id "MSTRG.147"; transcript_id "MSTRG.147.2";
chr1	StringTie	transcript	36268861	36274679	1000	-	.	gene_id "MSTRG.147"; transcript_id "ENSMUST00000188666.2"; gene_name "Neurl3"; ref_gene_id "ENSMUSG00000047180.8";
chr1	StringTie	transcript	36307733	36319203	1000	+	.	gene_id "MSTRG.148"; transcript_id "ENSMUST00000126413.7"; gene_name "Arid5a"; ref_gene_id "ENSMUSG00000037447.16";
chr1	StringTie	transcript	36307754	36320528	1000	+	.	gene_id "MSTRG.148"; transcript_id "ENSMUST00000116629.8"; gene_name "Arid5a"; ref_gene_id "ENSMUSG00000037447.16";
chr1	StringTie	transcript	36307754	36322991	1000	+	.	gene_id "MSTRG.148"; transcript_id "ENSMUST00000115032.7"; gene_name "Arid5a"; ref_gene_id "ENSMUSG00000037447.16";
chr1	StringTie	transcript	36307754	36320526	1000	+	.	gene_id "MSTRG.148"; transcript_id "ENSMUST00000097778.8"; gene_name "Arid5a"; ref_gene_id "ENSMUSG00000037447.16";
chr1	StringTie	transcript	36307754	36317442	1000	+	.	gene_id "MSTRG.148"; transcript_id "ENSMUST00000142319.7"; gene_name "Arid5a"; ref_gene_id "ENSMUSG00000037447.16";
chr1	StringTie	transcript	36307754	36318288	1000	+	.	gene_id "MSTRG.148"; transcript_id "ENSMUST00000150747.7"; gene_name "Arid5a"; ref_gene_id "ENSMUSG00000037447.16";
chr1	StringTie	transcript	36307754	36319887	1000	+	.	gene_id "MSTRG.148"; transcript_id "ENSMUST00000124280.7"; gene_name "Arid5a"; ref_gene_id "ENSMUSG00000037447.16";
chr1	StringTie	transcript	36307754	36324029	1000	+	.	gene_id "MSTRG.148"; transcript_id "ENSMUST00000137906.1"; gene_name "Arid5a"; ref_gene_id "ENSMUSG00000037447.16";
chr1	StringTie	transcript	36307754	36319214	1000	+	.	gene_id "MSTRG.148"; transcript_id "ENSMUST00000145179.7"; gene_name "Arid5a"; ref_gene_id "ENSMUSG00000037447.16";
chr1	StringTie	transcript	36307754	36321071	1000	+	.	gene_id "MSTRG.148"; transcript_id "ENSMUST00000115031.7"; gene_name "Arid5a"; ref_gene_id "ENSMUSG00000037447.16";
chr1	StringTie	transcript	36307758	36312771	1000	+	.	gene_id "MSTRG.148"; transcript_id "ENSMUST00000192874.1"; gene_name "Arid5a"; ref_gene_id "ENSMUSG00000037447.16";
chr1	StringTie	transcript	36307769	36322988	1000	+	.	gene_id "MSTRG.148"; transcript_id "ENSMUST00000115029.1"; gene_name "Arid5a"; ref_gene_id "ENSMUSG00000037447.16";
chr1	StringTie	transcript	36307779	36316578	1000	+	.	gene_id "MSTRG.148"; transcript_id "ENSMUST00000140218.1"; gene_name "Arid5a"; ref_gene_id "ENSMUSG00000037447.16";
chr1	StringTie	transcript	36315992	36318136	1000	+	.	gene_id "MSTRG.148"; transcript_id "ENSMUST00000147123.7"; gene_name "Arid5a"; ref_gene_id "ENSMUSG00000037447.16";
chr1	StringTie	transcript	36317027	36318132	1000	+	.	gene_id "MSTRG.148"; transcript_id "ENSMUST00000141121.1"; gene_name "Arid5a"; ref_gene_id "ENSMUSG00000037447.16";
chr1	StringTie	transcript	36335730	36369157	1000	-	.	gene_id "MSTRG.149"; transcript_id "MSTRG.149.1";
chr1	StringTie	transcript	36335730	36369102	1000	-	.	gene_id "MSTRG.149"; transcript_id "MSTRG.149.2";
chr1	StringTie	transcript	36335730	36368014	1000	-	.	gene_id "MSTRG.149"; transcript_id "MSTRG.149.3";
chr1	StringTie	transcript	36335730	36368014	1000	-	.	gene_id "MSTRG.149"; transcript_id "MSTRG.149.4";
chr1	StringTie	transcript	36335730	36369181	1000	-	.	gene_id "MSTRG.149"; transcript_id "ENSMUST00000010597.9"; gene_name "Kansl3"; ref_gene_id "ENSMUSG00000010453.12";
chr1	StringTie	transcript	36335730	36369157	1000	-	.	gene_id "MSTRG.149"; transcript_id "ENSMUST00000185912.6"; gene_name "Kansl3"; ref_gene_id "ENSMUSG00000010453.12";
chr1	StringTie	transcript	36337573	36368014	1000	-	.	gene_id "MSTRG.149"; transcript_id "ENSMUST00000186470.1"; gene_name "Kansl3"; ref_gene_id "ENSMUSG00000010453.12";
chr1	StringTie	transcript	36337573	36369171	1000	-	.	gene_id "MSTRG.149"; transcript_id "ENSMUST00000188961.6"; gene_name "Kansl3"; ref_gene_id "ENSMUSG00000010453.12";
chr1	StringTie	transcript	36354719	36368041	1000	-	.	gene_id "MSTRG.149"; transcript_id "ENSMUST00000188528.6"; gene_name "Kansl3"; ref_gene_id "ENSMUSG00000010453.12";
chr1	StringTie	transcript	36358129	36369155	1000	-	.	gene_id "MSTRG.149"; transcript_id "ENSMUST00000185621.2"; gene_name "Kansl3"; ref_gene_id "ENSMUSG00000010453.12";
chr1	StringTie	transcript	36365628	36368041	1000	-	.	gene_id "MSTRG.149"; transcript_id "ENSMUST00000187628.1"; gene_name "Kansl3"; ref_gene_id "ENSMUSG00000010453.12";
chr1	StringTie	transcript	36365911	36369157	1000	-	.	gene_id "MSTRG.149"; transcript_id "ENSMUST00000185614.1"; gene_name "Kansl3"; ref_gene_id "ENSMUSG00000010453.12";
chr1	StringTie	transcript	36367966	36369102	1000	-	.	gene_id "MSTRG.149"; transcript_id "ENSMUST00000188957.1"; gene_name "Kansl3"; ref_gene_id "ENSMUSG00000010453.12";
chr1	StringTie	transcript	36348682	36348758	1000	-	.	gene_id "MSTRG.150"; transcript_id "ENSMUST00000184898.1"; gene_name "Mir6898"; ref_gene_id "ENSMUSG00000098680.1";
chr1	StringTie	transcript	36372291	36422107	1000	+	.	gene_id "MSTRG.151"; transcript_id "ENSMUST00000179162.6"; gene_name "Fer1l5"; ref_gene_id "ENSMUSG00000037432.15";
chr1	StringTie	transcript	36385464	36404829	1000	+	.	gene_id "MSTRG.151"; transcript_id "ENSMUST00000202030.1"; gene_name "Fer1l5"; ref_gene_id "ENSMUSG00000037432.15";
chr1	StringTie	transcript	36416888	36422110	1000	+	.	gene_id "MSTRG.151"; transcript_id "ENSMUST00000140452.3"; gene_name "Fer1l5"; ref_gene_id "ENSMUSG00000037432.15";
chr1	StringTie	transcript	36411239	36445244	1000	-	.	gene_id "MSTRG.152"; transcript_id "MSTRG.152.1";
chr1	StringTie	transcript	36413874	36445257	1000	-	.	gene_id "MSTRG.152"; transcript_id "MSTRG.152.2";
chr1	StringTie	transcript	36415764	36445255	1000	-	.	gene_id "MSTRG.152"; transcript_id "MSTRG.152.3";
chr1	StringTie	transcript	36419871	36439668	1000	-	.	gene_id "MSTRG.152"; transcript_id "ENSMUST00000192969.5"; gene_name "Lman2l"; ref_gene_id "ENSMUSG00000001143.13";
chr1	StringTie	transcript	36422065	36445271	1000	-	.	gene_id "MSTRG.152"; transcript_id "ENSMUST00000125304.7"; gene_name "Lman2l"; ref_gene_id "ENSMUSG00000001143.13";
chr1	StringTie	transcript	36423186	36445255	1000	-	.	gene_id "MSTRG.152"; transcript_id "MSTRG.152.6";
chr1	StringTie	transcript	36423186	36445271	1000	-	.	gene_id "MSTRG.152"; transcript_id "ENSMUST00000001171.12"; gene_name "Lman2l"; ref_gene_id "ENSMUSG00000001143.13";
chr1	StringTie	transcript	36423186	36441872	1000	-	.	gene_id "MSTRG.152"; transcript_id "ENSMUST00000134594.7"; gene_name "Lman2l"; ref_gene_id "ENSMUSG00000001143.13";
chr1	StringTie	transcript	36423186	36445271	1000	-	.	gene_id "MSTRG.152"; transcript_id "ENSMUST00000115011.7"; gene_name "Lman2l"; ref_gene_id "ENSMUSG00000001143.13";
chr1	StringTie	transcript	36424506	36428366	1000	-	.	gene_id "MSTRG.152"; transcript_id "ENSMUST00000152088.1"; gene_name "Lman2l"; ref_gene_id "ENSMUSG00000001143.13";
chr1	StringTie	transcript	36428392	36445271	1000	-	.	gene_id "MSTRG.152"; transcript_id "ENSMUST00000123583.1"; gene_name "Lman2l"; ref_gene_id "ENSMUSG00000001143.13";
chr1	StringTie	transcript	36431559	36445257	1000	-	.	gene_id "MSTRG.152"; transcript_id "MSTRG.152.12";
chr1	StringTie	transcript	36443745	36445257	1000	-	.	gene_id "MSTRG.152"; transcript_id "ENSMUST00000193502.1"; gene_name "Lman2l"; ref_gene_id "ENSMUSG00000001143.13";
chr1	StringTie	transcript	36471620	36508764	1000	+	.	gene_id "MSTRG.153"; transcript_id "ENSMUST00000153128.1"; gene_name "Cnnm4"; ref_gene_id "ENSMUSG00000037408.10";
chr1	StringTie	transcript	36471996	36473367	1000	+	.	gene_id "MSTRG.153"; transcript_id "ENSMUST00000192530.1"; gene_name "Cnnm4"; ref_gene_id "ENSMUSG00000037408.10";
chr1	StringTie	transcript	36506562	36506702	1000	+	.	gene_id "MSTRG.153"; transcript_id "ENSMUST00000200651.1"; gene_name "Gm47280"; ref_gene_id "ENSMUSG00000106081.1";
chr1	StringTie	transcript	36473952	36476110	1000	+	.	gene_id "MSTRG.154"; transcript_id "ENSMUST00000193157.1"; gene_name "RP23-294I17.4"; ref_gene_id "ENSMUSG00000104316.1";
chr1	StringTie	transcript	36511867	36528237	1000	+	.	gene_id "MSTRG.155"; transcript_id "ENSMUST00000001166.13"; gene_name "Cnnm3"; ref_gene_id "ENSMUSG00000001138.13";
chr1	StringTie	transcript	36511867	36528237	1000	+	.	gene_id "MSTRG.155"; transcript_id "ENSMUST00000097776.3"; gene_name "Cnnm3"; ref_gene_id "ENSMUSG00000001138.13";
chr1	StringTie	transcript	36513097	36520435	1000	+	.	gene_id "MSTRG.155"; transcript_id "ENSMUST00000154225.1"; gene_name "Cnnm3"; ref_gene_id "ENSMUSG00000001138.13";
chr1	StringTie	transcript	36518569	36519574	1000	+	.	gene_id "MSTRG.155"; transcript_id "ENSMUST00000195264.1"; gene_name "Cnnm3"; ref_gene_id "ENSMUSG00000001138.13";
chr1	StringTie	transcript	36520761	36525600	1000	+	.	gene_id "MSTRG.155"; transcript_id "ENSMUST00000135100.1"; gene_name "Cnnm3"; ref_gene_id "ENSMUSG00000001138.13";
chr1	StringTie	transcript	36527534	36528237	1000	-	.	gene_id "MSTRG.156"; transcript_id "ENSMUST00000192037.1"; gene_name "RP23-294I17.6"; ref_gene_id "ENSMUSG00000102845.1";
chr1	StringTie	transcript	36530188	36536521	1000	-	.	gene_id "MSTRG.157"; transcript_id "ENSMUST00000193083.5"; gene_name "Ankrd23"; ref_gene_id "ENSMUSG00000067653.12";
chr1	StringTie	transcript	36530193	36539358	1000	-	.	gene_id "MSTRG.157"; transcript_id "ENSMUST00000191849.5"; gene_name "RP23-294I17.8"; ref_gene_id "ENSMUSG00000109510.1";
chr1	StringTie	transcript	36530534	36535739	1000	-	.	gene_id "MSTRG.157"; transcript_id "ENSMUST00000054665.9"; gene_name "Ankrd23"; ref_gene_id "ENSMUSG00000067653.12";
chr1	StringTie	transcript	36531326	36535739	1000	-	.	gene_id "MSTRG.157"; transcript_id "ENSMUST00000194853.2"; gene_name "Ankrd23"; ref_gene_id "ENSMUSG00000067653.12";
chr1	StringTie	transcript	36533987	36536883	1000	-	.	gene_id "MSTRG.157"; transcript_id "ENSMUST00000193991.2"; gene_name "Ankrd23"; ref_gene_id "ENSMUSG00000067653.12";
chr1	StringTie	transcript	36534052	36539429	1000	-	.	gene_id "MSTRG.157"; transcript_id "ENSMUST00000207088.1"; gene_name "RP23-294I17.8"; ref_gene_id "ENSMUSG00000109510.1";
chr1	StringTie	transcript	36537507	36547219	1000	-	.	gene_id "MSTRG.157"; transcript_id "ENSMUST00000207843.1"; gene_name "Ankrd39"; ref_gene_id "ENSMUSG00000079610.9";
chr1	StringTie	transcript	36538094	36547445	1000	-	.	gene_id "MSTRG.157"; transcript_id "ENSMUST00000001172.11"; gene_name "Ankrd39"; ref_gene_id "ENSMUSG00000079610.9";
chr1	StringTie	transcript	36539360	36547231	1000	-	.	gene_id "MSTRG.157"; transcript_id "ENSMUST00000194894.3"; gene_name "Ankrd39"; ref_gene_id "ENSMUSG00000079610.9";
chr1	StringTie	transcript	36539469	36542230	1000	-	.	gene_id "MSTRG.157"; transcript_id "ENSMUST00000207922.1"; gene_name "Ankrd39"; ref_gene_id "ENSMUSG00000079610.9";
chr1	StringTie	transcript	36541837	36547219	1000	-	.	gene_id "MSTRG.157"; transcript_id "ENSMUST00000208690.1"; gene_name "Ankrd39"; ref_gene_id "ENSMUSG00000079610.9";
chr1	StringTie	transcript	36545331	36547219	1000	-	.	gene_id "MSTRG.157"; transcript_id "ENSMUST00000208269.1"; gene_name "Ankrd39"; ref_gene_id "ENSMUSG00000079610.9";
chr1	StringTie	transcript	36691449	36693386	1000	+	.	gene_id "MSTRG.158"; transcript_id "ENSMUST00000081180.6"; gene_name "Cox5b"; ref_gene_id "ENSMUSG00000061518.11";
chr1	StringTie	transcript	36691484	36693681	1000	+	.	gene_id "MSTRG.158"; transcript_id "ENSMUST00000193210.5"; gene_name "Cox5b"; ref_gene_id "ENSMUSG00000061518.11";
chr1	StringTie	transcript	36691610	36693386	1000	+	.	gene_id "MSTRG.158"; transcript_id "ENSMUST00000195151.5"; gene_name "Cox5b"; ref_gene_id "ENSMUSG00000061518.11";
chr1	StringTie	transcript	36691628	36692550	1000	+	.	gene_id "MSTRG.158"; transcript_id "ENSMUST00000191790.5"; gene_name "Cox5b"; ref_gene_id "ENSMUSG00000061518.11";
chr1	StringTie	transcript	36691642	36692507	1000	+	.	gene_id "MSTRG.158"; transcript_id "ENSMUST00000192859.1"; gene_name "Cox5b"; ref_gene_id "ENSMUSG00000061518.11";
chr1	StringTie	transcript	36691644	36693385	1000	+	.	gene_id "MSTRG.158"; transcript_id "ENSMUST00000193235.1"; gene_name "Cox5b"; ref_gene_id "ENSMUSG00000061518.11";
chr1	StringTie	transcript	36698114	36709919	1000	-	.	gene_id "MSTRG.159"; transcript_id "MSTRG.159.1";
chr1	StringTie	transcript	36698114	36710008	1000	-	.	gene_id "MSTRG.159"; transcript_id "ENSMUST00000043951.9"; gene_name "Actr1b"; ref_gene_id "ENSMUSG00000037351.9";
chr1	StringTie	transcript	36701213	36701651	1000	-	.	gene_id "MSTRG.159"; transcript_id "ENSMUST00000159675.1"; gene_name "Actr1b"; ref_gene_id "ENSMUSG00000037351.9";
chr1	StringTie	transcript	36701672	36709947	1000	-	.	gene_id "MSTRG.159"; transcript_id "ENSMUST00000162684.2"; gene_name "Actr1b"; ref_gene_id "ENSMUSG00000037351.9";
chr1	StringTie	transcript	36701763	36709678	1000	-	.	gene_id "MSTRG.159"; transcript_id "ENSMUST00000159448.7"; gene_name "Actr1b"; ref_gene_id "ENSMUSG00000037351.9";
chr1	StringTie	transcript	36701784	36714422	1000	-	.	gene_id "MSTRG.159"; transcript_id "ENSMUST00000160084.1"; gene_name "Actr1b"; ref_gene_id "ENSMUSG00000037351.9";
chr1	StringTie	transcript	36702482	36707167	1000	-	.	gene_id "MSTRG.159"; transcript_id "ENSMUST00000160043.1"; gene_name "Actr1b"; ref_gene_id "ENSMUSG00000037351.9";
chr1	StringTie	transcript	36706548	36709919	1000	-	.	gene_id "MSTRG.159"; transcript_id "ENSMUST00000162662.1"; gene_name "Actr1b"; ref_gene_id "ENSMUSG00000037351.9";
chr1	StringTie	transcript	36710149	36733881	1000	+	.	gene_id "MSTRG.160"; transcript_id "ENSMUST00000192873.2"; gene_name "RP23-247A1.6"; ref_gene_id "ENSMUSG00000102416.4";
chr1	StringTie	transcript	36714538	36757953	1000	+	.	gene_id "MSTRG.160"; transcript_id "ENSMUST00000208994.1"; gene_name "RP23-247A1.6"; ref_gene_id "ENSMUSG00000102416.4";
chr1	StringTie	transcript	36714546	36714938	1000	+	.	gene_id "MSTRG.160"; transcript_id "ENSMUST00000195374.1"; gene_name "RP23-247A1.6"; ref_gene_id "ENSMUSG00000102416.4";
chr1	StringTie	transcript	36744355	36757826	1000	+	.	gene_id "MSTRG.160"; transcript_id "ENSMUST00000193459.2"; gene_name "RP23-247A1.6"; ref_gene_id "ENSMUSG00000102416.4";
chr1	StringTie	transcript	36739048	36744792	1000	-	.	gene_id "MSTRG.161"; transcript_id "ENSMUST00000193853.1"; gene_name "RP23-247A1.7"; ref_gene_id "ENSMUSG00000104237.1";
chr1	StringTie	transcript	36761798	36782815	1000	+	.	gene_id "MSTRG.162"; transcript_id "MSTRG.162.1";
chr1	StringTie	transcript	36761798	36782818	1000	+	.	gene_id "MSTRG.162"; transcript_id "ENSMUST00000027291.6"; gene_name "Zap70"; ref_gene_id "ENSMUSG00000026117.10";
chr1	StringTie	transcript	36766934	36782815	1000	+	.	gene_id "MSTRG.162"; transcript_id "MSTRG.162.3";
chr1	StringTie	transcript	36766934	36771067	1000	+	.	gene_id "MSTRG.162"; transcript_id "ENSMUST00000185871.1"; gene_name "Zap70"; ref_gene_id "ENSMUSG00000026117.10";
chr1	StringTie	transcript	36770992	36772375	1000	+	.	gene_id "MSTRG.162"; transcript_id "ENSMUST00000186624.1"; gene_name "Zap70"; ref_gene_id "ENSMUSG00000026117.10";
chr1	StringTie	transcript	36778984	36782815	1000	+	.	gene_id "MSTRG.162"; transcript_id "ENSMUST00000190128.1"; gene_name "Zap70"; ref_gene_id "ENSMUSG00000026117.10";
chr1	StringTie	transcript	36764863	36765172	1000	-	.	gene_id "MSTRG.163"; transcript_id "ENSMUST00000181035.1"; gene_name "RP23-247A1.2"; ref_gene_id "ENSMUSG00000097291.1";
chr1	StringTie	transcript	36765018	36765874	1000	-	.	gene_id "MSTRG.163"; transcript_id "ENSMUST00000180475.1"; gene_name "RP23-247A1.2"; ref_gene_id "ENSMUSG00000097291.1";
chr1	StringTie	transcript	36792191	36939527	1000	-	.	gene_id "MSTRG.164"; transcript_id "ENSMUST00000027290.11"; gene_name "Tmem131"; ref_gene_id "ENSMUSG00000026116.11";
chr1	StringTie	transcript	36792194	36939822	1000	-	.	gene_id "MSTRG.164"; transcript_id "ENSMUST00000194563.5"; gene_name "Tmem131"; ref_gene_id "ENSMUSG00000026116.11";
chr1	StringTie	transcript	36792293	36939527	1000	-	.	gene_id "MSTRG.164"; transcript_id "MSTRG.164.3";
chr1	StringTie	transcript	36800953	36816586	1000	-	.	gene_id "MSTRG.164"; transcript_id "ENSMUST00000191381.1"; gene_name "Tmem131"; ref_gene_id "ENSMUSG00000026116.11";
chr1	StringTie	transcript	36808539	36810536	1000	-	.	gene_id "MSTRG.164"; transcript_id "ENSMUST00000187917.1"; gene_name "Tmem131"; ref_gene_id "ENSMUSG00000026116.11";
chr1	StringTie	transcript	36814142	36818761	1000	-	.	gene_id "MSTRG.164"; transcript_id "ENSMUST00000189470.1"; gene_name "Tmem131"; ref_gene_id "ENSMUSG00000026116.11";
chr1	StringTie	transcript	36815920	36819152	1000	-	.	gene_id "MSTRG.164"; transcript_id "ENSMUST00000190442.1"; gene_name "Tmem131"; ref_gene_id "ENSMUSG00000026116.11";
chr1	StringTie	transcript	36818660	36824781	1000	-	.	gene_id "MSTRG.164"; transcript_id "ENSMUST00000186486.1"; gene_name "Tmem131"; ref_gene_id "ENSMUSG00000026116.11";
chr1	StringTie	transcript	36841672	36943666	1000	-	.	gene_id "MSTRG.164"; transcript_id "ENSMUST00000185964.2"; gene_name "Tmem131"; ref_gene_id "ENSMUSG00000026116.11";
chr1	StringTie	transcript	36871903	36872045	1000	-	.	gene_id "MSTRG.165"; transcript_id "ENSMUST00000192008.1"; gene_name "RP23-328J8.4"; ref_gene_id "ENSMUSG00000103016.1";
chr1	StringTie	transcript	36913601	36916539	1000	-	.	gene_id "MSTRG.166"; transcript_id "ENSMUST00000194317.1"; gene_name "RP23-328J8.2"; ref_gene_id "ENSMUSG00000102930.1";
chr1	StringTie	transcript	36922797	36926348	1000	-	.	gene_id "MSTRG.167"; transcript_id "ENSMUST00000194249.1"; gene_name "RP23-328J8.3"; ref_gene_id "ENSMUSG00000103159.1";
chr1	StringTie	transcript	37299865	37348512	1000	+	.	gene_id "MSTRG.168"; transcript_id "ENSMUST00000146676.1"; gene_name "Inpp4a"; ref_gene_id "ENSMUSG00000026113.17";
chr1	StringTie	transcript	37299891	37410736	1000	+	.	gene_id "MSTRG.168"; transcript_id "ENSMUST00000027287.10"; gene_name "Inpp4a"; ref_gene_id "ENSMUSG00000026113.17";
chr1	StringTie	transcript	37299893	37463304	1000	+	.	gene_id "MSTRG.168"; transcript_id "MSTRG.168.3";
chr1	StringTie	transcript	37299893	37302766	1000	+	.	gene_id "MSTRG.168"; transcript_id "ENSMUST00000193024.1"; gene_name "Inpp4a"; ref_gene_id "ENSMUSG00000026113.17";
[truncated: 148,440 more rows]
