# Supplementary material for: The 3D enhancer network of the developing T cell genome is shaped by SATB1
Source: Nat Commun. 2022 Nov 14;13:6954. doi: 10.1038/s41467-022-34345-y (PMC9663569; doi:10.1038/s41467-022-34345-y)
Supplement: Supplementary file 6 — Supplementary Data 3 [file 41467_2022_34345_MOESM6_ESM.xlsx]

## Sheet: DN signature T cell genes
Gene	DN1	DN2b	DN3	DN4	ISP	DP	CD4SP	CD8SP
1700001L05Rik	21	29	41.5	8.5	8.5	6.5	4	2
2610301B20Rik	354	217.5	160	82	120	90.5	96.5	69.5
4930451G09Rik	20	30.5	40	3.5	6	11	5	8.5
Acadl	1115	1626	837.5	380.5	525	181	209.5	321.5
Acy3	47.5	90.5	58.5	1	5.5	14	15	0.5
Adam11	161	54.5	81	10	0.5	6	0	18.5
Adgra3	55.5	51	41	12.5	21.5	11.5	4	10
Adssl1	340	336	286.5	92	108	9	2	3.5
Aire	25.5	63	17	1.5	2.5	2	2	0
Akap6	23	72	36.5	6	5.5	5.5	7.5	13
Akr1e1	216	166	139.5	56	55	24.5	60.5	42.5
Aldh1b1	263	746.5	455.5	107.5	152.5	102.5	114	120.5
Aldh2	1525	1106	787	337	462	233	417	76
Aldoc	46	31	45.5	5	9.5	0	11.5	3.5
Anks1	1170	1292	933.5	270	390	454.5	253	108.5
Anxa9	37	20.5	14.5	7	8.5	8	4	0
Arhgap21	141	128.5	46.5	26	56.5	11	17.5	16
Arhgap23	29.5	24	17	2	9	0	0	0
Arhgap26	463	1066.5	638	169.5	170	161.5	106.5	164
Arhgap32	118.5	89.5	38	14.5	13.5	8.5	9.5	1
Arhgap5	291.5	250	181	48	74	27	109	62.5
Arhgef40	140.5	50.5	32	27	74	24.5	6.5	3.5
Asph	72.5	94	59.5	18	30.5	6	7	21
Atp6v0a1	40.5	102.5	7.5	0	1.5	2	32.5	1
Atp8b4	2498	2564	942	116	21.5	19	43	637.5
B4galt4	113	153	159.5	32.5	25	0	18.5	2
BC064078	82	66.5	29	6	4	5	3.5	9.5
Bcl2l14	243.5	203.5	188	21	10	0	3.5	10.5
Blk	101	130.5	67	40.5	23.5	2	1	4
Bpifc	253.5	336	13	1.5	0.5	2.5	2	0.5
Bsn	258	220.5	199	76	46.5	25	13.5	14.5
Btbd3	92	72.5	71	23.5	16.5	6	8.5	1
C030034L19Rik	465	168.5	74	27	20.5	293.5	5	0
Cabcoco1	41	30	17.5	10.5	10.5	3.5	10.5	1.5
Capn5	660	477	599.5	66	140	90.5	6.5	5
Car9	76	45	40.5	11	13	5	6	4
Cd59a	16.5	31	38.5	0.5	1	2	0	0
Cdk6	11313	14108.5	11924	3454.5	3228	876	712.5	947.5
Clba1	36.5	28	9	3.5	5.5	8.5	1	0.5
Clec11a	19.5	60	31.5	2.5	4.5	3	9	10.5
Clec12a	633	591	257.5	115.5	48	2.5	7	40
Clybl	94	124.5	75.5	42.5	48	7.5	31	35.5
Cmtm7	5097.5	4417.5	2488	961	1139.5	1191	402	444.5
Cpa3	1144	2597.5	68.5	28	1	0	1	3
Cpd	34.5	46	7.5	4.5	6.5	3	5.5	11
Cpne2	33	130	83	14	12.5	5	15.5	3.5
Cpt1a	724	871	838.5	286	296	173.5	297.5	300
Creg1	767	909.5	343.5	183.5	164	73.5	226	140.5
Crip1	1556.5	4647.5	2531	799	792.5	130	201.5	579.5
Crtap	319.5	257	238	112	124	35	99	132
Csf2ra	93	49	58.5	14.5	14	8.5	8	12
Csrp2	53.5	45	16.5	13.5	21.5	7	7.5	6.5
Ctla2a	1408.5	1272	117.5	1.5	1	5	116.5	20
Cyp2j6	60.5	67	24.5	0	0	6.5	1.5	0
Cyp2j9	107	95.5	59	2.5	0.5	2.5	0	0
Cysltr1	56	47	36.5	7	8.5	0	2.5	0
D130058E05Rik	24.5	55.5	18	0.5	0	0	0	0
D630045J12Rik	75	45	53	13.5	8	3.5	0	3
Dcxr	105.5	55.5	43	15	10	0	0	0
Def8	383.5	565.5	409	154.5	225	76.5	186	125
Dipk1b	195.5	98.5	126.5	40.5	42.5	16	36.5	10
Diras2	13	45.5	19.5	1.5	0.5	2.5	0	0
Dock1	43.5	33	17.5	2.5	3	0.5	2	1.5
Dtnbp1	500.5	1036	343.5	113.5	171.5	89.5	98	70
Dusp23	41.5	31	30	10	9.5	13	3.5	10.5
Dynlt1a	23	27	10	8	7.5	5.5	3.5	7
Dyrk4	45.5	82.5	23.5	0.5	0	3	3	1.5
Eef2k	1462.5	1288	990.5	251.5	351	148.5	111	72
Eif2ak4	324.5	171.5	263.5	73.5	98.5	102	72.5	99.5
Elovl6	433.5	576	375.5	152	151.5	75.5	100	189.5
Emp1	185	149	44.5	21	46	21.5	0.5	0.5
Epb41l4b	373	602.5	388.5	30.5	7	1.5	11.5	0
Epha2	17.5	48	16	1.5	0	1	0.5	0
Ern1	243	210	162.5	27	29	68.5	51.5	24.5
Esr1	215.5	214.5	150.5	25	17.5	55	16	25.5
Etv6	1383	933	412.5	125.5	146	142.5	267	116.5
Evpl	264	461	218	53.5	70.5	28	15.5	6
Fads2	994.5	986	821.5	225	295	6	0	2
Fam110a	257.5	199.5	62.5	38.5	100.5	66	51	43.5
Fam135a	26	26.5	19.5	4	9	5.5	2	1.5
Fam185a	148.5	70.5	97.5	27.5	38	25.5	39	30.5
Fam43a	94	18	45	5.5	2.5	9	0	0
Fbp1	37	34	19	1	4.5	5	0	1
Fbxo17	91.5	67	38.5	16	18.5	17.5	24	24
Fhl4	34.5	31.5	49.5	7.5	9.5	12	4.5	8
Frmd4a	523.5	466.5	525.5	85.5	64	30.5	19	106
Fut8	2199	3974	1017.5	318	463	690	445.5	433.5
G730003C15Rik	18	25	20.5	4	5	0.5	4.5	4.5
Gcat	104.5	108	52.5	31	16.5	1	6	2.5
Gm15518	58	190	28.5	7	6	12	10	5
Gm15774	21	31	21.5	3	6.5	6.5	1	3.5
Gm15928	33.5	42.5	8.5	1.5	1.5	0	6	0
Gm19696	555.5	902.5	144	0	1	1	1.5	0
Gm34680	321	242.5	66.5	18.5	6	5.5	2	2.5
Gm43672	146.5	163	97.5	24.5	38	53	49	53.5
Gm5111	149.5	327	150	2.5	0	0	0	0
Gmpr	272	339.5	205	61	53	46	11	5
Gpr160	133.5	99	26	5	0	3.5	3	9
Grn	711	691.5	471	105.5	124.5	63	161.5	76.5
Gsto1	1421	649	723.5	321	320	12	159	113.5
Gstt3	57	54.5	31	3.5	5	9	6.5	5.5
Gyg	1106	1022	586	271	338.5	312.5	278.5	308
Hdac9	16.5	35	9	4	7	7	3.5	12
Hes1	236	129.5	504.5	44	17	1.5	0	0.5
Hes5	34	16	32.5	9.5	11	1	0.5	0
Hook2	237	142	220.5	53	43.5	36.5	86	46
Hoxa7	236	144	127.5	48.5	33.5	13.5	11.5	5
Hsf2bp	73	33	32.5	0	0	1.5	18	0
Ica1	94.5	73	44.5	4	5.5	18.5	2	7
Ikbip	124	62	78.5	30	41	39	28	20.5
Il20ra	31.5	28	40	4.5	0	1	1	0
Inafm2	1104.5	1601.5	1542.5	429.5	601.5	443.5	595	318
Intu	65	59.5	11.5	23	19	14	16	19
Itga4	2266	2602	1223	489	461	744.5	595	951
Kalrn	39	23	16	5	9	12	10	6.5
Kank2	18.5	27	18	6	8.5	2.5	3.5	0.5
Kcnk5	149.5	524.5	280.5	49.5	110	32.5	11	4.5
Kif9	62.5	19.5	27	1	9.5	13.5	6	11.5
Klhl5	158.5	79.5	69.5	29	35.5	12.5	6.5	6
Kmo	153.5	30.5	22	24.5	63.5	52.5	2.5	3.5
Lair1	198.5	273.5	116.5	39.5	42	7.5	35	70
Laptm4b	198	563.5	336.5	101	121.5	157.5	103.5	38
Large2	19	19	45	3.5	3.5	6	1.5	0.5
Lhpp	84	42	33	11	21.5	4.5	17	13
Ly6m	54	80	57	12.5	28	9.5	7.5	11
Lzts2	182.5	137.5	170	23	21	49	20	14
Macroh2a2	42.5	37	19.5	2.5	1	1.5	0	0
Maged1	180	176.5	170.5	61.5	39.5	5.5	44.5	43
Map3k20	378.5	188.5	94	38.5	55.5	209	3	0
Mdga1	27.5	71	1	1.5	0.5	4	7	2.5
Megf8	34	29	33.5	8.5	3.5	0.5	0.5	0.5
Mfsd13a	560	464.5	328.5	85.5	80	30.5	31.5	6.5
Milr1	355	426.5	130	39.5	29.5	39	115	83.5
Msantd3	51	30	27	8.5	16	0.5	0.5	0.5
Mta3	1966.5	2477.5	1415	458.5	423	271.5	236.5	385
Muc13	251	263	28.5	0	0	0	1	0.5
Ncs1	239	182.5	173.5	68.5	53.5	1	21.5	25
Ninj1	395	229.5	211	64.5	108	22.5	62.5	102
Nme4	586.5	266	261.5	124	157	7.5	38.5	34.5
Ntng2	23	27	32.5	3.5	1.5	5.5	4	1
Nuak2	88	64	29.5	5.5	10.5	3.5	10.5	6.5
Nudt12	40	31.5	20	10	4.5	0	10.5	6
Otos	39.5	32	10	3	9	0	5.5	4.5
Paqr5	61.5	93.5	129.5	13	14.5	0.5	0.5	4
Pdia5	47.5	62	56	26.5	25.5	1	5.5	3.5
Plac8	6586	6835.5	1530	474	224.5	0	0	266.5
Pld6	52.5	32.5	26.5	8.5	1.5	18	2.5	4.5
Plekha7	996.5	1442.5	753.5	74.5	48.5	125.5	109.5	7.5
Plekhg3	109.5	96.5	55	16.5	21.5	0.5	8	18.5
Plscr1	52	97	21.5	10	6	1.5	2.5	0.5
Pomgnt2	341.5	244.5	336.5	41	48.5	71.5	6.5	10
Pon3	49.5	37.5	30	15	8.5	14.5	3	5.5
Prelid2	62.5	113	35	15.5	10	1.5	11	16
Prkra	222.5	180.5	173.5	55.5	67.5	75.5	95	36
Prss30	39	45	49	0	0	0	0	0
Ptgr1	326	380	90.5	53.5	113.5	47	67	10
Ptprj	79	60.5	51	14	29	24.5	1.5	5.5
Rab38	81.5	234	55	0	0	0	0	1.5
Rabl2	151.5	183	147	64.5	75	17	18	12.5
Renbp	189	175	175.5	46	46.5	32	27.5	21
Repin1	572	697	835.5	131	162	48.5	58.5	22
Rgl1	97.5	36.5	48.5	7	27	11	4	1.5
Rogdi	268	133.5	169	63.5	69	14	66.5	34
S100a11	137	154.5	48.5	10.5	6.5	25.5	26.5	39.5
Scin	1357.5	1631.5	327	11	0.5	2.5	3	2
Sell	4290	7640.5	2435.5	679	454.5	1230.5	1320.5	2243.5
Serf1	120	86	67.5	42.5	44.5	6.5	19	9.5
Serinc3	8352	7520.5	3096.5	1762.5	3009	1896.5	1671.5	1943
Sestd1	256	347	277.5	103	121	92	92	16.5
Slc22a3	257	249.5	113	60	40.5	1	0	0.5
Slc25a1	521	447.5	455.5	210.5	234.5	74	184.5	97.5
Slc25a24	126.5	177.5	24	11	8.5	19	51.5	41.5
Slc27a2	50	68	37	11	7.5	5.5	0	1
Slc29a2	56	34.5	73.5	20	23	2	21.5	24
Slc48a1	785.5	1273	657.5	231.5	326.5	361.5	287.5	204.5
Slc9a3r2	33.5	20.5	17	4	10.5	1.5	0	0
Slco4a1	324	171.5	109.5	28.5	88.5	81	23	26
Smim5	164	313	214.5	51	56	30	7	5
Snx30	194	234.5	283.5	69.5	103	37	45.5	59.5
Snx8	70	25.5	40	17	18	3	2	0
Spag4	18.5	17	21	5	8.5	0.5	7.5	2.5
Sstr2	956.5	648	230.5	20	7.5	14.5	0	1
Stard10	89.5	57	49	12.5	7.5	15	5.5	7
Steap3	174.5	192	146	39.5	26.5	3.5	3.5	22
Susd1	285	263	211.5	65.5	84	28.5	59.5	44.5
Syngr2	787	595.5	989.5	250.5	337	209.5	147.5	183
Tacstd2	36.5	41.5	14	5	0	4	0	0
Tbc1d5	530	501	345	125	168.5	121.5	168.5	203
Tceal8	52.5	52.5	55	13	16	3	1.5	2.5
Tctex1d2	135.5	71	71	25	32.5	12	17.5	6.5
Tesmin	29	38	32	6.5	5	4	0.5	0
Tgif1	812	847.5	527	162	175.5	269.5	80.5	168.5
Thbd	25	74	8	0	0.5	1.5	0	0
Tifa	385	449.5	186.5	15	7	8.5	0	4
Tmem106c	353.5	323.5	288	102	145	76.5	110.5	99.5
Tmem121	361.5	790	536	97	88	7	4	0
Tmem205	140.5	68.5	69	12	7	2	2.5	1
Tnfrsf21	445.5	322.5	253	73	101	20	12.5	34
Trbj1-1	961.5	915.5	51	10.5	12.5	37	21.5	8
Trbj1-2	348.5	349	20.5	7	16	46.5	51.5	25
Trbj2-1	47.5	57	20	13	19	23	20	12
Trim16	325	336.5	11.5	0	1	8.5	0.5	9
Trip10	161	91.5	66.5	34.5	51.5	45.5	11	22.5
Ttc8	91	74.5	54.5	11.5	25.5	0	3	11
Ttll9	28.5	68	35	14.5	15	0	20	8
Tuba8	66.5	174	77.5	33.5	15.5	14.5	0	0.5
Txnrd3	108	41	61	20	26	1	20.5	16.5
Uhrf1bp1	110	83	92	26	36	2	33	10
Vipr2	52	31.5	24.5	3	9	6	9.5	0
Wipi1	41	37.5	5	1.5	1	0	1	4.5
Wwc2	66.5	51	34.5	7	10	7.5	8	6.5
Zeb2	423.5	341	166.5	30.5	23.5	10	9.5	7.5
Zfp385a	46	43.5	26	3	0.5	8.5	4	8.5
Zfp786	51	19.5	29.5	15	14.5	1	1.5	5.5

## Sheet: DP signature T cell genes
Gene	DN1	DN2b	DN3	DN4	ISP	DP	CD4SP	CD8SP
1300002E11Rik	79	183	280	113.5	195	857	209	213.5
1810059H22Rik	5.5	133	257	64	131	578.5	9	4
2010300C02Rik	6	20.5	19.5	13.5	24.5	61.5	24	29
2700081O15Rik	42.5	44.5	53.5	25	37.5	139	27	61
4933407L21Rik	3	0	0.5	2	0	73	6.5	23
5830405F06Rik	7.5	33.5	29.5	17	42	118	44.5	51.5
A130023I24Rik	0	0	0	0	0	244	8.5	0.5
A130050O07Rik	100.5	64	86.5	30.5	80.5	812.5	52.5	60.5
A430019L02Rik	12.5	19	25.5	16.5	42.5	184	34.5	32
A430027C01Rik	5	13.5	23.5	10	19.5	75	26.5	13.5
A430035B10Rik	3.5	16	20.5	12	47.5	1095	35	34.5
A430050A11Rik	0	0.5	1	4	2	92.5	0	1
A430110C17Rik	63	52	62.5	23.5	67.5	198.5	33.5	21.5
A930001M01Rik	100.5	197.5	174.5	49.5	68.5	741.5	166.5	213
A930002I21Rik	0	38	178	39	106.5	522	40.5	232
A930003A15Rik	2	51	49.5	11	31	409.5	1.5	0.5
A930006K02Rik	35	50.5	43	23	49	130	27.5	49.5
A930030B08Rik	0	1.5	0.5	0.5	2.5	120	5	0
Abcc5	354.5	433.5	668.5	386.5	774	4474.5	833	657
Adam12	0.5	0	0	0	4	370.5	9.5	4
Adcy1	1	0	0	1.5	3	93	3.5	6
Aff1	360.5	526	595.5	239	455	1912	518.5	422
Agfg2	161	433	516	282.5	725	2078	296	315
Agtrap	383.5	526.5	450.5	184.5	394.5	1054	256.5	139.5
Arhgap24	7	63.5	41.5	42	103	236.5	40.5	13.5
Arl5c	29.5	79.5	458.5	94.5	181.5	2465.5	374	411
Arpp21	777	3592.5	4215	1554.5	3068	10274.5	53.5	67.5
Art1	15.5	13.5	40	13.5	30	226.5	30.5	23
Atl2	210	347	383.5	279.5	666.5	4995.5	519	341.5
Atp1a3	25	20.5	18.5	6	7.5	104	8	3.5
Atxn1	163.5	227	144	31.5	64.5	463	134	27.5
Axdnd1	2	16	42.5	8	26.5	572.5	4.5	10.5
B230118H07Rik	61.5	23.5	84	24.5	75.5	419	6.5	6
Bach1	77.5	129.5	108.5	84	150.5	393	150.5	48.5
Bambi-ps1	6	1	31.5	50	133.5	487	60	86
BB031773	0	0	1	1	0	655	1.5	1
Bbof1	8	27.5	25.5	7.5	21.5	56.5	19.5	7
BC065403	0	0	0.5	0	0	158	0	0
Bcl6	37.5	2.5	2	14	37	871.5	68	52
Bmf	14.5	16	73.5	10.5	9	265	25	98.5
Btbd8	33	60	138.5	65	101	295	61	37
C230096K16Rik	5	13	15	10.5	9.5	38.5	3	4.5
C78197	3.5	0	3	12	10	229	30.5	9
Cacna1e	7	2	1	0	6	719	8	5.5
Camk4	22	17	429	479	861	2677.5	1101.5	981.5
Camkk1	38.5	34.5	140	133.5	243	677	158	108
Carf	126.5	135	93	60.5	96	363.5	107.5	80
Carmil2	194	287.5	379	167	386.5	1754.5	504	299.5
Cass4	30.5	10	6.5	8.5	4.5	121	12.5	10.5
Cbl	684	1109	1785.5	917.5	1531.5	5062	1338	1164.5
Ccdc153	0	3	14	9	7.5	125	0	0.5
Ccdc162	0	16.5	23	19	31	121	22.5	15.5
Ccn6	1	6.5	3.5	2	8	99	7	2.5
Cdk20	60.5	113.5	111.5	97	199	770.5	124.5	67.5
Cdr2l	1.5	17	15.5	7.5	23	53	12.5	23
Cep170	273	259	368	196.5	310.5	875.5	249.5	260.5
Cep250	294	350	248.5	174	251	983.5	226.5	356.5
Cep97	530.5	839	766	306.5	553.5	3508	1042	1006.5
Cerk	157.5	205.5	200.5	110.5	251.5	1908	156.5	255
Cers6	227	207.5	295.5	177	263	889.5	197	149
Cfap74	15.5	28.5	20.5	6.5	9.5	769.5	87.5	80
Chrna9	0.5	11.5	100.5	47	129	1380.5	12	25.5
Clk3	462	606.5	750	395	864	3499.5	856	715.5
Cnga1	2	12.5	25.5	7	11	131	4	47.5
Col27a1	8	26.5	48	24	43	108	22.5	8
Colq	54	305	178	348.5	802.5	1775	308.5	298
Creb3l2	50	42	50.5	18	30.5	140	55	42
Ctsl	156.5	140.5	217.5	169	409	1252.5	110	145.5
Cxcr4	124.5	184.5	163	65.5	127.5	398	10	47
D130019J16Rik	98	51	63.5	25.5	59.5	740	47	20.5
Dcaf17	414	452.5	437	273	290	962	439.5	367
Dck	754	2525	2132.5	1207	2527	5383.5	561.5	762
Dennd4c	95	103.5	84	45.5	104.5	497.5	77	75.5
Dgkg	96.5	167.5	140	37	64	557	43.5	24
Dhrs3	801	618.5	1092.5	126.5	488.5	4807.5	88	43
Drc3	5	17.5	18	5	12.5	57	6.5	8.5
Dusp16	57.5	58.5	57	20.5	29	199	27.5	48
E430002N23Rik	31	106.5	91	15	15	323	1.5	7.5
E430021H15Rik	285.5	282	273.5	99.5	233	644	223	217.5
Eci2	522.5	524	531	270.5	467.5	1212	525	393
Edaradd	12	227.5	145.5	74	97.5	542	147	37.5
Edem1	222	633.5	2652	1578.5	2861	7547.5	1565	1515
Endou	40	370	786.5	498.5	1075.5	2564	0.5	1
Epb41	287.5	507	821	480	894.5	2431.5	730	594.5
Esrp2	2	0	1.5	2	5	230	4.5	4
Ets2	52.5	161.5	571.5	302.5	969.5	7687.5	918	439
Fbxl12	112	364	644.5	155.5	331.5	2586	244.5	215.5
Fbxo27	8	7	3.5	8	4.5	102	19	9
Fmnl2	51	5.5	8.5	4.5	6	271	24	5.5
Gbp8	62	886.5	1044.5	160.5	307	2171	508.5	680.5
Glcci1	4.5	2.5	16	16	62.5	620.5	68	51
Gm10392	10.5	19.5	31.5	1	2	74.5	4	18
Gm10499	1.5	0.5	1	5.5	81	189.5	5	3
Gm11725	5	16	28.5	3.5	4.5	118.5	8	18.5
Gm12258	203	249.5	457	103	150.5	1378	394	258.5
Gm13919	52.5	31	36	12.5	48.5	533	19	37.5
Gm15340	0	0	4	1	5.5	428	2.5	0.5
Gm15558	0	1	12	2	10	87	7.5	3
Gm15720	11.5	14.5	42.5	24	44	127	46.5	34
Gm16055	2	2	0.5	3	4.5	70.5	1.5	0.5
Gm16121	9	15	13	6	16	302.5	21.5	19.5
Gm16122	2	0.5	3	2.5	6.5	61.5	2	3.5
Gm16794	41	46	29.5	18.5	19	327	40	44
Gm16867	8	8.5	12.5	9	13.5	32	6.5	1.5
Gm17322	0	0.5	12	2	4	143	1.5	0
Gm18990	9.5	11	13.5	3	10	68	14.5	32.5
Gm20488	0.5	0	0	0	1.5	101	0	0
Gm26822	0	0.5	0	1.5	0.5	83	0	0
Gm26930	169.5	85.5	99.5	48	80	1064	85	23
Gm26936	3	3	7	2.5	5.5	57.5	7.5	2.5
Gm26979	13	8.5	17	3.5	9.5	103	5	3.5
Gm27008	13	7.5	16.5	6	16	119	16.5	51
Gm31814	2.5	4.5	9.5	1.5	3	61.5	3	4.5
Gm32633	2	1	16	0.5	3	56.5	3	11
Gm36070	1.5	0.5	1	8	32	181.5	0	0.5
Gm36279	3	0.5	8.5	1.5	0	58	9.5	3
Gm36948	15	57.5	62.5	26	65.5	181	19.5	26
Gm37065	0.5	63	88	36.5	66.5	222	11	18.5
Gm37124	235.5	151	162	81.5	179.5	1727.5	160.5	93.5
Gm37137	16.5	21	41	19	40	134.5	51.5	52.5
Gm37150	0	0	0	0.5	0.5	81.5	1	3
Gm37199	13.5	14.5	16.5	2.5	0	112.5	0	0.5
Gm37298	161.5	108.5	119	67	155	1548.5	135	53.5
Gm37303	27.5	39.5	49.5	15.5	35.5	230.5	67.5	36
Gm37461	0	0	0	0	1	240	0	1
Gm37534	221	143	144.5	100	209	2391.5	150.5	98
Gm37548	0	9.5	33	4.5	4.5	364	3	0
Gm37570	35	46	29	20.5	24.5	118.5	36.5	35
Gm37581	39	31	43	17	35	213.5	47.5	19
Gm37632	111	62	54	44.5	103	931.5	109.5	65.5
Gm37648	7.5	15	22.5	8.5	17	89	20.5	10.5
Gm37666	17.5	15	16	7.5	11.5	65.5	14	7.5
Gm37879	25	46.5	74.5	25.5	45.5	239.5	30.5	56.5
Gm38057	30.5	50	55.5	24.5	55.5	220	29.5	27.5
Gm38082	200	251.5	297.5	141.5	293.5	657.5	158	146
Gm38111	15	25	37	15	24	144.5	24.5	23.5
Gm38405	0	1	0.5	0	2.5	386	4	8.5
Gm40841	7	11.5	10.5	3.5	3.5	262.5	9.5	7.5
Gm42463	28	24	21	16.5	57	124	34	38
Gm4258	103	86.5	115	45.5	115.5	1246.5	110	50
Gm42645	0	19.5	20.5	8.5	34.5	124	7	1.5
Gm42646	0	25	45	12	41.5	143	7	5.5
Gm43421	4.5	7.5	16.5	6.5	6	47	7	17.5
Gm43702	3.5	2.5	14.5	6	14.5	167	6	17
Gm44175	2	0	0.5	14.5	71	2377.5	3.5	703.5
Gm44434	16	24	34.5	9	18	87.5	14.5	15.5
Gm44663	3	13.5	18.5	6.5	26.5	97.5	29.5	35
Gm45191	12	53	73.5	47.5	123.5	397.5	161.5	163.5
Gm47794	13	28.5	28	9	8.5	117	30.5	19
Gm49616	11.5	2	3	2.5	6.5	51.5	5.5	5
Gm49959	0	6.5	11.5	7.5	11	41.5	13	19
Gm49971	8.5	22.5	15	8	32	154	28.5	6.5
Gm5914	24.5	21	35	13	29.5	146	21	36.5
Gm7285	45.5	44	42.5	19.5	25	123.5	37.5	34.5
Gnal	15.5	9	15	6	13	81.5	19.5	33
Gse1	134.5	104.5	172.5	73	133.5	551.5	168	109
Gtf2h4	241	233.5	332	231.5	671	2756.5	228	207
H2aw	103	77	70.5	28	56	312.5	87.5	41
H2-Q1	0.5	0.5	1.5	13.5	29.5	117	0.5	1.5
Helz	653.5	740	953	467.5	775	2450	999	786.5
Hs6st1	37	41.5	48.5	17	22.5	171	30.5	31.5
Hspg2	1	0	4.5	0	2	71	0	2
Ifitm10	7	0.5	22.5	0	6.5	92	10	33.5
Ilvbl	429	717	874.5	437.5	685.5	2766.5	655	724.5
Insl5	0.5	15.5	15.5	1	2	87	0	0
Kcna3	93.5	149	194.5	91.5	187	432.5	120.5	177.5
Klf3	531	783	987	362	482.5	2375.5	402.5	751.5
Kremen1	72.5	219.5	948	386	711.5	2828	540	275.5
Lca5	63	88	97	23.5	52	294	55.5	57.5
Ldhb	128.5	155	711.5	350	608.5	3373	944	276
Ldlrad3	133	46	47.5	25.5	67.5	879	7.5	0
Lig4	14.5	325	436.5	201.5	342	1000	142	50
Lingo4	11	0	3.5	18	88	410	4.5	2
Lpar4	0	18.5	15.5	12.5	16	43	1	0
Lsmem1	0	0.5	0	0	2	107.5	6	0
Ly96	12	8	8	12	26	64.5	13.5	15
Lynx1	50.5	63.5	61.5	18.5	71	193.5	53.5	43.5
Mad1l1	242	394.5	430.5	266.5	484	1141.5	232.5	239
Mafb	0.5	1	0	0	3	118.5	1.5	0
Medag	0.5	1	0	1	1	76	1	0
Mef2a	284	155	314	488.5	996.5	2323.5	733.5	488
Mei4	14	8	8	7.5	17.5	49.5	1	4
Mettl21c	15	10	6.5	2	16	53	3.5	18
Mier1	969.5	2024	2059.5	778.5	1443	9298.5	1884	1558.5
Mir181a-1hg	242.5	159	177.5	112	308.5	3012.5	231	108
Mirt1	82	118.5	129.5	29	31.5	816	14.5	17
Mm2pr	1.5	9.5	5	0.5	3	77	5	4
Morc1	4.5	23.5	26.5	16	37	233.5	0	1.5
Mprip	462.5	454	430.5	172.5	264.5	1854	359	251
Mr1	82.5	95.5	67.5	94	223.5	1460.5	83.5	73.5
Mvb12b	72	50.5	88	53.5	67	225.5	80	24.5
Mxi1	119.5	93.5	107.5	59.5	100.5	267.5	110	30.5
Ncam1	8	8	15.5	1.5	8.5	51	4.5	1.5
Nebl	13.5	609	626.5	344	735.5	2886.5	14.5	23
Neil1	87.5	249	221.5	80.5	130	595.5	108	172.5
Neto2	34.5	31	27.5	13.5	32	130.5	40	28
Neu3	41.5	40	62	73	155	414.5	77.5	113.5
Nfia	51.5	64.5	122	20.5	30.5	304.5	69.5	69.5
Nim1k	63	92.5	119.5	42	169.5	552	75	57.5
Nphs2	1.5	0	10.5	3.5	23.5	339.5	4.5	18
Nr1d2	142	81.5	134.5	57	80	369.5	65	55
Nron	14.5	10.5	15	9.5	22.5	278.5	15.5	2
Ntn1	2.5	5	19.5	6.5	45	223	34	14
Ntrk3	4	4.5	20	30.5	75.5	1315	76.5	118.5
Nwd1	120.5	206.5	346.5	79	132	800.5	0	3.5
Nyap1	1	3	11	3.5	19.5	151	8	16.5
Osbpl11	248.5	308.5	416	271.5	442.5	984.5	479.5	311.5
Ostm1	325.5	617.5	981.5	551.5	965	2442	737	647.5
P2rx1	100.5	7	67	40	132	916	4	7
P3h4	3.5	0	0	0	7	182	1	29
Pakap	31	216	135	62	139	527	94	173
Papss2	19	9.5	63.5	18.5	18	395.5	9.5	14
Pcsk1	0.5	1.5	0	0	0	125.5	0	14
Pgm2l1	120	83	103.5	43	79	277.5	69.5	58
Phf2	26.5	55	75	47	92.5	220.5	69.5	66.5
Pip5k1b	27	21	6.5	5	15	113	20	3.5
Plcl1	1	4	0	1.5	15	135.5	14.5	8
Plekhf1	26	15	9.5	16	15.5	176.5	16.5	12
Plxdc1	22	39.5	370	111.5	204.5	975.5	6.5	76
Podxl2	1.5	2	7	1	7.5	162.5	7	5.5
Pou6f1	2	18.5	104	69	123	936	65.5	26.5
Ppm1e	22	54	21.5	27	49	145.5	15	11.5
Ppm1h	393	1300	2321	848.5	1113.5	4968.5	1459.5	1783
Prep	668	706	1016.5	557.5	985.5	2376	526	367
Prkcb	108.5	286.5	754.5	516.5	904.5	2052.5	688	693
Prrt1	2.5	34.5	82.5	20.5	55.5	190	16.5	24
Ptpn14	1	13	42	28	72	319.5	6	54.5
Ptpra	506.5	395	313.5	178.5	394.5	1428.5	406.5	259.5
Ptprk	33	51	33	18	27.5	111	6.5	27.5
Rag1	6.5	112.5	912.5	250.5	734	12332	0	0
Rag2	218.5	326	639.5	188	689	3604	0	3.5
Rcbtb2	560.5	776	546.5	491.5	950.5	2883.5	595	453.5
Rmnd5a	320	317.5	396	1151	3120	18370.5	580	721
Rorc	17.5	0.5	52.5	189	745	3246.5	24.5	6.5
Rptoros	13.5	6.5	6	4.5	14.5	46	7.5	14
Rragd	1.5	12	20	26	33	264	17	16.5
Scn2b	5	5	52.5	7	7.5	232.5	1	1.5
Scn5a	0.5	3	17.5	4.5	5.5	50	9.5	0
Sdc4	50.5	1.5	0	7.5	1	482.5	22	19
Sema7a	1	10	8	4	9.5	113	0.5	1
Septin4	45.5	50	23.5	7	19.5	115	13	11
Serinc5	109.5	157	277	111	344.5	1425	240	139
Setd4	79	115	126	64	87	364	139.5	127.5
Slc16a5	1	97	650	229	405	3883.5	258.5	574.5
Slc17a5	130	116	114.5	57	120	386	141.5	83.5
Slc25a37	664	581.5	629	302	477.5	1581	446.5	143
Slc37a2	27.5	39	124.5	15.5	53.5	937	130.5	60
Slc43a1	238.5	311.5	498	306.5	460.5	1053	35	99.5
Slc6a19	0	0	5.5	19	21	2236.5	25.5	251
Slc7a11	5.5	2	7	5	27	1020.5	3.5	1.5
Smoc1	6.5	2	6	0	2	397.5	4	3
Soat1	340	486.5	879.5	399.5	572	2470	451.5	808
Spo11	71	127	513.5	56	112.5	3604.5	311	161.5
Sqor	14.5	35	46.5	34.5	54.5	333	55.5	48.5
Stxbp4	108	82	87	44.5	73.5	275	62	68
Syngr1	11	5	34.5	17.5	52	113	39.5	37.5
Syt14	3	0	17.5	5.5	1.5	79.5	0	4.5
Sytl3	77	263.5	312.5	79	146	660	6	133.5
Tapt1	541	632.5	734.5	246	524.5	1592	276.5	299.5
Tbx19	10.5	21.5	10	12.5	17.5	57.5	0	11.5
Tcf12	394.5	1500.5	1918	880.5	1546	3900.5	813.5	733
Tctex1d1	0	12	31	4.5	9.5	354.5	0	0
Tdrd5	0	30	211.5	152.5	357.5	2960	63.5	156.5
Tg	3.5	6	15.5	6.5	22.5	60	18.5	19
Tiparp	57.5	151	111	58	93	939.5	216.5	189.5
Tmem38a	35.5	26	33	17	26	104.5	26	13.5
Trp53i11	465	703.5	1282	589	1026	2875.5	524.5	736
Tsga10	56	27.5	14.5	28	47	125.5	12.5	18.5
Ttbk2	54.5	56	55.5	27.5	43	237	50.5	37.5
Tube1	128	243	252	136.5	407.5	2124	60	120
Uspl1	485.5	653.5	805	362.5	590	2252	803.5	572.5
Vars2	75.5	85	98	39	90.5	313.5	94	79.5
Vav2	71	50	71	22	35.5	216	67.5	39.5
Wdr27	5	4	4	1.5	2	87	1	6
Wdr78	52.5	287	319	43.5	96	1739	120.5	96
Wdtc1	70.5	100.5	75.5	52	86.5	209.5	65.5	71
Whrn	23.5	17.5	44.5	28.5	48	268	57.5	26
Wnt8b	0.5	1.5	13.5	11.5	25.5	171	13	8.5
Wscd1	0.5	15.5	35	16.5	21	131.5	1.5	18.5
Xrra1	1	7	3.5	0	6	675	40.5	8
Zbtb18	33	37	23.5	12.5	27.5	83	29	12.5
Zc3h12b	39.5	43.5	56	22	30.5	185.5	45	50.5
Zdhhc14	10.5	35.5	59.5	25.5	33.5	216.5	17	16.5
Zfp174	3.5	19	9	4.5	12	49	8.5	8.5
Zfp280d	535.5	584	642.5	422	728	3311	825.5	546
Zfp39	171	207.5	234.5	99.5	191.5	757	192.5	209
Zfp846	104.5	176	190	101.5	163	703	223.5	111

## Sheet: SP  signature T cell genes
Gene	DN1	DN2b	DN3	DN4	ISP	DP	CD4SP	CD8SP
1300014J16Rik	7.5	18.5	19	4	5.5	24.5	54.5	51.5
1810034E14Rik	29.5	3	8.5	11	10	22.5	11.5	109
1810041H14Rik	7	7	3	3.5	7	12	67.5	34
2010016I18Rik	55.5	12	37.5	12.5	4	123.5	1114.5	1605
2310043P16Rik	8.5	4	9	0.5	1.5	22.5	48.5	69
2810001G20Rik	67	49.5	40	26.5	20.5	82	288.5	192
4930417O13Rik	11.5	2	12.5	4.5	4.5	105	273.5	156.5
4930431P19Rik	7.5	4	14.5	5	3.5	26.5	52.5	57
4930523C07Rik	394	557	444.5	330	510.5	998	2186	1813
4933406C10Rik	11.5	6.5	2	4	1.5	1.5	44	14.5
4933406I18Rik	11	12.5	5	3.5	5.5	6	29.5	37.5
9330175E14Rik	39	6.5	6	8.5	2.5	0.5	207.5	254.5
9930111J21Rik1	59.5	11.5	16	3.5	0.5	0	191	205
9930111J21Rik2	43.5	23.5	6	2.5	0	4	121	141.5
A430093F15Rik	16.5	0	8	18	12	64	318.5	161.5
A630023P12Rik	2	0	2	0.5	0.5	23.5	157.5	75.5
A630081D01Rik	111	93.5	59.5	27.5	45	54	239.5	267.5
A930005H10Rik	81	55.5	51.5	24.5	37	38.5	236.5	286
A930037H05Rik	57	37.5	45	16.5	34.5	29.5	89.5	153
AB124611	142.5	43.5	63.5	69.5	92	89	121	359.5
Acot9	172.5	144.5	99	80.5	120.5	189.5	466.5	467
Acsbg1	8	1.5	0.5	0	1.5	2	18.5	60.5
Actb	36406.5	31788.5	30202.5	21799	32809.5	37930.5	81572.5	69025.5
Acvrl1	15.5	1	7.5	2	1	1.5	914.5	327.5
Adam19	8	0	0	0	0.5	5.5	42	492
Adar	351	249	260	121.5	112	333	766.5	720.5
Add3	739	424	292	204	277.5	261	1815	2158
Adgrb2	7.5	6	12	4	1	18.5	7	43.5
Adgrg5	72	13.5	0	6	0	0	21.5	2229.5
Adgrl1	64.5	66	116	68.5	162	241.5	503.5	451
Adrb2	33	106.5	142.5	43	64.5	114.5	287.5	174.5
Afp	14	10	5	6.5	4	12.5	97.5	63.5
Agpat3	123.5	145.5	311	113.5	219.5	482	1057.5	1110.5
Amigo2	1	6	3	0	2	0	189	260.5
Ankrd44	726.5	583	357.5	302	486.5	1157.5	2108	2360
Anxa6	1314	1142.5	907	451.5	495.5	536.5	4124.5	4224
Ap1b1	669.5	712	708	387	597.5	682.5	2103.5	1101.5
Apol7e	70	1.5	10	2.5	2	88	293.5	416.5
Apol9b	6.5	0	0	1	0	0	58.5	31.5
Arhgap20	7	2.5	4	4.5	6.5	1.5	574	264
Arhgap27os3	48	82.5	82.5	32.5	28.5	59.5	258.5	228.5
Arhgap29	0.5	1	3.5	0	2	4	186.5	47.5
Arhgef12	0	1.5	1	1.5	2	15	42	23
Arhgef4	96	53	71	18	10.5	66.5	246.5	132
Arid5b	95	43.5	13	19.5	4.5	83	268.5	173
Armcx6	25.5	24.5	21	5	10.5	50	127	29.5
Art2b	22	0	1	6	0	4	23.5	226
Arxes2	12.5	15	30	30.5	28.5	33.5	81.5	30
Asap1	200.5	148.5	192.5	133.5	193.5	233.5	834.5	527
Atcay	1	0	0	2.5	0	0.5	99.5	5
Atp9a	22.5	13.5	28	3	1	20	109	30
Atxn7l3	67	66	78	43.5	91.5	63	190.5	122.5
B3galt4	50	23.5	29	17	26	91	259	178.5
B4galnt1	890.5	404	580	227	239	513.5	2269	3583
B630019A10Rik	18	1	10	42.5	3	18	1693.5	188.5
Bach2	100	165	59.5	18.5	10.5	53	1475	778.5
Bach2os	5	3	2	0	0	3.5	54.5	16.5
BC043934	36	15	47.5	15	10.5	122	266	189
Bcl2l11	269.5	167.5	253.5	132.5	194	567.5	1209.5	524.5
Bcl3	34	3.5	0	0	0	0	114.5	94
Bcl9	195	139.5	112	33.5	63	126	452.5	214.5
Birc3	321	152	103.5	48.5	89.5	349.5	832.5	432.5
Brsk2	15	15	10.5	4	5.5	18.5	55.5	19.5
Btla	25.5	1.5	19	11	2.5	13	793.5	441
C920009B18Rik	114	93.5	61	27	11	100.5	259.5	167.5
Cap2	1	2.5	7.5	3.5	0	10	63	14.5
Card6	133.5	35.5	64	6	2	18.5	556.5	511.5
Castor1	21	23.5	5	9.5	1	4.5	74.5	34
Cbarp	23.5	8	6	5.5	5.5	11	57.5	41.5
Ccdc102a	106	32.5	11.5	4.5	0	0.5	28	347
Ccdc9	52	56.5	62.5	22.5	46	55	202	91
Ccl4	15.5	10.5	19.5	0	0	9.5	4.5	60
Ccnd2	2707	1598.5	2065	343	145	16	6507.5	7418.5
Ccr4	6	2	34.5	23	37.5	172	876	96.5
Ccr7	98.5	19.5	48	47.5	20.5	85	7585	6150.5
Ccr8	7	0	0	15	0	0	679.5	48
Cd101	6	1	1.5	3.5	0.5	0.5	43	53
Cd2	55	0	19.5	51.5	116	377.5	4642.5	2653
Cd200	61.5	8	85.5	18.5	12.5	13.5	319.5	253
Cd200r1	30.5	3.5	2	0.5	7.5	0.5	252.5	38
Cd226	17.5	9.5	7	8	6.5	83.5	743.5	1750
Cd274	60	39	77.5	27	17.5	63	443.5	305.5
Cd40lg	0	1.5	0	1	0	1.5	1167.5	3
Cd5	156	73.5	119	110.5	191.5	1214.5	4619	1914
Cd52	605	76.5	29.5	45.5	19.5	785	4527	4217
Cd53	3424	2278.5	451.5	254.5	19	352.5	8262.5	6554
Cd69	125.5	60	91	64.5	31	574	2856.5	1229.5
Cd83	25.5	0	0	0.5	1.5	0	43.5	156.5
Celf3	7	4	4.5	4	6	17.5	40.5	11
Cept1	379	327	375	226	307.5	523	1432	1049
Cers5	441	315	369	245.5	395	418.5	1043.5	811
Chchd10	52.5	41	52.5	28.5	39	14.5	108.5	136
Chd3	486	574	427	256	253.5	124	1862.5	762.5
Chd7	23.5	2	20	22.5	0.5	7	399	506
Chl1	7	0	2.5	0	0.5	15.5	488	16.5
Chpf	15	8	50	30.5	47	28	137.5	166.5
Ckb	17	0	10	0.5	6.5	84.5	1583	209.5
Clcf1	183	79	65.5	3.5	1	0	36	450.5
Clec2d	10	15.5	9.5	0.5	0.5	7.5	34	35.5
Cmya5	0.5	3	2.5	1.5	2	15.5	43.5	12.5
Cnn2	2044.5	1152	761	475	371	694	5388	7413.5
Col23a1	5	1.5	2	0.5	1.5	3.5	122.5	105
Col6a2	0.5	0	0	0	0	2.5	43.5	55
Cotl1	394	181.5	96	95	116.5	109.5	633.5	1225
Cpm	10	9	13.5	26	29.5	32	230.5	171
Cracr2a	110.5	64	86.5	32	94	59.5	186.5	469.5
Crtam	5.5	1.5	0	3	0.5	4	50	320.5
Crybg1	123.5	9.5	5.5	22	3.5	61	1230.5	551.5
Crybg2	12.5	1	4.5	4	3	9.5	80.5	62.5
Ctss	464.5	16.5	0.5	14.5	3	6.5	803	1227.5
Ctsw	516.5	162	134	48.5	17	45	784.5	4349.5
Cxcr6	49	8	8.5	5.5	16	44	27	285.5
Cyba	439.5	475	436.5	265.5	393	418	958	1127
Cyp2d22	9	15	2.5	1	4.5	10	72	33
Cyth3	166	125	135	71.5	68	122	372.5	281.5
Cyth4	612.5	328.5	404	64.5	61	68	449.5	1846
Cytip	864.5	958	669	477	402.5	1886.5	8971	4009.5
D630008O14Rik	8	24.5	9.5	1.5	2.5	2	57	57
D930028M14Rik	4	1	1	1	1.5	0	28	52.5
Dclre1a	40	48	45	37.5	30.5	5.5	116	47.5
Ddit3	70.5	67.5	96	40	66	159	363	205.5
Ddx58	647	357	265.5	98	100	431	1354.5	1471.5
Ddx60	126.5	92.5	110	14.5	14	74	591	497
Dennd2d	115	199.5	320	80	47.5	532.5	1238.5	1789
Dgkh	17.5	11	25.5	12.5	16	59	242.5	96.5
Dhrs7	56	21	25.5	18	20.5	47	144	183
Dnajb5	13	2	5.5	3.5	2.5	24	64	26
Dock4	9.5	4.5	7.5	2	3.5	23	85.5	21
Dock9	67.5	64	70.5	36	20.5	83.5	185	154
Dtnb	65	143.5	194	77	160	141.5	392	175
Dusp1	68	99	85.5	50.5	92	117.5	803.5	194
Dusp22	62.5	6.5	23.5	11	10	33	148.5	73
Dusp6	607.5	103.5	57.5	20	11	352.5	1435.5	603
Dusp7	45.5	19	45	22.5	36.5	49.5	108.5	88
Ecm1	32.5	12	18.5	14	6	30	285	137.5
Egr2	12.5	0	23.5	15.5	2.5	239.5	698.5	458
Egr3	2	0	6	6.5	0	39	101.5	114.5
Elovl7	11.5	6.5	12.5	3.5	0.5	1	47.5	89
Emc9	26.5	13.5	5.5	3	3	2.5	36.5	117
Enc1	40.5	33.5	17	5.5	11	7	290.5	109.5
Eno1	418.5	428	746.5	552	809	506.5	2270	1190.5
Eno3	61	36	67	49.5	39.5	64.5	304.5	182.5
Eogt	41	32	39	30.5	34.5	88.5	184	118.5
Epb41l1	4.5	1.5	1	0	1	14.5	55.5	23
Ephx1	34	7	7.5	11.5	6	43	504.5	566
Espn	9.5	13.5	6	3	0.5	4.5	133.5	42
Esyt1	936	1016.5	809.5	466	778	535.5	1396.5	2355
Evl	182.5	20	10.5	12	10.5	49.5	611	569.5
Ext1	37.5	28	26	13	27	39.5	212	64.5
Extl3	222	233	185.5	72.5	95.5	327.5	900.5	290
Faah	148	181	342	225.5	339	501	2255.5	1203
Fah	5	3	2.5	0	1	4	49	26
Fam102a	140	57	44.5	22.5	12	46	1940	824.5
Fam110b	39	12	19.5	20	13.5	34	116	31
Fam168a	156.5	136	119.5	68	129	265.5	570.5	329.5
Fam222b	109.5	87.5	97	55.5	81	49.5	253.5	116
Fam240a	0	0	0	0	0	17.5	52	34
Fam3c	261	245.5	259	114.5	193.5	324.5	1076.5	776.5
Fchsd1	56.5	20	34.5	14.5	20.5	44	116.5	67.5
Flt3l	24	13.5	6	7	3.5	17.5	365	241.5
Fmnl3	86.5	129.5	105.5	75.5	123.5	135	577.5	339
Fos	4.5	0	1	1.5	0.5	12.5	40.5	41
Fosl2	14.5	2.5	3.5	0.5	0	0	33	105
Foxk1	49.5	51	72	30	45.5	70.5	164.5	170.5
Foxo1	110	66.5	71.5	43.5	61	263	792.5	885
Fry	145	26	15.5	25	27.5	103.5	362	297.5
Fyn	249.5	149.5	122	58	73	324.5	1261	781.5
G0s2	10	18.5	7	2.5	0.5	10	66	27
Gabrr2	1	0.5	1	0.5	1.5	5.5	55.5	97.5
Gadd45b	41	23	14	2.5	5	0.5	141.5	38
Gadd45g	1	4.5	9	0	2	10	91	96
Galc	55.5	37	31	11	26	27	129	58
Galnt10	60	96	137	86.5	144.5	260.5	735	385
Galnt6	406.5	331.5	381.5	185	169.5	233	3045	2026
Gata1	0	18.5	24	3.5	6.5	0.5	61.5	67.5
Gbp10	1.5	1.5	9	0	0	0	65	40.5
Gbp2	224.5	255.5	179.5	41.5	52.5	261.5	911	605
Gbp9	95.5	572	543	96.5	189.5	471	1619.5	1656
Gdf11	36	21.5	50.5	16	42.5	136.5	319.5	158
Ggt1	12.5	0	0	0	1	1.5	18	239
Ggt7	1	2	4.5	3.5	7.5	42	137.5	66
Gimap1os	72	88.5	69	23.5	5.5	264	604	267.5
Gimap3	125	1	1	13.5	2	52.5	3541.5	3562.5
Gimap4	96	2.5	7.5	50	3	27	5942	2915.5
Gimap5	233.5	163.5	129	48	33	194	380	809
Gimap6	1283.5	485.5	449	352	287	2902	7191	4413.5
Gimap7	64.5	52.5	28	18	3	81	373.5	451.5
Gimap8	78	16	27.5	21.5	3.5	386	1440.5	894.5
Glipr2	547.5	298	72	42.5	19	37.5	187.5	1207.5
Gm10851	30	20.5	10	5	1	25.5	62	41.5
Gm11110	31	35	25	12.5	12	73.5	153.5	79
Gm11131	72	63.5	45	18.5	40	107.5	234	186
Gm11346	369.5	156	92	47.5	29	55	412.5	887
Gm11707	1.5	0.5	0	0	0	0	139	134.5
Gm12289	12	7.5	13.5	5	12	9.5	62	35.5
Gm13091	31.5	2	0	1	0.5	20.5	69.5	58.5
Gm13546	2	0	1	4	3.5	6.5	90.5	16.5
Gm14230	43	11.5	36	22.5	21	15	99.5	28.5
Gm15503	21	8	9.5	11	16	70	152	108.5
Gm15708	11.5	105.5	161.5	41.5	41	90.5	366	36
Gm16364	3	1	1	1	0	8	51.5	31.5
Gm16675	14.5	15.5	14.5	7	6.5	6.5	24	44.5
Gm18301	8	3	5.5	1.5	1	8	54.5	57
Gm19585	2.5	3	1.5	4	2.5	11.5	92.5	176.5
Gm19705	3.5	7.5	7.5	3.5	14.5	12	39.5	81
Gm20069	3.5	2	3.5	4	1.5	5	48	71
Gm20531	14.5	6	22	2.5	4.5	15	42.5	45
Gm20559	74.5	36	25	18.5	21.5	153	585.5	954.5
Gm20696	159.5	72.5	61	15.5	38	177	737.5	475
Gm22345	12	7	5	0	4.5	8	15	32.5
Gm26771	3.5	3.5	37.5	1	0	2	253	293.5
Gm2682	3.5	1	0.5	1	1	6	203.5	729
Gm27206	7.5	15.5	13	4.5	4	25.5	64	38.5
Gm27240	1.5	1.5	3.5	1.5	7	17.5	39.5	21.5
Gm28053	11	16.5	9.5	3	5.5	23.5	61	42
Gm28112	292	269.5	139	173	168.5	275	366	734
Gm34006	27.5	31	46	35	59	115.5	399.5	428
Gm36043	8	9	5	2	2.5	24	71.5	17.5
Gm36932	5.5	4.5	6	1	2	34.5	81.5	52
Gm37053	20	66.5	24.5	10	4.5	10	195.5	127.5
Gm37169	12	9.5	4.5	5	0	5	59	55
Gm37390	13.5	14.5	5.5	12.5	8	53.5	134	51.5
Gm37537	5	1.5	1.5	0	4.5	13	34	21
Gm37639	14	20.5	10	7.5	24.5	25	32	61
Gm37760	80	77	44.5	18.5	18	42.5	133	163.5
Gm37766	0.5	3	7.5	0.5	3.5	25.5	65.5	26
Gm37780	45.5	30.5	25.5	7	17.5	39	165.5	56
Gm38062	90	67	30.5	16	28.5	56.5	179.5	234.5
Gm38244	61	0	5	10.5	0	29	1098	1285.5
Gm42449	8	8	104.5	64.5	80.5	222.5	772.5	381.5
Gm42508	31	10	16	7	6.5	25	129.5	49.5
Gm43063	2.5	0	0	0	2.5	12	37.5	48
Gm43071	8.5	5	3.5	1	1	16.5	34	14.5
Gm43197	3	1	0.5	2	0	6.5	41	36.5
Gm43328	19.5	11.5	10.5	5.5	8.5	22.5	82.5	32
Gm43331	16	14	17.5	11	17.5	36	73.5	30
Gm43422	4	4.5	2	1.5	3	15	46.5	6
Gm43430	62	40	24	17	26.5	45	183	118.5
Gm43698	0.5	6	0	0	0	0.5	0	85.5
Gm44695	6.5	8.5	3.5	2	8.5	14.5	51	17.5
Gm47015	3	4.5	9.5	1.5	4	42	101.5	163
Gm47050	0	2	1	0.5	0	2.5	60.5	14.5
Gm47087	67	49	39	11	15	109	678	283.5
Gm47567	17.5	13	4	1.5	4.5	5	41.5	32
Gm48138	8.5	1	4.5	3.5	9.5	9.5	43.5	24.5
Gm48671	4.5	5.5	9.5	2.5	5	17	34	43
Gm48706	6.5	3.5	7	8	5.5	14	36.5	11.5
Gm4876	15.5	3	0.5	0.5	0.5	11	60	22
Gm48855	21	25	27	10.5	19	48	98	56.5
Gm49396	118.5	109.5	86.5	28	66.5	147.5	327.5	436
Gm4956	16	0	1.5	0	0	0	26	101.5
Gm49759	39.5	28	57.5	20.5	32	54.5	191.5	79
Gm6545	3.5	10	10	0.5	1	11.5	17	36
Gm6630	2	0	0.5	5	0	1	93	7
Gm8369	11	22.5	6	1.5	1.5	3	84.5	145
Gnpda1	172.5	149.5	165.5	65.5	114.5	146	366	238
Gpc1	4.5	13	22.5	10	17	16	34.5	62
Gpr146	100	115	32	19	25.5	64.5	886.5	438
Gpr155	10	4	5	18	11.5	12.5	40.5	35
Gpr174	152	217.5	135.5	62.5	68.5	148.5	985	457
Gpr18	132.5	76.5	22.5	10	2.5	46	809	596
Gpr183	70	10.5	39	8	17	50.5	800	108.5
Gpr55	5.5	7.5	6	4	3	7.5	6	125.5
Gpr65	456	444.5	254	116.5	106.5	40	1062	577.5
Gpr68	89	77	13	3.5	2	0	4	248.5
Gpr83	0	0	5.5	3.5	3.5	0.5	926	283
Gramd1b	136	83	80	40.5	46.5	137	380.5	411.5
Grifin	2.5	6.5	21.5	0	1.5	0	5	50
Grk6	144.5	170	188	90.5	139	234	514	556
Gsn	326.5	95.5	40	92.5	184.5	1204	2458	1611
Gstp3	31.5	68	48.5	17.5	17.5	21.5	255	158.5
Gtpbp2	271.5	539	506.5	124.5	137	519	1214.5	848.5
H2-D1	5068	4070.5	2445	565.5	806.5	883	7413.5	10476
H2-K1	9141.5	6256.5	3364.5	675.5	603.5	240.5	13400	21387.5
H2-M3	201.5	147	123	45.5	74.5	164	483.5	595.5
H2-Oa	129	37	43	33.5	45.5	83	173.5	346
H2-Q4	35.5	31.5	15	6	14	33	83	88
H2-Q7	253.5	366	193	20.5	17.5	1	191.5	1053
H2-T22	224	222.5	195.5	86	204	258.5	862	1055
H2-T23	1330	751.5	459.5	168.5	303.5	1267	3496	3046.5
H2-T24	166	122.5	108	40.5	62	312.5	1022	716
Hcst	52	64	37.5	26.5	42	47.5	184	314.5
Hdac5	216.5	100	71	91	135.5	183	458.5	243
Hectd2	31	43.5	53.5	40	30	32.5	118	75
Herc3	65	201	211	66	110	340.5	724.5	487.5
Hs3st3b1	4.5	0.5	3	5.5	0	10.5	249	155.5
Hvcn1	112	38.5	54.5	36.5	45.5	26	187.5	256
Icos	85.5	23	13.5	7.5	9.5	216	1492	906.5
Id2	343	75	48	15	21.5	48.5	2165	596
Id3	179.5	158.5	769.5	616	669	1190	1383.5	2494
Ids	32	6.5	14	7.5	11.5	30.5	75.5	70.5
Ier2	346	175	248.5	167	164.5	290.5	1161.5	693
Ier5	34.5	13.5	19	18.5	32	67.5	161.5	160.5
Ifi206	186.5	59.5	20	6.5	17.5	73.5	925	1626.5
Ifi208	48	25.5	24.5	9.5	8.5	80	1100.5	1763.5
Ifi209	672	277	121.5	39.5	42	680	1541.5	1493
Ifi213	96	11.5	15	3	0.5	0.5	480.5	1153.5
Ifi214	25.5	0	3	0	3.5	3.5	185	326
Ifi27l2a	129.5	36	13	8	13.5	12	1158	1494.5
Ifi35	322	253	311.5	98	99	137.5	670	668.5
Ifi47	1040	1299	1271	550.5	718	523	3462	3333.5
Ifit1	176.5	78	100	22	15	17.5	1443	1807.5
Ifit1bl1	58	41	30.5	3	3.5	28	163	401.5
Ifit3	37	7	3	3	10	0	147	465
Ifit3b	7.5	4.5	0	0	4.5	0.5	50.5	68.5
Ifngr2	187.5	218.5	145.5	104.5	176.5	428	1256.5	775.5
Igf2r	128	165	231.5	116.5	228	435.5	882	1033
Iigp1	76.5	78	81.5	19	21.5	17.5	578.5	246
Ikbke	230.5	196	176.5	76	115.5	572	2174.5	1317
Ikzf2	1252.5	1256	980.5	820.5	898.5	1122	1705	3194
Ikzf4	40	98.5	105.5	16.5	8.5	17.5	439.5	423
Il21	0	0	0	0.5	0.5	1.5	83.5	0.5
Il27ra	265.5	357	602.5	194.5	189	271.5	1392.5	2289
Il2rb	273.5	0.5	7.5	52.5	0	1.5	415	1237.5
Il2rg	1105.5	1007.5	993.5	480	713	2602	5861.5	5091
Il6ra	45	1	0	0.5	0.5	1	321.5	123.5
Il7r	514.5	1264	851.5	164.5	58.5	3	3503	1123.5
Inf2	79	13.5	13	10.5	21	9	67	192.5
Inpp1	205.5	169	171.5	62.5	112	244	675.5	509.5
Inpp4a	284.5	174	102	63.5	36.5	280.5	1120.5	522
Inpp4b	84	74	88.5	21.5	11.5	407	4234.5	2028
Irf2bpl	80.5	71.5	68	22	31	106	399	292.5
Irf4	8.5	2.5	20.5	6	6.5	25	477.5	73
Irf7	413.5	193.5	111.5	31.5	29.5	29.5	1183	1383.5
Irf9	650.5	412.5	336	111.5	97.5	314	1771.5	1381.5
Isg15	64	46	32.5	10.5	18	19	245.5	287
Itgae	70.5	11.5	85	26.5	29.5	10	14.5	4547.5
Itgb2	403.5	143.5	192	233	411	2078.5	7119.5	4466.5
Itgb3	84.5	129.5	15	24	1	12	1595.5	258.5
Itgb7	1276	230	50.5	64.5	25.5	274	2206	4645
Itih5	107.5	2	57	31.5	23	56.5	380.5	71
Itm2a	189	163.5	330.5	391	322	419	26637.5	1444
Izumo1r	10.5	1.5	17.5	15	5.5	12	1047.5	456
Jak1	2466.5	2498.5	1987.5	885	995.5	3249.5	5511	6768
Jaml	78	1	0.5	1	1	10	14.5	345
Junb	277	126.5	272	121	183.5	426.5	1271.5	647.5
Kcna2	0	3.5	19.5	9	23.5	67.5	60.5	278.5
Kcnip2	2.5	5.5	7	1	1	6	74	32.5
Kcnn4	1521	1583	1380	561	870.5	1887	4375.5	2322
Kif3c	68.5	82.5	89	43.5	70	117.5	269	91.5
Klf2	11.5	10	1	4.5	0.5	5.5	135	211
Klhdc8b	22.5	12.5	11	2.5	5.5	18	79.5	13.5
Klhl25	269.5	210	280.5	116.5	146	124	574.5	391
Klhl4	13	19	6.5	1	4.5	29.5	70.5	48.5
Klk8	372.5	218.5	95.5	28	31	18	698	768.5
Krtcap3	35	48.5	61	16	15.5	37	131	90.5
Ksr2	4.5	1.5	9.5	2	3	15.5	58.5	27.5
L1cam	17.5	2.5	0	1.5	1	17.5	115.5	27.5
Lad1	16	0	5	2.5	0	0	433	229
Lasp1	879	651.5	583	322	418	602	1824	1347.5
Lef1	138	133	2619	1242	1691.5	2293.5	7942	4620.5
Lef1os1	5.5	1.5	46	20	21.5	40.5	165	64.5
Lfng	30.5	42	32	7.5	1	0	127.5	123.5
Limd2	1825.5	2084	2313.5	1254.5	1976	3520.5	8922.5	6973.5
Lmna	24.5	9	18.5	26	29	12	215.5	73
Lmntd2	15	15	14.5	5	3	0.5	34	24.5
Lpcat1	90.5	46	101	54	142.5	156.5	392.5	213
Lrrc32	16	3.5	2	1.5	1	0	44.5	13.5
Lta	10	0.5	3	1	1	23	194	158.5
Ltb	842	223	199	55	77.5	918.5	2547	3610
Ly9	208	102.5	156.5	148.5	208.5	331	947	768.5
Lysmd2	22.5	3.5	3.5	7	0	26.5	80	78.5
Malt1	255	104.5	126	88	126	217	558.5	475.5
Maml2	281	215	144.5	46	33.5	285	1664.5	940
Map3k3	210	121	143	47.5	91	236.5	540.5	340.5
Mapk11	34.5	10	6	6.5	4.5	73	957.5	122
Mapre3	14.5	1	5.5	2	2.5	23.5	48.5	42.5
Marveld1	21.5	15.5	15.5	9	5.5	16	50	65
Mcur1	353.5	162.5	140.5	77.5	124.5	108	744	249
Micall1	81.5	29.5	30	8	18	63	283	144.5
Mief2	53	42.5	39.5	10.5	31	54.5	118	90.5
Mllt3	79.5	371	271.5	100.5	114	308	954.5	431
Mllt6	71	20.5	31	20	47	36.5	493.5	373
Ms4a4b	177	233	115.5	73.5	37.5	150.5	2024.5	6105.5
Ms4a4c	36.5	2	5	1.5	0	0.5	47.5	131
Ms4a6b	376.5	1138	1033	504.5	376.5	477.5	2279	4563.5
Msn	3398.5	3450.5	1992.5	1298.5	2012.5	4390	11708.5	9529.5
Mx1	51	17	7	2	1.5	5	63	165
Mx2	62.5	18.5	14	6	1.5	33	192	206
Myo6	35.5	12.5	6.5	26	8.5	14.5	348	36
Myo9a	108.5	66.5	76	48.5	87	163	294	343
Nab1	111	69.5	90	62.5	77	116	385	284
Nab2	7.5	1.5	23.5	14.5	8.5	68.5	472	199.5
Nckap1	1	6.5	20	11	31.5	42	39.5	85
Ncoa7	372.5	323	159	86.5	118	181.5	1105.5	438
Ndfip1	1001.5	663.5	844.5	360	369.5	817.5	2719.5	2368
Neb	24	23	41.5	15.5	34.5	86.5	261	46.5
Nfatc2	94	65	82	24	27.5	160	372.5	257
Nfkb2	165	83	248	76	55.5	162	674	541.5
Nfkbid	111.5	94.5	69.5	63	125	147	1109.5	350.5
Nfkbiz	63	60.5	36.5	21	21.5	177.5	494	413
Nipal1	11.5	15	18.5	13.5	8.5	54.5	192	199
Nlrc5	308	190.5	98	39	33	41	1353.5	1656
Nr4a1	128.5	3.5	157.5	99	37	329.5	2227.5	777.5
Nr4a2	8.5	3.5	4.5	16.5	6	8	19.5	82
Nr4a3	3.5	0	3.5	6.5	0.5	8.5	163.5	166.5
Numb	130	127	96	61	74	156	287.5	315.5
Oas1b	64.5	63.5	50.5	17.5	21.5	82.5	245	315
Oas1c	24	18.5	12.5	8	6	15.5	79.5	94
Oas3	309	89	54.5	15	28.5	37.5	440	840.5
Olfr755-ps1	7.5	4.5	3	1	0.5	7	37.5	36.5
Orai1	44	25.5	22	6.5	9	12.5	110.5	58
P2rx7	43.5	40	9.5	33.5	13	24	113.5	14.5
Pacsin1	16.5	5.5	11	8.5	1	78.5	1227	820.5
Paqr4	8.5	21	21.5	12.5	17.5	1	16.5	46.5
Paqr7	110	40.5	14.5	19.5	16	83	210	341.5
Parp14	347.5	254.5	214	44.5	45.5	127.5	735.5	707.5
Parp3	187.5	113	117.5	50.5	24.5	179	717.5	440.5
Pcbp4	16.5	5.5	11.5	10.5	11.5	2.5	69.5	21.5
Pced1b	35	20	7.5	9	8	15.5	127.5	237.5
Pde11a	2.5	14.5	16.5	2	2	25.5	63	49.5
Pde4c	10.5	13	30.5	3.5	4	0	80	15.5
Pea15a	114	27	28	10	12	55	446.5	491.5
Pfkfb2	52.5	26.5	30	8	22	45.5	107.5	70.5
Pglyrp2	526.5	316.5	266.5	88.5	72	235	1281	729.5
Phf11b	45	7	6	1.5	1	3	75.5	132
Phf11c	80	54	71.5	16.5	37	54.5	446.5	552.5
Phxr4	29	26	22.5	5.5	7	80	341	189
Pik3r3	1	2	15	4	27	60	199.5	63.5
Pim2	76	32	29	35.5	35	38	341.5	553
Pitpnm1	425.5	374	451	87	67	354	1524.5	1178
Piwil2	23	5.5	7	2.5	3	5.5	62	10.5
Pja1	288	191	285	135	232.5	415	1122.5	438
Pla2g4f	0	0	1.5	0	1.5	0	113.5	5
Plcl2	50	29.5	46	31.5	91	70.5	245	253
Plk3	5	7	20	10	12	12.5	133.5	55.5
Pmepa1	9	47	93	21	27	82.5	147	317
Ppp1r18	215.5	95.5	69.5	36	60.5	188	628	487.5
Ppp1r1b	4	6	21.5	10.5	14.5	2.5	22.5	85
Prf1	14.5	0	6.5	4.5	0	52	25	294
Prlr	1.5	1	1	1	4.5	20	129	3.5
Prmt2	74	20.5	22	13.5	12	61	179	146.5
Psme2b	31	10	10	1.5	3	2.5	66.5	94
Ptgfrn	1.5	0	1.5	1.5	1	0	82	30.5
Ptgir	80	26	2	6	0	0	400	2
Ptk2b	334	179.5	170	96.5	109.5	602	1378.5	888
Ptprv	38	28.5	34.5	16.5	22.5	40.5	98.5	16.5
Pyroxd2	2.5	0	3.5	2	0.5	0	280	48
Qpct	9.5	16	21.5	5	4.5	6	58.5	105
Qprt	26.5	11	33	5	6.5	21.5	49	96
Qsox1	289.5	342.5	205	63	129	237.5	839.5	525
Rab11fip1	87.5	181.5	183	72	83.5	149	255	443
Rab3ip	213.5	180.5	287	174	243	312	553	787
Rap1b	730	673.5	658	510.5	684.5	1065.5	2294.5	1344.5
Rap1gds1	422.5	245.5	323	215.5	386	393	1106.5	877.5
Rap2c	247	205	235.5	184	263	496.5	1196.5	545.5
Rapgef4	26.5	8.5	40.5	30.5	36.5	38	388	498.5
Rapgef4os2	3.5	0.5	9.5	0	1	0	39.5	28
Rapgef6	607.5	465.5	510	351.5	445.5	849	2909	2433
Raph1	50.5	8	15.5	20.5	28	62.5	329	89.5
Rarg	41	2	1	0	0	0.5	47	266.5
Rassf5	1559	1366	1656.5	772.5	1083	1957.5	4778.5	3265.5
Raver2	8.5	2	4	2	1	20	74	85.5
Rbms1	293.5	302	297.5	225.5	391	381.5	818.5	629.5
Rcan3	112.5	211	282.5	107.5	174	217.5	978	396.5
Rcbtb1	179	130.5	192	106	143.5	209.5	685	424.5
Rdh5	13.5	13	22.5	6.5	11	14.5	51.5	54.5
Relb	160	12	20.5	16.5	9.5	26.5	573	440
Rffl	86	104	85.5	38	75.5	109.5	252.5	154.5
Rflnb	12	3.5	1	0	0.5	2.5	26	138.5
Rftn1	409.5	317	498.5	317.5	406	483.5	1052	784
Rgmb	2	0.5	5.5	1.5	1.5	0	75	46.5
Rgs10	280.5	110.5	274.5	216.5	384.5	591	2056	1251.5
Rgs11	28	10.5	4.5	1	1.5	0.5	147	296
Rgs16	20	1	6	2	0	4	111	68
Rgs3	135	51.5	34	40.5	60	6.5	419	541.5
Rhof	124	32.5	52	23	33.5	281	746.5	708.5
Rims3	7.5	4.5	11.5	4.5	15	20	58	88
Rnf213	823	529.5	444	194.5	240.5	249.5	1439.5	3036
Rnf43	12	7.5	4	3	2.5	27.5	69.5	64.5
Rora	109	19	13	20.5	7.5	117	364.5	241.5
Rrad	86	16.5	8.5	22	13	124	369	212
Rtf1	263	269	257	144.5	260.5	296	706	283
Rtp4	658	383	202	67	72.5	53.5	1253	1411
S1pr1	56	2	0	9.5	0	0	643.5	1372.5
S1pr4	396.5	172	93.5	38	77	239	423	1117
Sall2	51	106	124.5	44	54	86	483.5	128
Samd9l	355	249	187	92	120.5	501	1455	2065.5
Samhd1	509	17	0.5	14.5	2	3	2450	762.5
Sardh	1.5	1	3.5	3.5	0	1.5	60.5	58.5
Scml4	64.5	134	267.5	150	241	317	789	1053
Sdc3	12	0.5	0	1	0	2	122	45.5
Sdf4	1112	1221.5	1253.5	650	1117	1126.5	2844.5	2017
Sema4f	4	0	7	6.5	0	0	50	50
Sertad1	57.5	45	45	17	42	149.5	331.5	169.5
Sesn3	192	81.5	107	53	66	184.5	1037.5	1048
Setdb2	146	206.5	198.5	139.5	198	213.5	263	429
Setx	422.5	445.5	418.5	239.5	431	669.5	1298.5	1342.5
Sfmbt2	32	43	57.5	17.5	17	65	234	85
Sfrp2	0	2	7	0	1	2	50.5	51.5
Sgms1	252.5	87	42	41	41.5	29.5	1067.5	183
Sh2d3c	520.5	302.5	85	76	110	191	1100	928
Sh3bp1	54	35	36	18	30	31	118	84.5
Sh3bp2	109	17	38.5	15	27.5	48.5	253.5	107
Shisa5	2061	764	1064.5	336	308	984.5	8456	10324
Ski	94	89	71.5	42	85	221	523	450
Skil	216.5	139	93	97	98.5	380	2527.5	1603.5
Slc12a7	378	431	709.5	211	258.5	619.5	1178.5	1694.5
Slc15a1	4	2	5	13	3	7	165	127.5
Slc16a3	12	15	3.5	0.5	6	11.5	32	24.5
Slc25a38	105.5	92.5	132	75	118	176	414	206
Slc26a10	22	4	3.5	2.5	2.5	15	44.5	67
Slc26a6	24	26.5	39.5	24.5	21	51	117.5	56
Slc2a3	201	96.5	96.5	81.5	113.5	121	542.5	260
Slc2a4rg-ps	176.5	152	197	54	67	168.5	583.5	574
Slc2a9	46.5	35	26	11.5	4.5	44.5	136.5	64.5
Slc35a1	253	204.5	236.5	148	147.5	254.5	671	298
Slc35d2	60.5	24	12	3.5	10	47	122.5	96
Slc35g1	15	20	25.5	24	44	11	83.5	114.5
Slc37a3	36	70.5	61.5	37.5	51	233	540	373
Slc44a1	49	65.5	69.5	22.5	64	69	219.5	103.5
Slc4a8	28	5	1.5	3	4.5	8	49	73.5
Slc9a6	78	110.5	79.5	46.5	120.5	90.5	265	144.5
Slc9b2	11	3.5	10	5.5	0	12.5	32	38.5
Slfn1	2	0	0	0	0	0	1613.5	1490.5
Slfn2	87.5	75.5	119.5	57.5	84.5	941	2136	1675.5
Slfn5	66	17.5	7	6	0	88.5	587.5	303
Smpd5	60	25.5	18.5	4.5	4	36.5	120.5	295.5
Smurf2	164	66	49	26	73	139.5	303.5	487
Sorl1	168	53	57.5	16	9	60.5	248	584
Sp100	671.5	416.5	362	185.5	257	1474.5	3461	3617
Spaca1	6.5	12.5	6.5	5	10.5	8	80	35
Spef2	17.5	42	44	16.5	8	7	159	43
Spin2c	11	2.5	10.5	1	2.5	10.5	67.5	101.5
Spsb1	56	16	21.5	14	6	194	964.5	589
Srsf12	2	0	1.5	1	0	17.5	121	140
Ssh2	874	748	464	213.5	329	928	2204	2173
St3gal1	126.5	170.5	222.5	60.5	48.5	86.5	649.5	521.5
St6gal1	88	36.5	79	115	13.5	607	2453.5	951
Stat1	565	468.5	600	171	230	488	3234	3069
Stk10	547.5	277.5	264.5	144.5	190	393.5	923.5	1773
Stk17b	1029.5	736.5	661.5	444.5	415	1695	6536	5309
Stk39	19.5	0.5	7	5.5	2	1	106	46.5
Stx1a	5	0.5	3.5	0.5	4	30.5	83	91.5
Suox	159.5	158	165	60	81	189.5	467	379
Syne4	15.5	12	10.5	7	5.5	12	45	44.5
Synj2	105.5	164	130.5	36	28.5	103.5	480	174.5
Syt11	37.5	4.5	9	4.5	2.5	3.5	62	192.5
Sytl2	11	344.5	69	6	2	27	777.5	58
Tacc2	92	102.5	177.5	62.5	77.5	132	459	134
Tagap	80	23	9.5	15	2	10	132	296
Tanc1	53	36	56.5	36.5	55.5	97.5	99.5	321
Tanc2	41.5	36.5	39	6.5	19.5	15.5	90.5	75.5
Tank	287.5	316.5	331.5	161.5	260	369	1039	1033
Tap1	1319	1272	777	290	554.5	765	2392	2922
Tapbp	1796.5	1442.5	966	302	420.5	881	5020	4595
Tcf7l1	5.5	3	4	2	6	5.5	34	29.5
Tent5c	0.5	0	0	1.5	2.5	2.5	105	94.5
Tesc	5.5	16.5	9.5	11.5	24.5	1.5	679	214
Tet2	333	167	169	39.5	65.5	347	758.5	509.5
Tgfbr2	582	272	191	67	99.5	472.5	1730.5	1576.5
Tgfbr3	50	196.5	191.5	41	62.5	348.5	1109.5	317
Tgtp1	61	67	41.5	6	3	2	49	167.5
Timp2	84.5	72.5	64.5	37.5	40	158.5	304.5	322
Tmc4	43.5	23	33	10	15.5	21	110	79
Tmem104	113	76.5	123	34	51.5	96	282.5	222
Tmem154	211.5	178.5	174.5	42.5	49.5	272.5	1108.5	170.5
Tmem185a	145	79.5	121.5	99	153.5	207.5	493.5	284.5
Tmem35a	7	14	19	12.5	14	43.5	221	48
Tmem64	43	57.5	94	31	48	42.5	445	82.5
Tmem9b	139	136	141.5	98	162.5	493.5	1159	960
Tmie	1.5	2	2	0.5	0	125	332	534
Tmsb10	272.5	114.5	47.5	37.5	20.5	44	718.5	747
Tnf	29	20	22.5	8	9	8	265.5	149.5
Tnfaip8l1	25	128.5	91	66.5	103	184	300	369.5
Tnfrsf14	152	105.5	127	37.5	30.5	201.5	428.5	401
Tnfrsf18	131	118	116.5	26.5	36	276.5	1142.5	393
Tnfrsf1b	349.5	424	300.5	115.5	66	107.5	612.5	1133
Tnfrsf25	9.5	2.5	0.5	3.5	0	21.5	241.5	211.5
Tnfrsf4	6.5	5.5	10.5	6.5	13	46	900	36.5
Tnfrsf9	79	6	21.5	27	0.5	1	740.5	459.5
Tnfsf11	53.5	37	82.5	28	8.5	9.5	417.5	51.5
Tnfsf8	53.5	7	41.5	17.5	11	22	113	157.5
Tnik	182	223.5	217	67	81.5	764	1770.5	1378.5
Tnnt1	2.5	16.5	30.5	24	25.5	20.5	62.5	37.5
Tox	1264.5	663.5	789.5	385	448.5	1172	2694.5	1392.5
Traf1	77	15	176	44	58	290	646	886
Traf3	168.5	121.5	161	78.5	165.5	150	475	367.5
Traf5	60.5	21	7	18.5	18	29	103.5	126.5
Trav3-3	0	2.5	1.5	2	0	17.5	44	36.5
Trav6-3	0	0	0.5	0	0	11	43.5	26
Trav7-5	0	0	0	0.5	0	18	91	61
Trav9-2	0	0	0	3	3	21.5	52.5	43.5
Treml2	345	226	136.5	49.5	66.5	335	746.5	787
Trib1	9.5	17.5	62	49.5	48.5	61.5	177	38
Trib2	83.5	20	194.5	163.5	247	798	2070	1081
Trim2	10	10.5	14.5	1.5	6	16	49	55.5
Trim26	244	160	156	61.5	27	148	932	756
Trim30a	718.5	539	353	132	88.5	324.5	1737.5	2136.5
Trim30d	109	76.5	48.5	11.5	6.5	24	238	209.5
Trio	91	28.5	34.5	15.5	17	62	533	71.5
Trpm1	66.5	1	7	49.5	7.5	5.5	134	468.5
Tshz1	105.5	94	72.5	43.5	111.5	88.5	267.5	194
Tspan9	313	400.5	209	18	5	14	191.5	965
Ttc28	61	44.5	25	27	25.5	40.5	153	87
Ttc39b	17.5	2.5	2	4.5	1.5	6.5	44.5	53
Tuba1a	129.5	134	103	93	170	426	1294.5	705
Tuba3a	0	0	0	0.5	0	17.5	62	35.5
Tubb4a	11.5	5.5	5	4.5	7	12	37.5	34.5
Tusc3	243.5	229.5	206.5	159.5	248.5	236.5	856	624
Ubac2	609	617	640.5	368	450	702.5	1687.5	1450
Ubash3a	771	921.5	1049	552	722	1370.5	2757.5	1936.5
Ube2j1	331.5	208.5	297	146.5	231	320.5	777.5	545
Ubtd1	31.5	43	28.5	17	31.5	46	157.5	34
Ugcg	634	288.5	339	139.5	250	497.5	1429	918
Usp12	79.5	40.5	38.5	30.5	44	34	226	85
Usp18	232	146.5	102.5	64.5	76	126.5	546.5	646
Vasp	100	44.5	53	19	40.5	67	306	239
Vipr1	8	1	1	4.5	1	23.5	351.5	78
Vmn2r97	55	112.5	154.5	12	29.5	132	881.5	949.5
Vps37b	125	136.5	127.5	77.5	108.5	259.5	647	656
Vsir	180.5	48.5	117	36	52.5	447	1105.5	1563.5
Xaf1	166	113.5	94.5	29	40	66.5	494	498.5
Xlr4c	11.5	12.5	12	5	23.5	31	69	51
Xpo6	344	365.5	458	212	428	664	1492	686
Xylt2	64.5	102	84.5	62.5	74.5	207	1104	395.5
Yaf2	95.5	57	54	46.5	58.5	54.5	261	102.5
Zadh2	101	142.5	122	43	96	91.5	255	328.5
Zbp1	60.5	61.5	98.5	32	31.5	165.5	1150	841.5
Zbtb7b	2.5	0	0	0.5	0	4.5	420	0
Zc3h12d	143	22.5	28	9.5	10.5	133	339.5	352
Zcchc12	3.5	48	99.5	14.5	11.5	22.5	533.5	231.5
Zdhhc15	179	178.5	128.5	92	127	118.5	730.5	511.5
Zdhhc18	110.5	103	74.5	49	80.5	171	396	410.5
Zfp281	392.5	433.5	591	261.5	424	748.5	2704	876
Zfp287	31	47	43.5	11	11.5	59.5	148.5	86
Zfp365	7.5	2	12	9.5	8.5	13	55.5	66.5
Zfp36l1	54.5	57.5	159.5	53	64.5	210	962.5	503
Zfp467	73	5.5	6.5	4.5	0.5	28.5	270.5	29
Zfp827	21.5	15	56.5	16.5	14.5	44.5	162	281.5
Zhx2	16.5	20.5	24	10.5	8.5	40.5	129	87.5

## Sheet: Overlap enrichment analysis
Overlapping features	T-cell subset signature genes	Enrichment	P value	Number of genes overlapping	Gene names
Differentially expressed genes	DN	2.147	0.000138189	24	Acadl,Bsn,Cdk6,Crtap,Dynlt1a,Eef2k,Emp1,Esr1,Fads2,Fbxo17,Hdac9,Hoxa7,Ikbip,Il20ra,Laptm4b,Map3k20,Mta3,Pomgnt2,Ptgr1,Renbp,Scin,Slc22a3,Slco4a1,Tifa
Differentially expressed genes	DP	6.72838	0	76	Adcy1,Agfg2,Arhgap24,Arl5c,Art1,Bambi-ps1,Bcl6,Bmf,Cacna1e,Camkk1,Ccdc153,Cdr2l,Cers6,Cfap74,Chrna9,Clk3,Cnga1,Col27a1,Dhrs3,Drc3,Edaradd,Esrp2,Ets2,Fbxo27,Fmnl2,Gse1,Gtf2h4,Hs6st1,Hspg2,Insl5,Klf3,Ldhb,Lpar4,Lsmem1,Mirt1,Morc1,Mprip,Mvb12b,Nphs2,Nron,Ntn1,Ntrk3,Nwd1,Nyap1,P2rx1,Papss2,Pcsk1,Pip5k1b,Podxl2,Ppm1e,Ptpn14,Ptprk,Rag1,Rag2,Rmnd5a,Rragd,Scn2b,Scn5a,Sdc4,Sema7a,Slc37a2,Slc6a19,Slc7a11,S…
Differentially expressed genes	SP	4.05443	0	126	Acvrl1,Adgrb2,Adgrg5,Adrb2,Afp,Amigo2,Anxa6,Apol7e,Apol9b,Arhgap20,Arhgap29,Art2b,Atp9a,Bach2,Bach2os,Cap2,Card6,Ccdc102a,Ccnd2,Ccr4,Ccr7,Ccr8,Cd226,Cd2,Cd40lg,Cd52,Cd5,Cd69,Chd3,Chd7,Chl1,Ckb,Cmya5,Col6a2,Cracr2a,Ctsw,Dennd2d,Dock9,Dusp6,Egr2,Espn,Esyt1,Fam110b,G0s2,Gabrr2,Gpr146,Gpr183,Gpr83,Gsn,Hs3st3b1,Icos,Id2,Id3,Ifi214,Iigp1,Il21,Il6ra,Il7r,Inpp4b,Irf4,Itgb2,Itih5,Itm2a,Izumo1r,Klhl4,Klk8,…
SATB1 loop anchors	DN	1.73313	0.0224856	12	Wipi1,Hook2,Ptprj,Slc48a1,Atp6v0a1,Tmem121,Anks1,Arhgap26,Ern1,Emp1,Crip1,Itga4
SATB1 loop anchors	DP	8.47683	0	59	Neil1,Tctex1d1,Papss2,Mvb12b,Lingo4,Agfg2,Rag2,Glcci1,Zfp280d,Camk4,Rag1,Ccdc162,Ostm1,Dcaf17,Axdnd1,Rorc,Rcbtb2,Ptpn14,Insl5,Endou,Phf2,Wdtc1,Dhrs3,Ets2,Whrn,Klf3,Nyap1,Kcna3,Ppm1h,Tg,Wdr78,Kremen1,Lynx1,Mef2a,Colq,Spo11,Mirt1,Gse1,Rmnd5a,Carmil2,Cep250,Mier1,Cers6,Edem1,Tdrd5,Bach1,Bcl6,Cdk20,Esrp2,Trp53i11,Slc16a5,Serinc5,Tiparp,Atl2,Slc37a2,Mad1l1,Xrra1,Prkcb,Chrna9
SATB1 loop anchors	SP	3.38954	0	65	Zdhhc18,Chl1,Lef1,Kcna2,Sardh,Ankrd44,H2-T22,Slfn1,Il27ra,Trio,S1pr4,Lta,Cd5,Mllt6,Cap2,Crybg2,Rhof,Rnf43,Rgs3,Ccr7,Ubac2,Gimap4,Zbp1,Gimap6,Tnf,Ugcg,Ptk2b,Cd52,Stk10,Fos,Gimap3,Foxo1,Lmna,Lfng,Agpat3,Grifin,H2-T24,Ski,Irf4,Gimap1os,Ifi47,Junb,Ppp1r18,Anxa6,Maml2,Ltb,Spsb1,Gimap8,Cnn2,H2-Q4,Cyba,B4galnt1,Traf1,Pitpnm1,H2-Oa,Grk6,Trib2,Il6ra,Esyt1,Dusp6,Pmepa1,Gadd45g,Stat1,Cpm,Fyn
H3K27ac underinteracting loop anchors	DN	0.856521	0.730416	20	Trbj2-1,Smim5,Elovl6,Trip10,Tmem106c,Milr1,Hes5,Esr1,Cdk6,Wipi1,Tmem121,Tgif1,Serinc3,Plac8,Kif9,Itga4,Inafm2,Etv6,Crip1,Cmtm7
H3K27ac underinteracting loop anchors	DP	4.08989	0	96	Bcl6,Slc7a11,Ets2,Dhrs3,Tcf12,Arl5c,Rag1,Zbtb18,Mef2a,Clk3,Klf3,Cxcr4,Spo11,Ppm1h,Bmf,Wdr78,Prkcb,Phf2,Mier1,Atl2,Slc16a5,Mvb12b,Vav2,Tiparp,Prrt1,Plxdc1,Nim1k,Kremen1,Fbxl12,Whrn,Wdtc1,Uspl1,Tapt1,Sytl3,Slc6a19,Rmnd5a,Nron,Mirt1,Mad1l1,Lsmem1,Kcna3,Hs6st1,Camk4,Bach1,Ttbk2,Tmem38a,Tctex1d1,Smoc1,Serinc5,Sema7a,Rag2,Ptpn14,Osbpl11,Nwd1,Ntn1,Neu3,Ly96,Ldlrad3,Gtf2h4,Epb41,Endou,Colq,Cep250,Carmil2…
H3K27ac underinteracting loop anchors	SP	2.28848	0	148	Dusp6,Foxo1,Trib2,Lef1,Cd5,Zfp36l1,Cd2,Ubash3a,Ier2,Ankrd44,Actb,Tox,Pitpnm1,Grk6,Zdhhc18,St3gal1,Rap1b,Lasp1,Traf1,Sdf4,Ptk2b,Pmepa1,Msn,Limd2,Ikbke,H2-D1,Gtpbp2,Gimap8,Tnfrsf18,Tmsb10,Tapbp,Rgs10,Ppp1r18,Maml2,Il27ra,Gimap1os,Dusp1,B4galnt1,Zbp1,Vps37b,Tuba1a,Trpm1,Tgfbr2,Slfn5,Rftn1,Relb,Paqr7,Nfkbid,Ms4a4b,Kcnn4,Junb,Ifngr2,Gpr174,Enc1,Egr2,Dennd2d,Dclre1a,Cd52,Ugcg,Tmie,Tgfbr3,Stat1,Spsb1,Sp…
H3K27ac overinteracting loop anchors	DN	1.43621	0.0103668	35	Etv6,Susd1,Trbj1-1,Snx30,Serinc3,Elovl6,Mta3,Milr1,Trip10,Trbj1-2,Scin,Ern1,Cpt1a,Fbxo17,Emp1,Bsn,Smim5,Kif9,Tmem106c,Eef2k,Il20ra,Tbc1d5,Hook2,Fads2,Slc48a1,Cdk6,Cmtm7,Sell,Trbj2-1,Anks1,Itga4,Acadl,Hes5,Fut8,Esr1
H3K27ac overinteracting loop anchors	DP	3.71469	0	91	Slc6a19,Zfp280d,Wdr78,Epb41,Edaradd,Arl5c,Ccdc153,Wdr27,Abcc5,Cers6,Colq,Chrna9,Slc16a5,Btbd8,Neu3,Neil1,Rmnd5a,Tapt1,Nphs2,Carf,Ctsl,Nyap1,Spo11,Cep250,Tdrd5,Mirt1,Klf3,Axdnd1,Gtf2h4,Mr1,Mei4,Helz,Stxbp4,Prrt1,Col27a1,Zdhhc14,Bcl6,Mprip,Papss2,Aff1,Plcl1,Phf2,Prep,Bach1,Fbxl12,Endou,Xrra1,Cep97,Mxi1,Cep170,Ldlrad3,Ly96,Serinc5,Cdk20,Lig4,Prkcb,H2-Q1,Pou6f1,Trp53i11,Gbp8,Lynx1,Camk4,Mier1,Nim1k,L…
H3K27ac overinteracting loop anchors	SP	1.97051	2.66454e-15	133	Cd69,Slc35d2,Sertad1,Malt1,Il7r,Dusp6,Ubash3a,Stat1,Il27ra,Ugcg,Cd53,Vps37b,Ccdc9,Nab2,Nfkbiz,Bcl2l11,Trib2,Clec2d,Ssh2,Ms4a6b,Cd274,St6gal1,Treml2,Traf1,Cd226,Ccr7,St3gal1,Gimap1os,Fam3c,Itgb3,Itm2a,Armcx6,Rap1b,Ier2,Hectd2,Cpm,Flt3l,Tgfbr2,Pced1b,H2-T24,H2-T23,Esyt1,Dennd2d,Sesn3,Ifngr2,Rftn1,Sfmbt2,Dusp1,Rapgef6,Trib1,Ikzf2,Rhof,Rffl,Irf7,Klhdc8b,Chd3,Cd200r1,Trav7-5,Cotl1,Slfn2,Pglyrp2,Pmepa1…
