# Supplementary material for: The 3D enhancer network of the developing T cell genome is shaped by SATB1
Source: Nat Commun. 2022 Nov 14;13:6954. doi: 10.1038/s41467-022-34345-y (PMC9663569; doi:10.1038/s41467-022-34345-y)
Supplement: Supplementary file 7 — Supplementary Data 4 [file 41467_2022_34345_MOESM7_ESM.xlsx]

## Sheet: pilot_hichip_statistics
Pilot HiChIP - used to call binding peaks	Mapping						Hi-C Filtering				Duplicate Removal and Interaction Lengths
Experiment	Total Reads	Unmapped Read Pairs	Low Quality Pairs	Multiple Alignment Read Pairs	Singleton Mapping Read Pairs	Unique Paired Alignments	Dangling End Pairs	Religation Pairs	Self Ligation Pairs	Dumped Pairs	Valid Interaction Pairs	Unique Valid Interaction Pairs	Trans Interaction	Cis Interaction < 20kb	Cis Interaction > 20kb
hichip_satb1_wt_br1	186156755	1135247	0	22042192	5266540	157712776	135013077	16489177	3916384	3742	2290396	1569868	161394	1367543	40931
	1	0.00609834	0	0.118407	0.0282909	0.847204	0.725266	0.0885768	0.0210381	2.01013e-05	0.0123036	0.00843304	0.000866979	0.00734619	0.000219874
hichip_satb1_wt_br2	207214565	1627598	0	24336163	6277020	174973784	150882827	14191108	8298306	8998	1592545	1144802	148808	967722	28272
	1	0.00785465	0	0.117444	0.0302924	0.844409	0.728148	0.0684851	0.0400469	4.34236e-05	0.00768549	0.00552472	0.000718135	0.00467014	0.000136438

## Sheet: hichip_statistics
Testing lane	Mapping						Hi-C Filtering				Duplicate Removal and Interaction Lengths
Experiment	Total Reads	Unmapped Read Pairs	Low Quality Pairs	Multiple Alignment Read Pairs	Singleton Mapping Read Pairs	Unique Paired Alignments	Dangling End Pairs	Religation Pairs	Self Cycle Pairs	Dumped Pairs	Valid Interaction Pairs	Unique Valid Interaction Pairs	Trans Interaction	Cis Interaction < 20kb	Cis Interaction > 20kb
hichip_satb1_wt_br1	51822713	579738	18060395	0	3267924	29914656	304517	0	170983	19284	29419872	22380253	12414598	1207902	8757753
	1	0.0111869	0.348503	0	0.0630597	0.57725	0.00587613	0	0.00329938	0.000372115	0.567702	0.431862	0.239559	0.0233084	0.168994
hichip_satb1_wt_br2	58344273	1407515	18586705	0	4840305	33509748	782591	0	178857	18369	32529931	23994947	12749487	1239818	10005642
	1	0.0241243	0.318569	0	0.0829611	0.574345	0.0134133	0	0.00306555	0.000314838	0.557551	0.411265	0.218522	0.02125	0.171493
hichip_ctcf_wt_br1	0	0	0	0	0	0	0	0	0	0	0	0	0	0	0
	0	0	0	0	0	0	0	0	0	0	0	0	0	0	0
hichip_ctcf_wt_br2	46689456	1801499	17249231	0	3076524	24562202	1407248	0	154558	12995	22987401	14697609	7979608	747199	5970802
	1	0.0385847	0.369446	0	0.0658933	0.526076	0.0301406	0	0.00331034	0.000278328	0.492347	0.314795	0.170908	0.0160036	0.127883
hichip_h3k27ac_wt_br1	47477835	703047	16709271	0	2107753	27957764	312114	0	206018	15063	27424569	17812534	9567330	1111322	7133882
	1	0.0148079	0.351938	0	0.0443945	0.588859	0.00657389	0	0.00433925	0.000317264	0.577629	0.375176	0.201512	0.0234072	0.150257
hichip_h3k27ac_wt_br2	47908841	1967094	18501446	0	2783893	24656408	503855	0	112704	11488	24028361	12763312	6884250	650999	5228063
	1	0.0410591	0.38618	0	0.0581081	0.514653	0.010517	0	0.00235247	0.000239789	0.501543	0.266408	0.143695	0.0135883	0.109125
hichip_h3k27ac_sko_br1	42707311	610820	14521327	0	2313975	25261189	309841	0	190472	15757	24745119	16007774	8227193	1102658	6677923
	1	0.0143025	0.34002	0	0.0541822	0.591496	0.00725499	0	0.00445994	0.000368953	0.579412	0.374825	0.192641	0.025819	0.156365
hichip_h3k27ac_sko_br2	0	0	0	0	0	0	0	0	0	0	0	0	0	0	0
	0	0	0	0	0	0	0	0	0	0	0	0	0	0	0
Repeated sequencing	Mapping						Hi-C Filtering				Duplicate Removal and Interaction Lengths
Experiment	Total Reads	Unmapped Read Pairs	Low Quality Pairs	Multiple Alignment Read Pairs	Singleton Mapping Read Pairs	Unique Paired Alignments	Dangling End Pairs	Religation Pairs	Self Cycle Pairs	Dumped Pairs	Valid Interaction Pairs	Unique Valid Interaction Pairs	Trans Interaction	Cis Interaction < 20kb	Cis Interaction > 20kb
hichip_satb1_wt_br1	209671412	2368011	75024786	0	11016282	121262333	1159735	0	665248	76329	119361021	84110217	46556035	4538929	33015253
	1	0.0112939	0.357821	0	0.0525407	0.578345	0.0055312	0	0.00317281	0.000364041	0.569277	0.401153	0.222043	0.0216478	0.157462
hichip_satb1_wt_br2	229822269	6290299	74574438	0	16604639	132352893	3110145	0	688904	73375	128480469	85750205	45505677	4445485	35799043
	1	0.0273703	0.324487	0	0.0722499	0.575892	0.0135328	0	0.00299755	0.000319268	0.559043	0.373115	0.198004	0.0193431	0.155768
hichip_ctcf_wt_br1	208928496	4347220	86036288	0	9650618	108894370	3133633	0	920724	98873	104741140	25268393	14075793	1440396	9752204
	1	0.0208072	0.411798	0	0.046191	0.521204	0.0149986	0	0.00440689	0.000473238	0.501325	0.120943	0.0673713	0.00689421	0.0466772
hichip_ctcf_wt_br2	206579859	8730726	78679094	0	11139366	108030673	5584752	0	659206	55870	101730845	38468723	20863515	1960351	15644857
	1	0.0422632	0.380865	0	0.0539228	0.522949	0.0270343	0	0.00319105	0.000270452	0.492453	0.186217	0.100995	0.00948956	0.0757327
hichip_h3k27ac_wt_br1	183409675	2866012	66627826	0	6464160	107451677	1095525	0	768962	56072	105531118	46741706	25052159	2916283	18773264
	1	0.0156263	0.363273	0	0.0352444	0.585856	0.0059731	0	0.00419259	0.00030572	0.575385	0.254849	0.136591	0.0159004	0.102357
hichip_h3k27ac_wt_br2	221306670	9481691	87835169	0	9748396	114241414	2128516	0	510262	53142	111549494	25077364	13496244	1283497	10297623
	1	0.0428441	0.396893	0	0.0440493	0.516213	0.00961795	0	0.00230568	0.000240128	0.504049	0.113315	0.0609844	0.00579963	0.046531
hichip_h3k27ac_sko_br1	176207206	2691243	62168226	0	7705381	103642356	1171997	0	750647	62267	101657445	42348763	21718213	2904518	17726032
	1	0.0152732	0.352813	0	0.0437291	0.588185	0.00665124	0	0.00426002	0.000353374	0.57692	0.240335	0.123254	0.0164835	0.100598
hichip_h3k27ac_sko_br2	238409304	12868845	90025924	0	13896916	121617619	4908947	0	377452	71722	116259498	15057814	7538636	836340	6682838
	1	0.0539779	0.377611	0	0.0582902	0.510121	0.0205904	0	0.00158321	0.000300836	0.487647	0.0631595	0.0316206	0.003508	0.0280309
HiChIP SUMMARY	Mapping						Hi-C Filtering				Duplicate Removal and Interaction Lengths
Experiment	Total Reads	Unmapped Read Pairs	Low Quality Pairs	Multiple Alignment Read Pairs	Singleton Mapping Read Pairs	Unique Paired Alignments	Dangling End Pairs	Religation Pairs	Self Cycle Pairs	Dumped Pairs	Valid Interaction Pairs	Unique Valid Interaction Pairs	Trans Interaction	Cis Interaction < 20kb	Cis Interaction > 20kb
hichip_satb1_wt_br1	261494125	2947749	93085181	0	14284206	151176989	1464252	0	836231	95613	148780893	106490470	58970633	5746831	41773006
	1	0.0112727	0.355974	0	0.0546253	0.578128	0.00559956	0	0.0031979	0.000365641	0.568965	0.407238	0.225514	0.0219769	0.159747
hichip_satb1_wt_br2	288166542	7697814	93161143	0	21444944	165862641	3892736	0	867761	91744	161010400	109745152	58255164	5685303	45804685
	1	0.0267131	0.323289	0	0.0744186	0.575579	0.0135086	0	0.00301132	0.000318371	0.558741	0.380839	0.202158	0.0197292	0.158952
hichip_ctcf_wt_br1	208928496	4347220	86036288	0	9650618	108894370	3133633	0	920724	98873	104741140	25268393	14075793	1440396	9752204
	1	0.0208072	0.411798	0	0.046191	0.521204	0.0149986	0	0.00440689	0.000473238	0.501325	0.120943	0.0673713	0.00689421	0.0466772
hichip_ctcf_wt_br2	253269315	10532225	95928325	0	14215890	132592875	6992000	0	813764	68865	124718246	53166332	28843123	2707550	21615659
	1	0.0415851	0.37876	0	0.0561295	0.523525	0.027607	0	0.00321304	0.000271904	0.492433	0.20992	0.113883	0.0106904	0.0853465
hichip_h3k27ac_wt_br1	230887510	3569059	83337097	0	8571913	135409441	1407639	0	974980	71135	132955687	64554240	34619489	4027605	25907146
	1	0.015458	0.360942	0	0.0371259	0.586474	0.00609664	0	0.00422275	0.000308094	0.575846	0.279592	0.149941	0.017444	0.112207
hichip_h3k27ac_wt_br2	269215511	11448785	106336615	0	12532289	138897822	2632371	0	622966	64630	135577855	37840676	20380494	1934496	15525686
	1	0.0425265	0.394987	0	0.0465511	0.515935	0.00977793	0	0.002314	0.000240068	0.503603	0.140559	0.0757033	0.00718568	0.0576701
hichip_h3k27ac_sko_br1	218914517	3302063	76689553	0	10019356	128903545	1481838	0	941119	78024	126402564	58356537	29945406	4007176	24403955
	1	0.0150838	0.350317	0	0.0457683	0.588831	0.00676903	0	0.00429903	0.000356413	0.577406	0.266572	0.13679	0.0183048	0.111477
hichip_h3k27ac_sko_br2	238409304	12868845	90025924	0	13896916	121617619	4908947	0	377452	71722	116259498	15057814	7538636	836340	6682838
	1	0.0539779	0.377611	0	0.0582902	0.510121	0.0205904	0	0.00158321	0.000300836	0.487647	0.0631595	0.0316206	0.003508	0.0280309

## Sheet: hic_statistics
Testing lane	Mapping						Hi-C Filtering				Duplicate Removal and Interaction Lengths
Experiment	Total Reads	Unmapped Read Pairs	Low Quality Pairs	Multiple Alignment Read Pairs	Singleton Mapping Read Pairs	Unique Paired Alignments	Dangling End Pairs	Religation Pairs	Self Cycle Pairs	Dumped Pairs	Valid Interaction Pairs	Unique Valid Interaction Pairs	Trans Interaction	Cis Interaction < 20kb	Cis Interaction > 20kb
hic_wt_br1	2523239	47774	0	500100	212409	1762956	212930	0	18933	1407	1528672	1234193	687703	73429	473061
	1	0.0189336	0	0.198198	0.0841811	0.698688	0.0843876	0	0.00750345	0.000557617	0.605837	0.48913	0.272548	0.0291011	0.187482
hic_wt_br2	2472763	86121	0	459447	225188	1702007	249264	0	16673	954	1435116	1167306	640021	63658	463627
	1	0.0348278	0	0.185803	0.0910674	0.688302	0.100804	0	0.00674266	0.000385803	0.580369	0.472065	0.258828	0.0257437	0.187494
hic_sko_br1	9907050	129147	0	1763903	924320	7089680	756477	0	63112	6353	6263738	4754840	2584333	303487	1867020
	1	0.0130359	0	0.178045	0.0932992	0.71562	0.0763574	0	0.00637041	0.000641261	0.632251	0.479945	0.260858	0.0306334	0.188454
hic_sko_br2	2872755	102533	0	526647	265834	1977741	279045	0	16851	1274	1680571	1346151	706689	75838	563624
	1	0.0356915	0	0.183325	0.0925363	0.688448	0.097135	0	0.0058658	0.000443477	0.585003	0.468592	0.245997	0.026399	0.196196
Repeated sequencing	Mapping						Hi-C Filtering				Duplicate Removal and Interaction Lengths
Experiment	Total Reads	Unmapped Read Pairs	Low Quality Pairs	Multiple Alignment Read Pairs	Singleton Mapping Read Pairs	Unique Paired Alignments	Dangling End Pairs	Religation Pairs	Self Cycle Pairs	Dumped Pairs	Valid Interaction Pairs	Unique Valid Interaction Pairs	Trans Interaction	Cis Interaction < 20kb	Cis Interaction > 20kb
hic_wt_br1	62031894	1167782	13015555	0	4172049	43676508	5657235	0	513520	38746	37467007	29085176	16185845	1842359	11056972
	1	0.0188255	0.20982	0	0.0672565	0.704098	0.0911988	0	0.00827832	0.000624614	0.603996	0.468875	0.260928	0.0297002	0.178247
hic_wt_br2	50587826	2340501	10661443	0	3870092	33715790	5579154	0	348424	18609	27769603	22624882	12407995	1205177	9011710
	1	0.0462661	0.210751	0	0.0765024	0.66648	0.110286	0	0.00688751	0.000367855	0.548938	0.44724	0.245276	0.0238235	0.17814
hic_sko_br1	262152062	3615239	56840216	0	19236405	182460202	19598499	0	1653407	166385	161041911	114083775	61519195	7436829	45127751
	1	0.0137906	0.216822	0	0.0733788	0.696009	0.07476	0	0.00630705	0.000634689	0.614307	0.435182	0.23467	0.0283684	0.172143
hic_sko_br2	44379469	2044467	9463896	0	3483562	29387544	4532311	0	259151	17362	24578720	19773946	10264226	1107369	8402351
	1	0.0460679	0.213249	0	0.0784949	0.662188	0.102126	0	0.00583943	0.000391217	0.553831	0.445565	0.231283	0.0249523	0.18933
HiC SUMMARY	Mapping						Hi-C Filtering				Duplicate Removal and Interaction Lengths
Experiment	Total Reads	Unmapped Read Pairs	Low Quality Pairs	Multiple Alignment Read Pairs	Singleton Mapping Read Pairs	Unique Paired Alignments	Dangling End Pairs	Religation Pairs	Self Cycle Pairs	Dumped Pairs	Valid Interaction Pairs	Unique Valid Interaction Pairs	Trans Interaction	Cis Interaction < 20kb	Cis Interaction > 20kb
hic_wt_br1	64555133	1215556	13015555	500100	4384458	45439464	5870165	0	532453	40153	38995679	30319369	16873548	1915788	11530033
	1	0.0188297	0.201619	0.00774687	0.067918	0.703886	0.0909326	0	0.00824804	0.000621995	0.604068	0.469666	0.261382	0.0296768	0.178608
hic_wt_br2	53060589	2426622	10661443	459447	4095280	35417797	5828418	0	365097	19563	29204719	23792188	13048016	1268835	9475337
	1	0.045733	0.20093	0.00865891	0.0771812	0.667497	0.109845	0	0.00688076	0.000368692	0.550403	0.448397	0.245908	0.0239129	0.178576
hic_sko_br1	272059112	3744386	56840216	1763903	20160725	189549882	20354976	0	1716519	172738	167305649	118838615	64103528	7740316	46994771
	1	0.0137631	0.208926	0.00648353	0.0741042	0.696723	0.0748182	0	0.00630936	0.000634928	0.614961	0.436812	0.235624	0.0284509	0.172737
hic_sko_br2	47252224	2147000	9463896	526647	3749396	31365285	4811356	0	276002	18636	26259291	21120097	10970915	1183207	8965975
	1	0.045437	0.200285	0.0111454	0.0793486	0.663784	0.101823	0	0.00584104	0.000394394	0.555726	0.446965	0.232178	0.0250402	0.189747
