# Supplementary material for: The 3D enhancer network of the developing T cell genome is shaped by SATB1
Source: Nat Commun. 2022 Nov 14;13:6954. doi: 10.1038/s41467-022-34345-y (PMC9663569; doi:10.1038/s41467-022-34345-y)
Supplement: Supplementary file 8 — Supplementary Data 5 [file 41467_2022_34345_MOESM8_ESM.xlsx]

## Sheet: notes
	All datasets provided here contain peak-to-all loops called by FitHiChIP pipeline with the following parameters:
		5,000 kbp resolution
		20,000-2,000,000 distance threshold
		false discovery rate < 0.01
		coverage specific bias correction
		merged nearby peak to all interactions

## Sheet: SATB1_5kbp_loops
chr1	s1	e1	chr2	s2	e2	cc	P-Value_Bias	Q-Value_Bias	bin1_low	bin1_high	bin2_low	bin2_high	sumCC	StrongConn
chr1	51475000	51480000	chr1	51585000	51590000	35	5.98148e-26	2.18347e-20	51475000	51485000	51580000	51600000	112	0.625
chr1	137775000	137780000	chr1	137900000	137905000	19	6.74683e-10	7.12394e-06	137770000	137795000	137900000	137905000	80	1
chr1	137790000	137795000	chr1	137900000	137905000	16	4.02467e-07	0.00120706	137770000	137795000	137900000	137905000	80	1
chr1	137805000	137810000	chr1	137900000	137905000	46	6.90882e-35	1.76539e-28	137805000	137815000	137895000	137915000	154	0.625
chr1	138135000	138140000	chr1	138175000	138180000	19	3.00358e-07	0.000970285	138130000	138140000	138170000	138180000	58	0.75
chr1	75120000	75125000	chr1	75250000	75255000	16	1.25685e-09	1.1511e-05	75120000	75130000	75250000	75255000	28	1
chr1	165780000	165785000	chr1	165850000	165855000	23	1.18405e-10	1.68086e-06	165780000	165785000	165845000	165855000	45	1
chr1	165640000	165645000	chr1	165735000	165740000	15	1.59194e-06	0.00341834	165640000	165645000	165730000	165740000	30	1
chr1	165695000	165700000	chr1	165735000	165740000	20	6.0398e-08	0.000284123	165695000	165705000	165735000	165740000	43	1
chr1	51475000	51480000	chr1	51540000	51545000	19	9.4236e-08	0.000392819	51475000	51480000	51535000	51545000	37	1
chr1	54860000	54865000	chr1	54925000	54930000	14	4.22148e-07	0.00124238	54855000	54865000	54925000	54930000	28	1
chr1	39000000	39005000	chr1	39340000	39345000	17	2.76963e-13	1.16019e-08	39000000	39005000	39335000	39345000	27	1
chr1	165660000	165665000	chr1	165735000	165740000	23	9.21688e-12	2.04796e-07	165655000	165665000	165735000	165740000	40	1
chr1	156300000	156305000	chr1	156405000	156410000	15	8.60439e-09	6.01797e-05	156300000	156305000	156405000	156410000	15	1
chr1	137650000	137655000	chr1	137900000	137905000	13	1.346e-07	0.000524297	137650000	137655000	137900000	137905000	13	1
chr1	137480000	137485000	chr1	137805000	137810000	11	5.45015e-07	0.00150902	137480000	137485000	137805000	137810000	11	1
chr1	88575000	88580000	chr1	88680000	88685000	14	1.11942e-06	0.00256309	88575000	88580000	88680000	88685000	14	1
chr1	181840000	181845000	chr1	181880000	181885000	22	7.39509e-07	0.00189649	181840000	181845000	181880000	181885000	22	1
chr1	37540000	37545000	chr1	37630000	37635000	14	2.68006e-06	0.00504623	37540000	37545000	37630000	37635000	14	1
chr1	54835000	54840000	chr1	54925000	54930000	14	1.07612e-06	0.00249074	54835000	54840000	54925000	54930000	14	1
chr1	63950000	63955000	chr1	64120000	64125000	16	3.21111e-09	2.59659e-05	63950000	63955000	64120000	64125000	16	1
chr1	138170000	138175000	chr1	138200000	138205000	22	2.07423e-06	0.00417197	138170000	138175000	138200000	138205000	22	1
chr1	138135000	138140000	chr1	138160000	138165000	20	1.71455e-07	0.000633111	138135000	138140000	138160000	138165000	20	1
chr1	138170000	138175000	chr1	138300000	138305000	17	1.16964e-08	7.71049e-05	138170000	138175000	138300000	138305000	17	1
chr1	36365000	36370000	chr1	36470000	36475000	14	9.63429e-07	0.0022922	36365000	36370000	36470000	36475000	14	1
chr1	54870000	54875000	chr1	54910000	54915000	16	1.61287e-06	0.00344304	54870000	54875000	54910000	54915000	16	1
chr1	88585000	88590000	chr1	88695000	88700000	14	8.96944e-08	0.000380088	88585000	88590000	88695000	88700000	14	1
chr1	91170000	91175000	chr1	91230000	91235000	12	6.60305e-06	0.00979255	91170000	91175000	91230000	91235000	12	1
chr1	156350000	156355000	chr1	156395000	156400000	21	2.55235e-08	0.00014656	156350000	156355000	156395000	156400000	21	1
chr1	167235000	167240000	chr1	167305000	167310000	13	6.74166e-06	0.00994357	167235000	167240000	167305000	167310000	13	1
chr1	86440000	86445000	chr1	86490000	86495000	27	5.54089e-12	1.38808e-07	86440000	86445000	86490000	86495000	27	1
chr1	138145000	138150000	chr1	138170000	138175000	23	2.48174e-06	0.00476283	138145000	138150000	138170000	138175000	23	1
chr1	37540000	37545000	chr1	37610000	37615000	15	6.37499e-07	0.00170217	37540000	37545000	37610000	37615000	15	1
chr1	64745000	64750000	chr1	64945000	64950000	10	5.97428e-06	0.00913589	64745000	64750000	64945000	64950000	10	1
chr1	138135000	138140000	chr1	138270000	138275000	14	7.6931e-07	0.00195213	138135000	138140000	138270000	138275000	14	1
chr1	127205000	127210000	chr1	127405000	127410000	11	1.67912e-06	0.00354888	127205000	127210000	127405000	127410000	11	1
chr1	131285000	131290000	chr1	131550000	131555000	11	2.0376e-06	0.00411915	131285000	131290000	131550000	131555000	11	1
chr1	39010000	39015000	chr1	39200000	39205000	13	1.02889e-07	0.000423364	39010000	39015000	39200000	39205000	13	1
chr1	36915000	36920000	chr1	36935000	36940000	31	1.14532e-13	5.32108e-09	36915000	36920000	36935000	36940000	31	1
chr1	127205000	127210000	chr1	127460000	127465000	14	1.61955e-08	0.000100694	127205000	127210000	127460000	127465000	14	1
chr1	151075000	151080000	chr1	151340000	151345000	12	4.82015e-07	0.00137771	151075000	151080000	151340000	151345000	12	1
chr1	54845000	54850000	chr1	54925000	54930000	12	4.95653e-06	0.00796557	54845000	54850000	54925000	54930000	12	1
chr1	137325000	137330000	chr1	137900000	137905000	10	1.85942e-06	0.00384722	137325000	137330000	137900000	137905000	10	1
chr1	64120000	64125000	chr1	64530000	64535000	17	2.91606e-12	8.2139e-08	64120000	64125000	64530000	64535000	17	1
chr1	138135000	138140000	chr1	138190000	138195000	19	7.50206e-07	0.00191354	138135000	138140000	138190000	138195000	19	1
chr1	51465000	51470000	chr1	51585000	51590000	20	7.0264e-11	1.09478e-06	51465000	51470000	51585000	51590000	20	1
chr1	155040000	155045000	chr1	155215000	155220000	12	1.60704e-06	0.00343612	155040000	155045000	155215000	155220000	12	1
chr1	180875000	180880000	chr1	180970000	180975000	13	4.11926e-06	0.0070032	180875000	180880000	180970000	180975000	13	1
chr1	171845000	171850000	chr1	171915000	171920000	16	8.34981e-07	0.00206384	171845000	171850000	171915000	171920000	16	1
chr1	39025000	39030000	chr1	39200000	39205000	12	7.53971e-07	0.00192083	39025000	39030000	39200000	39205000	12	1
chr1	87775000	87780000	chr1	87940000	87945000	11	5.10305e-06	0.00815488	87775000	87780000	87940000	87945000	11	1
chr1	15805000	15810000	chr1	15850000	15855000	15	9.12227e-07	0.00220333	15805000	15810000	15850000	15855000	15	1
chr1	138135000	138140000	chr1	138200000	138205000	20	1.05482e-08	7.03743e-05	138135000	138140000	138200000	138205000	20	1
chr1	159935000	159940000	chr1	160050000	160055000	15	5.42277e-08	0.00026394	159935000	159940000	160050000	160055000	15	1
chr1	74320000	74325000	chr1	74390000	74395000	15	2.87259e-06	0.00533329	74320000	74325000	74390000	74395000	15	1
chr1	191410000	191415000	chr1	191440000	191445000	21	4.43771e-07	0.00128816	191410000	191415000	191440000	191445000	21	1
chr1	60740000	60745000	chr1	60845000	60850000	12	4.01797e-06	0.00688597	60740000	60745000	60845000	60850000	12	1
chr1	189780000	189785000	chr1	189860000	189865000	15	1.90172e-07	0.000684422	189780000	189785000	189860000	189865000	15	1
chr1	80340000	80345000	chr1	80410000	80415000	15	5.55653e-06	0.00866286	80340000	80345000	80410000	80415000	15	1
chr1	37470000	37475000	chr1	37610000	37615000	14	9.40953e-08	0.000392819	37470000	37475000	37610000	37615000	14	1
chr1	128415000	128420000	chr1	128830000	128835000	12	5.91848e-08	0.000282496	128415000	128420000	128830000	128835000	12	1
chr1	88620000	88625000	chr1	88700000	88705000	17	5.11175e-07	0.00144012	88620000	88625000	88700000	88705000	17	1
chr1	155055000	155060000	chr1	155175000	155180000	14	2.43725e-07	0.000833711	155055000	155060000	155175000	155180000	14	1
chr1	39680000	39685000	chr1	39960000	39965000	10	4.59117e-06	0.00755907	39680000	39685000	39960000	39965000	10	1
chr1	37470000	37475000	chr1	37625000	37630000	13	5.80361e-07	0.00158607	37470000	37475000	37625000	37630000	13	1
chr1	161745000	161750000	chr1	161965000	161970000	14	1.78056e-08	0.000108329	161745000	161750000	161965000	161970000	14	1
chr1	91180000	91185000	chr1	91210000	91215000	38	2.06147e-13	8.92815e-09	91180000	91185000	91210000	91215000	38	1
chr1	52005000	52010000	chr1	52115000	52120000	18	1.15538e-08	7.65448e-05	52005000	52010000	52115000	52120000	18	1
chr1	137665000	137670000	chr1	137805000	137810000	14	4.32971e-08	0.000223056	137665000	137670000	137805000	137810000	14	1
chr1	106515000	106520000	chr1	106655000	106660000	12	1.04136e-06	0.00243232	106515000	106520000	106655000	106660000	12	1
chr1	52145000	52150000	chr1	52230000	52235000	15	6.48003e-06	0.00967184	52145000	52150000	52230000	52235000	15	1
chr1	39025000	39030000	chr1	39045000	39050000	33	1.33256e-11	2.70241e-07	39025000	39030000	39045000	39050000	33	1
chr1	165860000	165865000	chr1	166150000	166155000	11	2.20154e-06	0.00435089	165860000	165865000	166150000	166155000	11	1
chr1	171915000	171920000	chr1	171965000	171970000	23	3.85242e-12	1.03621e-07	171915000	171920000	171965000	171970000	23	1
chr1	38865000	38870000	chr1	38895000	38900000	18	1.07806e-06	0.00249298	38865000	38870000	38895000	38900000	18	1
chr1	63995000	64000000	chr1	64110000	64115000	13	3.26191e-07	0.00103029	63995000	64000000	64110000	64115000	13	1
chr1	91180000	91185000	chr1	91240000	91245000	23	5.98101e-11	9.61199e-07	91180000	91185000	91240000	91245000	23	1
chr1	137770000	137775000	chr1	137805000	137810000	20	3.77378e-06	0.00659126	137770000	137775000	137805000	137810000	20	1
chr1	54815000	54820000	chr1	54925000	54930000	12	7.83882e-07	0.00197147	54815000	54820000	54925000	54930000	12	1
chr1	43460000	43465000	chr1	43565000	43570000	15	8.52296e-08	0.000364188	43460000	43465000	43565000	43570000	15	1
chr1	134515000	134520000	chr1	134555000	134560000	15	3.59763e-06	0.00634431	134515000	134520000	134555000	134560000	15	1
chr2	117340000	117345000	chr2	117435000	117440000	22	7.79435e-11	1.1998e-06	117340000	117350000	117435000	117450000	72	0.666667
chr2	101540000	101545000	chr2	101645000	101650000	22	2.80073e-12	8.13252e-08	101540000	101555000	101645000	101650000	66	1
chr2	167685000	167690000	chr2	167890000	167895000	13	1.22864e-07	0.000484379	167685000	167695000	167890000	167900000	37	0.75
chr2	26445000	26450000	chr2	26560000	26565000	19	9.80115e-11	1.45608e-06	26445000	26455000	26560000	26565000	38	1
chr2	173215000	173220000	chr2	173545000	173550000	12	6.17656e-08	0.000289061	173210000	173220000	173545000	173550000	22	1
chr2	9590000	9595000	chr2	9875000	9880000	22	5.3856e-16	4.58722e-11	9590000	9595000	9875000	9885000	36	1
chr2	101565000	101570000	chr2	101645000	101650000	16	3.24794e-07	0.00102842	101560000	101570000	101645000	101650000	32	1
chr2	166595000	166600000	chr2	166775000	166780000	14	9.5784e-08	0.000398622	166590000	166600000	166775000	166785000	26	0.5
chr2	172830000	172835000	chr2	172995000	173000000	16	3.62649e-09	2.88681e-05	172830000	172835000	172990000	173000000	27	1
chr2	117340000	117345000	chr2	117420000	117425000	24	2.92519e-12	8.2139e-08	117340000	117345000	117415000	117425000	44	1
chr2	78980000	78985000	chr2	79255000	79260000	14	1.55742e-08	9.89956e-05	78975000	78985000	79255000	79260000	27	1
chr2	11170000	11175000	chr2	11190000	11195000	27	2.41545e-07	0.000827362	11170000	11175000	11190000	11200000	51	1
chr2	127310000	127315000	chr2	127340000	127345000	24	1.47175e-08	9.44902e-05	127305000	127315000	127340000	127345000	41	1
chr2	103565000	103570000	chr2	103715000	103720000	20	2.06364e-11	3.93518e-07	103565000	103570000	103715000	103720000	20	1
chr2	90480000	90485000	chr2	90675000	90680000	11	5.8504e-06	0.00901105	90480000	90485000	90675000	90680000	11	1
chr2	173275000	173280000	chr2	173455000	173460000	14	6.75426e-08	0.000308747	173275000	173280000	173455000	173460000	14	1
chr2	166605000	166610000	chr2	166645000	166650000	19	6.59224e-07	0.00175311	166605000	166610000	166645000	166650000	19	1
chr2	75620000	75625000	chr2	75780000	75785000	13	2.09267e-07	0.000740626	75620000	75625000	75780000	75785000	13	1
chr2	103565000	103570000	chr2	103740000	103745000	13	2.4893e-06	0.0047718	103565000	103570000	103740000	103745000	13	1
chr2	92940000	92945000	chr2	93185000	93190000	12	9.91891e-07	0.00234246	92940000	92945000	93185000	93190000	12	1
chr2	150605000	150610000	chr2	150665000	150670000	17	6.66659e-07	0.00176315	150605000	150610000	150665000	150670000	17	1
chr2	155985000	155990000	chr2	156005000	156010000	18	5.10902e-06	0.00815931	155985000	155990000	156005000	156010000	18	1
chr2	22775000	22780000	chr2	22805000	22810000	20	6.52202e-06	0.00971183	22775000	22780000	22805000	22810000	20	1
chr2	166605000	166610000	chr2	166785000	166790000	12	1.66669e-06	0.0035343	166605000	166610000	166785000	166790000	12	1
chr2	166715000	166720000	chr2	166755000	166760000	16	3.95007e-06	0.00679695	166715000	166720000	166755000	166760000	16	1
chr2	33820000	33825000	chr2	33915000	33920000	13	2.94415e-07	0.000960802	33820000	33825000	33915000	33920000	13	1
chr2	70930000	70935000	chr2	71045000	71050000	20	1.33017e-10	1.81761e-06	70930000	70935000	71045000	71050000	20	1
chr2	119300000	119305000	chr2	119400000	119405000	12	4.90149e-06	0.00791195	119300000	119305000	119400000	119405000	12	1
chr2	11170000	11175000	chr2	11205000	11210000	17	1.20048e-06	0.00271705	11170000	11175000	11205000	11210000	17	1
chr2	166620000	166625000	chr2	166735000	166740000	13	3.5739e-06	0.00631118	166620000	166625000	166735000	166740000	13	1
chr2	79125000	79130000	chr2	79255000	79260000	13	3.29151e-06	0.00591469	79125000	79130000	79255000	79260000	13	1
chr2	30585000	30590000	chr2	30705000	30710000	12	3.38212e-07	0.00105264	30585000	30590000	30705000	30710000	12	1
chr2	35655000	35660000	chr2	35905000	35910000	11	1.31215e-06	0.00292318	35655000	35660000	35905000	35910000	11	1
chr2	103650000	103655000	chr2	103700000	103705000	16	5.65965e-06	0.00877011	103650000	103655000	103700000	103705000	16	1
chr2	34905000	34910000	chr2	34960000	34965000	17	7.44065e-07	0.00190319	34905000	34910000	34960000	34965000	17	1
chr2	68905000	68910000	chr2	68935000	68940000	20	2.84865e-07	0.000936816	68905000	68910000	68935000	68940000	20	1
chr2	118655000	118660000	chr2	118690000	118695000	15	2.38293e-06	0.00462696	118655000	118660000	118690000	118695000	15	1
chr2	27040000	27045000	chr2	27235000	27240000	18	6.64759e-12	1.58272e-07	27040000	27045000	27235000	27240000	18	1
chr2	172955000	172960000	chr2	172975000	172980000	30	6.83896e-08	0.000310215	172955000	172960000	172975000	172980000	30	1
chr2	172990000	172995000	chr2	173095000	173100000	12	2.11404e-06	0.00423017	172990000	172995000	173095000	173100000	12	1
chr2	166645000	166650000	chr2	166775000	166780000	17	9.38777e-09	6.39976e-05	166645000	166650000	166775000	166780000	17	1
chr2	129130000	129135000	chr2	129180000	129185000	18	9.39023e-07	0.00225725	129130000	129135000	129180000	129185000	18	1
chr2	117340000	117345000	chr2	117405000	117410000	17	1.9378e-06	0.00396763	117340000	117345000	117405000	117410000	17	1
chr2	31065000	31070000	chr2	31140000	31145000	14	4.81586e-06	0.00781321	31065000	31070000	31140000	31145000	14	1
chr2	70820000	70825000	chr2	71055000	71060000	11	5.14849e-06	0.00821025	70820000	70825000	71055000	71060000	11	1
chr2	101470000	101475000	chr2	101645000	101650000	14	5.4353e-07	0.001508	101470000	101475000	101645000	101650000	14	1
chr2	11600000	11605000	chr2	11680000	11685000	14	3.78927e-06	0.00660121	11600000	11605000	11680000	11685000	14	1
chr2	172975000	172980000	chr2	173085000	173090000	16	1.07056e-06	0.00248462	172975000	172980000	173085000	173090000	16	1
chr2	31095000	31100000	chr2	31140000	31145000	16	4.86674e-06	0.00787077	31095000	31100000	31140000	31145000	16	1
chr2	103565000	103570000	chr2	103700000	103705000	14	1.94557e-06	0.00397715	103565000	103570000	103700000	103705000	14	1
chr2	11600000	11605000	chr2	11670000	11675000	16	1.1222e-07	0.000453006	11600000	11605000	11670000	11675000	16	1
chr2	35460000	35465000	chr2	35505000	35510000	19	9.8386e-07	0.00233428	35460000	35465000	35505000	35510000	19	1
chr2	173230000	173235000	chr2	173450000	173455000	13	1.11704e-07	0.000451637	173230000	173235000	173450000	173455000	13	1
chr2	101540000	101545000	chr2	101620000	101625000	17	1.09588e-06	0.00252438	101540000	101545000	101620000	101625000	17	1
chr2	78955000	78960000	chr2	79255000	79260000	15	8.9315e-10	8.79518e-06	78955000	78960000	79255000	79260000	15	1
chr2	71450000	71455000	chr2	71545000	71550000	14	1.6006e-06	0.00342721	71450000	71455000	71545000	71550000	14	1
chr2	30645000	30650000	chr2	30690000	30695000	15	1.99273e-06	0.0040415	30645000	30650000	30690000	30695000	15	1
chr2	165820000	165825000	chr2	165910000	165915000	15	6.05488e-08	0.000284123	165820000	165825000	165910000	165915000	15	1
chr2	152670000	152675000	chr2	152830000	152835000	12	4.04404e-06	0.00691673	152670000	152675000	152830000	152835000	12	1
chr2	93070000	93075000	chr2	93190000	93195000	20	1.28664e-10	1.79554e-06	93070000	93075000	93190000	93195000	20	1
chr2	166660000	166665000	chr2	166775000	166780000	13	4.63664e-06	0.0076143	166660000	166665000	166775000	166780000	13	1
chr2	120400000	120405000	chr2	120500000	120505000	14	5.81442e-06	0.00896645	120400000	120405000	120500000	120505000	14	1
chr2	167675000	167680000	chr2	167895000	167900000	14	1.90962e-08	0.000114782	167675000	167680000	167895000	167900000	14	1
chr2	103565000	103570000	chr2	103680000	103685000	20	6.15739e-10	6.55574e-06	103565000	103570000	103680000	103685000	20	1
chr2	31965000	31970000	chr2	32130000	32135000	13	1.44851e-06	0.00317984	31965000	31970000	32130000	32135000	13	1
chr2	32710000	32715000	chr2	32760000	32765000	17	9.39201e-09	6.39976e-05	32710000	32715000	32760000	32765000	17	1
chr2	79085000	79090000	chr2	79255000	79260000	15	2.64139e-08	0.00014943	79085000	79090000	79255000	79260000	15	1
chr2	117420000	117425000	chr2	117440000	117445000	23	6.44017e-06	0.00963393	117420000	117425000	117440000	117445000	23	1
chr2	27075000	27080000	chr2	27235000	27240000	13	9.51964e-07	0.00227551	27075000	27080000	27235000	27240000	13	1
chr2	165950000	165955000	chr2	166015000	166020000	15	1.74602e-06	0.00366001	165950000	165955000	166015000	166020000	15	1
chr2	155965000	155970000	chr2	156005000	156010000	16	1.65033e-06	0.00350834	155965000	155970000	156005000	156010000	16	1
chr2	27060000	27065000	chr2	27235000	27240000	13	4.08822e-07	0.00121471	27060000	27065000	27235000	27240000	13	1
chr2	167535000	167540000	chr2	167675000	167680000	14	1.38349e-07	0.000534823	167535000	167540000	167675000	167680000	14	1
chr3	94375000	94380000	chr3	94400000	94405000	33	1.71078e-09	1.4723e-05	94375000	94380000	94395000	94405000	58	1
chr3	68970000	68975000	chr3	69000000	69005000	20	5.98155e-08	0.000283108	68970000	68975000	69000000	69010000	38	1
chr3	130895000	130900000	chr3	131110000	131115000	12	1.16285e-06	0.0026483	130895000	130900000	131105000	131115000	24	1
chr3	75635000	75640000	chr3	75720000	75725000	13	2.48275e-06	0.00476283	75635000	75640000	75720000	75725000	13	1
chr3	95975000	95980000	chr3	96020000	96025000	14	3.43692e-06	0.0061232	95975000	95980000	96020000	96025000	14	1
chr3	130935000	130940000	chr3	131110000	131115000	20	1.19197e-11	2.47626e-07	130935000	130940000	131110000	131115000	20	1
chr3	65525000	65530000	chr3	65655000	65660000	14	1.23025e-07	0.000484379	65525000	65530000	65655000	65660000	14	1
chr3	52840000	52845000	chr3	52965000	52970000	12	3.12262e-06	0.00566699	52840000	52845000	52965000	52970000	12	1
chr3	130920000	130925000	chr3	131115000	131120000	11	3.0139e-06	0.00552859	130920000	130925000	131115000	131120000	11	1
chr3	9850000	9855000	chr3	9885000	9890000	20	5.95842e-08	0.000283108	9850000	9855000	9885000	9890000	20	1
chr3	69020000	69025000	chr3	69040000	69045000	24	8.01212e-07	0.0020052	69020000	69025000	69040000	69045000	24	1
chr3	69125000	69130000	chr3	69175000	69180000	18	6.97982e-07	0.00182131	69125000	69130000	69175000	69180000	18	1
chr3	146495000	146500000	chr3	146810000	146815000	10	4.28007e-06	0.00717635	146495000	146500000	146810000	146815000	10	1
chr3	126595000	126600000	chr3	126695000	126700000	13	3.83229e-06	0.00665666	126595000	126600000	126695000	126700000	13	1
chr3	131110000	131115000	chr3	131215000	131220000	13	2.336e-06	0.00456354	131110000	131115000	131215000	131220000	13	1
chr3	96220000	96225000	chr3	96265000	96270000	17	9.08876e-07	0.00220248	96220000	96225000	96265000	96270000	17	1
chr3	94365000	94370000	chr3	94455000	94460000	19	5.20719e-10	5.61425e-06	94365000	94370000	94455000	94460000	19	1
chr3	52265000	52270000	chr3	52650000	52655000	10	5.17862e-06	0.00823957	52265000	52270000	52650000	52655000	10	1
chr3	126595000	126600000	chr3	126770000	126775000	12	1.18316e-06	0.00268738	126595000	126600000	126770000	126775000	12	1
chr3	96230000	96235000	chr3	96260000	96265000	16	4.97154e-06	0.00798467	96230000	96235000	96260000	96265000	16	1
chr3	107035000	107040000	chr3	107100000	107105000	23	1.09665e-09	1.03403e-05	107035000	107040000	107100000	107105000	23	1
chr3	102715000	102720000	chr3	102800000	102805000	21	2.76992e-12	8.13252e-08	102715000	102720000	102800000	102805000	21	1
chr3	60480000	60485000	chr3	60500000	60505000	25	4.53371e-06	0.00749447	60480000	60485000	60500000	60505000	25	1
chr3	130945000	130950000	chr3	131110000	131115000	13	6.20938e-06	0.00938298	130945000	130950000	131110000	131115000	13	1
chr3	144540000	144545000	chr3	144565000	144570000	17	6.98302e-07	0.00182131	144540000	144545000	144565000	144570000	17	1
chr3	130985000	130990000	chr3	131015000	131020000	21	1.03847e-06	0.00242778	130985000	130990000	131015000	131020000	21	1
chr3	131120000	131125000	chr3	131215000	131220000	13	5.91167e-06	0.00906717	131120000	131125000	131215000	131220000	13	1
chr3	130900000	130905000	chr3	131050000	131055000	13	1.23855e-06	0.00278348	130900000	130905000	131050000	131055000	13	1
chr3	9710000	9715000	chr3	9935000	9940000	11	5.47638e-07	0.00151282	9710000	9715000	9935000	9940000	11	1
chr3	38260000	38265000	chr3	38280000	38285000	22	3.07492e-06	0.00560831	38260000	38265000	38280000	38285000	22	1
chr3	105755000	105760000	chr3	105890000	105895000	15	1.68516e-08	0.000103262	105755000	105760000	105890000	105895000	15	1
chr3	130895000	130900000	chr3	131015000	131020000	16	1.73533e-07	0.000639859	130895000	130900000	131015000	131020000	16	1
chr3	94365000	94370000	chr3	94400000	94405000	23	9.33335e-10	9.13762e-06	94365000	94370000	94400000	94405000	23	1
chr3	89870000	89875000	chr3	89900000	89905000	15	6.28504e-06	0.00946197	89870000	89875000	89900000	89905000	15	1
chr3	52265000	52270000	chr3	52395000	52400000	17	5.21409e-09	3.89573e-05	52265000	52270000	52395000	52400000	17	1
chr3	60410000	60415000	chr3	60500000	60505000	15	1.19186e-06	0.00269992	60410000	60415000	60500000	60505000	15	1
chr3	121305000	121310000	chr3	121500000	121505000	13	1.17651e-07	0.000469733	121305000	121310000	121500000	121505000	13	1
chr3	52050000	52055000	chr3	52100000	52105000	15	5.08515e-06	0.00813645	52050000	52055000	52100000	52105000	15	1
chr3	130885000	130890000	chr3	131110000	131115000	17	2.86965e-10	3.37262e-06	130885000	130890000	131110000	131115000	17	1
chr3	88480000	88485000	chr3	88530000	88535000	17	8.31602e-08	0.000357219	88480000	88485000	88530000	88535000	17	1
chr3	52265000	52270000	chr3	52795000	52800000	11	2.05033e-07	0.00072766	52265000	52270000	52795000	52800000	11	1
chr3	65585000	65590000	chr3	65655000	65660000	14	3.04273e-06	0.00556548	65585000	65590000	65655000	65660000	14	1
chr3	95975000	95980000	chr3	96055000	96060000	14	1.12988e-06	0.00258472	95975000	95980000	96055000	96060000	14	1
chr3	52265000	52270000	chr3	52555000	52560000	12	2.83672e-07	0.000935299	52265000	52270000	52555000	52560000	12	1
chr3	68960000	68965000	chr3	69040000	69045000	16	3.55238e-08	0.000191909	68960000	68965000	69040000	69045000	16	1
chr3	127835000	127840000	chr3	127890000	127895000	18	8.02651e-08	0.000347737	127835000	127840000	127890000	127895000	18	1
chr3	130895000	130900000	chr3	130935000	130940000	25	1.66894e-08	0.000102761	130895000	130900000	130935000	130940000	25	1
chr3	21985000	21990000	chr3	22075000	22080000	14	1.0213e-06	0.00239422	21985000	21990000	22075000	22080000	14	1
chr3	94955000	94960000	chr3	95000000	95005000	19	3.69353e-08	0.000197035	94955000	94960000	95000000	95005000	19	1
chr3	37725000	37730000	chr3	37785000	37790000	13	3.74571e-06	0.00655119	37725000	37730000	37785000	37790000	13	1
chr3	105765000	105770000	chr3	105890000	105895000	13	1.81397e-06	0.00377457	105765000	105770000	105890000	105895000	13	1
chr3	38280000	38285000	chr3	38435000	38440000	15	9.41025e-10	9.14286e-06	38280000	38285000	38435000	38440000	15	1
chr4	133670000	133675000	chr4	133825000	133830000	25	1.13444e-17	1.38038e-12	133670000	133675000	133825000	133845000	70	1
chr4	133670000	133675000	chr4	133840000	133845000	13	7.22985e-08	0.000321291	133670000	133675000	133825000	133845000	70	1
chr4	133670000	133675000	chr4	133755000	133760000	25	2.88282e-15	1.93852e-10	133670000	133680000	133750000	133760000	59	0.75
chr4	133755000	133760000	chr4	133810000	133815000	27	3.6011e-14	1.95782e-09	133755000	133760000	133805000	133820000	64	1
chr4	155160000	155165000	chr4	155215000	155220000	20	4.00507e-09	3.1009e-05	155160000	155165000	155210000	155225000	48	1
chr4	59205000	59210000	chr4	59260000	59265000	16	4.69933e-07	0.00134922	59205000	59210000	59255000	59265000	30	1
chr4	47250000	47255000	chr4	47315000	47320000	16	1.50863e-06	0.00328298	47250000	47260000	47315000	47320000	32	1
chr4	149855000	149860000	chr4	149945000	149950000	16	4.9897e-08	0.000247093	149855000	149860000	149945000	149955000	32	1
chr4	133130000	133135000	chr4	133175000	133180000	18	2.48428e-07	0.000844147	133130000	133135000	133170000	133180000	36	1
chr4	144890000	144895000	chr4	145030000	145035000	13	1.4692e-06	0.00321146	144890000	144895000	145025000	145035000	25	1
chr4	47260000	47265000	chr4	47345000	47350000	14	4.68154e-07	0.00134562	47255000	47265000	47345000	47350000	28	1
chr4	40770000	40775000	chr4	40905000	40910000	18	3.29825e-11	5.85272e-07	40770000	40780000	40905000	40910000	30	1
chr4	133005000	133010000	chr4	133300000	133305000	12	1.21389e-07	0.000480004	133005000	133010000	133295000	133305000	23	1
chr4	63400000	63405000	chr4	63490000	63495000	17	4.04828e-07	0.00120867	63400000	63410000	63490000	63495000	33	1
chr4	62555000	62560000	chr4	62680000	62685000	12	1.93235e-06	0.00396413	62555000	62560000	62680000	62685000	12	1
chr4	44065000	44070000	chr4	44115000	44120000	14	9.88909e-07	0.00234161	44065000	44070000	44115000	44120000	14	1
chr4	46390000	46395000	chr4	46455000	46460000	13	3.5514e-06	0.00629319	46390000	46395000	46455000	46460000	13	1
chr4	155490000	155495000	chr4	155560000	155565000	14	3.80011e-06	0.00661014	155490000	155495000	155560000	155565000	14	1
chr4	11085000	11090000	chr4	11145000	11150000	15	2.76449e-06	0.0051713	11085000	11090000	11145000	11150000	15	1
chr4	130385000	130390000	chr4	130570000	130575000	10	4.54232e-06	0.00750281	130385000	130390000	130570000	130575000	10	1
chr4	133840000	133845000	chr4	133910000	133915000	12	4.81392e-06	0.00781321	133840000	133845000	133910000	133915000	12	1
chr4	103015000	103020000	chr4	103110000	103115000	13	5.51532e-06	0.00860911	103015000	103020000	103110000	103115000	13	1
chr4	144890000	144895000	chr4	145050000	145055000	12	6.44771e-06	0.00963487	144890000	144895000	145050000	145055000	12	1
chr4	134090000	134095000	chr4	134165000	134170000	14	1.72052e-06	0.00362141	134090000	134095000	134165000	134170000	14	1
chr4	133090000	133095000	chr4	133170000	133175000	15	1.95401e-06	0.00398565	133090000	133095000	133170000	133175000	15	1
chr4	46375000	46380000	chr4	46455000	46460000	14	2.02381e-08	0.000119708	46375000	46380000	46455000	46460000	14	1
chr4	141140000	141145000	chr4	141210000	141215000	18	6.62804e-09	4.77082e-05	141140000	141145000	141210000	141215000	18	1
chr4	150745000	150750000	chr4	150890000	150895000	16	6.86546e-10	7.18979e-06	150745000	150750000	150890000	150895000	16	1
chr4	133670000	133675000	chr4	133740000	133745000	13	3.54084e-06	0.00628076	133670000	133675000	133740000	133745000	13	1
chr4	102485000	102490000	chr4	102655000	102660000	11	1.7338e-06	0.00364036	102485000	102490000	102655000	102660000	11	1
chr4	63375000	63380000	chr4	63400000	63405000	31	8.09641e-11	1.22417e-06	63375000	63380000	63400000	63405000	31	1
chr4	102985000	102990000	chr4	103110000	103115000	26	3.86509e-16	3.52726e-11	102985000	102990000	103110000	103115000	26	1
chr4	11120000	11125000	chr4	11155000	11160000	15	1.32962e-06	0.00295182	11120000	11125000	11155000	11160000	15	1
chr4	107730000	107735000	chr4	107835000	107840000	14	6.3565e-08	0.000295857	107730000	107735000	107835000	107840000	14	1
chr4	129555000	129560000	chr4	129605000	129610000	20	2.08223e-07	0.000737954	129555000	129560000	129605000	129610000	20	1
chr4	133105000	133110000	chr4	133300000	133305000	12	8.31181e-07	0.00205803	133105000	133110000	133300000	133305000	12	1
chr4	129555000	129560000	chr4	129585000	129590000	22	3.49572e-06	0.00621607	129555000	129560000	129585000	129590000	22	1
chr4	40770000	40775000	chr4	40885000	40890000	13	1.42033e-06	0.00312603	40770000	40775000	40885000	40890000	13	1
chr4	140825000	140830000	chr4	140945000	140950000	13	9.09094e-07	0.00220248	140825000	140830000	140945000	140950000	13	1
chr4	43440000	43445000	chr4	43480000	43485000	27	1.499e-10	2.01597e-06	43440000	43445000	43480000	43485000	27	1
chr4	133670000	133675000	chr4	133815000	133820000	14	3.33245e-07	0.0010461	133670000	133675000	133815000	133820000	14	1
chr4	133615000	133620000	chr4	133820000	133825000	10	5.51498e-06	0.00860911	133615000	133620000	133820000	133825000	10	1
chr4	133240000	133245000	chr4	133275000	133280000	17	3.66945e-06	0.00645314	133240000	133245000	133275000	133280000	17	1
chr4	41140000	41145000	chr4	41275000	41280000	11	5.07533e-06	0.00812582	41140000	41145000	41275000	41280000	11	1
chr4	11090000	11095000	chr4	11155000	11160000	16	1.3604e-08	8.80049e-05	11090000	11095000	11155000	11160000	16	1
chr4	149855000	149860000	chr4	149890000	149895000	17	1.16109e-07	0.000466495	149855000	149860000	149890000	149895000	17	1
chr4	144890000	144895000	chr4	145040000	145045000	19	4.58935e-12	1.17568e-07	144890000	144895000	145040000	145045000	19	1
chr4	129735000	129740000	chr4	129770000	129775000	20	4.02303e-07	0.00120706	129735000	129740000	129770000	129775000	20	1
chr4	133755000	133760000	chr4	133775000	133780000	26	3.54134e-08	0.000191909	133755000	133760000	133775000	133780000	26	1
chr4	133130000	133135000	chr4	133195000	133200000	17	3.56192e-08	0.000192018	133130000	133135000	133195000	133200000	17	1
chr4	103065000	103070000	chr4	103110000	103115000	21	1.6155e-08	0.000100694	103065000	103070000	103110000	103115000	21	1
chr4	133055000	133060000	chr4	133090000	133095000	23	1.69593e-11	3.283e-07	133055000	133060000	133090000	133095000	23	1
chr4	107250000	107255000	chr4	107345000	107350000	13	5.03115e-06	0.00807026	107250000	107255000	107345000	107350000	13	1
chr4	133005000	133010000	chr4	133195000	133200000	12	7.74754e-07	0.00195733	133005000	133010000	133195000	133200000	12	1
chr4	133840000	133845000	chr4	133870000	133875000	16	1.58142e-06	0.0034072	133840000	133845000	133870000	133875000	16	1
chr4	134390000	134395000	chr4	134475000	134480000	22	1.08156e-13	5.11792e-09	134390000	134395000	134475000	134480000	22	1
chr4	132945000	132950000	chr4	132990000	132995000	16	1.07304e-06	0.00248811	132945000	132950000	132990000	132995000	16	1
chr4	47320000	47325000	chr4	47345000	47350000	21	6.51603e-08	0.000301634	47320000	47325000	47345000	47350000	21	1
chr4	47295000	47300000	chr4	47315000	47320000	22	3.24251e-06	0.00583896	47295000	47300000	47315000	47320000	22	1
chr4	155095000	155100000	chr4	155220000	155225000	12	6.34064e-06	0.0095306	155095000	155100000	155220000	155225000	12	1
chr4	129555000	129560000	chr4	129595000	129600000	19	8.66225e-07	0.00212218	129555000	129560000	129595000	129600000	19	1
chr4	63415000	63420000	chr4	63490000	63495000	21	8.2089e-11	1.23388e-06	63415000	63420000	63490000	63495000	21	1
chr4	129555000	129560000	chr4	129575000	129580000	26	9.01924e-09	6.1787e-05	129555000	129560000	129575000	129580000	26	1
chr4	133755000	133760000	chr4	133825000	133830000	24	9.1377e-12	2.04796e-07	133755000	133760000	133825000	133830000	24	1
chr4	135065000	135070000	chr4	135140000	135145000	15	1.87663e-07	0.0006773	135065000	135070000	135140000	135145000	15	1
chr4	156030000	156035000	chr4	156105000	156110000	15	3.14272e-07	0.00100759	156030000	156035000	156105000	156110000	15	1
chr4	47245000	47250000	chr4	47345000	47350000	14	2.69306e-07	0.000897195	47245000	47250000	47345000	47350000	14	1
chr4	133590000	133595000	chr4	133825000	133830000	11	2.17692e-06	0.00432451	133590000	133595000	133825000	133830000	11	1
chr4	46385000	46390000	chr4	46445000	46450000	19	8.62809e-09	6.01797e-05	46385000	46390000	46445000	46450000	19	1
chr4	43440000	43445000	chr4	43560000	43565000	16	2.13699e-07	0.000751112	43440000	43445000	43560000	43565000	16	1
chr4	135505000	135510000	chr4	135665000	135670000	11	2.74976e-06	0.0051513	135505000	135510000	135665000	135670000	11	1
chr4	62555000	62560000	chr4	62695000	62700000	15	8.91196e-09	6.15471e-05	62555000	62560000	62695000	62700000	15	1
chr4	134035000	134040000	chr4	134225000	134230000	11	3.0614e-06	0.00559361	134035000	134040000	134225000	134230000	11	1
chr4	128980000	128985000	chr4	129005000	129010000	16	3.1073e-06	0.00564412	128980000	128985000	129005000	129010000	16	1
chr4	156030000	156035000	chr4	156070000	156075000	17	1.90317e-06	0.00392288	156030000	156035000	156070000	156075000	17	1
chr4	155480000	155485000	chr4	155575000	155580000	16	2.56861e-08	0.000147163	155480000	155485000	155575000	155580000	16	1
chr4	103045000	103050000	chr4	103110000	103115000	14	5.74263e-06	0.00887717	103045000	103050000	103110000	103115000	14	1
chr5	137700000	137705000	chr5	137740000	137745000	26	5.56487e-11	9.17401e-07	137685000	137705000	137740000	137750000	80	0.5
chr5	137685000	137690000	chr5	137745000	137750000	17	1.71601e-06	0.00361787	137685000	137705000	137740000	137750000	80	0.5
chr5	137680000	137685000	chr5	137720000	137725000	19	1.40003e-08	9.01122e-05	137680000	137690000	137715000	137725000	57	0.75
chr5	137650000	137655000	chr5	137745000	137750000	15	3.45201e-07	0.00106768	137650000	137660000	137740000	137750000	45	0.75
chr5	134180000	134185000	chr5	134370000	134375000	21	7.5295e-13	2.78839e-08	134175000	134190000	134370000	134375000	49	1
chr5	64495000	64500000	chr5	64805000	64810000	14	6.93626e-09	4.96471e-05	64495000	64510000	64805000	64810000	38	1
chr5	136565000	136570000	chr5	136660000	136665000	20	1.29293e-10	1.79554e-06	136565000	136575000	136655000	136665000	54	0.75
chr5	93205000	93210000	chr5	93265000	93270000	31	1.22582e-18	2.23736e-13	93200000	93215000	93265000	93270000	64	1
chr5	136565000	136570000	chr5	136620000	136625000	50	3.74003e-34	4.77839e-28	136565000	136575000	136620000	136630000	100	0.75
chr5	115510000	115515000	chr5	115535000	115540000	23	1.57492e-08	9.98595e-05	115510000	115515000	115530000	115540000	42	1
chr5	137670000	137675000	chr5	137745000	137750000	18	1.99143e-10	2.53167e-06	137670000	137680000	137745000	137750000	32	1
chr5	140540000	140545000	chr5	140615000	140620000	19	2.78452e-10	3.30939e-06	140540000	140550000	140615000	140620000	34	1
chr5	137650000	137655000	chr5	137760000	137765000	20	3.80325e-10	4.30014e-06	137650000	137655000	137755000	137765000	33	1
chr5	140565000	140570000	chr5	140615000	140620000	15	6.07652e-07	0.00164657	140565000	140575000	140610000	140620000	31	0.5
chr5	124050000	124055000	chr5	124070000	124075000	22	1.49878e-06	0.00326495	124045000	124055000	124070000	124080000	41	0.5
chr5	124185000	124190000	chr5	124225000	124230000	20	1.92061e-08	0.000114782	124185000	124190000	124225000	124235000	40	1
chr5	136565000	136570000	chr5	136700000	136705000	17	4.93662e-10	5.34508e-06	136565000	136570000	136700000	136710000	33	1
chr5	36320000	36325000	chr5	36395000	36400000	19	3.93381e-10	4.40875e-06	36315000	36325000	36395000	36400000	31	1
chr5	140210000	140215000	chr5	140290000	140295000	18	2.39879e-08	0.000138992	140205000	140215000	140285000	140295000	35	0.5
chr5	124185000	124190000	chr5	124245000	124250000	19	1.53725e-08	9.82022e-05	124185000	124190000	124245000	124255000	33	1
chr5	105510000	105515000	chr5	105650000	105655000	16	4.93636e-08	0.000245882	105510000	105515000	105650000	105655000	16	1
chr5	105405000	105410000	chr5	105685000	105690000	16	4.33394e-11	7.43246e-07	105405000	105410000	105685000	105690000	16	1
chr5	148955000	148960000	chr5	149360000	149365000	10	6.32925e-06	0.00951909	148955000	148960000	149360000	149365000	10	1
chr5	120620000	120625000	chr5	120645000	120650000	24	1.0088e-07	0.000416439	120620000	120625000	120645000	120650000	24	1
chr5	35890000	35895000	chr5	35970000	35975000	16	2.09639e-08	0.000123146	35890000	35895000	35970000	35975000	16	1
chr5	122275000	122280000	chr5	122315000	122320000	18	2.74075e-07	0.000907171	122275000	122280000	122315000	122320000	18	1
chr5	136345000	136350000	chr5	136665000	136670000	10	3.10778e-06	0.00564412	136345000	136350000	136665000	136670000	10	1
chr5	137655000	137660000	chr5	137720000	137725000	13	5.02512e-06	0.00806565	137655000	137660000	137720000	137725000	13	1
chr5	137675000	137680000	chr5	137760000	137765000	18	3.82232e-09	2.98687e-05	137675000	137680000	137760000	137765000	18	1
chr5	124645000	124650000	chr5	124710000	124715000	11	4.74933e-06	0.00773968	124645000	124650000	124710000	124715000	11	1
chr5	115490000	115495000	chr5	115555000	115560000	14	6.67631e-06	0.00986683	115490000	115495000	115555000	115560000	14	1
chr5	124165000	124170000	chr5	124240000	124245000	13	4.19567e-06	0.00707194	124165000	124170000	124240000	124245000	13	1
chr5	23415000	23420000	chr5	23470000	23475000	16	2.99431e-07	0.000968515	23415000	23420000	23470000	23475000	16	1
chr5	64495000	64500000	chr5	64615000	64620000	14	7.78043e-07	0.00196259	64495000	64500000	64615000	64620000	14	1
chr5	149065000	149070000	chr5	149360000	149365000	15	1.7156e-10	2.23831e-06	149065000	149070000	149360000	149365000	15	1
chr5	134250000	134255000	chr5	134280000	134285000	15	3.17519e-06	0.00574201	134250000	134255000	134280000	134285000	15	1
chr5	149065000	149070000	chr5	149330000	149335000	11	2.72408e-06	0.00511068	149065000	149070000	149330000	149335000	11	1
chr5	111415000	111420000	chr5	111680000	111685000	14	8.69219e-09	6.03556e-05	111415000	111420000	111680000	111685000	14	1
chr5	65820000	65825000	chr5	65890000	65895000	17	2.94099e-07	0.000960802	65820000	65825000	65890000	65895000	17	1
chr5	64380000	64385000	chr5	64805000	64810000	11	5.62489e-07	0.00154384	64380000	64385000	64805000	64810000	11	1
chr5	137700000	137705000	chr5	137730000	137735000	17	5.58999e-06	0.00869636	137700000	137705000	137730000	137735000	17	1
chr5	30280000	30285000	chr5	30340000	30345000	16	1.20411e-07	0.000477026	30280000	30285000	30340000	30345000	16	1
chr5	140565000	140570000	chr5	140595000	140600000	16	2.23517e-06	0.00439342	140565000	140570000	140595000	140600000	16	1
chr5	134385000	134390000	chr5	134470000	134475000	14	6.5294e-06	0.00971716	134385000	134390000	134470000	134475000	14	1
chr5	67750000	67755000	chr5	68010000	68015000	10	1.45787e-06	0.00319764	67750000	67755000	68010000	68015000	10	1
chr5	65790000	65795000	chr5	65935000	65940000	12	5.63674e-06	0.00875054	65790000	65795000	65935000	65940000	12	1
chr5	105510000	105515000	chr5	105640000	105645000	13	5.43158e-06	0.00851481	105510000	105515000	105640000	105645000	13	1
chr5	113770000	113775000	chr5	113825000	113830000	19	7.50359e-07	0.00191354	113770000	113775000	113825000	113830000	19	1
chr5	134370000	134375000	chr5	134470000	134475000	17	2.75138e-08	0.000154857	134370000	134375000	134470000	134475000	17	1
chr5	23415000	23420000	chr5	23450000	23455000	16	4.16214e-06	0.00702932	23415000	23420000	23450000	23455000	16	1
chr5	140205000	140210000	chr5	140255000	140260000	19	4.95862e-08	0.000246031	140205000	140210000	140255000	140260000	19	1
chr5	64650000	64655000	chr5	64810000	64815000	12	5.64564e-06	0.00875903	64650000	64655000	64810000	64815000	12	1
chr5	140230000	140235000	chr5	140255000	140260000	16	3.3564e-06	0.00602282	140230000	140235000	140255000	140260000	16	1
chr5	36480000	36485000	chr5	36575000	36580000	15	2.15892e-07	0.000757778	36480000	36485000	36575000	36580000	15	1
chr5	149010000	149015000	chr5	149360000	149365000	11	1.48791e-06	0.00324681	149010000	149015000	149360000	149365000	11	1
chr5	137685000	137690000	chr5	137730000	137735000	16	4.61346e-06	0.00758324	137685000	137690000	137730000	137735000	16	1
chr5	140210000	140215000	chr5	140265000	140270000	15	1.9123e-06	0.0039375	140210000	140215000	140265000	140270000	15	1
chr5	123075000	123080000	chr5	123135000	123140000	15	1.77306e-06	0.00370756	123075000	123080000	123135000	123140000	15	1
chr5	34170000	34175000	chr5	34245000	34250000	15	3.79739e-06	0.00660991	34170000	34175000	34245000	34250000	15	1
chr5	123130000	123135000	chr5	123160000	123165000	19	3.16538e-07	0.00100968	123130000	123135000	123160000	123165000	19	1
chr5	142890000	142895000	chr5	142930000	142935000	20	4.49426e-08	0.000230141	142890000	142895000	142930000	142935000	20	1
chr5	136620000	136625000	chr5	136660000	136665000	20	2.14737e-08	0.000125851	136620000	136625000	136660000	136665000	20	1
chr5	64625000	64630000	chr5	64805000	64810000	20	2.44077e-12	7.51424e-08	64625000	64630000	64805000	64810000	20	1
chr5	25495000	25500000	chr5	25530000	25535000	17	5.37298e-06	0.00847493	25495000	25500000	25530000	25535000	17	1
chr5	134270000	134275000	chr5	134330000	134335000	15	9.1009e-07	0.00220248	134270000	134275000	134330000	134335000	15	1
chr5	65830000	65835000	chr5	65955000	65960000	17	6.04471e-09	4.42574e-05	65830000	65835000	65955000	65960000	17	1
chr5	123990000	123995000	chr5	124090000	124095000	12	3.95501e-06	0.00680088	123990000	123995000	124090000	124095000	12	1
chr5	65830000	65835000	chr5	65940000	65945000	19	5.84118e-11	9.50686e-07	65830000	65835000	65940000	65945000	19	1
chr5	122265000	122270000	chr5	122340000	122345000	13	3.10069e-06	0.00564323	122265000	122270000	122340000	122345000	13	1
chr5	135615000	135620000	chr5	135765000	135770000	15	1.51844e-09	1.34845e-05	135615000	135620000	135765000	135770000	15	1
chr5	136345000	136350000	chr5	136565000	136570000	11	1.92037e-06	0.00394545	136345000	136350000	136565000	136570000	11	1
chr5	65860000	65865000	chr5	65915000	65920000	19	6.05071e-08	0.000284123	65860000	65865000	65915000	65920000	19	1
chr5	139835000	139840000	chr5	139920000	139925000	11	2.66246e-06	0.00502774	139835000	139840000	139920000	139925000	11	1
chr5	123065000	123070000	chr5	123135000	123140000	18	1.43904e-10	1.94558e-06	123065000	123070000	123135000	123140000	18	1
chr5	123065000	123070000	chr5	123170000	123175000	14	3.3401e-07	0.00104722	123065000	123070000	123170000	123175000	14	1
chr5	149080000	149085000	chr5	149120000	149125000	17	2.06821e-06	0.00416455	149080000	149085000	149120000	149125000	17	1
chr5	136400000	136405000	chr5	136565000	136570000	12	4.33624e-06	0.00724673	136400000	136405000	136565000	136570000	12	1
chr5	107595000	107600000	chr5	107715000	107720000	13	2.44069e-06	0.00470689	107595000	107600000	107715000	107720000	13	1
chr5	65830000	65835000	chr5	65910000	65915000	14	1.62013e-06	0.00345565	65830000	65835000	65910000	65915000	14	1
chr5	123065000	123070000	chr5	123120000	123125000	15	9.06776e-08	0.000381722	123065000	123070000	123120000	123125000	15	1
chr5	128785000	128790000	chr5	128810000	128815000	10	4.56944e-06	0.00753545	128785000	128790000	128810000	128815000	10	1
chr5	140195000	140200000	chr5	140265000	140270000	13	6.75387e-06	0.00995267	140195000	140200000	140265000	140270000	13	1
chr5	134370000	134375000	chr5	134480000	134485000	18	2.36402e-09	1.98055e-05	134370000	134375000	134480000	134485000	18	1
chr5	137665000	137670000	chr5	137755000	137760000	12	5.59164e-06	0.00869636	137665000	137670000	137755000	137760000	12	1
chr5	125405000	125410000	chr5	125465000	125470000	18	1.9696e-06	0.00400705	125405000	125410000	125465000	125470000	18	1
chr6	71300000	71305000	chr6	71395000	71400000	25	6.18093e-13	2.32263e-08	71290000	71315000	71390000	71400000	106	0.6
chr6	71325000	71330000	chr6	71395000	71400000	26	4.23328e-13	1.69018e-08	71320000	71340000	71390000	71400000	113	0.625
chr6	124850000	124855000	chr6	124930000	124935000	20	6.84775e-11	1.07349e-06	124845000	124865000	124930000	124935000	67	1
chr6	124880000	124885000	chr6	124930000	124935000	20	4.95085e-08	0.000246031	124870000	124890000	124930000	124935000	74	1
chr6	71350000	71355000	chr6	71390000	71395000	24	8.00009e-09	5.64706e-05	71350000	71365000	71390000	71400000	89	0.666667
chr6	71330000	71335000	chr6	71370000	71375000	19	6.50556e-08	0.000301634	71330000	71345000	71370000	71380000	84	0.666667
chr6	41110000	41115000	chr6	41555000	41560000	26	1.88655e-23	5.35628e-18	41105000	41125000	41555000	41560000	68	1
chr6	143110000	143115000	chr6	143160000	143165000	20	1.09511e-08	7.28726e-05	143110000	143115000	143160000	143175000	55	1
chr6	136420000	136425000	chr6	136550000	136555000	19	1.543e-10	2.06234e-06	136420000	136425000	136550000	136560000	35	1
chr6	71370000	71375000	chr6	71390000	71395000	28	2.70747e-10	3.24803e-06	71370000	71375000	71390000	71400000	53	1
chr6	125215000	125220000	chr6	125270000	125275000	25	1.03069e-11	2.1913e-07	125215000	125220000	125265000	125275000	43	1
chr6	48705000	48710000	chr6	48735000	48740000	40	3.58452e-18	5.38789e-13	48705000	48715000	48730000	48740000	60	0.5
chr6	136465000	136470000	chr6	136515000	136520000	31	5.51647e-15	3.43806e-10	136465000	136475000	136515000	136520000	51	1
chr6	41555000	41560000	chr6	41600000	41605000	19	2.1798e-06	0.00432451	41555000	41560000	41600000	41605000	19	1
chr6	54720000	54725000	chr6	54815000	54820000	13	4.53292e-06	0.00749447	54720000	54725000	54815000	54820000	13	1
chr6	145090000	145095000	chr6	145120000	145125000	19	4.61476e-06	0.00758324	145090000	145095000	145120000	145125000	19	1
chr6	136420000	136425000	chr6	136515000	136520000	17	9.80795e-09	6.60869e-05	136420000	136425000	136515000	136520000	17	1
chr6	124845000	124850000	chr6	124910000	124915000	15	8.32328e-08	0.000357219	124845000	124850000	124910000	124915000	15	1
chr6	128840000	128845000	chr6	129240000	129245000	14	1.62201e-09	1.42428e-05	128840000	128845000	129240000	129245000	14	1
chr6	8360000	8365000	chr6	8510000	8515000	12	1.93757e-06	0.00396763	8360000	8365000	8510000	8515000	12	1
chr6	41535000	41540000	chr6	41555000	41560000	29	6.65845e-09	4.77925e-05	41535000	41540000	41555000	41560000	29	1
chr6	124910000	124915000	chr6	124930000	124935000	20	2.29754e-06	0.00449528	124910000	124915000	124930000	124935000	20	1
chr6	103305000	103310000	chr6	103510000	103515000	10	5.80002e-06	0.00894963	103305000	103310000	103510000	103515000	10	1
chr6	124900000	124905000	chr6	124930000	124935000	21	4.06623e-06	0.00693777	124900000	124905000	124930000	124935000	21	1
chr6	135245000	135250000	chr6	135360000	135365000	14	5.52291e-07	0.00152238	135245000	135250000	135360000	135365000	14	1
chr6	120040000	120045000	chr6	120155000	120160000	13	2.6005e-07	0.000872868	120040000	120045000	120155000	120160000	13	1
chr6	71155000	71160000	chr6	71395000	71400000	11	5.48922e-06	0.00858411	71155000	71160000	71395000	71400000	11	1
chr6	134870000	134875000	chr6	134945000	134950000	17	5.78312e-08	0.00027725	134870000	134875000	134945000	134950000	17	1
chr6	136420000	136425000	chr6	136465000	136470000	19	4.71211e-06	0.00769866	136420000	136425000	136465000	136470000	19	1
chr6	136855000	136860000	chr6	136940000	136945000	15	6.80444e-07	0.00179065	136855000	136860000	136940000	136945000	15	1
chr6	70820000	70825000	chr6	70840000	70845000	18	4.13001e-06	0.00701214	70820000	70825000	70840000	70845000	18	1
chr6	145090000	145095000	chr6	145245000	145250000	13	5.48315e-07	0.00151306	145090000	145095000	145245000	145250000	13	1
chr6	125215000	125220000	chr6	125235000	125240000	27	9.6263e-07	0.0022922	125215000	125220000	125235000	125240000	27	1
chr6	48690000	48695000	chr6	48735000	48740000	17	6.49946e-06	0.00968952	48690000	48695000	48735000	48740000	17	1
chr6	128760000	128765000	chr6	128835000	128840000	16	3.46751e-07	0.00106768	128760000	128765000	128835000	128840000	16	1
chr6	8485000	8490000	chr6	8505000	8510000	20	4.29103e-07	0.00125311	8485000	8490000	8505000	8510000	20	1
chr6	108835000	108840000	chr6	108860000	108865000	21	6.01478e-06	0.0091648	108835000	108840000	108860000	108865000	21	1
chr6	52835000	52840000	chr6	52910000	52915000	14	5.16367e-06	0.00822604	52835000	52840000	52910000	52915000	14	1
chr6	51210000	51215000	chr6	51580000	51585000	10	2.06009e-06	0.00415475	51210000	51215000	51580000	51585000	10	1
chr6	8290000	8295000	chr6	8505000	8510000	11	1.97514e-06	0.0040144	8290000	8295000	8505000	8510000	11	1
chr6	145090000	145095000	chr6	145185000	145190000	17	6.97918e-08	0.000313421	145090000	145095000	145185000	145190000	17	1
chr6	86800000	86805000	chr6	86925000	86930000	12	3.1549e-07	0.0010095	86800000	86805000	86925000	86930000	12	1
chr6	41135000	41140000	chr6	41555000	41560000	22	1.02144e-18	2.17504e-13	41135000	41140000	41555000	41560000	22	1
chr6	48645000	48650000	chr6	48735000	48740000	25	4.4113e-13	1.72982e-08	48645000	48650000	48735000	48740000	25	1
chr6	71300000	71305000	chr6	71370000	71375000	20	6.05992e-08	0.000284123	71300000	71305000	71370000	71375000	20	1
chr6	71315000	71320000	chr6	71370000	71375000	17	1.85895e-06	0.00384722	71315000	71320000	71370000	71375000	17	1
chr6	71350000	71355000	chr6	71370000	71375000	29	3.27001e-08	0.00018047	71350000	71355000	71370000	71375000	29	1
chr6	86810000	86815000	chr6	86925000	86930000	16	2.91762e-09	2.38952e-05	86810000	86815000	86925000	86930000	16	1
chr6	29205000	29210000	chr6	29240000	29245000	21	8.99488e-08	0.000380535	29205000	29210000	29240000	29245000	21	1
chr6	115950000	115955000	chr6	115975000	115980000	17	3.16704e-06	0.00573132	115950000	115955000	115975000	115980000	17	1
chr6	41045000	41050000	chr6	41555000	41560000	15	5.01385e-11	8.37367e-07	41045000	41050000	41555000	41560000	15	1
chr6	136420000	136425000	chr6	136805000	136810000	12	1.31072e-07	0.000512118	136420000	136425000	136805000	136810000	12	1
chr6	71270000	71275000	chr6	71395000	71400000	15	4.13358e-07	0.00122676	71270000	71275000	71395000	71400000	15	1
chr6	30300000	30305000	chr6	30345000	30350000	17	4.88559e-08	0.000243828	30300000	30305000	30345000	30350000	17	1
chr6	136825000	136830000	chr6	136855000	136860000	23	1.74234e-10	2.25997e-06	136825000	136830000	136855000	136860000	23	1
chr6	71330000	71335000	chr6	71350000	71355000	26	1.60143e-06	0.00342721	71330000	71335000	71350000	71355000	26	1
chr6	124710000	124715000	chr6	124740000	124745000	36	2.22996e-13	9.49688e-09	124710000	124715000	124740000	124745000	36	1
chr6	48675000	48680000	chr6	48735000	48740000	20	2.04063e-10	2.56187e-06	48675000	48680000	48735000	48740000	20	1
chr6	99275000	99280000	chr6	99450000	99455000	11	6.104e-06	0.00926759	99275000	99280000	99450000	99455000	11	1
chr6	136515000	136520000	chr6	136550000	136555000	19	6.66138e-06	0.00985617	136515000	136520000	136550000	136555000	19	1
chr6	124710000	124715000	chr6	124790000	124795000	13	3.3763e-06	0.0060427	124710000	124715000	124790000	124795000	13	1
chr6	125095000	125100000	chr6	125115000	125120000	22	3.06423e-06	0.00559361	125095000	125100000	125115000	125120000	22	1
chr6	50300000	50305000	chr6	50535000	50540000	11	1.01677e-06	0.00238577	50300000	50305000	50535000	50540000	11	1
chr6	48675000	48680000	chr6	48770000	48775000	16	9.10719e-08	0.000382752	48675000	48680000	48770000	48775000	16	1
chr7	73535000	73540000	chr7	73615000	73620000	33	1.87913e-19	4.36516e-14	73535000	73565000	73615000	73620000	143	1
chr7	73555000	73560000	chr7	73615000	73620000	27	2.33857e-12	7.28739e-08	73535000	73565000	73615000	73620000	143	1
chr7	126700000	126705000	chr7	126755000	126760000	21	9.45955e-09	6.42864e-05	126700000	126705000	126745000	126760000	53	1
chr7	45735000	45740000	chr7	45800000	45805000	30	4.87616e-18	6.92216e-13	45730000	45740000	45795000	45805000	62	0.75
chr7	28795000	28800000	chr7	28865000	28870000	21	4.1078e-11	7.1405e-07	28785000	28800000	28865000	28870000	55	1
chr7	114065000	114070000	chr7	114195000	114200000	13	4.65557e-07	0.0013405	114065000	114070000	114195000	114205000	26	1
chr7	58655000	58660000	chr7	58745000	58750000	20	1.09358e-11	2.29048e-07	58655000	58660000	58745000	58755000	36	1
chr7	63855000	63860000	chr7	63935000	63940000	16	4.22451e-08	0.000219852	63855000	63860000	63935000	63945000	31	1
chr7	24905000	24910000	chr7	24945000	24950000	20	1.10109e-07	0.000446598	24900000	24910000	24945000	24955000	38	0.5
chr7	73550000	73555000	chr7	73595000	73600000	23	1.16035e-09	1.09008e-05	73550000	73560000	73595000	73600000	45	1
chr7	125485000	125490000	chr7	125635000	125640000	14	3.84194e-07	0.00116388	125485000	125495000	125635000	125640000	27	1
chr7	122350000	122355000	chr7	122390000	122395000	16	6.37342e-06	0.00956397	122350000	122355000	122390000	122395000	16	1
chr7	24440000	24445000	chr7	24470000	24475000	17	1.40941e-06	0.00311004	24440000	24445000	24470000	24475000	17	1
chr7	27335000	27340000	chr7	27385000	27390000	14	3.7861e-06	0.00660121	27335000	27340000	27385000	27390000	14	1
chr7	68130000	68135000	chr7	68275000	68280000	14	1.54588e-07	0.000581756	68130000	68135000	68275000	68280000	14	1
chr7	45460000	45465000	chr7	45525000	45530000	15	4.72978e-06	0.00771765	45460000	45465000	45525000	45530000	15	1
chr7	126760000	126765000	chr7	126785000	126790000	22	5.99319e-06	0.00914737	126760000	126765000	126785000	126790000	22	1
chr7	125485000	125490000	chr7	125550000	125555000	18	7.38593e-07	0.00189649	125485000	125490000	125550000	125555000	18	1
chr7	127135000	127140000	chr7	127230000	127235000	15	1.74898e-06	0.0036632	127135000	127140000	127230000	127235000	15	1
chr7	28820000	28825000	chr7	28865000	28870000	19	2.20161e-06	0.00435089	28820000	28825000	28865000	28870000	19	1
chr7	125455000	125460000	chr7	125565000	125570000	14	4.65847e-07	0.0013405	125455000	125460000	125565000	125570000	14	1
chr7	31135000	31140000	chr7	31175000	31180000	17	1.92256e-08	0.000114782	31135000	31140000	31175000	31180000	17	1
chr7	141095000	141100000	chr7	141175000	141180000	16	3.62467e-07	0.00110657	141095000	141100000	141175000	141180000	16	1
chr7	114290000	114295000	chr7	114480000	114485000	14	3.4137e-08	0.00018687	114290000	114295000	114480000	114485000	14	1
chr7	67370000	67375000	chr7	67420000	67425000	23	5.59328e-09	4.16686e-05	67370000	67375000	67420000	67425000	23	1
chr7	135540000	135545000	chr7	135635000	135640000	13	1.7013e-06	0.0035928	135540000	135545000	135635000	135640000	13	1
chr7	73535000	73540000	chr7	73595000	73600000	19	2.00236e-07	0.000711622	73535000	73540000	73595000	73600000	19	1
chr7	127215000	127220000	chr7	127250000	127255000	17	3.37303e-06	0.0060427	127215000	127220000	127250000	127255000	17	1
chr7	126260000	126265000	chr7	126285000	126290000	19	9.83337e-08	0.000408567	126260000	126265000	126285000	126290000	19	1
chr7	142440000	142445000	chr7	142495000	142500000	17	1.82485e-07	0.000663295	142440000	142445000	142495000	142500000	17	1
chr7	73515000	73520000	chr7	73615000	73620000	13	3.5612e-06	0.00630182	73515000	73520000	73615000	73620000	13	1
chr7	128460000	128465000	chr7	128685000	128690000	11	2.5554e-06	0.00487658	128460000	128465000	128685000	128690000	11	1
chr7	68195000	68200000	chr7	68300000	68305000	13	1.41887e-06	0.00312552	68195000	68200000	68300000	68305000	13	1
chr7	19800000	19805000	chr7	19850000	19855000	14	4.95447e-06	0.00796557	19800000	19805000	19850000	19855000	14	1
chr7	101450000	101455000	chr7	101500000	101505000	17	6.56434e-09	4.73831e-05	101450000	101455000	101500000	101505000	17	1
chr7	80780000	80785000	chr7	80800000	80805000	18	1.67595e-06	0.00354805	80780000	80785000	80800000	80805000	18	1
chr7	29380000	29385000	chr7	29520000	29525000	12	6.26042e-07	0.00167872	29380000	29385000	29520000	29525000	12	1
chr7	125470000	125475000	chr7	125635000	125640000	13	6.24884e-07	0.00167872	125470000	125475000	125635000	125640000	13	1
chr7	6355000	6360000	chr7	7295000	7300000	11	5.08318e-08	0.000250267	6355000	6360000	7295000	7300000	11	1
chr7	99885000	99890000	chr7	99905000	99910000	27	1.70434e-07	0.000630252	99885000	99890000	99905000	99910000	27	1
chr7	58580000	58585000	chr7	58745000	58750000	13	2.4926e-07	0.000845851	58580000	58585000	58745000	58750000	13	1
chr7	73525000	73530000	chr7	73615000	73620000	15	3.57883e-06	0.00631552	73525000	73530000	73615000	73620000	15	1
chr7	120980000	120985000	chr7	121030000	121035000	17	9.50566e-07	0.00227551	120980000	120985000	121030000	121035000	17	1
chr7	35645000	35650000	chr7	35755000	35760000	14	3.87534e-08	0.000205446	35645000	35650000	35755000	35760000	14	1
chr7	80655000	80660000	chr7	80675000	80680000	16	5.91979e-06	0.00907417	80655000	80660000	80675000	80680000	16	1
chr7	67420000	67425000	chr7	67485000	67490000	16	2.65068e-06	0.00501747	67420000	67425000	67485000	67490000	16	1
chr7	29210000	29215000	chr7	29300000	29305000	11	5.73597e-06	0.00887224	29210000	29215000	29300000	29305000	11	1
chr7	127015000	127020000	chr7	127100000	127105000	15	9.95641e-07	0.00234915	127015000	127020000	127100000	127105000	15	1
chr7	45870000	45875000	chr7	45935000	45940000	17	8.04271e-08	0.000347737	45870000	45875000	45935000	45940000	17	1
chr7	120835000	120840000	chr7	120915000	120920000	16	2.21562e-06	0.00436839	120835000	120840000	120915000	120920000	16	1
chr7	125475000	125480000	chr7	125550000	125555000	18	2.04504e-08	0.000120684	125475000	125480000	125550000	125555000	18	1
chr7	16310000	16315000	chr7	16335000	16340000	16	1.10518e-06	0.0025396	16310000	16315000	16335000	16340000	16	1
chr7	24880000	24885000	chr7	24900000	24905000	22	1.99907e-06	0.00405088	24880000	24885000	24900000	24905000	22	1
chr7	67420000	67425000	chr7	67500000	67505000	25	3.7544e-15	2.45987e-10	67420000	67425000	67500000	67505000	25	1
chr7	126265000	126270000	chr7	126300000	126305000	16	6.09498e-06	0.00926491	126265000	126270000	126300000	126305000	16	1
chr7	80340000	80345000	chr7	80370000	80375000	24	3.27814e-08	0.000180528	80340000	80345000	80370000	80375000	24	1
chr7	28805000	28810000	chr7	28865000	28870000	20	4.11609e-08	0.000215086	28805000	28810000	28865000	28870000	20	1
chr7	126395000	126400000	chr7	126525000	126530000	11	5.42817e-06	0.00851468	126395000	126400000	126525000	126530000	11	1
chr7	24880000	24885000	chr7	24970000	24975000	14	6.52093e-07	0.00173751	24880000	24885000	24970000	24975000	14	1
chr7	19930000	19935000	chr7	19950000	19955000	20	4.85689e-08	0.00024287	19930000	19935000	19950000	19955000	20	1
chr7	73500000	73505000	chr7	73615000	73620000	13	2.10636e-06	0.00421811	73500000	73505000	73615000	73620000	13	1
chr7	13005000	13010000	chr7	13040000	13045000	19	1.07502e-06	0.00249046	13005000	13010000	13040000	13045000	19	1
chr7	16930000	16935000	chr7	17005000	17010000	15	5.35104e-07	0.00148947	16930000	16935000	17005000	17010000	15	1
chr7	78790000	78795000	chr7	78895000	78900000	13	3.40403e-07	0.00105561	78790000	78795000	78895000	78900000	13	1
chr7	16395000	16400000	chr7	16435000	16440000	21	1.92156e-08	0.000114782	16395000	16400000	16435000	16440000	21	1
chr7	122310000	122315000	chr7	122350000	122355000	13	4.58345e-06	0.00755122	122310000	122315000	122350000	122355000	13	1
chr7	58655000	58660000	chr7	58730000	58735000	15	6.59319e-07	0.00175311	58655000	58660000	58730000	58735000	15	1
chr7	58695000	58700000	chr7	58750000	58755000	21	4.40535e-09	3.37031e-05	58695000	58700000	58750000	58755000	21	1
chr7	16950000	16955000	chr7	17005000	17010000	16	3.03446e-06	0.00555434	16950000	16955000	17005000	17010000	16	1
chr7	126825000	126830000	chr7	127100000	127105000	10	4.24368e-06	0.00713404	126825000	126830000	127100000	127105000	10	1
chr7	19915000	19920000	chr7	19950000	19955000	17	4.04946e-07	0.00120867	19915000	19920000	19950000	19955000	17	1
chr7	97725000	97730000	chr7	97745000	97750000	28	8.1233e-09	5.71824e-05	97725000	97730000	97745000	97750000	28	1
chr7	28795000	28800000	chr7	28820000	28825000	23	1.14118e-06	0.00260824	28795000	28800000	28820000	28825000	23	1
chr7	4145000	4150000	chr7	5080000	5085000	9	3.94256e-06	0.00678861	4145000	4150000	5080000	5085000	9	1
chr7	44495000	44500000	chr7	44550000	44555000	17	6.64301e-06	0.00984038	44495000	44500000	44550000	44555000	17	1
chr7	80395000	80400000	chr7	80580000	80585000	11	5.25084e-06	0.00832339	80395000	80400000	80580000	80585000	11	1
chr7	29240000	29245000	chr7	29280000	29285000	17	5.61229e-06	0.00872318	29240000	29245000	29280000	29285000	17	1
chr7	122295000	122300000	chr7	122350000	122355000	16	3.06467e-06	0.00559361	122295000	122300000	122350000	122355000	16	1
chr8	122675000	122680000	chr8	122830000	122835000	15	3.90259e-08	0.000206463	122675000	122680000	122820000	122835000	42	1
chr8	105635000	105640000	chr8	105685000	105690000	21	1.39398e-08	8.9949e-05	105635000	105640000	105675000	105690000	58	1
chr8	122915000	122920000	chr8	123055000	123060000	14	4.4361e-08	0.000227619	122910000	122920000	123055000	123060000	26	1
chr8	34485000	34490000	chr8	34815000	34820000	12	5.45725e-08	0.000264606	34480000	34490000	34815000	34820000	24	1
chr8	122690000	122695000	chr8	122795000	122800000	13	2.27151e-06	0.00445116	122690000	122700000	122795000	122800000	26	1
chr8	35590000	35595000	chr8	35705000	35710000	13	8.35143e-07	0.00206384	35585000	35595000	35705000	35710000	25	1
chr8	18615000	18620000	chr8	18900000	18905000	11	3.15692e-07	0.0010095	18615000	18620000	18895000	18905000	21	1
chr8	70670000	70675000	chr8	70695000	70700000	31	1.57019e-11	3.08635e-07	70665000	70675000	70695000	70700000	50	1
chr8	25575000	25580000	chr8	25595000	25600000	25	1.18302e-10	1.68086e-06	25575000	25580000	25595000	25605000	42	1
chr8	126595000	126600000	chr8	126670000	126675000	18	1.88827e-08	0.000114115	126595000	126600000	126670000	126675000	18	1
chr8	14995000	15000000	chr8	15015000	15020000	21	4.94068e-07	0.00140431	14995000	15000000	15015000	15020000	21	1
chr8	4165000	4170000	chr8	4210000	4215000	13	1.15188e-06	0.00262908	4165000	4170000	4210000	4215000	13	1
chr8	124945000	124950000	chr8	124975000	124980000	19	1.83562e-06	0.00381342	124945000	124950000	124975000	124980000	19	1
chr8	84040000	84045000	chr8	84105000	84110000	16	1.00372e-06	0.00236384	84040000	84045000	84105000	84110000	16	1
chr8	119540000	119545000	chr8	119605000	119610000	15	2.14326e-06	0.00427526	119540000	119545000	119605000	119610000	15	1
chr8	106135000	106140000	chr8	106195000	106200000	13	6.55166e-06	0.00972763	106135000	106140000	106195000	106200000	13	1
chr8	122675000	122680000	chr8	122710000	122715000	20	1.18937e-06	0.00269907	122675000	122680000	122710000	122715000	20	1
chr8	124025000	124030000	chr8	124355000	124360000	10	3.74496e-06	0.00655119	124025000	124030000	124355000	124360000	10	1
chr8	105595000	105600000	chr8	105700000	105705000	14	3.5365e-06	0.00627985	105595000	105600000	105700000	105705000	14	1
chr8	70415000	70420000	chr8	70490000	70495000	12	5.99976e-06	0.00914737	70415000	70420000	70490000	70495000	12	1
chr8	122675000	122680000	chr8	122695000	122700000	26	3.92142e-07	0.00118253	122675000	122680000	122695000	122700000	26	1
chr8	14975000	14980000	chr8	15025000	15030000	13	2.45616e-06	0.00473314	14975000	14980000	15025000	15030000	13	1
chr8	84970000	84975000	chr8	84995000	85000000	24	1.61961e-08	0.000100694	84970000	84975000	84995000	85000000	24	1
chr8	3355000	3360000	chr8	3385000	3390000	17	6.69484e-07	0.00176544	3355000	3360000	3385000	3390000	17	1
chr8	84055000	84060000	chr8	84105000	84110000	18	3.31746e-09	2.66572e-05	84055000	84060000	84105000	84110000	18	1
chr8	122960000	122965000	chr8	123055000	123060000	13	1.23196e-06	0.00277357	122960000	122965000	123055000	123060000	13	1
chr8	120395000	120400000	chr8	120535000	120540000	14	3.24334e-07	0.00102824	120395000	120400000	120535000	120540000	14	1
chr8	34650000	34655000	chr8	34805000	34810000	12	4.0388e-06	0.00691239	34650000	34655000	34805000	34810000	12	1
chr8	117255000	117260000	chr8	117330000	117335000	13	2.65083e-06	0.00501747	117255000	117260000	117330000	117335000	13	1
chr8	116870000	116875000	chr8	116920000	116925000	18	7.38554e-08	0.000327072	116870000	116875000	116920000	116925000	18	1
chr8	124015000	124020000	chr8	124340000	124345000	10	4.19319e-06	0.00707194	124015000	124020000	124340000	124345000	10	1
chr8	94165000	94170000	chr8	94195000	94200000	13	7.24272e-07	0.00187319	94165000	94170000	94195000	94200000	13	1
chr8	122920000	122925000	chr8	123045000	123050000	13	2.09756e-07	0.00074133	122920000	122925000	123045000	123050000	13	1
chr8	35230000	35235000	chr8	35375000	35380000	13	7.72713e-07	0.00195537	35230000	35235000	35375000	35380000	13	1
chr8	84055000	84060000	chr8	84175000	84180000	12	4.57093e-06	0.00753545	84055000	84060000	84175000	84180000	12	1
chr8	120485000	120490000	chr8	120535000	120540000	21	2.97289e-07	0.000964027	120485000	120490000	120535000	120540000	21	1
chr8	106150000	106155000	chr8	106195000	106200000	18	7.9734e-10	7.95866e-06	106150000	106155000	106195000	106200000	18	1
chr8	57575000	57580000	chr8	57790000	57795000	14	3.79358e-09	2.9735e-05	57575000	57580000	57790000	57795000	14	1
chr8	13930000	13935000	chr8	14000000	14005000	13	4.95087e-06	0.00796557	13930000	13935000	14000000	14005000	13	1
chr8	106065000	106070000	chr8	106110000	106115000	14	8.57811e-07	0.00210763	106065000	106070000	106110000	106115000	14	1
chr8	35205000	35210000	chr8	35375000	35380000	13	1.43481e-07	0.000549673	35205000	35210000	35375000	35380000	13	1
chr8	122430000	122435000	chr8	122470000	122475000	26	2.04527e-10	2.56187e-06	122430000	122435000	122470000	122475000	26	1
chr8	126585000	126590000	chr8	126685000	126690000	13	6.71922e-06	0.00992451	126585000	126590000	126685000	126690000	13	1
chr8	120315000	120320000	chr8	120535000	120540000	11	6.54243e-06	0.00972522	120315000	120320000	120535000	120540000	11	1
chr8	105620000	105625000	chr8	105675000	105680000	14	2.18335e-06	0.0043282	105620000	105625000	105675000	105680000	14	1
chr8	124050000	124055000	chr8	124340000	124345000	10	6.65728e-06	0.00985581	124050000	124055000	124340000	124345000	10	1
chr8	126685000	126690000	chr8	126845000	126850000	13	5.32143e-07	0.00148478	126685000	126690000	126845000	126850000	13	1
chr8	35205000	35210000	chr8	35250000	35255000	17	5.30619e-07	0.00148478	35205000	35210000	35250000	35255000	17	1
chr8	120675000	120680000	chr8	120790000	120795000	12	2.41587e-06	0.00467313	120675000	120680000	120790000	120795000	12	1
chr8	69120000	69125000	chr8	69205000	69210000	19	2.94777e-11	5.34209e-07	69120000	69125000	69205000	69210000	19	1
chr8	126670000	126675000	chr8	126845000	126850000	12	5.76558e-06	0.00890726	126670000	126675000	126845000	126850000	12	1
chr8	84005000	84010000	chr8	84180000	84185000	17	1.78093e-10	2.29836e-06	84005000	84010000	84180000	84185000	17	1
chr8	120700000	120705000	chr8	120790000	120795000	19	7.17678e-10	7.39459e-06	120700000	120705000	120790000	120795000	19	1
chr9	32590000	32595000	chr9	32940000	32945000	22	4.444e-17	4.7315e-12	32590000	32595000	32935000	32950000	44	1
chr9	32590000	32595000	chr9	32695000	32700000	39	1.50708e-28	6.4183e-23	32590000	32605000	32695000	32700000	73	1
chr9	21285000	21290000	chr9	21350000	21355000	16	2.40209e-06	0.00465731	21285000	21290000	21350000	21360000	30	1
chr9	32695000	32700000	chr9	32925000	32930000	22	7.46386e-15	4.54099e-10	32695000	32700000	32925000	32935000	34	1
chr9	32590000	32595000	chr9	32715000	32720000	16	4.13957e-07	0.00122711	32590000	32595000	32710000	32720000	31	1
chr9	57935000	57940000	chr9	57995000	58000000	34	1.07731e-17	1.37641e-12	57935000	57945000	57995000	58000000	54	1
chr9	32590000	32595000	chr9	32680000	32685000	17	3.87374e-08	0.000205446	32590000	32595000	32680000	32690000	33	1
chr9	32590000	32595000	chr9	32910000	32915000	14	3.92227e-09	3.04634e-05	32590000	32595000	32905000	32915000	26	1
chr9	72275000	72280000	chr9	72395000	72400000	16	1.80868e-07	0.000659296	72270000	72280000	72395000	72400000	30	1
chr9	123925000	123930000	chr9	124125000	124130000	17	5.69124e-11	9.32221e-07	123925000	123935000	124125000	124130000	29	1
chr9	32610000	32615000	chr9	32695000	32700000	24	4.26334e-11	7.36078e-07	32610000	32620000	32695000	32700000	41	1
chr9	57260000	57265000	chr9	57435000	57440000	13	2.44974e-07	0.000835748	57255000	57265000	57435000	57440000	24	1
chr9	110885000	110890000	chr9	110905000	110910000	21	2.8411e-07	0.000935538	110885000	110890000	110905000	110910000	21	1
chr9	45025000	45030000	chr9	45140000	45145000	16	4.77325e-08	0.000240571	45025000	45030000	45140000	45145000	16	1
chr9	32740000	32745000	chr9	32940000	32945000	14	4.74423e-08	0.000239581	32740000	32745000	32940000	32945000	14	1
chr9	21310000	21315000	chr9	21365000	21370000	17	3.41523e-08	0.00018687	21310000	21315000	21365000	21370000	17	1
chr9	72320000	72325000	chr9	72395000	72400000	21	8.45718e-10	8.4087e-06	72320000	72325000	72395000	72400000	21	1
chr9	107685000	107690000	chr9	107745000	107750000	14	4.12665e-06	0.0070111	107685000	107690000	107745000	107750000	14	1
chr9	57915000	57920000	chr9	57995000	58000000	15	5.45669e-07	0.00150902	57915000	57920000	57995000	58000000	15	1
chr9	13595000	13600000	chr9	13620000	13625000	14	3.62034e-06	0.00637555	13595000	13600000	13620000	13625000	14	1
chr9	72375000	72380000	chr9	72395000	72400000	23	6.39686e-06	0.00959255	72375000	72380000	72395000	72400000	23	1
chr9	32590000	32595000	chr9	33090000	33095000	10	2.23739e-06	0.00439442	32590000	32595000	33090000	33095000	10	1
chr9	107605000	107610000	chr9	107670000	107675000	15	2.1787e-06	0.00432451	107605000	107610000	107670000	107675000	15	1
chr9	72130000	72135000	chr9	72395000	72400000	11	4.51423e-06	0.00748059	72130000	72135000	72395000	72400000	11	1
chr9	32695000	32700000	chr9	32735000	32740000	22	1.49181e-06	0.00325253	32695000	32700000	32735000	32740000	22	1
chr9	14835000	14840000	chr9	15015000	15020000	11	1.66166e-06	0.00352656	14835000	14840000	15015000	15020000	11	1
chr9	57075000	57080000	chr9	57145000	57150000	17	1.74929e-07	0.000643151	57075000	57080000	57145000	57150000	17	1
chr9	21210000	21215000	chr9	21405000	21410000	11	5.89076e-06	0.00904742	21210000	21215000	21405000	21410000	11	1
chr9	44015000	44020000	chr9	44035000	44040000	22	1.32763e-06	0.00294996	44015000	44020000	44035000	44040000	22	1
chr9	32590000	32595000	chr9	32735000	32740000	14	1.53694e-06	0.0033254	32590000	32595000	32735000	32740000	14	1
chr9	44080000	44085000	chr9	44100000	44105000	22	1.24005e-06	0.00278441	44080000	44085000	44100000	44105000	22	1
chr9	21290000	21295000	chr9	21365000	21370000	15	1.94443e-07	0.000694901	21290000	21295000	21365000	21370000	15	1
chr9	37175000	37180000	chr9	37255000	37260000	13	4.79824e-06	0.00779948	37175000	37180000	37255000	37260000	13	1
chr9	107605000	107610000	chr9	107645000	107650000	20	5.51087e-08	0.0002667	107605000	107610000	107645000	107650000	20	1
chr9	66505000	66510000	chr9	66555000	66560000	15	2.8997e-06	0.0053692	66505000	66510000	66555000	66560000	15	1
chr9	110895000	110900000	chr9	110915000	110920000	25	5.32758e-06	0.00841371	110895000	110900000	110915000	110920000	25	1
chr9	107595000	107600000	chr9	107735000	107740000	12	5.38901e-06	0.00848451	107595000	107600000	107735000	107740000	12	1
chr9	61055000	61060000	chr9	61230000	61235000	16	1.71366e-09	1.4723e-05	61055000	61060000	61230000	61235000	16	1
chr9	69435000	69440000	chr9	69470000	69475000	16	3.83504e-06	0.00665666	69435000	69440000	69470000	69475000	16	1
chr9	21615000	21620000	chr9	21635000	21640000	18	2.68819e-07	0.000896743	21615000	21620000	21635000	21640000	18	1
chr9	107705000	107710000	chr9	107735000	107740000	20	4.52706e-07	0.00131155	107705000	107710000	107735000	107740000	20	1
chr9	72330000	72335000	chr9	72395000	72400000	21	1.31932e-10	1.81248e-06	72330000	72335000	72395000	72400000	21	1
chr9	32715000	32720000	chr9	32835000	32840000	13	5.17193e-06	0.00823406	32715000	32720000	32835000	32840000	13	1
chr9	32630000	32635000	chr9	32665000	32670000	18	2.52002e-07	0.00085402	32630000	32635000	32665000	32670000	18	1
chr9	32695000	32700000	chr9	32940000	32945000	13	6.25922e-07	0.00167872	32695000	32700000	32940000	32945000	13	1
chr9	63720000	63725000	chr9	63755000	63760000	21	1.93299e-06	0.00396413	63720000	63725000	63755000	63760000	21	1
chr9	32590000	32595000	chr9	32925000	32930000	14	7.64434e-09	5.44104e-05	32590000	32595000	32925000	32930000	14	1
chr9	32695000	32700000	chr9	32915000	32920000	13	4.21432e-07	0.00124238	32695000	32700000	32915000	32920000	13	1
chr9	77470000	77475000	chr9	77540000	77545000	15	3.69379e-06	0.00648257	77470000	77475000	77540000	77545000	15	1
chr9	4305000	4310000	chr9	4375000	4380000	12	2.48351e-07	0.000844147	4305000	4310000	4375000	4380000	12	1
chr9	44690000	44695000	chr9	44720000	44725000	16	1.8983e-06	0.00391815	44690000	44695000	44720000	44725000	16	1
chr9	32740000	32745000	chr9	32925000	32930000	14	6.97913e-08	0.000313421	32740000	32745000	32925000	32930000	14	1
chr9	21310000	21315000	chr9	21350000	21355000	23	5.32339e-10	5.71541e-06	21310000	21315000	21350000	21355000	23	1
chr9	44510000	44515000	chr9	44605000	44610000	13	4.28008e-06	0.00717635	44510000	44515000	44605000	44610000	13	1
chr9	66595000	66600000	chr9	66615000	66620000	26	1.42251e-07	0.000545779	66595000	66600000	66615000	66620000	26	1
chr9	101030000	101035000	chr9	101075000	101080000	17	1.09084e-06	0.0025157	101030000	101035000	101075000	101080000	17	1
chr9	96665000	96670000	chr9	96815000	96820000	10	4.15095e-06	0.00701972	96665000	96670000	96815000	96820000	10	1
chr9	21365000	21370000	chr9	21410000	21415000	17	1.03518e-07	0.000425156	21365000	21370000	21410000	21415000	17	1
chr9	32495000	32500000	chr9	32540000	32545000	18	5.31575e-07	0.00148478	32495000	32500000	32540000	32545000	18	1
chr9	32485000	32490000	chr9	32540000	32545000	18	3.78981e-06	0.00660121	32485000	32490000	32540000	32545000	18	1
chr9	32470000	32475000	chr9	32540000	32545000	19	8.94108e-09	6.15818e-05	32470000	32475000	32540000	32545000	19	1
chr9	57860000	57865000	chr9	57995000	58000000	17	1.9581e-09	1.66228e-05	57860000	57865000	57995000	58000000	17	1
chr9	63600000	63605000	chr9	63755000	63760000	16	5.43118e-10	5.80674e-06	63600000	63605000	63755000	63760000	16	1
chr9	32580000	32585000	chr9	33095000	33100000	10	1.50963e-06	0.00328298	32580000	32585000	33095000	33100000	10	1
chr9	115310000	115315000	chr9	115640000	115645000	12	9.05057e-08	0.000381722	115310000	115315000	115640000	115645000	12	1
chr10	99105000	99110000	chr10	99145000	99150000	28	5.77301e-12	1.42352e-07	99105000	99110000	99135000	99155000	87	1
chr10	80925000	80930000	chr10	80985000	80990000	19	1.64285e-09	1.42786e-05	80925000	80930000	80980000	81000000	68	1
chr10	19595000	19600000	chr10	19690000	19695000	24	3.2867e-12	8.93447e-08	19585000	19605000	19690000	19695000	77	1
chr10	19015000	19020000	chr10	19185000	19190000	19	8.04017e-12	1.85088e-07	19005000	19020000	19185000	19190000	49	1
chr10	41515000	41520000	chr10	41680000	41685000	19	5.79376e-12	1.42352e-07	41515000	41520000	41675000	41690000	44	1
chr10	18915000	18920000	chr10	19185000	19190000	19	5.79917e-13	2.2117e-08	18910000	18925000	19185000	19190000	52	1
chr10	19490000	19495000	chr10	19690000	19695000	21	1.83969e-13	8.10498e-09	19485000	19500000	19690000	19695000	51	1
chr10	96365000	96370000	chr10	96615000	96620000	13	2.60296e-07	0.000872868	96365000	96375000	96615000	96620000	26	1
chr10	13965000	13970000	chr10	14045000	14050000	31	1.50446e-17	1.7474e-12	13965000	13970000	14040000	14050000	54	1
chr10	79985000	79990000	chr10	80110000	80115000	14	6.76498e-07	0.00178209	79980000	79990000	80110000	80120000	27	0.5
chr10	43575000	43580000	chr10	43915000	43920000	17	8.53758e-13	3.07265e-08	43570000	43580000	43915000	43920000	28	1
chr10	19065000	19070000	chr10	19185000	19190000	18	1.0859e-09	1.02769e-05	19060000	19070000	19185000	19190000	32	1
chr10	59960000	59965000	chr10	59990000	59995000	20	5.87185e-07	0.00160129	59955000	59965000	59990000	59995000	38	1
chr10	59905000	59910000	chr10	59950000	59955000	24	1.08239e-09	1.02769e-05	59905000	59915000	59950000	59955000	46	1
chr10	19525000	19530000	chr10	19690000	19695000	16	4.9593e-09	3.73815e-05	19520000	19530000	19690000	19695000	28	1
chr10	20995000	21000000	chr10	21185000	21190000	13	4.97975e-07	0.00141227	20990000	21000000	21185000	21190000	25	1
chr10	96615000	96620000	chr10	96720000	96725000	17	8.14061e-07	0.00202713	96615000	96620000	96720000	96730000	31	1
chr10	127640000	127645000	chr10	127675000	127680000	17	6.17171e-06	0.00934817	127640000	127645000	127675000	127680000	17	1
chr10	122795000	122800000	chr10	123000000	123005000	14	3.55033e-08	0.000191909	122795000	122800000	123000000	123005000	14	1
chr10	99170000	99175000	chr10	99260000	99265000	16	5.19474e-06	0.00826008	99170000	99175000	99260000	99265000	16	1
chr10	127135000	127140000	chr10	127165000	127170000	24	1.67496e-08	0.000102884	127135000	127140000	127165000	127170000	24	1
chr10	79965000	79970000	chr10	80125000	80130000	13	6.02385e-07	0.00163427	79965000	79970000	80125000	80130000	13	1
chr10	93165000	93170000	chr10	93250000	93255000	17	2.56883e-07	0.000865969	93165000	93170000	93250000	93255000	17	1
chr10	21030000	21035000	chr10	21185000	21190000	12	5.58568e-06	0.00869636	21030000	21035000	21185000	21190000	12	1
chr10	13965000	13970000	chr10	14070000	14075000	14	4.7089e-06	0.00769834	13965000	13970000	14070000	14075000	14	1
chr10	21160000	21165000	chr10	21185000	21190000	34	9.50694e-11	1.42063e-06	21160000	21165000	21185000	21190000	34	1
chr10	79985000	79990000	chr10	80100000	80105000	15	5.03042e-08	0.000248148	79985000	79990000	80100000	80105000	15	1
chr10	4100000	4105000	chr10	4265000	4270000	11	6.47641e-06	0.00967184	4100000	4105000	4265000	4270000	11	1
chr10	21380000	21385000	chr10	22005000	22010000	13	1.22279e-09	1.12394e-05	21380000	21385000	22005000	22010000	13	1
chr10	99130000	99135000	chr10	99575000	99580000	10	4.67555e-06	0.00766834	99130000	99135000	99575000	99580000	10	1
chr10	80595000	80600000	chr10	80675000	80680000	16	1.01365e-07	0.000417766	80595000	80600000	80675000	80680000	16	1
chr10	79985000	79990000	chr10	80010000	80015000	21	4.14248e-06	0.00701972	79985000	79990000	80010000	80015000	21	1
chr10	13965000	13970000	chr10	13995000	14000000	39	1.89837e-15	1.31104e-10	13965000	13970000	13995000	14000000	39	1
chr10	80585000	80590000	chr10	80680000	80685000	14	1.52713e-06	0.00331259	80585000	80590000	80680000	80685000	14	1
chr10	59895000	59900000	chr10	59950000	59955000	29	5.20799e-14	2.60937e-09	59895000	59900000	59950000	59955000	29	1
chr10	117915000	117920000	chr10	118060000	118065000	13	1.92079e-06	0.00394545	117915000	117920000	118060000	118065000	13	1
chr10	81495000	81500000	chr10	81605000	81610000	15	2.1593e-06	0.00430053	81495000	81500000	81605000	81610000	15	1
chr10	18915000	18920000	chr10	19690000	19695000	11	1.4733e-07	0.000563573	18915000	18920000	19690000	19695000	11	1
chr10	21090000	21095000	chr10	21185000	21190000	21	1.17011e-09	1.09522e-05	21090000	21095000	21185000	21190000	21	1
chr10	18950000	18955000	chr10	19185000	19190000	14	9.57922e-09	6.49269e-05	18950000	18955000	19185000	19190000	14	1
chr10	42695000	42700000	chr10	42725000	42730000	18	4.70136e-06	0.00769258	42695000	42700000	42725000	42730000	18	1
chr10	61210000	61215000	chr10	61335000	61340000	11	4.00877e-06	0.00687482	61210000	61215000	61335000	61340000	11	1
chr10	93080000	93085000	chr10	93120000	93125000	22	7.41055e-08	0.000327611	93080000	93085000	93120000	93125000	22	1
chr10	19010000	19015000	chr10	19100000	19105000	16	3.16055e-07	0.0010095	19010000	19015000	19100000	19105000	16	1
chr10	13965000	13970000	chr10	13985000	13990000	24	1.11372e-06	0.00255462	13965000	13970000	13985000	13990000	24	1
chr10	81560000	81565000	chr10	81600000	81605000	21	3.53638e-07	0.00108741	81560000	81565000	81600000	81605000	21	1
chr10	79980000	79985000	chr10	80140000	80145000	13	2.46847e-06	0.00475327	79980000	79985000	80140000	80145000	13	1
chr10	19015000	19020000	chr10	19175000	19180000	14	1.69101e-07	0.00062623	19015000	19020000	19175000	19180000	14	1
chr10	128375000	128380000	chr10	128440000	128445000	15	1.21219e-06	0.00273387	128375000	128380000	128440000	128445000	15	1
chr10	21065000	21070000	chr10	21155000	21160000	22	1.08536e-10	1.5939e-06	21065000	21070000	21155000	21160000	22	1
chr10	41635000	41640000	chr10	41680000	41685000	18	1.06902e-06	0.0024833	41635000	41640000	41680000	41685000	18	1
chr10	41505000	41510000	chr10	41680000	41685000	15	1.28143e-08	8.31065e-05	41505000	41510000	41680000	41685000	15	1
chr10	40135000	40140000	chr10	40175000	40180000	16	3.03231e-06	0.00555434	40135000	40140000	40175000	40180000	16	1
chr10	41515000	41520000	chr10	41580000	41585000	19	8.52521e-10	8.44348e-06	41515000	41520000	41580000	41585000	19	1
chr10	19185000	19190000	chr10	19235000	19240000	19	9.5446e-07	0.00227934	19185000	19190000	19235000	19240000	19	1
chr10	21460000	21465000	chr10	21990000	21995000	13	1.51981e-09	1.34845e-05	21460000	21465000	21990000	21995000	13	1
chr10	78015000	78020000	chr10	78160000	78165000	16	7.08566e-10	7.37503e-06	78015000	78020000	78160000	78165000	16	1
chr10	80015000	80020000	chr10	80145000	80150000	13	4.31047e-06	0.00720839	80015000	80020000	80145000	80150000	13	1
chr10	39170000	39175000	chr10	39360000	39365000	11	6.20876e-06	0.00938298	39170000	39175000	39360000	39365000	11	1
chr10	80655000	80660000	chr10	80675000	80680000	28	2.88248e-08	0.000161171	80655000	80660000	80675000	80680000	28	1
chr10	80645000	80650000	chr10	80675000	80680000	17	1.19076e-06	0.00269982	80645000	80650000	80675000	80680000	17	1
chr10	42695000	42700000	chr10	42760000	42765000	17	9.45158e-07	0.0022656	42695000	42700000	42760000	42765000	17	1
chr10	117900000	117905000	chr10	118045000	118050000	12	1.21077e-06	0.00273387	117900000	117905000	118045000	118050000	12	1
chr10	3990000	3995000	chr10	4345000	4350000	11	1.99025e-07	0.000709039	3990000	3995000	4345000	4350000	11	1
chr10	13965000	13970000	chr10	14005000	14010000	20	1.85654e-06	0.00384722	13965000	13970000	14005000	14010000	20	1
chr10	117885000	117890000	chr10	118065000	118070000	11	9.18017e-07	0.002213	117885000	117890000	118065000	118070000	11	1
chr10	93060000	93065000	chr10	93240000	93245000	11	4.86585e-06	0.00787077	93060000	93065000	93240000	93245000	11	1
chr10	99240000	99245000	chr10	99260000	99265000	35	1.50872e-07	0.00057114	99240000	99245000	99260000	99265000	35	1
chr10	21035000	21040000	chr10	21155000	21160000	15	1.00642e-06	0.00236803	21035000	21040000	21155000	21160000	15	1
chr10	20980000	20985000	chr10	21185000	21190000	11	4.10095e-06	0.00698136	20980000	20985000	21185000	21190000	11	1
chr10	18450000	18455000	chr10	18525000	18530000	16	6.92678e-08	0.000312165	18450000	18455000	18525000	18530000	16	1
chr10	78280000	78285000	chr10	78390000	78395000	13	2.2173e-06	0.00436839	78280000	78285000	78390000	78395000	13	1
chr10	118890000	118895000	chr10	119055000	119060000	12	1.251e-06	0.00280407	118890000	118895000	119055000	119060000	12	1
chr10	39170000	39175000	chr10	39520000	39525000	11	7.64287e-07	0.00194518	39170000	39175000	39520000	39525000	11	1
chr10	128495000	128500000	chr10	128520000	128525000	19	6.12387e-06	0.0092821	128495000	128500000	128520000	128525000	19	1
chr10	128405000	128410000	chr10	128440000	128445000	17	3.64382e-06	0.0064125	128405000	128410000	128440000	128445000	17	1
chr10	99170000	99175000	chr10	99580000	99585000	14	3.83803e-10	4.32035e-06	99170000	99175000	99580000	99585000	14	1
chr10	19185000	19190000	chr10	19595000	19600000	14	2.50696e-09	2.07985e-05	19185000	19190000	19595000	19600000	14	1
chr10	21195000	21200000	chr10	21220000	21225000	28	2.86038e-12	8.2124e-08	21195000	21200000	21220000	21225000	28	1
chr10	80145000	80150000	chr10	80245000	80250000	14	2.12643e-06	0.00425165	80145000	80150000	80245000	80250000	14	1
chr10	93050000	93055000	chr10	93415000	93420000	10	4.29858e-06	0.00719321	93050000	93055000	93415000	93420000	10	1
chr10	99195000	99200000	chr10	99260000	99265000	27	5.29849e-11	8.7916e-07	99195000	99200000	99260000	99265000	27	1
chr10	19520000	19525000	chr10	19590000	19595000	17	4.86844e-07	0.00138841	19520000	19525000	19590000	19595000	17	1
chr10	117450000	117455000	chr10	117675000	117680000	16	2.82462e-11	5.19257e-07	117450000	117455000	117675000	117680000	16	1
chr10	19100000	19105000	chr10	19185000	19190000	19	1.54582e-09	1.36678e-05	19100000	19105000	19185000	19190000	19	1
chr10	111505000	111510000	chr10	111635000	111640000	11	5.66425e-06	0.00877192	111505000	111510000	111635000	111640000	11	1
chr10	21185000	21190000	chr10	21250000	21255000	22	2.78293e-09	2.28653e-05	21185000	21190000	21250000	21255000	22	1
chr10	21035000	21040000	chr10	21090000	21095000	18	1.00348e-06	0.00236384	21035000	21040000	21090000	21095000	18	1
chr10	93050000	93055000	chr10	93470000	93475000	11	5.13597e-07	0.00144535	93050000	93055000	93470000	93475000	11	1
chr10	26325000	26330000	chr10	26355000	26360000	17	1.53971e-07	0.00058029	26325000	26330000	26355000	26360000	17	1
chr10	96635000	96640000	chr10	96725000	96730000	15	1.35276e-07	0.000525776	96635000	96640000	96725000	96730000	15	1
chr10	127115000	127120000	chr10	127165000	127170000	18	7.67891e-07	0.00195046	127115000	127120000	127165000	127170000	18	1
chr10	80610000	80615000	chr10	80675000	80680000	15	2.37179e-06	0.00461932	80610000	80615000	80675000	80680000	15	1
chr10	13965000	13970000	chr10	14085000	14090000	17	5.08576e-09	3.8222e-05	13965000	13970000	14085000	14090000	17	1
chr10	19245000	19250000	chr10	19690000	19695000	11	4.27632e-07	0.00125168	19245000	19250000	19690000	19695000	11	1
chr10	117790000	117795000	chr10	117950000	117955000	16	4.44395e-09	3.38442e-05	117790000	117795000	117950000	117955000	16	1
chr11	52315000	52320000	chr11	52335000	52340000	45	1.07377e-17	1.37641e-12	52290000	52320000	52335000	52345000	167	0.5
chr11	52295000	52300000	chr11	52340000	52345000	28	6.87383e-12	1.61142e-07	52290000	52320000	52335000	52345000	167	0.5
chr11	52275000	52280000	chr11	52340000	52345000	48	9.94532e-29	5.08259e-23	52275000	52285000	52335000	52350000	129	0.666667
chr11	52275000	52280000	chr11	52310000	52315000	40	1.49208e-15	1.05907e-10	52275000	52280000	52305000	52320000	91	1
chr11	51855000	51860000	chr11	51965000	51970000	31	1.12499e-18	2.21127e-13	51855000	51860000	51960000	51975000	70	1
chr11	46385000	46390000	chr11	46420000	46425000	28	8.93549e-13	3.12775e-08	46385000	46395000	46415000	46425000	69	0.75
chr11	117870000	117875000	chr11	117985000	117990000	18	5.94039e-11	9.60715e-07	117870000	117880000	117985000	117995000	46	0.75
chr11	52225000	52230000	chr11	52340000	52345000	18	3.64928e-09	2.88697e-05	52225000	52235000	52335000	52350000	48	0.5
chr11	117245000	117250000	chr11	117350000	117355000	14	1.36038e-06	0.0030099	117245000	117250000	117350000	117360000	28	1
chr11	11555000	11560000	chr11	11735000	11740000	17	3.66225e-10	4.1773e-06	11555000	11560000	11735000	11745000	30	1
chr11	98460000	98465000	chr11	98525000	98530000	22	2.50494e-10	3.01924e-06	98455000	98465000	98525000	98530000	40	1
chr11	115365000	115370000	chr11	115475000	115480000	20	2.73291e-10	3.26323e-06	115365000	115375000	115475000	115485000	34	0.5
chr11	11500000	11505000	chr11	11750000	11755000	11	1.90366e-06	0.00392288	11495000	11505000	11750000	11755000	21	1
chr11	48870000	48875000	chr11	49100000	49105000	18	1.64142e-12	5.4471e-08	48870000	48875000	49095000	49105000	33	1
chr11	116325000	116330000	chr11	116440000	116445000	13	6.31462e-07	0.00169136	116320000	116330000	116440000	116445000	26	1
chr11	79590000	79595000	chr11	79685000	79690000	17	4.05394e-08	0.000212272	79585000	79595000	79685000	79690000	31	1
chr11	51605000	51610000	chr11	51680000	51685000	18	6.84709e-08	0.000310215	51605000	51610000	51675000	51685000	34	1
chr11	100980000	100985000	chr11	101055000	101060000	17	7.75322e-08	0.000339821	100980000	100985000	101055000	101065000	32	1
chr11	69065000	69070000	chr11	69115000	69120000	24	3.47822e-10	4.00351e-06	69065000	69075000	69115000	69120000	42	1
chr11	51855000	51860000	chr11	51935000	51940000	28	1.66353e-14	9.66085e-10	51855000	51860000	51935000	51945000	44	1
chr11	46385000	46390000	chr11	46430000	46435000	23	1.56354e-10	2.07009e-06	46385000	46390000	46430000	46440000	39	1
chr11	48785000	48790000	chr11	49095000	49100000	13	1.26853e-08	8.2479e-05	48785000	48790000	49095000	49105000	23	1
chr11	87725000	87730000	chr11	87755000	87760000	37	4.50458e-12	1.17453e-07	87725000	87730000	87750000	87760000	71	1
chr11	46340000	46345000	chr11	46420000	46425000	16	4.00663e-07	0.00120589	46340000	46350000	46420000	46425000	32	1
chr11	75530000	75535000	chr11	75565000	75570000	34	9.59632e-15	5.7026e-10	75525000	75535000	75565000	75570000	55	1
chr11	11555000	11560000	chr11	11680000	11685000	18	7.61434e-10	7.7209e-06	11555000	11560000	11680000	11690000	36	1
chr11	98465000	98470000	chr11	98540000	98545000	16	1.65402e-07	0.000615207	98465000	98470000	98540000	98550000	32	1
chr11	115160000	115165000	chr11	115270000	115275000	15	3.56547e-06	0.00630361	115160000	115165000	115270000	115275000	15	1
chr11	11495000	11500000	chr11	11735000	11740000	12	5.57473e-07	0.00153336	11495000	11500000	11735000	11740000	12	1
chr11	97650000	97655000	chr11	97690000	97695000	18	3.25761e-07	0.0010302	97650000	97655000	97690000	97695000	18	1
chr11	32180000	32185000	chr11	32235000	32240000	15	1.67821e-06	0.00354888	32180000	32185000	32235000	32240000	15	1
chr11	3265000	3270000	chr11	3285000	3290000	29	1.27553e-10	1.79083e-06	3265000	3270000	3285000	3290000	29	1
chr11	117870000	117875000	chr11	118100000	118105000	18	3.46289e-13	1.4272e-08	117870000	117875000	118100000	118105000	18	1
chr11	6415000	6420000	chr11	6625000	6630000	13	2.22921e-07	0.000774999	6415000	6420000	6625000	6630000	13	1
chr11	60210000	60215000	chr11	60265000	60270000	17	8.7249e-07	0.00213344	60210000	60215000	60265000	60270000	17	1
chr11	11555000	11560000	chr11	11720000	11725000	12	3.91116e-06	0.00674362	11555000	11560000	11720000	11725000	12	1
chr11	98475000	98480000	chr11	98495000	98500000	22	5.97435e-06	0.00913589	98475000	98480000	98495000	98500000	22	1
chr11	32450000	32455000	chr11	32585000	32590000	13	3.16319e-06	0.00572842	32450000	32455000	32585000	32590000	13	1
chr11	46310000	46315000	chr11	46430000	46435000	18	2.3612e-10	2.8731e-06	46310000	46315000	46430000	46435000	18	1
chr11	106670000	106675000	chr11	106770000	106775000	13	9.22163e-07	0.0022209	106670000	106675000	106770000	106775000	13	1
chr11	97640000	97645000	chr11	97690000	97695000	14	3.29337e-07	0.00103692	97640000	97645000	97690000	97695000	14	1
chr11	98925000	98930000	chr11	98970000	98975000	19	3.16898e-07	0.00100968	98925000	98930000	98970000	98975000	19	1
chr11	6415000	6420000	chr11	6475000	6480000	16	8.84929e-07	0.00215766	6415000	6420000	6475000	6480000	16	1
chr11	46340000	46345000	chr11	46385000	46390000	19	1.70914e-06	0.00360637	46340000	46345000	46385000	46390000	19	1
chr11	80475000	80480000	chr11	80555000	80560000	13	6.05293e-06	0.00921195	80475000	80480000	80555000	80560000	13	1
chr11	11555000	11560000	chr11	11705000	11710000	16	2.41424e-10	2.92371e-06	11555000	11560000	11705000	11710000	16	1
chr11	106645000	106650000	chr11	106770000	106775000	19	6.68219e-12	1.58272e-07	106645000	106650000	106770000	106775000	19	1
chr11	54935000	54940000	chr11	54985000	54990000	18	1.77545e-07	0.000650896	54935000	54940000	54985000	54990000	18	1
chr11	118125000	118130000	chr11	118200000	118205000	13	1.63849e-06	0.00349143	118125000	118130000	118200000	118205000	13	1
chr11	115720000	115725000	chr11	115855000	115860000	13	1.74013e-07	0.000640706	115720000	115725000	115855000	115860000	13	1
chr11	49195000	49200000	chr11	49245000	49250000	18	2.50091e-06	0.0047833	49195000	49200000	49245000	49250000	18	1
chr11	94345000	94350000	chr11	94405000	94410000	17	5.0175e-08	0.000247989	94345000	94350000	94405000	94410000	17	1
chr11	11555000	11560000	chr11	11785000	11790000	13	9.06278e-08	0.000381722	11555000	11560000	11785000	11790000	13	1
chr11	11505000	11510000	chr11	11715000	11720000	13	3.61877e-07	0.00110616	11505000	11510000	11715000	11720000	13	1
chr11	11495000	11500000	chr11	11715000	11720000	11	1.80476e-06	0.00375847	11495000	11500000	11715000	11720000	11	1
chr11	117870000	117875000	chr11	118080000	118085000	12	1.7425e-06	0.00365563	117870000	117875000	118080000	118085000	12	1
chr11	11705000	11710000	chr11	11735000	11740000	20	5.06292e-07	0.00142794	11705000	11710000	11735000	11740000	20	1
chr11	98495000	98500000	chr11	98525000	98530000	21	2.23559e-07	0.000775209	98495000	98500000	98525000	98530000	21	1
chr11	30140000	30145000	chr11	30195000	30200000	14	4.28549e-06	0.00718071	30140000	30145000	30195000	30200000	14	1
chr11	107210000	107215000	chr11	107470000	107475000	14	5.85699e-09	4.32548e-05	107210000	107215000	107470000	107475000	14	1
chr11	46295000	46300000	chr11	46430000	46435000	18	1.00053e-10	1.47782e-06	46295000	46300000	46430000	46435000	18	1
chr11	115440000	115445000	chr11	115475000	115480000	19	3.03341e-07	0.000977936	115440000	115445000	115475000	115480000	19	1
chr11	116885000	116890000	chr11	117040000	117045000	13	6.90204e-07	0.00180888	116885000	116890000	117040000	117045000	13	1
chr11	106740000	106745000	chr11	106785000	106790000	14	3.87904e-06	0.00670634	106740000	106745000	106785000	106790000	14	1
chr11	100890000	100895000	chr11	100935000	100940000	20	1.80051e-07	0.000657256	100890000	100895000	100935000	100940000	20	1
chr11	5180000	5185000	chr11	5260000	5265000	15	8.60985e-07	0.0021134	5180000	5185000	5260000	5265000	15	1
chr11	88970000	88975000	chr11	89300000	89305000	10	5.65792e-06	0.00877011	88970000	88975000	89300000	89305000	10	1
chr11	52255000	52260000	chr11	52355000	52360000	16	4.82884e-07	0.00137866	52255000	52260000	52355000	52360000	16	1
chr11	117870000	117875000	chr11	117900000	117905000	17	3.56186e-07	0.00109262	117870000	117875000	117900000	117905000	17	1
chr11	5210000	5215000	chr11	5255000	5260000	16	8.76144e-08	0.00037313	5210000	5215000	5255000	5260000	16	1
chr11	11810000	11815000	chr11	11970000	11975000	13	9.29052e-08	0.000389816	11810000	11815000	11970000	11975000	13	1
chr11	101095000	101100000	chr11	101170000	101175000	13	2.15302e-06	0.00429138	101095000	101100000	101170000	101175000	13	1
chr11	5170000	5175000	chr11	5445000	5450000	11	5.03517e-07	0.00142325	5170000	5175000	5445000	5450000	11	1
chr11	46385000	46390000	chr11	46405000	46410000	23	6.24817e-07	0.00167872	46385000	46390000	46405000	46410000	23	1
chr11	19830000	19835000	chr11	20070000	20075000	10	6.44331e-06	0.00963393	19830000	19835000	20070000	20075000	10	1
chr11	79810000	79815000	chr11	79840000	79845000	11	3.93526e-06	0.00678061	79810000	79815000	79840000	79845000	11	1
chr11	11545000	11550000	chr11	11740000	11745000	12	8.73659e-07	0.00213426	11545000	11550000	11740000	11745000	12	1
chr11	117075000	117080000	chr11	117175000	117180000	16	4.25144e-08	0.000220356	117075000	117080000	117175000	117180000	16	1
chr11	88045000	88050000	chr11	88200000	88205000	13	2.94732e-06	0.00542985	88045000	88050000	88200000	88205000	13	1
chr11	52275000	52280000	chr11	52355000	52360000	17	3.37276e-07	0.00105216	52275000	52280000	52355000	52360000	17	1
chr11	106415000	106420000	chr11	106490000	106495000	21	1.2151e-13	5.54448e-09	106415000	106420000	106490000	106495000	21	1
chr11	87660000	87665000	chr11	87770000	87775000	13	3.83728e-06	0.00665666	87660000	87665000	87770000	87775000	13	1
chr11	46360000	46365000	chr11	46420000	46425000	14	4.18919e-06	0.00707034	46360000	46365000	46420000	46425000	14	1
chr11	53775000	53780000	chr11	53840000	53845000	15	1.53523e-06	0.0033245	53775000	53780000	53840000	53845000	15	1
chr11	21085000	21090000	chr11	21170000	21175000	15	1.49518e-07	0.000567694	21085000	21090000	21170000	21175000	15	1
chr11	48870000	48875000	chr11	49085000	49090000	15	1.18071e-08	7.736e-05	48870000	48875000	49085000	49090000	15	1
chr11	116410000	116415000	chr11	116430000	116435000	18	1.27116e-06	0.00283681	116410000	116415000	116430000	116435000	18	1
chr11	48820000	48825000	chr11	48850000	48855000	25	7.36311e-09	5.2555e-05	48820000	48825000	48850000	48855000	25	1
chr11	115410000	115415000	chr11	115475000	115480000	19	4.83277e-08	0.000242174	115410000	115415000	115475000	115480000	19	1
chr11	53760000	53765000	chr11	53855000	53860000	14	2.0793e-06	0.00417375	53760000	53765000	53855000	53860000	14	1
chr11	11555000	11560000	chr11	11695000	11700000	14	5.45389e-07	0.00150902	11555000	11560000	11695000	11700000	14	1
chr11	98755000	98760000	chr11	98785000	98790000	16	2.44006e-06	0.00470689	98755000	98760000	98785000	98790000	16	1
chr11	46350000	46355000	chr11	46385000	46390000	23	6.84231e-08	0.000310215	46350000	46355000	46385000	46390000	23	1
chr11	115160000	115165000	chr11	115180000	115185000	26	1.35439e-07	0.000525776	115160000	115165000	115180000	115185000	26	1
chr11	102310000	102315000	chr11	102410000	102415000	13	4.24773e-06	0.00713614	102310000	102315000	102410000	102415000	13	1
chr11	109445000	109450000	chr11	109585000	109590000	13	6.00257e-07	0.00163172	109445000	109450000	109585000	109590000	13	1
chr11	54705000	54710000	chr11	54860000	54865000	15	5.42286e-08	0.00026394	54705000	54710000	54860000	54865000	15	1
chr11	115640000	115645000	chr11	115710000	115715000	27	4.52714e-15	2.89201e-10	115640000	115645000	115710000	115715000	27	1
chr11	78030000	78035000	chr11	78175000	78180000	15	1.19011e-07	0.000474421	78030000	78035000	78175000	78180000	15	1
chr11	94330000	94335000	chr11	94405000	94410000	14	1.21832e-06	0.00274527	94330000	94335000	94405000	94410000	14	1
chr11	117265000	117270000	chr11	117325000	117330000	15	1.57178e-06	0.00339217	117265000	117270000	117325000	117330000	15	1
chr11	115425000	115430000	chr11	115460000	115465000	22	8.80428e-08	0.000374331	115425000	115430000	115460000	115465000	22	1
chr11	31995000	32000000	chr11	32065000	32070000	16	3.46415e-07	0.00106768	31995000	32000000	32065000	32070000	16	1
chr11	99145000	99150000	chr11	99175000	99180000	20	4.38511e-08	0.000225455	99145000	99150000	99175000	99180000	20	1
chr11	48785000	48790000	chr11	48870000	48875000	14	4.93008e-06	0.00794305	48785000	48790000	48870000	48875000	14	1
chr11	69875000	69880000	chr11	69950000	69955000	17	4.96101e-07	0.00140852	69875000	69880000	69950000	69955000	17	1
chr11	48785000	48790000	chr11	48855000	48860000	19	3.62922e-07	0.00110664	48785000	48790000	48855000	48860000	19	1
chr11	46325000	46330000	chr11	46430000	46435000	12	6.74169e-06	0.00994357	46325000	46330000	46430000	46435000	12	1
chr11	52255000	52260000	chr11	52335000	52340000	16	2.9531e-06	0.00543657	52255000	52260000	52335000	52340000	16	1
chr11	69395000	69400000	chr11	69430000	69435000	20	4.02361e-07	0.00120706	69395000	69400000	69430000	69435000	20	1
chr11	52230000	52235000	chr11	52275000	52280000	21	2.23231e-06	0.00439118	52230000	52235000	52275000	52280000	21	1
chr11	115430000	115435000	chr11	115470000	115475000	23	1.60297e-08	0.000100694	115430000	115435000	115470000	115475000	23	1
chr11	46270000	46275000	chr11	46430000	46435000	12	4.66689e-06	0.00765906	46270000	46275000	46430000	46435000	12	1
chr11	52265000	52270000	chr11	52335000	52340000	18	8.24385e-07	0.00204517	52265000	52270000	52335000	52340000	18	1
chr11	11595000	11600000	chr11	11650000	11655000	13	1.31928e-06	0.00293651	11595000	11600000	11650000	11655000	13	1
chr11	79590000	79595000	chr11	79700000	79705000	14	4.61454e-06	0.00758324	79590000	79595000	79700000	79705000	14	1
chr11	97650000	97655000	chr11	97675000	97680000	20	5.58041e-08	0.000269046	97650000	97655000	97675000	97680000	20	1
chr11	95310000	95315000	chr11	95350000	95355000	21	7.89277e-07	0.00198115	95310000	95315000	95350000	95355000	21	1
chr11	99040000	99045000	chr11	99150000	99155000	16	2.69469e-08	0.000152001	99040000	99045000	99150000	99155000	16	1
chr11	115440000	115445000	chr11	115465000	115470000	21	4.51208e-06	0.00748059	115440000	115445000	115465000	115470000	21	1
chr11	98745000	98750000	chr11	98775000	98780000	17	2.53569e-06	0.0048462	98745000	98750000	98775000	98780000	17	1
chr11	69875000	69880000	chr11	69920000	69925000	21	4.83349e-08	0.000242174	69875000	69880000	69920000	69925000	21	1
chr11	52220000	52225000	chr11	52360000	52365000	14	1.10003e-06	0.00253003	52220000	52225000	52360000	52365000	14	1
chr11	117925000	117930000	chr11	117950000	117955000	21	4.0706e-06	0.00693777	117925000	117930000	117950000	117955000	21	1
chr11	89100000	89105000	chr11	89300000	89305000	12	2.20714e-06	0.00435845	89100000	89105000	89300000	89305000	12	1
chr11	46355000	46360000	chr11	46430000	46435000	16	2.67212e-07	0.000892547	46355000	46360000	46430000	46435000	16	1
chr11	4255000	4260000	chr11	4420000	4425000	12	6.63689e-07	0.00175923	4255000	4260000	4420000	4425000	12	1
chr11	116400000	116405000	chr11	116430000	116435000	17	1.28261e-07	0.000501902	116400000	116405000	116430000	116435000	17	1
chr11	83075000	83080000	chr11	83120000	83125000	14	4.15081e-06	0.00701972	83075000	83080000	83120000	83125000	14	1
chr11	11555000	11560000	chr11	11750000	11755000	13	4.24377e-08	0.000220356	11555000	11560000	11750000	11755000	13	1
chr11	115720000	115725000	chr11	115810000	115815000	17	1.277e-09	1.16538e-05	115720000	115725000	115810000	115815000	17	1
chr11	19830000	19835000	chr11	20030000	20035000	14	1.71702e-09	1.4723e-05	19830000	19835000	20030000	20035000	14	1
chr11	117870000	117875000	chr11	117965000	117970000	16	5.99418e-07	0.00163118	117870000	117875000	117965000	117970000	16	1
chr11	109360000	109365000	chr11	109470000	109475000	14	2.93285e-06	0.00541098	109360000	109365000	109470000	109475000	14	1
chr11	109670000	109675000	chr11	109855000	109860000	11	2.19372e-06	0.00434201	109670000	109675000	109855000	109860000	11	1
chr11	5180000	5185000	chr11	5250000	5255000	14	3.80704e-06	0.00661768	5180000	5185000	5250000	5255000	14	1
chr11	19915000	19920000	chr11	20030000	20035000	12	4.21012e-06	0.00709161	19915000	19920000	20030000	20035000	12	1
chr12	86805000	86810000	chr12	86885000	86890000	20	4.01321e-11	7.02385e-07	86795000	86815000	86885000	86890000	79	1
chr12	86830000	86835000	chr12	86890000	86895000	22	1.5027e-09	1.34259e-05	86820000	86835000	86880000	86895000	73	0.444444
chr12	17690000	17695000	chr12	17735000	17740000	30	1.08829e-15	8.42691e-11	17680000	17695000	17735000	17740000	64	1
chr12	54185000	54190000	chr12	54310000	54315000	15	7.6886e-08	0.000338148	54185000	54195000	54310000	54315000	28	1
chr12	15815000	15820000	chr12	16010000	16015000	24	2.68526e-17	2.98329e-12	15815000	15820000	16005000	16015000	39	1
chr12	55390000	55395000	chr12	55490000	55495000	26	3.63708e-16	3.44212e-11	55390000	55395000	55490000	55500000	41	1
chr12	15815000	15820000	chr12	16050000	16055000	16	1.31239e-10	1.81248e-06	15815000	15820000	16050000	16060000	28	1
chr12	113150000	113155000	chr12	113185000	113190000	22	2.19175e-09	1.84227e-05	113150000	113155000	113185000	113190000	22	1
chr12	55390000	55395000	chr12	55460000	55465000	15	1.92247e-07	0.000690919	55390000	55395000	55460000	55465000	15	1
chr12	112805000	112810000	chr12	112850000	112855000	19	2.31147e-07	0.000796631	112805000	112810000	112850000	112855000	19	1
chr12	86770000	86775000	chr12	86960000	86965000	12	9.13145e-07	0.00220333	86770000	86775000	86960000	86965000	12	1
chr12	55425000	55430000	chr12	55485000	55490000	12	4.22755e-06	0.0071116	55425000	55430000	55485000	55490000	12	1
chr12	113005000	113010000	chr12	113085000	113090000	13	6.91812e-07	0.00181123	113005000	113010000	113085000	113090000	13	1
chr12	15530000	15535000	chr12	16510000	16515000	10	2.96843e-07	0.000963802	15530000	15535000	16510000	16515000	10	1
chr12	73600000	73605000	chr12	73695000	73700000	14	3.41522e-06	0.00610266	73600000	73605000	73695000	73700000	14	1
chr12	55365000	55370000	chr12	55485000	55490000	13	5.01241e-07	0.00141839	55365000	55370000	55485000	55490000	13	1
chr12	59065000	59070000	chr12	59130000	59135000	15	4.19946e-07	0.00124198	59065000	59070000	59130000	59135000	15	1
chr12	80195000	80200000	chr12	80255000	80260000	18	6.43589e-09	4.65876e-05	80195000	80200000	80255000	80260000	18	1
chr12	84165000	84170000	chr12	84220000	84225000	14	2.03358e-06	0.00411429	84165000	84170000	84220000	84225000	14	1
chr12	36075000	36080000	chr12	36155000	36160000	14	1.04363e-06	0.00243539	36075000	36080000	36155000	36160000	14	1
chr12	113220000	113225000	chr12	113485000	113490000	10	3.71177e-06	0.00650966	113220000	113225000	113485000	113490000	10	1
chr12	85370000	85375000	chr12	85470000	85475000	15	1.61701e-08	0.000100694	85370000	85375000	85470000	85475000	15	1
chr12	85520000	85525000	chr12	85640000	85645000	13	6.18547e-07	0.00167254	85520000	85525000	85640000	85645000	13	1
chr12	112805000	112810000	chr12	112945000	112950000	12	6.62034e-06	0.0098125	112805000	112810000	112945000	112950000	12	1
chr12	86805000	86810000	chr12	86910000	86915000	13	1.63964e-06	0.00349143	86805000	86810000	86910000	86915000	13	1
chr12	54200000	54205000	chr12	54300000	54305000	13	7.30909e-07	0.00188463	54200000	54205000	54300000	54305000	13	1
chr12	86790000	86795000	chr12	86920000	86925000	18	8.5914e-12	1.94277e-07	86790000	86795000	86920000	86925000	18	1
chr12	113005000	113010000	chr12	113070000	113075000	18	8.64331e-09	6.01797e-05	113005000	113010000	113070000	113075000	18	1
chr12	114585000	114590000	chr12	114615000	114620000	17	8.21884e-07	0.00204094	114585000	114590000	114615000	114620000	17	1
chr12	86830000	86835000	chr12	86905000	86910000	19	7.83805e-09	5.54801e-05	86830000	86835000	86905000	86910000	19	1
chr12	15815000	15820000	chr12	16185000	16190000	10	5.99038e-06	0.00914737	15815000	15820000	16185000	16190000	10	1
chr12	73010000	73015000	chr12	73515000	73520000	9	6.05253e-06	0.00921195	73010000	73015000	73515000	73520000	9	1
chr12	107160000	107165000	chr12	108005000	108010000	13	1.63011e-09	1.42635e-05	107160000	107165000	108005000	108010000	13	1
chr12	110480000	110485000	chr12	110590000	110595000	13	3.20656e-06	0.00578236	110480000	110485000	110590000	110595000	13	1
chr12	107120000	107125000	chr12	107355000	107360000	12	1.57831e-06	0.00340338	107120000	107125000	107355000	107360000	12	1
chr12	86770000	86775000	chr12	86920000	86925000	16	7.09948e-11	1.09946e-06	86770000	86775000	86920000	86925000	16	1
chr12	69370000	69375000	chr12	69455000	69460000	22	1.54962e-10	2.06234e-06	69370000	69375000	69455000	69460000	22	1
chr12	55390000	55395000	chr12	55440000	55445000	16	5.4946e-06	0.00858726	55390000	55395000	55440000	55445000	16	1
chr12	80255000	80260000	chr12	80375000	80380000	13	9.70691e-07	0.00230518	80255000	80260000	80375000	80380000	13	1
chr12	73585000	73590000	chr12	73685000	73690000	14	2.81287e-06	0.00524263	73585000	73590000	73685000	73690000	14	1
chr13	101540000	101545000	chr13	101690000	101695000	16	4.36547e-09	3.34983e-05	101535000	101550000	101690000	101700000	56	0.666667
chr13	28415000	28420000	chr13	28950000	28955000	15	6.56879e-11	1.04255e-06	28415000	28420000	28940000	28960000	51	1
chr13	117200000	117205000	chr13	117285000	117290000	22	2.62119e-12	7.78819e-08	117195000	117210000	117285000	117290000	56	1
chr13	23445000	23450000	chr13	23515000	23520000	28	2.14319e-12	6.84554e-08	23445000	23450000	23515000	23530000	71	1
chr13	101510000	101515000	chr13	101695000	101700000	16	7.61322e-10	7.7209e-06	101505000	101515000	101690000	101700000	44	0.75
chr13	55405000	55410000	chr13	55510000	55515000	15	1.56343e-07	0.000587498	55405000	55410000	55505000	55515000	29	1
chr13	107020000	107025000	chr13	107095000	107100000	15	1.97636e-06	0.0040144	107020000	107025000	107090000	107100000	30	1
chr13	28415000	28420000	chr13	28510000	28515000	16	5.38209e-07	0.00149546	28415000	28420000	28505000	28515000	30	1
chr13	111805000	111810000	chr13	112105000	112110000	10	4.07263e-06	0.00693777	111805000	111810000	112105000	112110000	10	1
chr13	37855000	37860000	chr13	37880000	37885000	19	9.45096e-07	0.0022656	37855000	37860000	37880000	37885000	19	1
chr13	55960000	55965000	chr13	55980000	55985000	14	6.23124e-06	0.0093938	55960000	55965000	55980000	55985000	14	1
chr13	28415000	28420000	chr13	28790000	28795000	12	1.25605e-07	0.00049226	28415000	28420000	28790000	28795000	12	1
chr13	55420000	55425000	chr13	55485000	55490000	14	7.1012e-07	0.00184593	55420000	55425000	55485000	55490000	14	1
chr13	111805000	111810000	chr13	111975000	111980000	19	6.41967e-12	1.56228e-07	111805000	111810000	111975000	111980000	19	1
chr13	117240000	117245000	chr13	117285000	117290000	16	1.48649e-07	0.000565931	117240000	117245000	117285000	117290000	16	1
chr13	113130000	113135000	chr13	113170000	113175000	19	2.95931e-07	0.000962065	113130000	113135000	113170000	113175000	19	1
chr13	119635000	119640000	chr13	119790000	119795000	11	3.78589e-06	0.00660121	119635000	119640000	119790000	119795000	11	1
chr13	21175000	21180000	chr13	21195000	21200000	21	5.38854e-06	0.00848451	21175000	21180000	21195000	21200000	21	1
chr13	46310000	46315000	chr13	46650000	46655000	10	3.54193e-06	0.00628076	46310000	46315000	46650000	46655000	10	1
chr13	37465000	37470000	chr13	37960000	37965000	10	1.80074e-06	0.00375316	37465000	37470000	37960000	37965000	10	1
chr13	55425000	55430000	chr13	55465000	55470000	17	3.26671e-06	0.00587839	55425000	55430000	55465000	55470000	17	1
chr13	55470000	55475000	chr13	55535000	55540000	17	3.64929e-09	2.88697e-05	55470000	55475000	55535000	55540000	17	1
chr13	23445000	23450000	chr13	23580000	23585000	12	5.2887e-06	0.00836783	23445000	23450000	23580000	23585000	12	1
chr13	21175000	21180000	chr13	21920000	21925000	11	1.05231e-07	0.000430087	21175000	21180000	21920000	21925000	11	1
chr13	112990000	112995000	chr13	113030000	113035000	18	7.28706e-07	0.00188085	112990000	112995000	113030000	113035000	18	1
chr13	28415000	28420000	chr13	28810000	28815000	10	5.27636e-06	0.00835347	28415000	28420000	28810000	28815000	10	1
chr13	119485000	119490000	chr13	119610000	119615000	13	2.5656e-07	0.000865969	119485000	119490000	119610000	119615000	13	1
chr13	23430000	23435000	chr13	23530000	23535000	17	1.99232e-07	0.000709039	23430000	23435000	23530000	23535000	17	1
chr13	23550000	23555000	chr13	23580000	23585000	20	7.18073e-07	0.00186092	23550000	23555000	23580000	23585000	20	1
chr13	51845000	51850000	chr13	52220000	52225000	14	1.21586e-09	1.1216e-05	51845000	51850000	52220000	52225000	14	1
chr13	51735000	51740000	chr13	51760000	51765000	20	5.88464e-06	0.00904742	51735000	51740000	51760000	51765000	20	1
chr13	55400000	55405000	chr13	55535000	55540000	15	1.13911e-07	0.000459106	55400000	55405000	55535000	55540000	15	1
chr13	64335000	64340000	chr13	64435000	64440000	14	1.88907e-08	0.000114115	64335000	64340000	64435000	64440000	14	1
chr13	22035000	22040000	chr13	23520000	23525000	10	5.69271e-07	0.0015591	22035000	22040000	23520000	23525000	10	1
chr13	30745000	30750000	chr13	30970000	30975000	11	2.6585e-06	0.00502774	30745000	30750000	30970000	30975000	11	1
chr13	37465000	37470000	chr13	37800000	37805000	10	6.79899e-06	0.0099961	37465000	37470000	37800000	37805000	10	1
chr13	48840000	48845000	chr13	48865000	48870000	23	2.38183e-06	0.00462696	48840000	48845000	48865000	48870000	23	1
chr13	21170000	21175000	chr13	21940000	21945000	10	1.15235e-06	0.00262908	21170000	21175000	21940000	21945000	10	1
chr13	55425000	55430000	chr13	55450000	55455000	17	6.77585e-06	0.00997932	55425000	55430000	55450000	55455000	17	1
chr13	51840000	51845000	chr13	52230000	52235000	10	2.75938e-06	0.00516554	51840000	51845000	52230000	52235000	10	1
chr13	22025000	22030000	chr13	23445000	23450000	11	5.98224e-08	0.000283108	22025000	22030000	23445000	23450000	11	1
chr13	22040000	22045000	chr13	23585000	23590000	10	4.64216e-07	0.00133882	22040000	22045000	23585000	23590000	10	1
chr13	112425000	112430000	chr13	112460000	112465000	30	1.51124e-11	3.01689e-07	112425000	112430000	112460000	112465000	30	1
chr13	41300000	41305000	chr13	41570000	41575000	10	4.68719e-06	0.00768046	41300000	41305000	41570000	41575000	10	1
chr13	92610000	92615000	chr13	92675000	92680000	18	3.43436e-08	0.000187515	92610000	92615000	92675000	92680000	18	1
chr13	23530000	23535000	chr13	23550000	23555000	23	8.62516e-07	0.00211512	23530000	23535000	23550000	23555000	23	1
chr13	28415000	28420000	chr13	28720000	28725000	11	2.38295e-06	0.00462696	28415000	28420000	28720000	28725000	11	1
chr13	23530000	23535000	chr13	23585000	23590000	21	3.55702e-09	2.84036e-05	23530000	23535000	23585000	23590000	21	1
chr13	111805000	111810000	chr13	112260000	112265000	11	3.66298e-07	0.0011156	111805000	111810000	112260000	112265000	11	1
chr13	23430000	23435000	chr13	23580000	23585000	15	2.56371e-07	0.000865969	23430000	23435000	23580000	23585000	15	1
chr13	112435000	112440000	chr13	112460000	112465000	32	4.60102e-12	1.17568e-07	112435000	112440000	112460000	112465000	32	1
chr13	111805000	111810000	chr13	112000000	112005000	14	7.58238e-08	0.000334286	111805000	111810000	112000000	112005000	14	1
chr13	22035000	22040000	chr13	23550000	23555000	9	4.27508e-06	0.00717635	22035000	22040000	23550000	23555000	9	1
chr13	101765000	101770000	chr13	102645000	102650000	11	7.81791e-08	0.000342069	101765000	101770000	102645000	102650000	11	1
chr13	21945000	21950000	chr13	21965000	21970000	17	3.45688e-06	0.00615128	21945000	21950000	21965000	21970000	17	1
chr13	48875000	48880000	chr13	48965000	48970000	15	8.1856e-07	0.00203467	48875000	48880000	48965000	48970000	15	1
chr13	22040000	22045000	chr13	23620000	23625000	9	3.68068e-06	0.00646565	22040000	22045000	23620000	23625000	9	1
chr13	119165000	119170000	chr13	119185000	119190000	9	6.51951e-06	0.00971183	119165000	119170000	119185000	119190000	9	1
chr13	101525000	101530000	chr13	101690000	101695000	13	1.50481e-07	0.000570504	101525000	101530000	101690000	101695000	13	1
chr13	64245000	64250000	chr13	64310000	64315000	16	3.59565e-07	0.00110166	64245000	64250000	64310000	64315000	16	1
chr13	52675000	52680000	chr13	52985000	52990000	10	4.15829e-06	0.00702748	52675000	52680000	52985000	52990000	10	1
chr13	111805000	111810000	chr13	111865000	111870000	17	1.00562e-07	0.000415799	111805000	111810000	111865000	111870000	17	1
chr13	52705000	52710000	chr13	52995000	53000000	11	6.39342e-07	0.00170531	52705000	52710000	52995000	53000000	11	1
chr14	73120000	73125000	chr14	73235000	73240000	23	9.96898e-13	3.44235e-08	73105000	73125000	73235000	73240000	69	1
chr14	73105000	73110000	chr14	73235000	73240000	13	6.53855e-06	0.00972511	73105000	73125000	73235000	73240000	69	1
chr14	118935000	118940000	chr14	118980000	118985000	19	1.6773e-09	1.45286e-05	118930000	118940000	118980000	118990000	50	0.75
chr14	31515000	31520000	chr14	31565000	31570000	20	1.09835e-10	1.60376e-06	31515000	31525000	31560000	31570000	59	0.75
chr14	79240000	79245000	chr14	79290000	79295000	22	2.56475e-09	2.12091e-05	79235000	79245000	79290000	79295000	39	1
chr14	73170000	73175000	chr14	73235000	73240000	16	1.59865e-06	0.00342698	73170000	73180000	73235000	73240000	32	1
chr14	51060000	51065000	chr14	51085000	51090000	24	8.0374e-08	0.000347737	51060000	51070000	51085000	51090000	47	1
chr14	54200000	54205000	chr14	54220000	54225000	24	3.737e-09	2.93816e-05	54195000	54205000	54220000	54225000	45	1
chr14	31500000	31505000	chr14	31605000	31610000	15	2.05365e-08	0.000120913	31500000	31505000	31605000	31610000	15	1
chr14	61645000	61650000	chr14	61680000	61685000	25	1.86853e-11	3.58992e-07	61645000	61650000	61680000	61685000	25	1
chr14	79265000	79270000	chr14	79290000	79295000	32	2.55428e-11	4.76414e-07	79265000	79270000	79290000	79295000	32	1
chr14	31495000	31500000	chr14	31560000	31565000	23	1.16438e-12	3.91486e-08	31495000	31500000	31560000	31565000	23	1
chr14	54350000	54355000	chr14	54405000	54410000	11	2.931e-06	0.00541098	54350000	54355000	54405000	54410000	11	1
chr14	31515000	31520000	chr14	31575000	31580000	19	4.02214e-08	0.000211474	31515000	31520000	31575000	31580000	19	1
chr14	15920000	15925000	chr14	16170000	16175000	16	3.22213e-11	5.79817e-07	15920000	15925000	16170000	16175000	16	1
chr14	66175000	66180000	chr14	66280000	66285000	14	1.62784e-07	0.000607237	66175000	66180000	66280000	66285000	14	1
chr14	110610000	110615000	chr14	110630000	110635000	10	5.96376e-06	0.00913061	110610000	110615000	110630000	110635000	10	1
chr14	121945000	121950000	chr14	122060000	122065000	15	2.36706e-08	0.000137466	121945000	121950000	122060000	122065000	15	1
chr14	54650000	54655000	chr14	54700000	54705000	18	1.71044e-08	0.00010456	54650000	54655000	54700000	54705000	18	1
chr14	79240000	79245000	chr14	79300000	79305000	28	4.01351e-14	2.09298e-09	79240000	79245000	79300000	79305000	28	1
chr14	50805000	50810000	chr14	51060000	51065000	11	2.76691e-06	0.00517187	50805000	50810000	51060000	51065000	11	1
chr14	15965000	15970000	chr14	16170000	16175000	12	7.66515e-07	0.0019489	15965000	15970000	16170000	16175000	12	1
chr14	54660000	54665000	chr14	54690000	54695000	16	3.37646e-07	0.00105216	54660000	54665000	54690000	54695000	16	1
chr14	118910000	118915000	chr14	119025000	119030000	13	8.05295e-07	0.00201148	118910000	118915000	119025000	119030000	13	1
chr14	31540000	31545000	chr14	31565000	31570000	19	2.7425e-06	0.00514146	31540000	31545000	31565000	31570000	19	1
chr14	25715000	25720000	chr14	25765000	25770000	14	3.76491e-06	0.00658027	25715000	25720000	25765000	25770000	14	1
chr14	79265000	79270000	chr14	79300000	79305000	23	4.44129e-07	0.00128816	79265000	79270000	79300000	79305000	23	1
chr14	54395000	54400000	chr14	54415000	54420000	22	1.17079e-08	7.71049e-05	54395000	54400000	54415000	54420000	22	1
chr14	118930000	118935000	chr14	118965000	118970000	17	8.45584e-07	0.00208561	118930000	118935000	118965000	118970000	17	1
chr14	73235000	73240000	chr14	73260000	73265000	23	1.38232e-07	0.000534823	73235000	73240000	73260000	73265000	23	1
chr14	79255000	79260000	chr14	79300000	79305000	22	2.33072e-08	0.000135663	79255000	79260000	79300000	79305000	22	1
chr14	79240000	79245000	chr14	79265000	79270000	22	1.19089e-08	7.78272e-05	79240000	79245000	79265000	79270000	22	1
chr14	25455000	25460000	chr14	25525000	25530000	15	4.89141e-07	0.00139186	25455000	25460000	25525000	25530000	15	1
chr14	54465000	54470000	chr14	54515000	54520000	14	1.18196e-06	0.00268704	54465000	54470000	54515000	54520000	14	1
chr14	20575000	20580000	chr14	20660000	20665000	11	6.12141e-06	0.0092821	20575000	20580000	20660000	20665000	11	1
chr14	54525000	54530000	chr14	54545000	54550000	21	7.17998e-08	0.00031963	54525000	54530000	54545000	54550000	21	1
chr14	105500000	105505000	chr14	105530000	105535000	16	6.7438e-06	0.00994357	105500000	105505000	105530000	105535000	16	1
chr14	15060000	15065000	chr14	16365000	16370000	10	3.92055e-07	0.00118253	15060000	15065000	16365000	16370000	10	1
chr14	55630000	55635000	chr14	55740000	55745000	12	1.95026e-06	0.00398356	55630000	55635000	55740000	55745000	12	1
chr14	79500000	79505000	chr14	79540000	79545000	14	5.79195e-06	0.00894259	79500000	79505000	79540000	79545000	14	1
chr14	105395000	105400000	chr14	105895000	105900000	9	5.23662e-06	0.00831378	105395000	105400000	105895000	105900000	9	1
chr14	34620000	34625000	chr14	34765000	34770000	13	6.25535e-08	0.000292214	34620000	34625000	34765000	34770000	13	1
chr14	55675000	55680000	chr14	55740000	55745000	14	6.98801e-07	0.00182131	55675000	55680000	55740000	55745000	14	1
chr14	40910000	40915000	chr14	40970000	40975000	14	3.92437e-07	0.00118253	40910000	40915000	40970000	40975000	14	1
chr14	79480000	79485000	chr14	79520000	79525000	20	3.88162e-07	0.0011738	79480000	79485000	79520000	79525000	20	1
chr14	79180000	79185000	chr14	79240000	79245000	17	6.81503e-08	0.000310215	79180000	79185000	79240000	79245000	17	1
chr14	66155000	66160000	chr14	66305000	66310000	11	1.85656e-06	0.00384722	66155000	66160000	66305000	66310000	11	1
chr14	54265000	54270000	chr14	54310000	54315000	13	1.78531e-06	0.00372707	54265000	54270000	54310000	54315000	13	1
chr14	73145000	73150000	chr14	73235000	73240000	22	2.88955e-11	5.27398e-07	73145000	73150000	73235000	73240000	22	1
chr15	74930000	74935000	chr15	74955000	74960000	37	9.4425e-14	4.64002e-09	74920000	74935000	74950000	74965000	121	0.555556
chr15	97790000	97795000	chr15	97845000	97850000	24	2.15604e-10	2.66147e-06	97780000	97800000	97845000	97850000	81	1
chr15	80570000	80575000	chr15	80615000	80620000	28	3.0995e-14	1.72175e-09	80570000	80580000	80615000	80625000	43	0.5
chr15	8445000	8450000	chr15	8585000	8590000	13	2.1863e-07	0.000766333	8445000	8455000	8580000	8590000	24	0.5
chr15	73065000	73070000	chr15	73185000	73190000	20	1.03765e-11	2.1913e-07	73065000	73075000	73185000	73190000	33	1
chr15	82125000	82130000	chr15	82185000	82190000	12	5.39724e-06	0.00849223	82125000	82130000	82185000	82190000	12	1
chr15	66785000	66790000	chr15	66805000	66810000	22	5.87273e-06	0.00903455	66785000	66790000	66805000	66810000	22	1
chr15	97705000	97710000	chr15	97845000	97850000	16	1.15629e-08	7.65448e-05	97705000	97710000	97845000	97850000	16	1
chr15	38280000	38285000	chr15	38470000	38475000	14	1.77995e-08	0.000108329	38280000	38285000	38470000	38475000	14	1
chr15	76660000	76665000	chr15	76720000	76725000	15	1.93011e-07	0.000692198	76660000	76665000	76720000	76725000	15	1
chr15	55105000	55110000	chr15	55285000	55290000	10	1.82316e-06	0.00379061	55105000	55110000	55285000	55290000	10	1
chr15	8510000	8515000	chr15	8565000	8570000	21	3.03292e-12	8.33371e-08	8510000	8515000	8565000	8570000	21	1
chr15	74760000	74765000	chr15	74930000	74935000	14	1.41772e-07	0.00054476	74760000	74765000	74930000	74935000	14	1
chr15	96125000	96130000	chr15	96285000	96290000	12	6.25356e-06	0.00942188	96125000	96130000	96285000	96290000	12	1
chr15	85910000	85915000	chr15	86040000	86045000	15	3.65024e-08	0.000195952	85910000	85915000	86040000	86045000	15	1
chr15	101235000	101240000	chr15	101280000	101285000	16	2.07744e-06	0.00417328	101235000	101240000	101280000	101285000	16	1
chr15	98575000	98580000	chr15	98630000	98635000	17	1.17013e-07	0.00046865	98575000	98580000	98630000	98635000	17	1
chr15	81790000	81795000	chr15	81870000	81875000	12	1.66952e-06	0.00353737	81790000	81795000	81870000	81875000	12	1
chr15	97705000	97710000	chr15	97750000	97755000	20	7.09735e-08	0.000317056	97705000	97710000	97750000	97755000	20	1
chr15	97715000	97720000	chr15	97750000	97755000	20	2.14313e-06	0.00427526	97715000	97720000	97750000	97755000	20	1
chr15	98585000	98590000	chr15	98625000	98630000	17	4.14736e-06	0.00701972	98585000	98590000	98625000	98630000	17	1
chr15	27920000	27925000	chr15	28020000	28025000	12	2.40223e-06	0.00465731	27920000	27925000	28020000	28025000	12	1
chr15	66730000	66735000	chr15	66800000	66805000	14	5.15055e-06	0.00821025	66730000	66735000	66800000	66805000	14	1
chr15	81460000	81465000	chr15	81515000	81520000	14	1.94363e-06	0.00397637	81460000	81465000	81515000	81520000	14	1
chr15	97750000	97755000	chr15	97775000	97780000	22	6.17002e-09	4.50458e-05	97750000	97755000	97775000	97780000	22	1
chr15	80515000	80520000	chr15	80695000	80700000	11	3.72819e-06	0.00653396	80515000	80520000	80695000	80700000	11	1
chr15	74920000	74925000	chr15	75015000	75020000	12	2.47922e-07	0.000844147	74920000	74925000	75015000	75020000	12	1
chr15	73090000	73095000	chr15	73180000	73185000	19	4.83407e-10	5.25631e-06	73090000	73095000	73180000	73185000	19	1
chr15	66790000	66795000	chr15	66855000	66860000	17	1.19245e-07	0.000474614	66790000	66795000	66855000	66860000	17	1
chr15	98585000	98590000	chr15	98610000	98615000	24	9.95292e-08	0.000412194	98585000	98590000	98610000	98615000	24	1
chr15	80575000	80580000	chr15	80605000	80610000	13	5.35445e-06	0.00845092	80575000	80580000	80605000	80610000	13	1
chr15	77760000	77765000	chr15	77890000	77895000	12	1.11634e-06	0.00255834	77760000	77765000	77890000	77895000	12	1
chr15	36610000	36615000	chr15	36790000	36795000	12	1.76659e-06	0.00369705	36610000	36615000	36790000	36795000	12	1
chr15	5420000	5425000	chr15	5510000	5515000	13	1.73265e-06	0.00364036	5420000	5425000	5510000	5515000	13	1
chr15	95980000	95985000	chr15	96285000	96290000	12	4.32431e-07	0.00125995	95980000	95985000	96285000	96290000	12	1
chr15	95750000	95755000	chr15	96285000	96290000	11	2.88638e-07	0.000945572	95750000	95755000	96285000	96290000	11	1
chr15	83560000	83565000	chr15	83600000	83605000	15	4.28993e-07	0.00125311	83560000	83565000	83600000	83605000	15	1
chr15	66785000	66790000	chr15	66865000	66870000	19	9.91643e-10	9.52599e-06	66785000	66790000	66865000	66870000	19	1
chr15	74760000	74765000	chr15	74920000	74925000	13	9.07007e-07	0.00220248	74760000	74765000	74920000	74925000	13	1
chr15	97715000	97720000	chr15	97775000	97780000	17	3.34458e-06	0.00600582	97715000	97720000	97775000	97780000	17	1
chr15	80535000	80540000	chr15	80615000	80620000	18	7.82439e-09	5.54801e-05	80535000	80540000	80615000	80620000	18	1
chr15	80615000	80620000	chr15	80695000	80700000	15	2.92267e-06	0.0054	80615000	80620000	80695000	80700000	15	1
chr15	66675000	66680000	chr15	66895000	66900000	14	4.45027e-09	3.38442e-05	66675000	66680000	66895000	66900000	14	1
chr15	8445000	8450000	chr15	8570000	8575000	13	8.33192e-08	0.000357219	8445000	8450000	8570000	8575000	13	1
chr15	96545000	96550000	chr15	96655000	96660000	15	2.59806e-08	0.000148186	96545000	96550000	96655000	96660000	15	1
chr15	74895000	74900000	chr15	74930000	74935000	20	4.50729e-06	0.00748059	74895000	74900000	74930000	74935000	20	1
chr15	74745000	74750000	chr15	74920000	74925000	12	2.66413e-06	0.00502774	74745000	74750000	74920000	74925000	12	1
chr15	8460000	8465000	chr15	8570000	8575000	10	4.76897e-06	0.00776177	8460000	8465000	8570000	8575000	10	1
chr15	27750000	27755000	chr15	27825000	27830000	19	2.15476e-10	2.66147e-06	27750000	27755000	27825000	27830000	19	1
chr15	27655000	27660000	chr15	27715000	27720000	16	3.33198e-07	0.0010461	27655000	27660000	27715000	27720000	16	1
chr15	76240000	76245000	chr15	76330000	76335000	19	1.4035e-09	1.27174e-05	76240000	76245000	76330000	76335000	19	1
chr15	79325000	79330000	chr15	79410000	79415000	13	3.87218e-06	0.00669941	79325000	79330000	79410000	79415000	13	1
chr15	5240000	5245000	chr15	5510000	5515000	12	6.67235e-07	0.00176315	5240000	5245000	5510000	5515000	12	1
chr15	77785000	77790000	chr15	77890000	77895000	17	2.23779e-10	2.74911e-06	77785000	77790000	77890000	77895000	17	1
chr15	98935000	98940000	chr15	98990000	98995000	16	9.8849e-07	0.00234161	98935000	98940000	98990000	98995000	16	1
chr15	74920000	74925000	chr15	74970000	74975000	20	6.57026e-10	6.9663e-06	74920000	74925000	74970000	74975000	20	1
chr15	81460000	81465000	chr15	81580000	81585000	16	4.21456e-10	4.70277e-06	81460000	81465000	81580000	81585000	16	1
chr16	95770000	95775000	chr16	95865000	95870000	21	7.56543e-12	1.75743e-07	95755000	95780000	95865000	95870000	76	1
chr16	95755000	95760000	chr16	95865000	95870000	14	3.79557e-07	0.00115186	95755000	95780000	95865000	95870000	76	1
chr16	49765000	49770000	chr16	49855000	49860000	27	4.41995e-16	3.89453e-11	49765000	49785000	49855000	49860000	72	1
chr16	49780000	49785000	chr16	49855000	49860000	16	4.98707e-07	0.00141278	49765000	49785000	49855000	49860000	72	1
chr16	10565000	10570000	chr16	10840000	10845000	13	2.19229e-08	0.00012819	10565000	10570000	10840000	10860000	47	1
chr16	10565000	10570000	chr16	10855000	10860000	11	8.5086e-07	0.0020966	10565000	10570000	10840000	10860000	47	1
chr16	76370000	76375000	chr16	76550000	76555000	36	8.50655e-30	5.43413e-24	76370000	76375000	76545000	76560000	68	1
chr16	87590000	87595000	chr16	87750000	87755000	12	3.3534e-07	0.0010501	87590000	87600000	87750000	87755000	24	1
chr16	10780000	10785000	chr16	10840000	10845000	26	4.06076e-12	1.08087e-07	10780000	10790000	10840000	10845000	51	1
chr16	95800000	95805000	chr16	95865000	95870000	14	3.26926e-06	0.00587885	95800000	95805000	95865000	95875000	27	1
chr16	95700000	95705000	chr16	95810000	95815000	15	3.6832e-07	0.00112042	95700000	95710000	95810000	95815000	28	1
chr16	95700000	95705000	chr16	95950000	95955000	12	3.27228e-07	0.00103229	95700000	95705000	95945000	95955000	23	1
chr16	95700000	95705000	chr16	95860000	95865000	28	2.59624e-20	6.6341e-15	95700000	95705000	95860000	95865000	28	1
chr16	92755000	92760000	chr16	93290000	93295000	10	1.7762e-06	0.0037111	92755000	92760000	93290000	93295000	10	1
chr16	92740000	92745000	chr16	92800000	92805000	19	3.00198e-10	3.50267e-06	92740000	92745000	92800000	92805000	19	1
chr16	95775000	95780000	chr16	95925000	95930000	13	1.19684e-07	0.000474881	95775000	95780000	95925000	95930000	13	1
chr16	10565000	10570000	chr16	10865000	10870000	12	7.16922e-08	0.00031963	10565000	10570000	10865000	10870000	12	1
chr16	95700000	95705000	chr16	95900000	95905000	16	1.94766e-09	1.65893e-05	95700000	95705000	95900000	95905000	16	1
chr16	92755000	92760000	chr16	92800000	92805000	18	2.47245e-08	0.000142936	92755000	92760000	92800000	92805000	18	1
chr16	10565000	10570000	chr16	10780000	10785000	13	2.39622e-07	0.000821878	10565000	10570000	10780000	10785000	13	1
chr16	10715000	10720000	chr16	10740000	10745000	18	2.10084e-06	0.00421036	10715000	10720000	10740000	10745000	18	1
chr16	10780000	10785000	chr16	10865000	10870000	15	2.09866e-06	0.00420929	10780000	10785000	10865000	10870000	15	1
chr16	95700000	95705000	chr16	95885000	95890000	12	9.1231e-07	0.00220333	95700000	95705000	95885000	95890000	12	1
chr16	23985000	23990000	chr16	24245000	24250000	12	1.15929e-06	0.00264254	23985000	23990000	24245000	24250000	12	1
chr16	55975000	55980000	chr16	56025000	56030000	18	8.85698e-09	6.13332e-05	55975000	55980000	56025000	56030000	18	1
chr16	49775000	49780000	chr16	49810000	49815000	18	8.94915e-10	8.79518e-06	49775000	49780000	49810000	49815000	18	1
chr16	23985000	23990000	chr16	24505000	24510000	10	2.55209e-06	0.0048739	23985000	23990000	24505000	24510000	10	1
chr16	95700000	95705000	chr16	95825000	95830000	15	4.6384e-08	0.000235166	95700000	95705000	95825000	95830000	15	1
chr16	10680000	10685000	chr16	10770000	10775000	14	5.32948e-07	0.00148509	10680000	10685000	10770000	10775000	14	1
chr16	10655000	10660000	chr16	10840000	10845000	14	6.74558e-08	0.000308747	10655000	10660000	10840000	10845000	14	1
chr16	30370000	30375000	chr16	30515000	30520000	12	2.82673e-07	0.000934418	30370000	30375000	30515000	30520000	12	1
chr16	94035000	94040000	chr16	94260000	94265000	11	1.0625e-06	0.00247266	94035000	94040000	94260000	94265000	11	1
chr16	32125000	32130000	chr16	32200000	32205000	16	6.05524e-08	0.000284123	32125000	32130000	32200000	32205000	16	1
chr16	49795000	49800000	chr16	49855000	49860000	18	4.80557e-08	0.000241723	49795000	49800000	49855000	49860000	18	1
chr16	87615000	87620000	chr16	87725000	87730000	12	6.43804e-06	0.00963393	87615000	87620000	87725000	87730000	12	1
chr16	49770000	49775000	chr16	49845000	49850000	15	5.84579e-07	0.00159589	49770000	49775000	49845000	49850000	15	1
chr16	10575000	10580000	chr16	10840000	10845000	13	6.65315e-08	0.000305434	10575000	10580000	10840000	10845000	13	1
chr16	95865000	95870000	chr16	95900000	95905000	26	4.46328e-10	4.9159e-06	95865000	95870000	95900000	95905000	26	1
chr16	33680000	33685000	chr16	33710000	33715000	17	2.12084e-07	0.000748525	33680000	33685000	33710000	33715000	17	1
chr16	10700000	10705000	chr16	10840000	10845000	13	3.42545e-06	0.00611238	10700000	10705000	10840000	10845000	13	1
chr16	95790000	95795000	chr16	95900000	95905000	14	7.90798e-07	0.00198302	95790000	95795000	95900000	95905000	14	1
chr16	95655000	95660000	chr16	95865000	95870000	11	6.28757e-06	0.00946197	95655000	95660000	95865000	95870000	11	1
chr16	76370000	76375000	chr16	76765000	76770000	13	8.59789e-09	6.01797e-05	76370000	76375000	76765000	76770000	13	1
chr16	95825000	95830000	chr16	95865000	95870000	24	1.39807e-11	2.81295e-07	95825000	95830000	95865000	95870000	24	1
chr16	33335000	33340000	chr16	33380000	33385000	14	7.80222e-07	0.00196615	33335000	33340000	33380000	33385000	14	1
chr16	95815000	95820000	chr16	95865000	95870000	19	2.43726e-09	2.02861e-05	95815000	95820000	95865000	95870000	19	1
chr16	95825000	95830000	chr16	95845000	95850000	30	7.89504e-11	1.20802e-06	95825000	95830000	95845000	95850000	30	1
chr16	92740000	92745000	chr16	92765000	92770000	21	1.43262e-06	0.00315036	92740000	92745000	92765000	92770000	21	1
chr16	95610000	95615000	chr16	95965000	95970000	10	2.69899e-06	0.00507098	95610000	95615000	95965000	95970000	10	1
chr16	10575000	10580000	chr16	10635000	10640000	14	2.61864e-06	0.00497126	10575000	10580000	10635000	10640000	14	1
chr16	10680000	10685000	chr16	10780000	10785000	16	2.59014e-07	0.000870855	10680000	10685000	10780000	10785000	16	1
chr16	76200000	76205000	chr16	76370000	76375000	14	6.91218e-08	0.000312058	76200000	76205000	76370000	76375000	14	1
chr16	95840000	95845000	chr16	95865000	95870000	18	1.64915e-06	0.00350834	95840000	95845000	95865000	95870000	18	1
chr16	95825000	95830000	chr16	95855000	95860000	19	1.00882e-06	0.00237149	95825000	95830000	95855000	95860000	19	1
chr16	49770000	49775000	chr16	49790000	49795000	25	1.83716e-07	0.000665875	49770000	49775000	49790000	49795000	25	1
chr16	95790000	95795000	chr16	95865000	95870000	13	2.77672e-06	0.0051828	95790000	95795000	95865000	95870000	13	1
chr16	76445000	76450000	chr16	76545000	76550000	12	4.68895e-06	0.00768046	76445000	76450000	76545000	76550000	12	1
chr16	78450000	78455000	chr16	78575000	78580000	14	1.23819e-07	0.000486755	78450000	78455000	78575000	78580000	14	1
chr16	76370000	76375000	chr16	76530000	76535000	14	2.28362e-07	0.000789615	76370000	76375000	76530000	76535000	14	1
chr16	10565000	10570000	chr16	10805000	10810000	11	4.133e-06	0.00701256	10565000	10570000	10805000	10810000	11	1
chr16	93680000	93685000	chr16	93790000	93795000	12	2.58793e-06	0.00492393	93680000	93685000	93790000	93795000	12	1
chr16	10570000	10575000	chr16	10770000	10775000	13	1.31627e-07	0.0005135	10570000	10575000	10770000	10775000	13	1
chr16	78550000	78555000	chr16	78575000	78580000	22	4.52545e-08	0.000230813	78550000	78555000	78575000	78580000	22	1
chr16	92720000	92725000	chr16	92755000	92760000	15	4.05804e-06	0.00693141	92720000	92725000	92755000	92760000	15	1
chr16	10565000	10570000	chr16	10825000	10830000	14	3.23755e-09	2.60972e-05	10565000	10570000	10825000	10830000	14	1
chr16	10545000	10550000	chr16	10865000	10870000	10	6.54946e-06	0.00972763	10545000	10550000	10865000	10870000	10	1
chr16	10665000	10670000	chr16	10770000	10775000	13	3.9873e-06	0.00685179	10665000	10670000	10770000	10775000	13	1
chr16	10635000	10640000	chr16	10785000	10790000	12	3.68162e-06	0.00646565	10635000	10640000	10785000	10790000	12	1
chr16	92695000	92700000	chr16	92800000	92805000	17	2.85518e-07	0.000937758	92695000	92700000	92800000	92805000	17	1
chr16	95825000	95830000	chr16	95900000	95905000	16	1.9544e-06	0.00398565	95825000	95830000	95900000	95905000	16	1
chr17	35170000	35175000	chr17	35230000	35235000	30	1.04676e-16	1.0699e-11	35165000	35185000	35225000	35245000	177	0.5625
chr17	79895000	79900000	chr17	79980000	79985000	22	1.53972e-11	3.04993e-07	79890000	79905000	79975000	80000000	101	0.4
chr17	79895000	79900000	chr17	79995000	80000000	15	2.56023e-07	0.000865969	79890000	79905000	79975000	80000000	101	0.4
chr17	52280000	52285000	chr17	52460000	52465000	28	1.62998e-18	2.7767e-13	52280000	52285000	52445000	52465000	68	1
chr17	52280000	52285000	chr17	52445000	52450000	13	3.89009e-06	0.00672091	52280000	52285000	52445000	52465000	68	1
chr17	35195000	35200000	chr17	35225000	35230000	21	1.17862e-08	7.736e-05	35195000	35205000	35225000	35235000	83	1
chr17	51830000	51835000	chr17	52180000	52185000	21	1.17565e-15	8.83561e-11	51825000	51840000	52180000	52190000	56	0.666667
chr17	51825000	51830000	chr17	52280000	52285000	17	2.24459e-12	7.0809e-08	51825000	51840000	52280000	52285000	48	1
chr17	35840000	35845000	chr17	35870000	35875000	28	2.55552e-12	7.72816e-08	35830000	35845000	35870000	35875000	73	1
chr17	52180000	52185000	chr17	52280000	52285000	18	2.77705e-08	0.000155958	52180000	52185000	52270000	52285000	48	1
chr17	35825000	35830000	chr17	35915000	35920000	18	1.64973e-08	0.000102318	35825000	35840000	35915000	35920000	49	1
chr17	45485000	45490000	chr17	45550000	45555000	21	1.78899e-09	1.52888e-05	45485000	45490000	45550000	45565000	56	1
chr17	28480000	28485000	chr17	28515000	28520000	20	1.42847e-10	1.94155e-06	28480000	28490000	28510000	28520000	55	0.75
chr17	47505000	47510000	chr17	47590000	47595000	18	3.75964e-08	0.000200143	47505000	47520000	47590000	47595000	49	1
chr17	52315000	52320000	chr17	52460000	52465000	26	3.06689e-16	3.01413e-11	52315000	52320000	52455000	52470000	53	1
chr17	34090000	34095000	chr17	34165000	34170000	18	4.33283e-10	4.79288e-06	34085000	34095000	34160000	34170000	46	0.75
chr17	52285000	52290000	chr17	52345000	52350000	19	1.57334e-07	0.000590354	52275000	52290000	52345000	52350000	50	1
chr17	52180000	52185000	chr17	52460000	52465000	13	3.35988e-07	0.00105084	52180000	52185000	52460000	52470000	25	1
chr17	51835000	51840000	chr17	52305000	52310000	10	5.23827e-06	0.00831378	51835000	51840000	52300000	52310000	20	1
chr17	52315000	52320000	chr17	52345000	52350000	20	1.47909e-07	0.000564941	52315000	52320000	52345000	52355000	38	1
chr17	51830000	51835000	chr17	52160000	52165000	12	8.29343e-07	0.00205547	51830000	51840000	52160000	52170000	23	0.5
chr17	31015000	31020000	chr17	31120000	31125000	15	1.5443e-08	9.84063e-05	31010000	31020000	31120000	31125000	28	1
chr17	79895000	79900000	chr17	79960000	79965000	23	1.00801e-11	2.16448e-07	79895000	79900000	79955000	79965000	42	1
chr17	15680000	15685000	chr17	15700000	15705000	17	1.52478e-06	0.0033103	15675000	15685000	15700000	15705000	32	1
chr17	52345000	52350000	chr17	52460000	52465000	20	9.55866e-10	9.25187e-06	52345000	52355000	52460000	52465000	38	1
chr17	34170000	34175000	chr17	34210000	34215000	18	3.46102e-08	0.000188568	34165000	34175000	34210000	34220000	33	0.5
chr17	72915000	72920000	chr17	73110000	73115000	18	5.22584e-12	1.32212e-07	72915000	72920000	73110000	73120000	29	1
chr17	45475000	45480000	chr17	45550000	45555000	25	4.55929e-14	2.33004e-09	45475000	45480000	45550000	45560000	40	1
chr17	84115000	84120000	chr17	84180000	84185000	18	4.78763e-11	8.04846e-07	84110000	84120000	84180000	84190000	38	0.5
chr17	84125000	84130000	chr17	84175000	84180000	16	1.79558e-06	0.00374547	84125000	84130000	84175000	84185000	32	1
chr17	80060000	80065000	chr17	80175000	80180000	16	1.78842e-08	0.000108548	80060000	80065000	80175000	80185000	32	1
chr17	47535000	47540000	chr17	47590000	47595000	18	2.71801e-09	2.2404e-05	47535000	47540000	47590000	47600000	34	1
chr17	35165000	35170000	chr17	35200000	35205000	21	2.52217e-08	0.000145481	35165000	35175000	35195000	35205000	42	0.5
chr17	47550000	47555000	chr17	47590000	47595000	17	2.63495e-06	0.00499851	47545000	47555000	47590000	47595000	33	1
chr17	51835000	51840000	chr17	51875000	51880000	31	1.82086e-12	5.88959e-08	51835000	51840000	51875000	51885000	51	1
chr17	52220000	52225000	chr17	52265000	52270000	17	5.56208e-07	0.00153153	52220000	52225000	52265000	52270000	17	1
chr17	51955000	51960000	chr17	52460000	52465000	14	6.82292e-10	7.17464e-06	51955000	51960000	52460000	52465000	14	1
chr17	29045000	29050000	chr17	29175000	29180000	13	4.03074e-07	0.00120746	29045000	29050000	29175000	29180000	13	1
chr17	84120000	84125000	chr17	84155000	84160000	22	1.99954e-08	0.000118547	84120000	84125000	84155000	84160000	22	1
chr17	25770000	25775000	chr17	25800000	25805000	20	5.20557e-09	3.89573e-05	25770000	25775000	25800000	25805000	20	1
chr17	79860000	79865000	chr17	79975000	79980000	13	2.43062e-06	0.00469732	79860000	79865000	79975000	79980000	13	1
chr17	45575000	45580000	chr17	45625000	45630000	16	2.26182e-06	0.00443898	45575000	45580000	45625000	45630000	16	1
chr17	79895000	79900000	chr17	79935000	79940000	17	1.44094e-06	0.00316594	79895000	79900000	79935000	79940000	17	1
chr17	35170000	35175000	chr17	35215000	35220000	22	7.89349e-10	7.94094e-06	35170000	35175000	35215000	35220000	22	1
chr17	35995000	36000000	chr17	36040000	36045000	16	2.21156e-07	0.000770957	35995000	36000000	36040000	36045000	16	1
chr17	46825000	46830000	chr17	46855000	46860000	18	4.02848e-06	0.00689936	46825000	46830000	46855000	46860000	18	1
chr17	52180000	52185000	chr17	52300000	52305000	17	2.39159e-07	0.000821614	52180000	52185000	52300000	52305000	17	1
chr17	12915000	12920000	chr17	12990000	12995000	21	2.57074e-12	7.72816e-08	12915000	12920000	12990000	12995000	21	1
chr17	6745000	6750000	chr17	6770000	6775000	18	7.13946e-07	0.00185399	6745000	6750000	6770000	6775000	18	1
chr17	34090000	34095000	chr17	34240000	34245000	14	1.69045e-07	0.00062623	34090000	34095000	34240000	34245000	14	1
chr17	45505000	45510000	chr17	45555000	45560000	22	1.96109e-08	0.000116537	45505000	45510000	45555000	45560000	22	1
chr17	51810000	51815000	chr17	52180000	52185000	12	3.43972e-07	0.00106538	51810000	51815000	52180000	52185000	12	1
chr17	5795000	5800000	chr17	5885000	5890000	13	4.03685e-07	0.00120787	5795000	5800000	5885000	5890000	13	1
chr17	83900000	83905000	chr17	84380000	84385000	11	1.83976e-07	0.000665875	83900000	83905000	84380000	84385000	11	1
chr17	7865000	7870000	chr17	7945000	7950000	11	3.84426e-07	0.00116388	7865000	7870000	7945000	7950000	11	1
chr17	15620000	15625000	chr17	15705000	15710000	18	2.87732e-10	3.37262e-06	15620000	15625000	15705000	15710000	18	1
chr17	51830000	51835000	chr17	52315000	52320000	10	4.88005e-06	0.0078873	51830000	51835000	52315000	52320000	10	1
chr17	51790000	51795000	chr17	52180000	52185000	12	1.40328e-07	0.000540025	51790000	51795000	52180000	52185000	12	1
chr17	28470000	28475000	chr17	28515000	28520000	13	6.66818e-06	0.00986053	28470000	28475000	28515000	28520000	13	1
chr17	34075000	34080000	chr17	34165000	34170000	16	2.90155e-08	0.000161883	34075000	34080000	34165000	34170000	16	1
chr17	25180000	25185000	chr17	25285000	25290000	13	3.22835e-07	0.00102476	25180000	25185000	25285000	25290000	13	1
chr17	51830000	51835000	chr17	52350000	52355000	15	6.72317e-11	1.06046e-06	51830000	51835000	52350000	52355000	15	1
chr17	34205000	34210000	chr17	34235000	34240000	16	1.04094e-07	0.000426262	34205000	34210000	34235000	34240000	16	1
chr17	86660000	86665000	chr17	86735000	86740000	11	1.6552e-06	0.00351577	86660000	86665000	86735000	86740000	11	1
chr17	47525000	47530000	chr17	47590000	47595000	17	5.2757e-07	0.00148141	47525000	47530000	47590000	47595000	17	1
chr17	35000000	35005000	chr17	35050000	35055000	16	5.1305e-06	0.00818851	35000000	35005000	35050000	35055000	16	1
chr17	52280000	52285000	chr17	52300000	52305000	34	2.58212e-07	0.000869303	52280000	52285000	52300000	52305000	34	1
chr17	51810000	51815000	chr17	52280000	52285000	15	1.96472e-10	2.51019e-06	51810000	51815000	52280000	52285000	15	1
chr17	84185000	84190000	chr17	84380000	84385000	11	9.10206e-07	0.00220248	84185000	84190000	84380000	84385000	11	1
chr17	51880000	51885000	chr17	52160000	52165000	12	1.27817e-06	0.00284996	51880000	51885000	52160000	52165000	12	1
chr17	45615000	45620000	chr17	45635000	45640000	23	1.38922e-07	0.000535418	45615000	45620000	45635000	45640000	23	1
chr17	35830000	35835000	chr17	35905000	35910000	14	4.53434e-06	0.00749447	35830000	35835000	35905000	35910000	14	1
chr17	28460000	28465000	chr17	28510000	28515000	15	1.88821e-06	0.00390047	28460000	28465000	28510000	28515000	15	1
chr17	72915000	72920000	chr17	72990000	72995000	16	2.14193e-06	0.00427526	72915000	72920000	72990000	72995000	16	1
chr17	5005000	5010000	chr17	5190000	5195000	11	3.10781e-06	0.00564412	5005000	5010000	5190000	5195000	11	1
chr17	28205000	28210000	chr17	28255000	28260000	15	4.00012e-06	0.00686458	28205000	28210000	28255000	28260000	15	1
chr17	52160000	52165000	chr17	52460000	52465000	13	2.30578e-07	0.000796202	52160000	52165000	52460000	52465000	13	1
chr17	51880000	51885000	chr17	52315000	52320000	12	9.3227e-08	0.000390524	51880000	51885000	52315000	52320000	12	1
chr17	52180000	52185000	chr17	52310000	52315000	16	7.34338e-07	0.00188929	52180000	52185000	52310000	52315000	16	1
chr17	46770000	46775000	chr17	46855000	46860000	15	3.18203e-07	0.00101257	46770000	46775000	46855000	46860000	15	1
chr17	31520000	31525000	chr17	31560000	31565000	12	2.9392e-06	0.00541879	31520000	31525000	31560000	31565000	12	1
chr17	26930000	26935000	chr17	26970000	26975000	16	2.93205e-07	0.000959304	26930000	26935000	26970000	26975000	16	1
chr17	35060000	35065000	chr17	35085000	35090000	22	5.59785e-07	0.00153806	35060000	35065000	35085000	35090000	22	1
chr17	47510000	47515000	chr17	47535000	47540000	20	2.85942e-06	0.00531775	47510000	47515000	47535000	47540000	20	1
chr17	34980000	34985000	chr17	35045000	35050000	15	4.78766e-06	0.00778723	34980000	34985000	35045000	35050000	15	1
chr17	79860000	79865000	chr17	79935000	79940000	15	3.03492e-07	0.000977936	79860000	79865000	79935000	79940000	15	1
chr17	50480000	50485000	chr17	50500000	50505000	14	4.7415e-06	0.00773185	50480000	50485000	50500000	50505000	14	1
chr17	35195000	35200000	chr17	35215000	35220000	32	9.63043e-12	2.12141e-07	35195000	35200000	35215000	35220000	32	1
chr17	51880000	51885000	chr17	52180000	52185000	15	2.012e-09	1.70238e-05	51880000	51885000	52180000	52185000	15	1
chr17	51880000	51885000	chr17	51955000	51960000	18	1.03657e-07	0.000425156	51880000	51885000	51955000	51960000	18	1
chr17	35875000	35880000	chr17	35915000	35920000	21	1.93967e-07	0.000694171	35875000	35880000	35915000	35920000	21	1
chr17	79660000	79665000	chr17	79850000	79855000	11	1.99286e-06	0.0040415	79660000	79665000	79850000	79855000	11	1
chr17	34930000	34935000	chr17	34980000	34985000	15	3.40319e-07	0.00105561	34930000	34935000	34980000	34985000	15	1
chr17	36000000	36005000	chr17	36020000	36025000	17	1.32446e-06	0.00294548	36000000	36005000	36020000	36025000	17	1
chr17	29380000	29385000	chr17	29515000	29520000	12	5.30539e-07	0.00148478	29380000	29385000	29515000	29520000	12	1
chr17	79860000	79865000	chr17	80000000	80005000	13	9.90615e-07	0.00234161	79860000	79865000	80000000	80005000	13	1
chr17	45580000	45585000	chr17	45635000	45640000	16	5.30079e-08	0.000259481	45580000	45585000	45635000	45640000	16	1
chr17	52280000	52285000	chr17	52310000	52315000	33	1.40349e-09	1.27174e-05	52280000	52285000	52310000	52315000	33	1
chr17	51805000	51810000	chr17	52315000	52320000	10	3.19695e-06	0.00577319	51805000	51810000	52315000	52320000	10	1
chr17	51785000	51790000	chr17	52160000	52165000	11	1.46802e-06	0.00321146	51785000	51790000	52160000	52165000	11	1
chr17	72890000	72895000	chr17	73005000	73010000	14	7.40702e-07	0.00189649	72890000	72895000	73005000	73010000	14	1
chr17	29045000	29050000	chr17	29335000	29340000	10	4.5132e-06	0.00748059	29045000	29050000	29335000	29340000	10	1
chr17	31770000	31775000	chr17	31855000	31860000	12	2.05131e-06	0.00414033	31770000	31775000	31855000	31860000	12	1
chr17	51885000	51890000	chr17	52280000	52285000	16	2.5943e-11	4.80371e-07	51885000	51890000	52280000	52285000	16	1
chr17	27985000	27990000	chr17	28075000	28080000	13	1.52776e-07	0.000576637	27985000	27990000	28075000	28080000	13	1
chr17	51800000	51805000	chr17	52070000	52075000	11	3.08558e-06	0.00561973	51800000	51805000	52070000	52075000	11	1
chr17	72945000	72950000	chr17	73080000	73085000	14	2.23589e-07	0.000775209	72945000	72950000	73080000	73085000	14	1
chr17	28220000	28225000	chr17	28275000	28280000	12	5.46224e-06	0.00854714	28220000	28225000	28275000	28280000	12	1
chr17	83970000	83975000	chr17	84185000	84190000	11	2.97656e-06	0.00547581	83970000	83975000	84185000	84190000	11	1
chr17	51835000	51840000	chr17	52460000	52465000	12	3.96714e-08	0.000209444	51835000	51840000	52460000	52465000	12	1
chr17	35180000	35185000	chr17	35200000	35205000	18	3.20392e-06	0.00578169	35180000	35185000	35200000	35205000	18	1
chr17	34100000	34105000	chr17	34165000	34170000	17	7.26581e-08	0.000322328	34100000	34105000	34165000	34170000	17	1
chr17	52070000	52075000	chr17	52160000	52165000	17	3.75712e-07	0.00114155	52070000	52075000	52160000	52165000	17	1
chr17	52165000	52170000	chr17	52280000	52285000	25	1.11975e-12	3.81502e-08	52165000	52170000	52280000	52285000	25	1
chr17	45595000	45600000	chr17	45615000	45620000	22	2.72777e-07	0.000905476	45595000	45600000	45615000	45620000	22	1
chr17	35340000	35345000	chr17	35375000	35380000	16	3.69276e-08	0.000197035	35340000	35345000	35375000	35380000	16	1
chr17	25180000	25185000	chr17	25270000	25275000	19	1.63552e-09	1.42635e-05	25180000	25185000	25270000	25275000	19	1
chr17	47495000	47500000	chr17	47610000	47615000	14	2.1955e-07	0.000768506	47495000	47500000	47610000	47615000	14	1
chr18	60840000	60845000	chr18	60980000	60985000	16	1.02696e-08	6.86952e-05	60840000	60850000	60980000	60985000	32	1
chr18	6240000	6245000	chr18	6275000	6280000	21	1.18344e-09	1.10365e-05	6240000	6245000	6275000	6285000	37	1
chr18	49975000	49980000	chr18	50015000	50020000	16	8.08655e-07	0.0020179	49975000	49985000	50010000	50020000	32	0.5
chr18	38950000	38955000	chr18	39095000	39100000	10	4.8209e-06	0.00781642	38950000	38955000	39095000	39100000	10	1
chr18	32940000	32945000	chr18	33160000	33165000	11	7.75189e-07	0.00195733	32940000	32945000	33160000	33165000	11	1
chr18	60775000	60780000	chr18	60840000	60845000	14	3.01993e-06	0.00553567	60775000	60780000	60840000	60845000	14	1
chr18	80640000	80645000	chr18	80720000	80725000	13	1.45972e-06	0.00319895	80640000	80645000	80720000	80725000	13	1
chr18	81355000	81360000	chr18	81415000	81420000	13	3.61948e-06	0.00637555	81355000	81360000	81415000	81420000	13	1
chr18	39490000	39495000	chr18	39875000	39880000	11	3.46802e-07	0.00106768	39490000	39495000	39875000	39880000	11	1
chr18	56440000	56445000	chr18	56465000	56470000	24	4.32448e-08	0.000223056	56440000	56445000	56465000	56470000	24	1
chr18	73540000	73545000	chr18	73570000	73575000	21	8.42012e-08	0.000360396	73540000	73545000	73570000	73575000	21	1
chr18	60785000	60790000	chr18	60845000	60850000	15	1.2385e-06	0.00278348	60785000	60790000	60845000	60850000	15	1
chr18	32940000	32945000	chr18	32965000	32970000	20	2.57619e-08	0.000147268	32940000	32945000	32965000	32970000	20	1
chr18	60785000	60790000	chr18	60980000	60985000	21	2.76141e-14	1.56803e-09	60785000	60790000	60980000	60985000	21	1
chr18	84850000	84855000	chr18	84885000	84890000	16	4.38673e-06	0.00730721	84850000	84855000	84885000	84890000	16	1
chr18	82465000	82470000	chr18	82565000	82570000	21	8.9297e-13	3.12775e-08	82465000	82470000	82565000	82570000	21	1
chr18	74820000	74825000	chr18	74965000	74970000	16	3.67826e-10	4.1773e-06	74820000	74825000	74965000	74970000	16	1
chr18	60810000	60815000	chr18	60980000	60985000	12	4.35411e-06	0.00726709	60810000	60815000	60980000	60985000	12	1
chr18	39490000	39495000	chr18	39515000	39520000	20	1.65413e-08	0.000102342	39490000	39495000	39515000	39520000	20	1
chr18	64885000	64890000	chr18	64905000	64910000	21	8.92533e-07	0.00217206	64885000	64890000	64905000	64910000	21	1
chr18	60845000	60850000	chr18	60890000	60895000	20	5.91389e-08	0.000282496	60845000	60850000	60890000	60895000	20	1
chr18	60810000	60815000	chr18	60840000	60845000	16	2.27027e-06	0.00445116	60810000	60815000	60840000	60845000	16	1
chr18	60710000	60715000	chr18	60765000	60770000	14	2.33493e-06	0.00456354	60710000	60715000	60765000	60770000	14	1
chr18	49980000	49985000	chr18	50030000	50035000	21	7.35883e-10	7.53278e-06	49980000	49985000	50030000	50035000	21	1
chr18	56380000	56385000	chr18	56450000	56455000	14	3.37516e-07	0.00105216	56380000	56385000	56450000	56455000	14	1
chr18	15145000	15150000	chr18	15235000	15240000	13	1.59832e-06	0.00342698	15145000	15150000	15235000	15240000	13	1
chr19	53420000	53425000	chr19	53515000	53520000	19	2.26909e-11	4.26332e-07	53420000	53430000	53515000	53540000	86	0.6
chr19	53420000	53425000	chr19	53535000	53540000	15	2.22623e-07	0.000774999	53420000	53430000	53515000	53540000	86	0.6
chr19	32755000	32760000	chr19	33225000	33230000	33	1.75342e-32	1.49349e-26	32755000	32760000	33215000	33235000	69	1
chr19	11360000	11365000	chr19	11600000	11605000	13	4.81311e-09	3.6387e-05	11350000	11365000	11600000	11610000	33	0.5
chr19	44245000	44250000	chr19	44295000	44300000	28	4.00066e-14	2.09298e-09	44245000	44250000	44290000	44305000	63	1
chr19	6260000	6265000	chr19	6310000	6315000	14	6.84682e-07	0.00179809	6260000	6265000	6305000	6315000	28	1
chr19	44245000	44250000	chr19	44280000	44285000	18	1.05541e-07	0.000430119	44245000	44250000	44275000	44285000	36	1
chr19	6260000	6265000	chr19	6330000	6335000	15	1.05364e-07	0.000430087	6260000	6265000	6325000	6335000	27	1
chr19	32725000	32730000	chr19	32755000	32760000	23	6.9937e-08	0.000313522	32720000	32730000	32755000	32760000	43	1
chr19	53420000	53425000	chr19	53475000	53480000	20	4.11794e-09	3.16941e-05	53420000	53425000	53475000	53485000	35	1
chr19	53420000	53425000	chr19	53550000	53555000	13	4.41532e-07	0.00128354	53415000	53425000	53550000	53555000	26	1
chr19	32960000	32965000	chr19	33225000	33230000	16	3.48256e-11	6.13715e-07	32955000	32965000	33225000	33230000	30	1
chr19	5635000	5640000	chr19	5660000	5665000	20	7.72883e-07	0.00195537	5635000	5640000	5660000	5665000	20	1
chr19	46875000	46880000	chr19	46985000	46990000	17	3.04656e-10	3.53853e-06	46875000	46880000	46985000	46990000	17	1
chr19	7275000	7280000	chr19	7345000	7350000	14	2.31326e-07	0.000796631	7275000	7280000	7345000	7350000	14	1
chr19	5820000	5825000	chr19	5840000	5845000	25	3.62092e-10	4.14906e-06	5820000	5825000	5840000	5845000	25	1
chr19	4095000	4100000	chr19	4200000	4205000	15	1.11561e-07	0.000451637	4095000	4100000	4200000	4205000	15	1
chr19	45580000	45585000	chr19	45630000	45635000	12	5.42699e-06	0.00851468	45580000	45585000	45630000	45635000	12	1
chr19	4280000	4285000	chr19	4305000	4310000	20	2.59058e-06	0.00492531	4280000	4285000	4305000	4310000	20	1
chr19	6340000	6345000	chr19	6370000	6375000	18	2.04166e-06	0.00412411	6340000	6345000	6370000	6375000	18	1
chr19	4055000	4060000	chr19	4310000	4315000	10	6.22967e-06	0.0093938	4055000	4060000	4310000	4315000	10	1
chr19	32755000	32760000	chr19	33115000	33120000	10	2.40625e-06	0.00466156	32755000	32760000	33115000	33120000	10	1
chr19	45660000	45665000	chr19	45715000	45720000	12	6.35297e-07	0.00169807	45660000	45665000	45715000	45720000	12	1
chr19	7265000	7270000	chr19	7345000	7350000	14	4.76509e-06	0.0077604	7265000	7270000	7345000	7350000	14	1
chr19	32710000	32715000	chr19	32960000	32965000	11	1.47528e-06	0.003222	32710000	32715000	32960000	32965000	11	1
chr19	34500000	34505000	chr19	34545000	34550000	17	1.3605e-06	0.0030099	34500000	34505000	34545000	34550000	17	1
chr19	36345000	36350000	chr19	36385000	36390000	14	3.55833e-06	0.0063011	36345000	36350000	36385000	36390000	14	1
chr19	32710000	32715000	chr19	32755000	32760000	18	4.83318e-06	0.00783136	32710000	32715000	32755000	32760000	18	1
chr19	43685000	43690000	chr19	43720000	43725000	15	1.53151e-06	0.00331927	43685000	43690000	43720000	43725000	15	1
chr19	32755000	32760000	chr19	33090000	33095000	12	1.82107e-07	0.000662866	32755000	32760000	33090000	33095000	12	1
chr19	7110000	7115000	chr19	7140000	7145000	13	8.68726e-07	0.00212627	7110000	7115000	7140000	7145000	13	1
chr19	53420000	53425000	chr19	53500000	53505000	14	6.55925e-06	0.00973324	53420000	53425000	53500000	53505000	14	1
chr19	32755000	32760000	chr19	32905000	32910000	14	2.87793e-07	0.000944016	32755000	32760000	32905000	32910000	14	1
chr19	5800000	5805000	chr19	5850000	5855000	21	1.59403e-10	2.09957e-06	5800000	5805000	5850000	5855000	21	1
chr19	4790000	4795000	chr19	4835000	4840000	13	8.14732e-07	0.00202713	4790000	4795000	4835000	4840000	13	1
chr19	10745000	10750000	chr19	10770000	10775000	15	3.4387e-06	0.0061232	10745000	10750000	10770000	10775000	15	1
chr19	6370000	6375000	chr19	6390000	6395000	23	1.65918e-08	0.000102407	6370000	6375000	6390000	6395000	23	1
chr19	45310000	45315000	chr19	45385000	45390000	11	2.47505e-06	0.00476236	45310000	45315000	45385000	45390000	11	1
chr19	10550000	10555000	chr19	10630000	10635000	13	2.17189e-06	0.00432224	10550000	10555000	10630000	10635000	13	1
chr19	10740000	10745000	chr19	10785000	10790000	17	4.05371e-07	0.00120867	10740000	10745000	10785000	10790000	17	1
chr19	5090000	5095000	chr19	5115000	5120000	24	4.7667e-11	8.04846e-07	5090000	5095000	5115000	5120000	24	1
chr19	32955000	32960000	chr19	33080000	33085000	11	5.3019e-06	0.00838352	32955000	32960000	33080000	33085000	11	1
chr19	10735000	10740000	chr19	10825000	10830000	19	2.31983e-10	2.83626e-06	10735000	10740000	10825000	10830000	19	1
chr19	5800000	5805000	chr19	5820000	5825000	19	4.31169e-08	0.000223027	5800000	5805000	5820000	5825000	19	1
chr19	53420000	53425000	chr19	53575000	53580000	12	2.21904e-06	0.00436845	53420000	53425000	53575000	53580000	12	1
chr19	36180000	36185000	chr19	36345000	36350000	11	3.43728e-06	0.0061232	36180000	36185000	36345000	36350000	11	1
chr19	41825000	41830000	chr19	41845000	41850000	19	1.79588e-07	0.000656502	41825000	41830000	41845000	41850000	19	1
chr19	11385000	11390000	chr19	11600000	11605000	12	1.88319e-07	0.000678711	11385000	11390000	11600000	11605000	12	1
chr19	32755000	32760000	chr19	32795000	32800000	18	6.25308e-07	0.00167872	32755000	32760000	32795000	32800000	18	1
chr19	10715000	10720000	chr19	10825000	10830000	25	8.33923e-16	6.87386e-11	10715000	10720000	10825000	10830000	25	1
chr19	21175000	21180000	chr19	21270000	21275000	12	2.57226e-06	0.00490143	21175000	21180000	21270000	21275000	12	1
chr19	10725000	10730000	chr19	10785000	10790000	13	5.87265e-06	0.00903455	10725000	10730000	10785000	10790000	13	1
chr19	47355000	47360000	chr19	47495000	47500000	11	9.70128e-07	0.00230518	47355000	47360000	47495000	47500000	11	1
chr19	4055000	4060000	chr19	4225000	4230000	11	5.89907e-06	0.00905328	4055000	4060000	4225000	4230000	11	1
chr19	5775000	5780000	chr19	5850000	5855000	12	5.43825e-06	0.00851481	5775000	5780000	5850000	5855000	12	1
chr19	57110000	57115000	chr19	57135000	57140000	19	6.99226e-07	0.00182131	57110000	57115000	57135000	57140000	19	1
chr19	45690000	45695000	chr19	45720000	45725000	14	1.4042e-06	0.00310223	45690000	45695000	45720000	45725000	14	1
chr19	6370000	6375000	chr19	6415000	6420000	14	8.55631e-07	0.0021043	6370000	6375000	6415000	6420000	14	1
chr19	10700000	10705000	chr19	10840000	10845000	11	2.37678e-06	0.00462552	10700000	10705000	10840000	10845000	11	1
chr19	32955000	32960000	chr19	33100000	33105000	11	4.41729e-06	0.00734854	32955000	32960000	33100000	33105000	11	1
chr19	5960000	5965000	chr19	6015000	6020000	17	6.7899e-08	0.000309821	5960000	5965000	6015000	6020000	17	1
chr19	5365000	5370000	chr19	5405000	5410000	23	2.00632e-10	2.53796e-06	5365000	5370000	5405000	5410000	23	1
chr19	7300000	7305000	chr19	7345000	7350000	12	2.41467e-06	0.00467313	7300000	7305000	7345000	7350000	12	1
chr19	32890000	32895000	chr19	32960000	32965000	13	5.32505e-06	0.00841371	32890000	32895000	32960000	32965000	13	1
chr19	53420000	53425000	chr19	53460000	53465000	17	5.09066e-06	0.00814017	53420000	53425000	53460000	53465000	17	1
chr19	46760000	46765000	chr19	46850000	46855000	14	8.71165e-08	0.000371629	46760000	46765000	46850000	46855000	14	1
chr19	4055000	4060000	chr19	4235000	4240000	11	4.87934e-07	0.00138997	4055000	4060000	4235000	4240000	11	1
chr19	29215000	29220000	chr19	29240000	29245000	13	1.48739e-07	0.000565931	29215000	29220000	29240000	29245000	13	1
chr19	4265000	4270000	chr19	4305000	4310000	27	1.29125e-13	5.78858e-09	4265000	4270000	4305000	4310000	27	1
chr19	34240000	34245000	chr19	34310000	34315000	14	9.5942e-07	0.00228692	34240000	34245000	34310000	34315000	14	1
chr19	5610000	5615000	chr19	5640000	5645000	17	1.46848e-06	0.00321146	5610000	5615000	5640000	5645000	17	1
chr19	32755000	32760000	chr19	33100000	33105000	11	7.48609e-07	0.0019129	32755000	32760000	33100000	33105000	11	1
chr19	4255000	4260000	chr19	4305000	4310000	17	1.60739e-07	0.000601363	4255000	4260000	4305000	4310000	17	1
chr19	8980000	8985000	chr19	9080000	9085000	12	2.57186e-06	0.00490143	8980000	8985000	9080000	9085000	12	1
chr19	5800000	5805000	chr19	5840000	5845000	19	3.00048e-09	2.43398e-05	5800000	5805000	5840000	5845000	19	1
chr19	8910000	8915000	chr19	9070000	9075000	11	1.05372e-06	0.00245474	8910000	8915000	9070000	9075000	11	1
chr19	45570000	45575000	chr19	45745000	45750000	11	4.04682e-06	0.00691686	45570000	45575000	45745000	45750000	11	1
chr19	12540000	12545000	chr19	12570000	12575000	12	1.58485e-06	0.00341166	12540000	12545000	12570000	12575000	12	1
chr19	32755000	32760000	chr19	32955000	32960000	11	5.43661e-06	0.00851481	32755000	32760000	32955000	32960000	11	1
chr19	43675000	43680000	chr19	43750000	43755000	20	4.61561e-10	5.04774e-06	43675000	43680000	43750000	43755000	20	1
chr19	32580000	32585000	chr19	32620000	32625000	15	3.52786e-06	0.00626886	32580000	32585000	32620000	32625000	15	1
chr19	32830000	32835000	chr19	33080000	33085000	10	5.73152e-06	0.00887072	32830000	32835000	33080000	33085000	10	1
chrX	103480000	103485000	chrX	103620000	103625000	13	5.37262e-08	0.000262495	103480000	103490000	103620000	103625000	25	1
chrX	42395000	42400000	chrX	42500000	42505000	16	7.10007e-10	7.37503e-06	42395000	42400000	42500000	42505000	16	1
chrX	142815000	142820000	chrX	143050000	143055000	9	6.36967e-06	0.00956397	142815000	142820000	143050000	143055000	9	1
chrX	13225000	13230000	chrX	13345000	13350000	11	6.13824e-07	0.00166153	13225000	13230000	13345000	13350000	11	1
chrX	12075000	12080000	chrX	12155000	12160000	14	3.14079e-07	0.00100759	12075000	12080000	12155000	12160000	14	1
chrX	13240000	13245000	chrX	13345000	13350000	12	1.27078e-06	0.00283681	13240000	13245000	13345000	13350000	12	1
chrX	12135000	12140000	chrX	12155000	12160000	20	5.54008e-06	0.00864248	12135000	12140000	12155000	12160000	20	1
chrX	12155000	12160000	chrX	12200000	12205000	14	2.62389e-07	0.000878734	12155000	12160000	12200000	12205000	14	1
chrY	90735000	90740000	chrY	90800000	90805000	6	1.49035e-09	1.33623e-05	90735000	90740000	90800000	90805000	6	1

## Sheet: SATB1_loop_classification
			SATB1 vs CTCF loops			SATB1 vs WT H3K27ac loops			SATB1 vs Satb1 cKO H3K27ac loops			Genes and differentially expressed genes in SATB1 loop anchors
Type of loop	Number of SATB1 loops	% of SATB1 loops	Overlaps with CTCF loops	Odd ratio	P value	Overlaps with WT H3K27ac loops	Odd ratio	P value	Overlaps with Satb1 cKO H3K27ac loops	Odd ratio	P value	Genes in loop anchors	Number of genes	Upregulated genes	DOWNregulated genes	Odd ratio All-Genes vs Loops	P value All-Genes	Odd ratio UP-Genes vs Loops	P value UP-Genes	Odd ratio DOWN-Genes vs Loops	P value DOWN-Genes
Enhancer - Promoter	81	0.058952	18	1.61365	0.0837048	32	1.61599	0.0294674	36	1.68467	0.0144403	Cul3,Arl4c,CH36-500J15.2,Tdrd5,Axdnd1,RP23-132G24.1,Cd247,Tnfaip3,RP23-292G1.2,RP23-292G1.5,Ahi1,RP23-395M5.7,RP23-395M5.6,Lif,Hormad2,RP23-273O7.3,Itk,Tcf7,RP23-223A11.6,Stat3,Kctd2,RP23-392H19.5,Slc16a5,Tha1,RP23-268N22.4,Dnah17,Bzw2,Ankmy2,Mettl6,Eaf1,Colq,RP23-16M15.4,Lrp10,Prmt5,Zfp957,Rgcc,Endou,Slc48a1,Clec16a,Socs1,Tnp2,Nrip1,RP24-443G20.2,Ets2,RP23-135L20.1,RP23-480M17.3,Chd1,Atl2,Nr3c1,…	138	5	19	1.24731	0.136625	1.42485	0.407822	1.89471	0.0223254
Enhancer - Promoter-Enhancer	4	0.00291121	0	0	1	1	0.987038	1	2	1.82591	0.61517	L3mbtl3,Gm27754,Gm23757,RP24-443G20.1,RP24-443G20.2,RP23-349J3.6,RP23-349J3.1,RP24-282D16.3,RP24-282D16.2	9	0	3	1.62642	0.575901	0	1	5.82643	0.0371042
Promoter - Promoter-Enhancer	8	0.00582242	3	2.65184	0.14864	5	2.48742	0.154497	4	1.83034	0.300983	Terf1,RP23-325F17.4,Sbspon,Trim80,Armc7,RP23-430O17.2,RP23-430O17.3,Il6st,RP24-337A16.1,Foxo1,RP24-92E18.2,RP23-349J3.1,RP24-176P19.3,Lef1,RP23-16I17.4,Umad1,RP24-267I24.5,RP24-267I24.2,Glcci1,RP23-322E20.8,RP23-322E20.9,Cd8a,Vamp1,Cd27	24	1	3	2.1793	0.070187	2.84245	0.324341	2.9076	0.124043
Promoter-Enhancer - Promoter-Enhancer	1	0.000727802	0	0	1	0	0	1	0	0	1	RP23-265F20.14,Als2cl,RP23-265F20.7	3	0	3	2.16628	0.644145	0	1	23.3082	0.00552047
Nothing - Promoter-Enhancer	21	0.0152838	2	0.664362	0.758824	9	1.70988	0.173658	7	1.21878	0.644463	Ramp1,Trim80,Slc16a5,RP23-80I4.3,Ighv1-12,RP24-378G4.6,Slc7a7,RP24-498G7.1,RP23-230O9.4,RP23-230O9.15,Clec16a,RP24-208K8.1,Socs1,RP23-203B24.12,Spo11,RP23-349J3.1,Cd8b1,RP23-322E20.8,RP23-322E20.9,Rmnd5a,Vamp1,RP23-402K14.12,Zfp280d,RP24-282D16.3,RP24-282D16.2	25	3	7	0.857262	0.652736	3.32769	0.0783974	2.61981	0.0346008
Enhancer - Enhancer	24	0.0174672	2	0.580063	0.762669	7	1.15463	0.658485	5	0.756165	0.819435	RP23-292G1.5,Kremen1,Dnajc3,Clec16a,Bach1,Runx1,Mvb12b,Mettl8,Abtb2,Prex1,N4bp2,Chrna9,Gtf2ird1,RP24-359H20.3,Hmgb1	15	0	2	0.446772	0.0142239	0	0.621234	0.63575	0.759876
Promoter - Promoter	149	0.108443	26	1.25721	0.331198	73	2.18127	1.66795e-06	82	2.28403	1.79976e-07	Kansl3,RP23-294I17.4,Cnnm4,RP23-328J8.2,Tmem131,Mgat4a,AC123068.2,AC140321.1,Klf7,Creb1,Mgat5,RP23-56C10.3,Gm25515,Mthfd1l,Akap12,Gm26835,Hivep2,RP23-353K11.5,Ifngr1,RP23-225H6.2,RP23-225H6.1,Ahi1,Myb,RP23-395M5.7,RP23-395M5.6,RP23-395M5.8,RP24-350B12.1,Ostm1,Sec63,Gm26860,Tmem259,Gm26243,Cnn2,Abca7,Arhgap45,Sbno2,Atp5d,Midn,Ndufs7,Abhd17a,RP24-327D15.7,Btbd2,Mknk2,Gm26541,S1pr4,Ncln,AC153919.1,G…	433	14	13	2.41944	3.08566e-19	2.44676	0.00686255	0.644015	0.153844
Enhancer - Nothing	123	0.0895197	10	0.546993	0.0746621	32	1.02993	0.916486	35	1.04084	0.839427	Npas2,Arl4c,RP23-393I12.2,Axdnd1,RP23-71J17.1,RP23-103B18.8,RP23-292G1.5,Ifngr1,RP23-225H6.1,Ahi1,Myb,Ccdc162,Cfap54,Lta4h,Itk,Mgat1,Gm26551,Ikzf3,RP24-93H15.3,Nfkbia,Cap2,Sema4d,Colq,RP23-16M15.4,RP23-367E7.5,Vwa8,Zfp957,Rgcc,RP23-241B5.1,Sla,Tg,Enthd1,Grap2,Celsr1,Endou,Rapgef3,Clec16a,Rmi2,Runx1,Hlcs,Capn11,Bicral,Gm26904,Satb1,RP23-307A6.1,Kctd1,Gramd3,RP23-404I24.3,Lipa,Dusp5,Prex1,Serpini1,…	85	5	16	0.475372	2.94885e-07	0.908148	1	0.998355	1
Nothing - Promoter	479	0.348617	80	1.28836	0.110895	127	1.07369	0.572239	132	1.00669	0.951451	Mgat4a,AC123068.2,AC140321.1,Chst10,Nabp1,RP23-273G4.1,Stat4,RP24-194N4.4,Stat1,Gls,Ankrd44,Klf7,Pnkd,Ctdsp1,Mir26b,RP23-321N22.11,Ptprn,Gm25395,Atg16l1,Dgkd,Mgat5,Dars,RP24-554P12.1,RP23-393I12.2,Ptprc,RP24-414I2.1,Atp6v1g3,RP24-167M10.2,Ivns1abp,RP23-76L21.2,Stx6,AC120180.2,Pigc,RP24-499I2.1,Uck2,Tmco1,Cd84,RP23-77A8.2,Slamf6,Gm26004,Lbr,Gm26835,Hivep2,Tnfaip3,RP23-292G1.2,RP23-292G1.5,Ahi1,RP2…	744	25	74	1.19833	0.0142227	1.29728	0.339118	1.31655	0.09698
Nothing - Nothing	484	0.352256	55	0.717425	0.0534745	62	0.398831	1.24788e-10	74	0.449289	3.68094e-09	Mgat4a,AC140321.1,RP24-226L19.1,Npas2,Rfx8,Map4k4,Nck2,Nabp1,RP23-273G4.1,Ankrd44,RP23-68O7.2,Cd28,Klf7,Plekhm3,Rbm44,Bcl2,Srgap2,RP23-393I12.2,Ptprc,RP23-361M12.2,RP23-76L21.2,RP23-320I7.1,Rcsd1,Cd247,Gpa33,Tmem63a,Ptpn14,Mthfd1l,Akap12,Nhsl1,RP23-353K11.3,Ifngr1,Ahi1,Myb,RP23-395M5.8,Aldh8a1,Sgk1,Slc16a10,Ppil6,Ccdc162,Anapc16,Adamts14,Pald1,RP24-221D13.1,Agpat3,Wdr18,Stk11,Gng7,Cfap54,Cdk17,El…	428	8	39	0.533311	1.64487e-15	0.277754	0.000263278	0.512451	0.000283466

## Sheet: CTCF_5kbp_loops
chr1	s1	e1	chr2	s2	e2	cc	P-Value_Bias	Q-Value_Bias	bin1_low	bin1_high	bin2_low	bin2_high	sumCC	StrongConn
chr1	86440000	86445000	chr1	86500000	86505000	55	6.29074e-41	3.99645e-36	86430000	86445000	86495000	86510000	129	0.555556
chr1	86500000	86505000	chr1	86530000	86535000	41	6.24204e-19	4.15237e-15	86495000	86505000	86525000	86540000	122	0.666667
chr1	88560000	88565000	chr1	88705000	88710000	59	2.59662e-58	6.59845e-53	88550000	88565000	88700000	88710000	119	0.666667
chr1	180265000	180270000	chr1	180420000	180425000	32	8.14315e-28	1.45726e-23	180265000	180270000	180415000	180435000	66	1
chr1	133380000	133385000	chr1	133610000	133615000	25	1.74782e-21	1.65728e-17	133380000	133390000	133605000	133615000	63	1
chr1	88470000	88475000	chr1	88705000	88710000	12	9.80005e-07	0.000553658	88465000	88480000	88700000	88710000	45	0.666667
chr1	37470000	37475000	chr1	37630000	37635000	16	5.71305e-10	8.10145e-07	37465000	37475000	37630000	37640000	36	0.75
chr1	51475000	51480000	chr1	51580000	51585000	21	7.04719e-11	1.2035e-07	51475000	51480000	51575000	51590000	53	1
chr1	165780000	165785000	chr1	165845000	165850000	26	5.54935e-15	2.02612e-11	165775000	165785000	165845000	165855000	74	0.75
chr1	180720000	180725000	chr1	180765000	180770000	28	3.74528e-17	1.88837e-13	180715000	180725000	180760000	180770000	62	0.75
chr1	91180000	91185000	chr1	91210000	91215000	65	7.68631e-52	1.08512e-46	91180000	91195000	91210000	91215000	109	1
chr1	165675000	165680000	chr1	165735000	165740000	17	1.77484e-09	2.21739e-06	165670000	165685000	165735000	165740000	50	1
chr1	165705000	165710000	chr1	165735000	165740000	36	5.55015e-14	1.71998e-10	165695000	165710000	165735000	165740000	88	1
chr1	135725000	135730000	chr1	135750000	135755000	41	2.2677e-25	3.09817e-21	135715000	135730000	135750000	135755000	90	1
chr1	156915000	156920000	chr1	157075000	157080000	15	6.0595e-08	4.94801e-05	156905000	156920000	157075000	157080000	41	1
chr1	86440000	86445000	chr1	86530000	86535000	20	3.07539e-09	3.56527e-06	86440000	86445000	86525000	86535000	35	1
chr1	138130000	138135000	chr1	138275000	138280000	12	6.36356e-06	0.00262408	138125000	138135000	138275000	138280000	23	1
chr1	75120000	75125000	chr1	75250000	75255000	12	9.51747e-07	0.000540337	75120000	75130000	75250000	75255000	24	1
chr1	181840000	181845000	chr1	181880000	181885000	39	6.91502e-28	1.25516e-23	181840000	181845000	181880000	181890000	63	1
chr1	153745000	153750000	chr1	153845000	153850000	16	1.3545e-06	0.000719783	153745000	153750000	153845000	153855000	29	1
chr1	135110000	135115000	chr1	135135000	135140000	24	2.50526e-08	2.27204e-05	135110000	135115000	135130000	135140000	39	1
chr1	128360000	128365000	chr1	128830000	128835000	10	3.72116e-06	0.00168318	128360000	128370000	128830000	128835000	19	1
chr1	156260000	156265000	chr1	156420000	156425000	15	2.21695e-08	2.03528e-05	156260000	156265000	156415000	156425000	28	1
chr1	165780000	165785000	chr1	166150000	166155000	22	5.39443e-18	3.18794e-14	165775000	165785000	166150000	166155000	35	1
chr1	171360000	171365000	chr1	171385000	171390000	21	5.07845e-10	7.28284e-07	171360000	171365000	171380000	171390000	36	1
chr1	52150000	52155000	chr1	52265000	52270000	13	6.55884e-07	0.000393092	52145000	52155000	52265000	52270000	25	1
chr1	88455000	88460000	chr1	88705000	88710000	12	9.29596e-07	0.000528706	88455000	88460000	88700000	88710000	22	1
chr1	134060000	134065000	chr1	134105000	134110000	40	1.66456e-21	1.59019e-17	134055000	134065000	134105000	134110000	70	1
chr1	91175000	91180000	chr1	91235000	91240000	13	1.63254e-08	1.56904e-05	91175000	91185000	91235000	91240000	29	1
chr1	37445000	37450000	chr1	37630000	37635000	22	2.776e-16	1.25521e-12	37445000	37450000	37630000	37640000	32	1
chr1	171035000	171040000	chr1	171110000	171115000	21	6.79082e-09	7.25677e-06	171035000	171045000	171110000	171115000	39	1
chr1	88505000	88510000	chr1	88705000	88710000	13	8.77967e-07	0.000504993	88505000	88510000	88700000	88710000	24	1
chr1	143810000	143815000	chr1	144000000	144005000	14	2.35095e-08	2.14128e-05	143810000	143815000	144000000	144010000	23	1
chr1	180330000	180335000	chr1	180405000	180410000	20	3.08959e-13	8.49692e-10	180330000	180335000	180400000	180410000	32	1
chr1	64000000	64005000	chr1	64120000	64125000	20	2.40765e-11	4.51198e-08	63995000	64005000	64120000	64125000	32	1
chr1	165660000	165665000	chr1	165735000	165740000	30	2.5119e-17	1.30269e-13	165655000	165665000	165735000	165740000	55	1
chr1	135750000	135755000	chr1	135780000	135785000	26	6.19604e-14	1.91082e-10	135750000	135755000	135780000	135790000	44	1
chr1	180265000	180270000	chr1	180405000	180410000	25	3.50207e-19	2.43151e-15	180265000	180270000	180400000	180410000	46	1
chr1	51475000	51480000	chr1	51595000	51600000	45	1.75083e-32	5.05586e-28	51475000	51480000	51595000	51605000	59	1
chr1	171360000	171365000	chr1	171475000	171480000	15	2.2176e-07	0.000152883	171360000	171365000	171475000	171480000	15	1
chr1	86415000	86420000	chr1	86435000	86440000	12	9.87823e-06	0.0037612	86415000	86420000	86435000	86440000	12	1
chr1	161400000	161405000	chr1	161685000	161690000	11	9.84367e-07	0.000555628	161400000	161405000	161685000	161690000	11	1
chr1	180265000	180270000	chr1	180385000	180390000	13	8.90475e-08	6.87795e-05	180265000	180270000	180385000	180390000	13	1
chr1	37270000	37275000	chr1	37400000	37405000	11	3.35298e-06	0.00154245	37270000	37275000	37400000	37405000	11	1
chr1	155155000	155160000	chr1	155220000	155225000	12	1.48417e-05	0.00529114	155155000	155160000	155220000	155225000	12	1
chr1	128590000	128595000	chr1	128820000	128825000	15	1.58957e-08	1.53471e-05	128590000	128595000	128820000	128825000	15	1
chr1	165640000	165645000	chr1	165735000	165740000	22	1.49746e-12	3.61721e-09	165640000	165645000	165735000	165740000	22	1
chr1	43445000	43450000	chr1	43500000	43505000	16	3.88316e-07	0.000248183	43445000	43450000	43500000	43505000	16	1
chr1	75140000	75145000	chr1	75250000	75255000	13	1.2584e-06	0.000680095	75140000	75145000	75250000	75255000	13	1
chr1	86370000	86375000	chr1	86440000	86445000	12	7.95068e-06	0.00313824	86370000	86375000	86440000	86445000	12	1
chr1	156935000	156940000	chr1	157075000	157080000	14	7.09562e-08	5.67844e-05	156935000	156940000	157075000	157080000	14	1
chr1	171825000	171830000	chr1	172000000	172005000	11	1.75316e-05	0.00610438	171825000	171830000	172000000	172005000	11	1
chr1	164090000	164095000	chr1	164135000	164140000	15	2.69895e-05	0.00867065	164090000	164095000	164135000	164140000	15	1
chr1	88560000	88565000	chr1	88680000	88685000	14	2.68007e-06	0.00127825	88560000	88565000	88680000	88685000	14	1
chr1	165780000	165785000	chr1	165810000	165815000	16	1.07353e-06	0.00059564	165780000	165785000	165810000	165815000	16	1
chr1	133735000	133740000	chr1	133895000	133900000	10	7.2998e-07	0.000431195	133735000	133740000	133895000	133900000	10	1
chr1	135715000	135720000	chr1	135780000	135785000	19	1.07961e-12	2.68968e-09	135715000	135720000	135780000	135785000	19	1
chr1	171915000	171920000	chr1	172000000	172005000	13	2.12968e-05	0.00715287	171915000	171920000	172000000	172005000	13	1
chr1	167305000	167310000	chr1	167335000	167340000	13	1.84554e-05	0.00634698	167305000	167310000	167335000	167340000	13	1
chr1	180265000	180270000	chr1	180330000	180335000	21	1.58061e-12	3.78924e-09	180265000	180270000	180330000	180335000	21	1
chr1	189700000	189705000	chr1	189880000	189885000	10	6.34562e-06	0.00262029	189700000	189705000	189880000	189885000	10	1
chr1	20935000	20940000	chr1	21100000	21105000	10	1.42126e-05	0.00509691	20935000	20940000	21100000	21105000	10	1
chr1	52300000	52305000	chr1	52630000	52635000	11	6.0663e-07	0.00036599	52300000	52305000	52630000	52635000	11	1
chr1	36065000	36070000	chr1	36130000	36135000	15	2.75839e-08	2.46297e-05	36065000	36070000	36130000	36135000	15	1
chr1	155025000	155030000	chr1	155220000	155225000	15	1.39057e-08	1.36329e-05	155025000	155030000	155220000	155225000	15	1
chr1	172480000	172485000	chr1	172510000	172515000	13	3.25643e-06	0.00150621	172480000	172485000	172510000	172515000	13	1
chr1	179515000	179520000	chr1	179545000	179550000	17	5.75334e-09	6.26938e-06	179515000	179520000	179545000	179550000	17	1
chr1	55300000	55305000	chr1	55380000	55385000	11	2.57881e-05	0.00836079	55300000	55305000	55380000	55385000	11	1
chr1	156240000	156245000	chr1	156300000	156305000	14	4.11206e-06	0.00181919	156240000	156245000	156300000	156305000	14	1
chr1	175625000	175630000	chr1	175665000	175670000	21	2.11824e-09	2.59037e-06	175625000	175630000	175665000	175670000	21	1
chr1	51475000	51480000	chr1	51540000	51545000	14	2.07206e-05	0.0069997	51475000	51480000	51540000	51545000	14	1
chr1	180900000	180905000	chr1	180970000	180975000	14	4.26788e-06	0.00188157	180900000	180905000	180970000	180975000	14	1
chr1	167280000	167285000	chr1	167305000	167310000	20	2.38035e-10	3.65269e-07	167280000	167285000	167305000	167310000	20	1
chr1	191390000	191395000	chr1	191515000	191520000	12	1.72379e-05	0.00602537	191390000	191395000	191515000	191520000	12	1
chr1	165800000	165805000	chr1	165855000	165860000	15	7.7345e-06	0.00307337	165800000	165805000	165855000	165860000	15	1
chr1	75140000	75145000	chr1	75190000	75195000	11	2.7656e-05	0.00884229	75140000	75145000	75190000	75195000	11	1
chr1	106510000	106515000	chr1	106715000	106720000	10	6.56517e-06	0.00269232	106510000	106515000	106715000	106720000	10	1
chr1	63950000	63955000	chr1	64445000	64450000	13	2.31184e-09	2.78954e-06	63950000	63955000	64445000	64450000	13	1
chr1	165855000	165860000	chr1	166150000	166155000	9	2.86289e-05	0.00908931	165855000	165860000	166150000	166155000	9	1
chr1	191325000	191330000	chr1	191575000	191580000	9	2.27638e-05	0.00754784	191325000	191330000	191575000	191580000	9	1
chr1	189885000	189890000	chr1	189970000	189975000	11	8.45492e-07	0.000488525	189885000	189890000	189970000	189975000	11	1
chr1	131610000	131615000	chr1	131655000	131660000	15	7.02681e-09	7.47125e-06	131610000	131615000	131655000	131660000	15	1
chr1	66700000	66705000	chr1	66815000	66820000	14	6.20066e-09	6.70507e-06	66700000	66705000	66815000	66820000	14	1
chr1	171100000	171105000	chr1	171220000	171225000	15	1.56009e-08	1.50854e-05	171100000	171105000	171220000	171225000	15	1
chr1	164060000	164065000	chr1	164135000	164140000	19	1.83823e-08	1.73266e-05	164060000	164065000	164135000	164140000	19	1
chr1	165735000	165740000	chr1	166015000	166020000	11	5.61847e-06	0.00236303	165735000	165740000	166015000	166020000	11	1
chr1	191965000	191970000	chr1	192090000	192095000	17	9.00166e-12	1.85371e-08	191965000	191970000	192090000	192095000	17	1
chr1	88535000	88540000	chr1	88705000	88710000	11	2.41638e-05	0.00794363	88535000	88540000	88705000	88710000	11	1
chr1	171110000	171115000	chr1	171220000	171225000	13	4.37058e-06	0.00191884	171110000	171115000	171220000	171225000	13	1
chr1	156555000	156560000	chr1	156630000	156635000	13	9.00186e-06	0.00347753	156555000	156560000	156630000	156635000	13	1
chr1	181825000	181830000	chr1	181880000	181885000	15	3.67258e-09	4.19633e-06	181825000	181830000	181880000	181885000	15	1
chr1	91210000	91215000	chr1	91235000	91240000	15	1.04128e-06	0.000581552	91210000	91215000	91235000	91240000	15	1
chr1	154785000	154790000	chr1	155005000	155010000	18	8.153e-14	2.46058e-10	154785000	154790000	155005000	155010000	18	1
chr1	75165000	75170000	chr1	75250000	75255000	14	4.09101e-06	0.00181303	75165000	75170000	75250000	75255000	14	1
chr1	74235000	74240000	chr1	74390000	74395000	11	6.3651e-06	0.00262408	74235000	74240000	74390000	74395000	11	1
chr1	182280000	182285000	chr1	182485000	182490000	11	9.14978e-07	0.000521863	182280000	182285000	182485000	182490000	11	1
chr1	134045000	134050000	chr1	134105000	134110000	20	3.37022e-12	7.52573e-09	134045000	134050000	134105000	134110000	20	1
chr1	180810000	180815000	chr1	180845000	180850000	11	2.60351e-06	0.00124594	180810000	180815000	180845000	180850000	11	1
chr1	178335000	178340000	chr1	178405000	178410000	12	1.95603e-05	0.00667016	178335000	178340000	178405000	178410000	12	1
chr1	179545000	179550000	chr1	179620000	179625000	10	3.01696e-05	0.00950247	179545000	179550000	179620000	179625000	10	1
chr1	165800000	165805000	chr1	165845000	165850000	20	5.49526e-07	0.000336167	165800000	165805000	165845000	165850000	20	1
chr1	75190000	75195000	chr1	75250000	75255000	17	1.28105e-09	1.65414e-06	75190000	75195000	75250000	75255000	17	1
chr1	152765000	152770000	chr1	152900000	152905000	12	1.11076e-05	0.00416071	152765000	152770000	152900000	152905000	12	1
chr1	171325000	171330000	chr1	171355000	171360000	13	1.43532e-06	0.000753903	171325000	171330000	171355000	171360000	13	1
chr1	91600000	91605000	chr1	91630000	91635000	19	3.13751e-07	0.000205559	91600000	91605000	91630000	91635000	19	1
chr1	191515000	191520000	chr1	191560000	191565000	16	2.3296e-06	0.00113757	191515000	191520000	191560000	191565000	16	1
chr1	85735000	85740000	chr1	85790000	85795000	15	1.81376e-05	0.00627767	85735000	85740000	85790000	85795000	15	1
chr1	86380000	86385000	chr1	86425000	86430000	15	4.95457e-06	0.00212747	86380000	86385000	86425000	86430000	15	1
chr1	171150000	171155000	chr1	171220000	171225000	14	4.65557e-06	0.00202371	171150000	171155000	171220000	171225000	14	1
chr1	88680000	88685000	chr1	88705000	88710000	22	4.80838e-06	0.00207522	88680000	88685000	88705000	88710000	22	1
chr1	85750000	85755000	chr1	85790000	85795000	16	9.85168e-07	0.000555834	85750000	85755000	85790000	85795000	16	1
chr1	88560000	88565000	chr1	88620000	88625000	15	1.37982e-05	0.00497356	88560000	88565000	88620000	88625000	15	1
chr1	87825000	87830000	chr1	87845000	87850000	21	5.9932e-09	6.51399e-06	87825000	87830000	87845000	87850000	21	1
chr1	156855000	156860000	chr1	157075000	157080000	10	1.34332e-05	0.00486961	156855000	156860000	157075000	157080000	10	1
chr1	36250000	36255000	chr1	36275000	36280000	14	2.68848e-06	0.00128178	36250000	36255000	36275000	36280000	14	1
chr1	63110000	63115000	chr1	63180000	63185000	13	6.96236e-06	0.002822	63110000	63115000	63180000	63185000	13	1
chr1	128590000	128595000	chr1	128830000	128835000	13	5.36139e-08	4.43207e-05	128590000	128595000	128830000	128835000	13	1
chr1	59150000	59155000	chr1	59235000	59240000	11	1.74895e-05	0.00609652	59150000	59155000	59235000	59240000	11	1
chr1	136550000	136555000	chr1	136735000	136740000	14	1.79743e-08	1.70051e-05	136550000	136555000	136735000	136740000	14	1
chr1	128415000	128420000	chr1	128830000	128835000	11	7.57228e-07	0.00044522	128415000	128420000	128830000	128835000	11	1
chr1	64445000	64450000	chr1	64530000	64535000	20	1.4183e-11	2.78527e-08	64445000	64450000	64530000	64535000	20	1
chr1	180640000	180645000	chr1	180765000	180770000	14	2.78902e-06	0.00132276	180640000	180645000	180765000	180770000	14	1
chr1	74310000	74315000	chr1	74390000	74395000	24	1.56776e-12	3.76553e-09	74310000	74315000	74390000	74395000	24	1
chr1	156750000	156755000	chr1	157075000	157080000	11	5.21409e-07	0.000320975	156750000	156755000	157075000	157080000	11	1
chr1	38860000	38865000	chr1	38935000	38940000	13	4.11818e-08	3.49531e-05	38860000	38865000	38935000	38940000	13	1
chr1	52110000	52115000	chr1	52230000	52235000	14	1.21739e-07	9.01392e-05	52110000	52115000	52230000	52235000	14	1
chr1	36145000	36150000	chr1	36250000	36255000	10	2.15616e-05	0.00723418	36145000	36150000	36250000	36255000	10	1
chr1	143775000	143780000	chr1	144005000	144010000	10	5.93855e-06	0.00247391	143775000	143780000	144005000	144010000	10	1
chr1	189700000	189705000	chr1	189870000	189875000	10	4.35501e-06	0.00191313	189700000	189705000	189870000	189875000	10	1
chr1	164070000	164075000	chr1	164135000	164140000	17	3.86237e-06	0.00173125	164070000	164075000	164135000	164140000	17	1
chr1	131180000	131185000	chr1	131205000	131210000	13	5.28859e-06	0.00224136	131180000	131185000	131205000	131210000	13	1
chr1	164005000	164010000	chr1	164135000	164140000	18	4.60989e-10	6.63288e-07	164005000	164010000	164135000	164140000	18	1
chr1	193330000	193335000	chr1	193375000	193380000	16	1.84636e-09	2.29321e-06	193330000	193335000	193375000	193380000	16	1
chr1	193130000	193135000	chr1	193170000	193175000	16	2.19586e-08	2.01737e-05	193130000	193135000	193170000	193175000	16	1
chr1	156260000	156265000	chr1	156470000	156475000	11	4.53881e-07	0.000283249	156260000	156265000	156470000	156475000	11	1
chr1	136565000	136570000	chr1	136625000	136630000	10	5.47336e-06	0.00230889	136565000	136570000	136625000	136630000	10	1
chr1	106170000	106175000	chr1	106385000	106390000	11	4.75075e-07	0.00029517	106170000	106175000	106385000	106390000	11	1
chr1	153555000	153560000	chr1	153745000	153750000	22	2.58256e-14	8.43536e-11	153555000	153560000	153745000	153750000	22	1
chr1	180720000	180725000	chr1	180775000	180780000	14	4.20861e-07	0.000266039	180720000	180725000	180775000	180780000	14	1
chr1	165660000	165665000	chr1	166150000	166155000	9	2.90912e-05	0.00921764	165660000	165665000	166150000	166155000	9	1
chr1	178365000	178370000	chr1	178405000	178410000	13	6.00396e-06	0.00249952	178365000	178370000	178405000	178410000	13	1
chr1	181885000	181890000	chr1	182115000	182120000	9	2.5183e-05	0.00820437	181885000	181890000	182115000	182120000	9	1
chr1	178315000	178320000	chr1	178335000	178340000	12	2.29205e-05	0.00759385	178315000	178320000	178335000	178340000	12	1
chr1	156260000	156265000	chr1	156405000	156410000	14	2.21964e-07	0.000152941	156260000	156265000	156405000	156410000	14	1
chr1	39010000	39015000	chr1	39210000	39215000	9	1.15752e-05	0.00431296	39010000	39015000	39210000	39215000	9	1
chr2	29615000	29620000	chr2	29670000	29675000	47	6.21089e-35	2.19207e-30	29615000	29625000	29660000	29685000	171	0.6
chr2	117340000	117345000	chr2	117440000	117445000	22	1.40896e-13	4.08722e-10	117340000	117345000	117435000	117455000	65	1
chr2	118485000	118490000	chr2	118545000	118550000	22	9.39433e-12	1.91593e-08	118485000	118490000	118540000	118560000	74	1
chr2	155670000	155675000	chr2	155695000	155700000	23	5.40517e-09	5.93067e-06	155665000	155680000	155690000	155700000	76	0.666667
chr2	32050000	32055000	chr2	32080000	32085000	21	5.07174e-08	4.22562e-05	32040000	32055000	32080000	32085000	54	1
chr2	9590000	9595000	chr2	9875000	9880000	17	2.44616e-12	5.61021e-09	9590000	9600000	9875000	9885000	38	0.75
chr2	150605000	150610000	chr2	150670000	150675000	28	1.14454e-17	6.43465e-14	150605000	150610000	150665000	150680000	85	1
chr2	173225000	173230000	chr2	173450000	173455000	21	3.63307e-16	1.61969e-12	173225000	173230000	173445000	173460000	47	1
chr2	101470000	101475000	chr2	101650000	101655000	43	1.22045e-34	4.19103e-30	101470000	101475000	101640000	101655000	96	1
chr2	172825000	172830000	chr2	172995000	173000000	22	7.77366e-17	3.71319e-13	172820000	172835000	172995000	173000000	50	1
chr2	167685000	167690000	chr2	167895000	167900000	20	6.18112e-15	2.23114e-11	167680000	167695000	167895000	167900000	46	1
chr2	26445000	26450000	chr2	26560000	26565000	36	3.94506e-27	6.50977e-23	26445000	26450000	26560000	26575000	81	1
chr2	166590000	166595000	chr2	166780000	166785000	15	1.41808e-10	2.27786e-07	166590000	166600000	166775000	166785000	40	0.75
chr2	103565000	103570000	chr2	103715000	103720000	20	4.32594e-14	1.36389e-10	103565000	103570000	103715000	103725000	31	1
chr2	26930000	26935000	chr2	27035000	27040000	19	2.69441e-10	4.09996e-07	26930000	26935000	27035000	27045000	31	1
chr2	173020000	173025000	chr2	173085000	173090000	24	1.61436e-12	3.85559e-09	173015000	173025000	173080000	173090000	37	0.5
chr2	32400000	32405000	chr2	32485000	32490000	17	9.72276e-10	1.29357e-06	32395000	32405000	32485000	32490000	28	1
chr2	155515000	155520000	chr2	155590000	155595000	20	6.12551e-13	1.59815e-09	155515000	155520000	155590000	155600000	33	1
chr2	152765000	152770000	chr2	152830000	152835000	38	3.46075e-26	5.29779e-22	152765000	152770000	152825000	152835000	68	1
chr2	165815000	165820000	chr2	165910000	165915000	23	4.56743e-17	2.25809e-13	165815000	165820000	165910000	165920000	38	1
chr2	117340000	117345000	chr2	117420000	117425000	24	4.28473e-11	7.55077e-08	117340000	117345000	117415000	117425000	44	1
chr2	32630000	32635000	chr2	32685000	32690000	30	9.13286e-22	8.99539e-18	32630000	32640000	32685000	32690000	45	1
chr2	172995000	173000000	chr2	173080000	173085000	21	1.70257e-12	4.02841e-09	172995000	173000000	173080000	173090000	40	1
chr2	31965000	31970000	chr2	32130000	32135000	18	5.84095e-10	8.25519e-07	31965000	31975000	32130000	32135000	35	1
chr2	32485000	32490000	chr2	32570000	32575000	21	1.0775e-11	2.16583e-08	32485000	32490000	32565000	32575000	34	1
chr2	131820000	131825000	chr2	131935000	131940000	36	5.57326e-27	9.07857e-23	131820000	131830000	131935000	131940000	55	1
chr2	30435000	30440000	chr2	30825000	30830000	17	1.51e-12	3.64058e-09	30435000	30445000	30825000	30830000	27	1
chr2	32755000	32760000	chr2	32850000	32855000	30	6.48117e-22	6.43349e-18	32755000	32760000	32850000	32860000	50	1
chr2	118635000	118640000	chr2	118880000	118885000	19	1.07235e-12	2.67683e-09	118635000	118645000	118880000	118885000	30	1
chr2	118485000	118490000	chr2	118610000	118615000	17	1.98702e-09	2.44639e-06	118485000	118490000	118605000	118615000	35	1
chr2	11600000	11605000	chr2	11660000	11665000	24	1.22474e-15	4.9876e-12	11600000	11610000	11660000	11665000	46	1
chr2	152695000	152700000	chr2	152830000	152835000	37	4.37977e-31	1.07017e-26	152690000	152700000	152830000	152835000	58	1
chr2	30045000	30050000	chr2	30075000	30080000	24	6.13451e-08	5.00604e-05	30040000	30050000	30075000	30080000	39	1
chr2	118700000	118705000	chr2	118730000	118735000	18	2.11702e-09	2.59037e-06	118695000	118705000	118725000	118735000	35	0.5
chr2	34910000	34915000	chr2	34960000	34965000	15	4.45589e-06	0.00194891	34905000	34915000	34960000	34965000	28	1
chr2	146955000	146960000	chr2	147175000	147180000	23	2.3115e-19	1.69766e-15	146955000	146965000	147175000	147180000	36	1
chr2	32080000	32085000	chr2	32130000	32135000	27	8.83476e-09	9.11885e-06	32080000	32085000	32130000	32140000	42	1
chr2	158650000	158655000	chr2	158745000	158750000	22	3.23616e-11	5.90579e-08	158650000	158655000	158740000	158750000	35	1
chr2	127310000	127315000	chr2	127330000	127335000	23	8.39876e-08	6.57101e-05	127310000	127315000	127330000	127340000	41	1
chr2	25420000	25425000	chr2	25480000	25485000	25	5.16398e-18	3.06601e-14	25420000	25430000	25480000	25485000	39	1
chr2	27075000	27080000	chr2	27235000	27240000	14	2.33423e-09	2.81389e-06	27075000	27080000	27230000	27240000	27	1
chr2	27285000	27290000	chr2	27425000	27430000	19	5.96902e-13	1.56374e-09	27280000	27290000	27425000	27430000	35	1
chr2	155515000	155520000	chr2	155625000	155630000	14	3.54119e-08	3.05871e-05	155515000	155520000	155620000	155630000	26	1
chr2	101470000	101475000	chr2	101630000	101635000	17	8.63392e-09	8.9541e-06	101470000	101475000	101625000	101635000	32	1
chr2	68860000	68865000	chr2	68905000	68910000	14	1.41016e-05	0.00506139	68860000	68865000	68905000	68910000	14	1
chr2	13410000	13415000	chr2	13535000	13540000	11	2.57282e-05	0.00834777	13410000	13415000	13535000	13540000	11	1
chr2	179915000	179920000	chr2	180050000	180055000	11	4.21412e-07	0.000266255	179915000	179920000	180050000	180055000	11	1
chr2	33755000	33760000	chr2	33820000	33825000	19	6.29558e-09	6.80192e-06	33755000	33760000	33820000	33825000	19	1
chr2	39275000	39280000	chr2	39370000	39375000	15	1.58469e-10	2.51685e-07	39275000	39280000	39370000	39375000	15	1
chr2	32060000	32065000	chr2	32080000	32085000	30	2.24568e-10	3.46277e-07	32060000	32065000	32080000	32085000	30	1
chr2	26445000	26450000	chr2	26500000	26505000	15	5.58851e-07	0.000341542	26445000	26450000	26500000	26505000	15	1
chr2	38925000	38930000	chr2	39005000	39010000	14	6.74892e-08	5.44448e-05	38925000	38930000	39005000	39010000	14	1
chr2	152665000	152670000	chr2	152830000	152835000	21	3.89118e-14	1.23602e-10	152665000	152670000	152830000	152835000	21	1
chr2	72285000	72290000	chr2	72415000	72420000	10	6.65882e-06	0.00271957	72285000	72290000	72415000	72420000	10	1
chr2	158665000	158670000	chr2	158730000	158735000	15	4.71042e-06	0.00204016	158665000	158670000	158730000	158735000	15	1
chr2	167530000	167535000	chr2	167680000	167685000	12	4.04258e-07	0.000256822	167530000	167535000	167680000	167685000	12	1
chr2	91960000	91965000	chr2	91985000	91990000	15	1.93978e-06	0.000972607	91960000	91965000	91985000	91990000	15	1
chr2	118760000	118765000	chr2	118880000	118885000	11	2.58179e-05	0.00836618	118760000	118765000	118880000	118885000	11	1
chr2	69800000	69805000	chr2	69860000	69865000	13	1.56397e-05	0.00554141	69800000	69805000	69860000	69865000	13	1
chr2	103565000	103570000	chr2	103740000	103745000	29	4.45497e-24	5.24112e-20	103565000	103570000	103740000	103745000	29	1
chr2	70700000	70705000	chr2	70820000	70825000	24	2.73715e-14	8.89835e-11	70700000	70705000	70820000	70825000	24	1
chr2	181495000	181500000	chr2	181520000	181525000	12	1.43691e-05	0.00513705	181495000	181500000	181520000	181525000	12	1
chr2	117260000	117265000	chr2	117440000	117445000	10	2.11893e-05	0.00712432	117260000	117265000	117440000	117445000	10	1
chr2	118545000	118550000	chr2	118605000	118610000	17	1.40303e-07	0.0001021	118545000	118550000	118605000	118610000	17	1
chr2	11160000	11165000	chr2	11265000	11270000	12	3.63868e-06	0.00165411	11160000	11165000	11265000	11270000	12	1
chr2	173225000	173230000	chr2	173415000	173420000	15	2.30251e-10	3.5461e-07	173225000	173230000	173415000	173420000	15	1
chr2	18025000	18030000	chr2	18055000	18060000	13	7.49427e-06	0.00299814	18025000	18030000	18055000	18060000	13	1
chr2	128125000	128130000	chr2	128410000	128415000	12	6.88585e-08	5.54739e-05	128125000	128130000	128410000	128415000	12	1
chr2	152740000	152745000	chr2	152830000	152835000	13	4.22741e-07	0.000266962	152740000	152745000	152830000	152835000	13	1
chr2	151510000	151515000	chr2	151540000	151545000	12	7.69401e-07	0.000451751	151510000	151515000	151540000	151545000	12	1
chr2	33820000	33825000	chr2	33875000	33880000	19	1.1297e-10	1.86656e-07	33820000	33825000	33875000	33880000	19	1
chr2	118485000	118490000	chr2	118625000	118630000	11	2.6484e-05	0.00854499	118485000	118490000	118625000	118630000	11	1
chr2	101470000	101475000	chr2	101615000	101620000	15	8.2101e-08	6.4423e-05	101470000	101475000	101615000	101620000	15	1
chr2	32130000	32135000	chr2	32190000	32195000	29	1.72158e-13	4.91552e-10	32130000	32135000	32190000	32195000	29	1
chr2	103545000	103550000	chr2	103740000	103745000	12	3.14329e-07	0.000205761	103545000	103550000	103740000	103745000	12	1
chr2	32400000	32405000	chr2	32450000	32455000	14	7.37779e-07	0.000434993	32400000	32405000	32450000	32455000	14	1
chr2	33820000	33825000	chr2	33915000	33920000	11	8.07127e-06	0.0031809	33820000	33825000	33915000	33920000	11	1
chr2	35295000	35300000	chr2	35420000	35425000	11	1.21578e-05	0.00450233	35295000	35300000	35420000	35425000	11	1
chr2	32685000	32690000	chr2	32710000	32715000	19	4.13881e-07	0.000262149	32685000	32690000	32710000	32715000	19	1
chr2	32710000	32715000	chr2	32755000	32760000	33	2.68231e-21	2.46964e-17	32710000	32715000	32755000	32760000	33	1
chr2	164820000	164825000	chr2	164875000	164880000	10	3.0802e-05	0.00966241	164820000	164825000	164875000	164880000	10	1
chr2	79235000	79240000	chr2	79255000	79260000	22	2.44258e-05	0.00800826	79235000	79240000	79255000	79260000	22	1
chr2	26445000	26450000	chr2	26585000	26590000	11	4.4866e-06	0.00196032	26445000	26450000	26585000	26590000	11	1
chr2	117245000	117250000	chr2	117450000	117455000	11	8.32212e-07	0.000481728	117245000	117250000	117450000	117455000	11	1
chr2	101470000	101475000	chr2	101550000	101555000	23	3.76543e-09	4.28316e-06	101470000	101475000	101550000	101555000	23	1
chr2	75655000	75660000	chr2	75845000	75850000	10	2.338e-05	0.00772739	75655000	75660000	75845000	75850000	10	1
chr2	117260000	117265000	chr2	117340000	117345000	13	7.77719e-06	0.00308586	117260000	117265000	117340000	117345000	13	1
chr2	152695000	152700000	chr2	152765000	152770000	15	1.17965e-06	0.000645776	152695000	152700000	152765000	152770000	15	1
chr2	30075000	30080000	chr2	30120000	30125000	23	2.23247e-08	2.04509e-05	30075000	30080000	30120000	30125000	23	1
chr2	156140000	156145000	chr2	156175000	156180000	14	2.56835e-07	0.000172936	156140000	156145000	156175000	156180000	14	1
chr2	11330000	11335000	chr2	11500000	11505000	20	2.361e-12	5.43451e-09	11330000	11335000	11500000	11505000	20	1
chr2	181390000	181395000	chr2	181675000	181680000	14	3.65573e-09	4.18083e-06	181390000	181395000	181675000	181680000	14	1
chr2	74700000	74705000	chr2	75135000	75140000	9	1.78524e-05	0.00619583	74700000	74705000	75135000	75140000	9	1
chr2	129170000	129175000	chr2	129255000	129260000	13	5.18088e-06	0.00220453	129170000	129175000	129255000	129260000	13	1
chr2	118485000	118490000	chr2	118525000	118530000	16	2.29043e-05	0.00759046	118485000	118490000	118525000	118530000	16	1
chr2	32350000	32355000	chr2	32395000	32400000	17	2.13072e-09	2.60063e-06	32350000	32355000	32395000	32400000	17	1
chr2	103455000	103460000	chr2	103545000	103550000	14	7.05808e-09	7.49822e-06	103455000	103460000	103545000	103550000	14	1
chr2	25980000	25985000	chr2	26020000	26025000	10	2.85271e-05	0.00905924	25980000	25985000	26020000	26025000	10	1
chr2	152765000	152770000	chr2	152790000	152795000	21	1.06801e-05	0.00401714	152765000	152770000	152790000	152795000	21	1
chr2	101470000	101475000	chr2	101665000	101670000	12	1.28661e-05	0.00470701	101470000	101475000	101665000	101670000	12	1
chr2	11500000	11505000	chr2	11550000	11555000	14	7.55488e-07	0.000444403	11500000	11505000	11550000	11555000	14	1
chr2	91070000	91075000	chr2	91200000	91205000	11	6.41216e-06	0.00263919	91070000	91075000	91200000	91205000	11	1
chr2	27040000	27045000	chr2	27075000	27080000	14	6.43961e-07	0.000386493	27040000	27045000	27075000	27080000	14	1
chr2	103565000	103570000	chr2	103650000	103655000	14	4.99175e-06	0.0021391	103565000	103570000	103650000	103655000	14	1
chr2	32010000	32015000	chr2	32130000	32135000	16	1.85928e-07	0.000130015	32010000	32015000	32130000	32135000	16	1
chr2	118485000	118490000	chr2	118880000	118885000	11	9.14273e-07	0.000521859	118485000	118490000	118880000	118885000	11	1
chr2	25425000	25430000	chr2	25465000	25470000	15	2.34727e-07	0.000160344	25425000	25430000	25465000	25470000	15	1
chr2	101470000	101475000	chr2	101595000	101600000	16	1.42196e-07	0.0001033	101470000	101475000	101595000	101600000	16	1
chr2	101905000	101910000	chr2	102090000	102095000	12	2.18599e-06	0.00107613	101905000	101910000	102090000	102095000	12	1
chr2	101470000	101475000	chr2	101560000	101565000	16	7.2859e-06	0.00293139	101470000	101475000	101560000	101565000	16	1
chr2	181365000	181370000	chr2	181580000	181585000	9	2.96009e-05	0.00934884	181365000	181370000	181580000	181585000	9	1
chr2	79120000	79125000	chr2	79255000	79260000	16	4.37799e-08	3.68384e-05	79120000	79125000	79255000	79260000	16	1
chr2	31190000	31195000	chr2	31295000	31300000	14	3.60537e-07	0.000233126	31190000	31195000	31295000	31300000	14	1
chr2	91940000	91945000	chr2	92055000	92060000	12	1.90431e-06	0.000958628	91940000	91945000	92055000	92060000	12	1
chr2	91985000	91990000	chr2	92055000	92060000	13	1.03909e-06	0.000580587	91985000	91990000	92055000	92060000	13	1
chr2	118700000	118705000	chr2	118760000	118765000	24	2.50437e-15	9.81156e-12	118700000	118705000	118760000	118765000	24	1
chr2	167530000	167535000	chr2	167605000	167610000	12	2.61042e-07	0.000175212	167530000	167535000	167605000	167610000	12	1
chr2	13295000	13300000	chr2	13570000	13575000	13	1.46456e-08	1.42484e-05	13295000	13300000	13570000	13575000	13	1
chr2	101905000	101910000	chr2	102450000	102455000	10	1.70752e-06	0.000873409	101905000	101910000	102450000	102455000	10	1
chr2	32485000	32490000	chr2	32540000	32545000	14	1.29199e-05	0.00472397	32485000	32490000	32540000	32545000	14	1
chr2	26445000	26450000	chr2	26465000	26470000	15	1.32155e-06	0.000705815	26445000	26450000	26465000	26470000	15	1
chr2	101470000	101475000	chr2	101675000	101680000	15	3.76938e-09	4.28382e-06	101470000	101475000	101675000	101680000	15	1
chr2	117260000	117265000	chr2	117450000	117455000	17	5.55509e-12	1.19226e-08	117260000	117265000	117450000	117455000	17	1
chr2	70835000	70840000	chr2	71040000	71045000	10	2.10541e-05	0.00708446	70835000	70840000	71040000	71045000	10	1
chr2	112260000	112265000	chr2	112365000	112370000	15	8.10086e-08	6.38116e-05	112260000	112265000	112365000	112370000	15	1
chr2	150555000	150560000	chr2	150605000	150610000	14	3.05013e-06	0.00142377	150555000	150560000	150605000	150610000	14	1
chr2	29615000	29620000	chr2	29645000	29650000	19	7.79924e-07	0.000456032	29615000	29620000	29645000	29650000	19	1
chr2	30805000	30810000	chr2	30825000	30830000	15	4.90028e-07	0.000303569	30805000	30810000	30825000	30830000	15	1
chr2	156175000	156180000	chr2	156195000	156200000	13	3.66964e-06	0.00166521	156175000	156180000	156195000	156200000	13	1
chr2	33820000	33825000	chr2	33885000	33890000	21	9.28054e-10	1.24385e-06	33820000	33825000	33885000	33890000	21	1
chr2	32130000	32135000	chr2	32235000	32240000	16	2.32718e-06	0.00113682	32130000	32135000	32235000	32240000	16	1
chr2	92455000	92460000	chr2	92485000	92490000	12	1.26939e-05	0.00465608	92455000	92460000	92485000	92490000	12	1
chr2	173275000	173280000	chr2	173450000	173455000	16	8.32035e-11	1.40581e-07	173275000	173280000	173450000	173455000	16	1
chr2	158665000	158670000	chr2	158745000	158750000	24	5.35923e-12	1.15609e-08	158665000	158670000	158745000	158750000	24	1
chr2	30075000	30080000	chr2	30095000	30100000	23	1.82193e-10	2.86499e-07	30075000	30080000	30095000	30100000	23	1
chr2	72155000	72160000	chr2	72200000	72205000	15	2.34872e-07	0.000160357	72155000	72160000	72200000	72205000	15	1
chr2	119250000	119255000	chr2	119285000	119290000	22	3.8006e-11	6.80137e-08	119250000	119255000	119285000	119290000	22	1
chr2	151970000	151975000	chr2	151995000	152000000	11	2.04732e-05	0.00693465	151970000	151975000	151995000	152000000	11	1
chr2	103565000	103570000	chr2	103700000	103705000	13	7.67992e-08	6.09874e-05	103565000	103570000	103700000	103705000	13	1
chr2	152790000	152795000	chr2	152830000	152835000	25	1.69225e-09	2.12255e-06	152790000	152795000	152830000	152835000	25	1
chr2	152765000	152770000	chr2	152810000	152815000	15	2.18081e-05	0.0072984	152765000	152770000	152810000	152815000	15	1
chr2	119285000	119290000	chr2	119475000	119480000	12	1.29648e-06	0.000695349	119285000	119290000	119475000	119480000	12	1
chr2	11600000	11605000	chr2	11670000	11675000	17	1.63137e-07	0.000116384	11600000	11605000	11670000	11675000	17	1
chr2	38925000	38930000	chr2	38995000	39000000	24	4.51854e-16	1.98657e-12	38925000	38930000	38995000	39000000	24	1
chr2	31915000	31920000	chr2	32130000	32135000	16	9.17544e-10	1.23236e-06	31915000	31920000	32130000	32135000	16	1
chr2	152665000	152670000	chr2	152695000	152700000	17	8.48328e-07	0.000489941	152665000	152670000	152695000	152700000	17	1
chr2	158665000	158670000	chr2	158720000	158725000	19	7.25793e-07	0.00042932	158665000	158670000	158720000	158725000	19	1
chr2	101605000	101610000	chr2	101645000	101650000	17	1.84049e-05	0.00634083	101605000	101610000	101645000	101650000	17	1
chr2	173225000	173230000	chr2	173545000	173550000	9	1.99226e-05	0.0067742	173225000	173230000	173545000	173550000	9	1
chr2	78955000	78960000	chr2	79255000	79260000	19	3.01056e-13	8.29754e-10	78955000	78960000	79255000	79260000	19	1
chr2	84825000	84830000	chr2	84890000	84895000	11	1.77775e-06	0.000902429	84825000	84830000	84890000	84895000	11	1
chr2	11635000	11640000	chr2	11660000	11665000	21	2.9148e-07	0.000193091	11635000	11640000	11660000	11665000	21	1
chr2	31815000	31820000	chr2	31845000	31850000	10	2.08728e-05	0.00703839	31815000	31820000	31845000	31850000	10	1
chr2	118700000	118705000	chr2	118880000	118885000	14	2.37388e-08	2.15907e-05	118700000	118705000	118880000	118885000	14	1
chr2	31685000	31690000	chr2	31785000	31790000	11	1.4106e-06	0.000743377	31685000	31690000	31785000	31790000	11	1
chr2	70700000	70705000	chr2	71045000	71050000	10	9.6638e-06	0.00369172	70700000	70705000	71045000	71050000	10	1
chr2	72415000	72420000	chr2	72450000	72455000	14	2.96062e-06	0.00138809	72415000	72420000	72450000	72455000	14	1
chr2	33820000	33825000	chr2	33955000	33960000	11	5.2215e-06	0.00221885	33820000	33825000	33955000	33960000	11	1
chr2	172975000	172980000	chr2	173080000	173085000	15	2.77351e-08	2.47296e-05	172975000	172980000	173080000	173085000	15	1
chr2	27280000	27285000	chr2	27435000	27440000	13	7.83621e-08	6.1996e-05	27280000	27285000	27435000	27440000	13	1
chr2	27295000	27300000	chr2	27425000	27430000	11	2.70003e-06	0.00128632	27295000	27300000	27425000	27430000	11	1
chr2	101470000	101475000	chr2	101540000	101545000	28	3.20978e-12	7.20546e-09	101470000	101475000	101540000	101545000	28	1
chr2	167685000	167690000	chr2	167930000	167935000	10	4.05081e-06	0.00179898	167685000	167690000	167930000	167935000	10	1
chr2	155515000	155520000	chr2	155580000	155585000	33	9.0176e-20	7.0726e-16	155515000	155520000	155580000	155585000	33	1
chr2	120475000	120480000	chr2	120565000	120570000	12	3.44227e-07	0.000223604	120475000	120480000	120565000	120570000	12	1
chr2	166575000	166580000	chr2	166780000	166785000	9	2.1748e-05	0.00728516	166575000	166580000	166780000	166785000	9	1
chr2	32710000	32715000	chr2	32850000	32855000	11	1.71428e-05	0.00600202	32710000	32715000	32850000	32855000	11	1
chr2	79180000	79185000	chr2	79255000	79260000	17	2.39386e-07	0.000162914	79180000	79185000	79255000	79260000	17	1
chr2	120475000	120480000	chr2	120500000	120505000	16	1.91289e-05	0.0065494	120475000	120480000	120500000	120505000	16	1
chr2	18025000	18030000	chr2	18115000	18120000	11	1.25947e-05	0.00462638	18025000	18030000	18115000	18120000	11	1
chr2	155515000	155520000	chr2	155695000	155700000	12	2.21988e-06	0.00109112	155515000	155520000	155695000	155700000	12	1
chr2	164770000	164775000	chr2	164790000	164795000	12	9.47622e-06	0.00363536	164770000	164775000	164790000	164795000	12	1
chr2	101905000	101910000	chr2	102035000	102040000	12	1.1568e-06	0.000635184	101905000	101910000	102035000	102040000	12	1
chr2	26645000	26650000	chr2	27035000	27040000	13	2.26186e-08	2.06787e-05	26645000	26650000	27035000	27040000	13	1
chr2	127925000	127930000	chr2	128120000	128125000	12	1.8449e-06	0.00093242	127925000	127930000	128120000	128125000	12	1
chr2	25225000	25230000	chr2	25250000	25255000	19	1.13676e-06	0.000626074	25225000	25230000	25250000	25255000	19	1
chr2	30075000	30080000	chr2	30130000	30135000	16	8.78228e-08	6.81064e-05	30075000	30080000	30130000	30135000	16	1
chr2	72395000	72400000	chr2	72475000	72480000	11	2.75077e-05	0.00881067	72395000	72400000	72475000	72480000	11	1
chr2	32045000	32050000	chr2	32130000	32135000	24	3.86637e-11	6.88996e-08	32045000	32050000	32130000	32135000	24	1
chr2	103565000	103570000	chr2	103680000	103685000	15	1.67129e-08	1.60214e-05	103565000	103570000	103680000	103685000	15	1
chr2	166655000	166660000	chr2	166710000	166715000	16	4.26204e-09	4.77537e-06	166655000	166660000	166710000	166715000	16	1
chr2	152765000	152770000	chr2	152800000	152805000	21	1.69733e-08	1.6215e-05	152765000	152770000	152800000	152805000	21	1
chr2	172975000	172980000	chr2	172995000	173000000	20	7.18008e-07	0.000425508	172975000	172980000	172995000	173000000	20	1
chr2	32725000	32730000	chr2	32755000	32760000	17	9.45162e-09	9.69255e-06	32725000	32730000	32755000	32760000	17	1
chr2	101470000	101475000	chr2	101520000	101525000	17	2.50291e-06	0.00120781	101470000	101475000	101520000	101525000	17	1
chr2	71545000	71550000	chr2	71835000	71840000	10	7.83194e-06	0.00309907	71545000	71550000	71835000	71840000	10	1
chr2	79105000	79110000	chr2	79255000	79260000	15	1.94429e-08	1.81512e-05	79105000	79110000	79255000	79260000	15	1
chr2	27040000	27045000	chr2	27235000	27240000	11	1.17031e-06	0.000641554	27040000	27045000	27235000	27240000	11	1
chr2	167630000	167635000	chr2	167675000	167680000	17	1.88555e-06	0.000950316	167630000	167635000	167675000	167680000	17	1
chr2	29615000	29620000	chr2	29705000	29710000	11	2.46654e-05	0.00806262	29615000	29620000	29705000	29710000	11	1
chr2	152665000	152670000	chr2	152765000	152770000	16	4.88387e-08	4.07711e-05	152665000	152670000	152765000	152770000	16	1
chr2	103455000	103460000	chr2	103760000	103765000	10	6.02317e-06	0.00250423	103455000	103460000	103760000	103765000	10	1
chr2	32685000	32690000	chr2	32775000	32780000	14	3.01908e-07	0.000199169	32685000	32690000	32775000	32780000	14	1
chr2	5710000	5715000	chr2	5845000	5850000	11	1.04895e-05	0.00395484	5710000	5715000	5845000	5850000	11	1
chr2	32685000	32690000	chr2	32755000	32760000	18	1.4748e-08	1.43261e-05	32685000	32690000	32755000	32760000	18	1
chr2	167585000	167590000	chr2	167605000	167610000	10	1.64498e-05	0.00578488	167585000	167590000	167605000	167610000	10	1
chr2	26500000	26505000	chr2	26565000	26570000	12	2.47323e-06	0.00119598	26500000	26505000	26565000	26570000	12	1
chr2	165910000	165915000	chr2	166045000	166050000	15	4.52624e-08	3.79351e-05	165910000	165915000	166045000	166050000	15	1
chr2	32445000	32450000	chr2	32485000	32490000	16	2.16955e-06	0.00106934	32445000	32450000	32485000	32490000	16	1
chr2	154610000	154615000	chr2	154660000	154665000	16	1.38191e-06	0.000730682	154610000	154615000	154660000	154665000	16	1
chr2	167640000	167645000	chr2	167680000	167685000	13	2.51731e-07	0.000170116	167640000	167645000	167680000	167685000	13	1
chr2	151930000	151935000	chr2	151995000	152000000	11	4.85553e-06	0.00209182	151930000	151935000	151995000	152000000	11	1
chr2	78980000	78985000	chr2	79255000	79260000	12	7.10046e-07	0.000421182	78980000	78985000	79255000	79260000	12	1
chr3	88480000	88485000	chr3	88520000	88525000	27	1.90708e-18	1.19365e-14	88480000	88490000	88515000	88530000	67	0.666667
chr3	146055000	146060000	chr3	146175000	146180000	28	7.97298e-18	4.621e-14	146055000	146070000	146175000	146185000	69	0.666667
chr3	52260000	52265000	chr3	52840000	52845000	21	2.0515e-17	1.09521e-13	52255000	52270000	52835000	52845000	53	0.666667
chr3	96550000	96555000	chr3	96580000	96585000	44	3.25342e-24	3.92773e-20	96545000	96565000	96580000	96585000	132	1
chr3	121310000	121315000	chr3	121500000	121505000	32	1.45094e-25	2.04838e-21	121305000	121315000	121500000	121505000	53	1
chr3	88410000	88415000	chr3	88465000	88470000	14	8.45052e-10	1.14835e-06	88405000	88415000	88465000	88470000	28	1
chr3	145935000	145940000	chr3	146175000	146180000	14	1.37736e-08	1.35139e-05	145935000	145940000	146175000	146185000	25	1
chr3	9710000	9715000	chr3	9945000	9950000	23	7.14321e-18	4.16332e-14	9705000	9715000	9945000	9950000	36	1
chr3	107035000	107040000	chr3	107090000	107095000	23	4.73126e-13	1.27092e-09	107035000	107040000	107085000	107095000	39	1
chr3	21935000	21940000	chr3	22075000	22080000	11	1.05871e-06	0.000589472	21935000	21940000	22070000	22080000	23	1
chr3	88405000	88410000	chr3	88475000	88480000	10	1.41302e-05	0.0050702	88405000	88410000	88475000	88485000	21	1
chr3	130930000	130935000	chr3	131110000	131115000	12	2.54386e-06	0.00122339	130930000	130940000	131110000	131115000	23	1
chr3	89730000	89735000	chr3	89770000	89775000	17	1.35335e-09	1.74043e-06	89725000	89735000	89770000	89775000	30	1
chr3	9720000	9725000	chr3	9945000	9950000	13	2.04716e-08	1.89999e-05	9720000	9730000	9945000	9950000	23	1
chr3	65525000	65530000	chr3	65665000	65670000	12	3.07751e-07	0.000202393	65525000	65530000	65660000	65670000	23	1
chr3	130890000	130895000	chr3	131105000	131110000	12	1.04766e-06	0.000584343	130885000	130895000	131105000	131115000	23	0.5
chr3	127835000	127840000	chr3	127945000	127950000	14	3.65478e-06	0.00165965	127835000	127840000	127945000	127950000	14	1
chr3	130935000	130940000	chr3	131010000	131015000	15	1.94051e-06	0.000972607	130935000	130940000	131010000	131015000	15	1
chr3	21935000	21940000	chr3	22190000	22195000	11	7.88346e-07	0.000460321	21935000	21940000	22190000	22195000	11	1
chr3	130895000	130900000	chr3	130935000	130940000	23	5.52478e-10	7.852e-07	130895000	130900000	130935000	130940000	23	1
chr3	95965000	95970000	chr3	96055000	96060000	12	7.58577e-06	0.00302427	95965000	95970000	96055000	96060000	12	1
chr3	31055000	31060000	chr3	31135000	31140000	18	7.56286e-09	7.97447e-06	31055000	31060000	31135000	31140000	18	1
chr3	36475000	36480000	chr3	36550000	36555000	10	1.12039e-06	0.000618396	36475000	36480000	36550000	36555000	10	1
chr3	121290000	121295000	chr3	121500000	121505000	11	1.91711e-06	0.000963547	121290000	121295000	121500000	121505000	11	1
chr3	14885000	14890000	chr3	15190000	15195000	12	9.88421e-08	7.55184e-05	14885000	14890000	15190000	15195000	12	1
chr3	37515000	37520000	chr3	38220000	38225000	9	1.01546e-05	0.00384569	37515000	37520000	38220000	38225000	9	1
chr3	94365000	94370000	chr3	94440000	94445000	13	3.64557e-07	0.000235366	94365000	94370000	94440000	94445000	13	1
chr3	75555000	75560000	chr3	75720000	75725000	17	1.76524e-10	2.7862e-07	75555000	75560000	75720000	75725000	17	1
chr3	88425000	88430000	chr3	88520000	88525000	12	5.08367e-06	0.0021707	88425000	88430000	88520000	88525000	12	1
chr3	88500000	88505000	chr3	88520000	88525000	15	4.96029e-06	0.00212849	88500000	88505000	88520000	88525000	15	1
chr3	137865000	137870000	chr3	138140000	138145000	9	2.68918e-05	0.00864801	137865000	137870000	138140000	138145000	9	1
chr3	103380000	103385000	chr3	103770000	103775000	10	9.54821e-06	0.00365746	103380000	103385000	103770000	103775000	10	1
chr3	14865000	14870000	chr3	15190000	15195000	12	3.51722e-08	3.04422e-05	14865000	14870000	15190000	15195000	12	1
chr3	52800000	52805000	chr3	52840000	52845000	21	2.63483e-08	2.37431e-05	52800000	52805000	52840000	52845000	21	1
chr3	142495000	142500000	chr3	142560000	142565000	12	1.04331e-05	0.00394057	142495000	142500000	142560000	142565000	12	1
chr3	95870000	95875000	chr3	95905000	95910000	13	7.61334e-07	0.000447427	95870000	95875000	95905000	95910000	13	1
chr3	95905000	95910000	chr3	95930000	95935000	12	2.71482e-05	0.00871282	95905000	95910000	95930000	95935000	12	1
chr3	60470000	60475000	chr3	60500000	60505000	19	5.54419e-08	4.56832e-05	60470000	60475000	60500000	60505000	19	1
chr3	95140000	95145000	chr3	95210000	95215000	15	2.45156e-06	0.0011877	95140000	95145000	95210000	95215000	15	1
chr3	69125000	69130000	chr3	69175000	69180000	12	6.42667e-06	0.00264345	69125000	69130000	69175000	69180000	12	1
chr3	52265000	52270000	chr3	52650000	52655000	10	4.53696e-06	0.0019762	52265000	52270000	52650000	52655000	10	1
chr3	102700000	102705000	chr3	102800000	102805000	16	4.42334e-08	3.71708e-05	102700000	102705000	102800000	102805000	16	1
chr3	137865000	137870000	chr3	137990000	137995000	15	1.01463e-08	1.03051e-05	137865000	137870000	137990000	137995000	15	1
chr3	135400000	135405000	chr3	135440000	135445000	17	1.23378e-06	0.000670303	135400000	135405000	135440000	135445000	17	1
chr3	9710000	9715000	chr3	9885000	9890000	11	6.63159e-06	0.00271193	9710000	9715000	9885000	9890000	11	1
chr3	100965000	100970000	chr3	101460000	101465000	9	5.67647e-06	0.00238034	100965000	100970000	101460000	101465000	9	1
chr3	89160000	89165000	chr3	89185000	89190000	14	1.06579e-06	0.000592638	89160000	89165000	89185000	89190000	14	1
chr3	146150000	146155000	chr3	146175000	146180000	14	5.23162e-06	0.00222166	146150000	146155000	146175000	146180000	14	1
chr3	88480000	88485000	chr3	88505000	88510000	18	3.68915e-11	6.62995e-08	88480000	88485000	88505000	88510000	18	1
chr3	65525000	65530000	chr3	65650000	65655000	12	1.81788e-05	0.00629022	65525000	65530000	65650000	65655000	12	1
chr3	130935000	130940000	chr3	131140000	131145000	11	7.44512e-06	0.00298202	130935000	130940000	131140000	131145000	11	1
chr3	137990000	137995000	chr3	138140000	138145000	10	5.52577e-06	0.0023279	137990000	137995000	138140000	138145000	10	1
chr3	126595000	126600000	chr3	126665000	126670000	12	1.62772e-05	0.0057369	126595000	126600000	126665000	126670000	12	1
chr3	108855000	108860000	chr3	108910000	108915000	12	3.50049e-06	0.00159701	108855000	108860000	108910000	108915000	12	1
chr3	75955000	75960000	chr3	75995000	76000000	8	2.53429e-05	0.008248	75955000	75960000	75995000	76000000	8	1
chr3	51230000	51235000	chr3	51365000	51370000	10	3.99325e-06	0.00177653	51230000	51235000	51365000	51370000	10	1
chr3	94365000	94370000	chr3	94455000	94460000	16	3.89531e-10	5.68886e-07	94365000	94370000	94455000	94460000	16	1
chr3	101230000	101235000	chr3	101295000	101300000	12	2.05035e-05	0.0069415	101230000	101235000	101295000	101300000	12	1
chr3	135400000	135405000	chr3	135425000	135430000	16	4.09621e-06	0.00181407	135400000	135405000	135425000	135430000	16	1
chr3	52840000	52845000	chr3	52975000	52980000	11	9.58185e-06	0.00366593	52840000	52845000	52975000	52980000	11	1
chr3	115595000	115600000	chr3	115640000	115645000	16	9.60093e-09	9.8298e-06	115595000	115600000	115640000	115645000	16	1
chr3	8955000	8960000	chr3	9065000	9070000	11	5.86983e-06	0.00244769	8955000	8960000	9065000	9070000	11	1
chr3	104510000	104515000	chr3	104635000	104640000	14	5.41638e-09	5.93784e-06	104510000	104515000	104635000	104640000	14	1
chr3	52065000	52070000	chr3	52100000	52105000	14	3.08143e-05	0.00966241	52065000	52070000	52100000	52105000	14	1
chr3	89245000	89250000	chr3	89280000	89285000	11	2.04059e-05	0.00691952	89245000	89250000	89280000	89285000	11	1
chr3	90585000	90590000	chr3	90610000	90615000	15	1.14988e-07	8.59931e-05	90585000	90590000	90610000	90615000	15	1
chr3	105685000	105690000	chr3	105890000	105895000	17	4.84774e-12	1.0529e-08	105685000	105690000	105890000	105895000	17	1
chr3	121170000	121175000	chr3	121290000	121295000	10	3.06654e-05	0.00963713	121170000	121175000	121290000	121295000	10	1
chr3	105770000	105775000	chr3	105895000	105900000	12	3.77465e-06	0.00170252	105770000	105775000	105895000	105900000	12	1
chr3	52405000	52410000	chr3	52840000	52845000	10	3.91645e-06	0.00174848	52405000	52410000	52840000	52845000	10	1
chr3	88085000	88090000	chr3	88175000	88180000	14	9.04916e-07	0.000517915	88085000	88090000	88175000	88180000	14	1
chr3	152190000	152195000	chr3	152395000	152400000	15	9.98547e-09	1.01743e-05	152190000	152195000	152395000	152400000	15	1
chr3	101495000	101500000	chr3	101805000	101810000	10	7.53722e-06	0.00300869	101495000	101500000	101805000	101810000	10	1
chr3	105795000	105800000	chr3	105890000	105895000	13	3.75401e-06	0.00169441	105795000	105800000	105890000	105895000	13	1
chr3	51480000	51485000	chr3	52100000	52105000	13	2.41106e-09	2.89301e-06	51480000	51485000	52100000	52105000	13	1
chr3	101705000	101710000	chr3	101805000	101810000	11	1.18272e-05	0.00439015	101705000	101710000	101805000	101810000	11	1
chr3	96580000	96585000	chr3	96635000	96640000	14	2.58387e-07	0.000173797	96580000	96585000	96635000	96640000	14	1
chr3	60480000	60485000	chr3	60500000	60505000	20	1.17328e-07	8.7289e-05	60480000	60485000	60500000	60505000	20	1
chr3	146100000	146105000	chr3	146175000	146180000	20	1.58045e-13	4.52273e-10	146100000	146105000	146175000	146180000	20	1
chr3	121430000	121435000	chr3	121500000	121505000	13	1.37507e-05	0.00496065	121430000	121435000	121500000	121505000	13	1
chr3	96245000	96250000	chr3	96265000	96270000	13	2.40879e-05	0.0079236	96245000	96250000	96265000	96270000	13	1
chr3	121160000	121165000	chr3	121500000	121505000	10	4.07801e-06	0.0018079	121160000	121165000	121500000	121505000	10	1
chr3	145935000	145940000	chr3	145985000	145990000	13	7.89963e-07	0.000461054	145935000	145940000	145985000	145990000	13	1
chr3	9825000	9830000	chr3	9885000	9890000	18	7.02992e-10	9.80471e-07	9825000	9830000	9885000	9890000	18	1
chr3	103380000	103385000	chr3	103790000	103795000	10	4.39575e-06	0.00192725	103380000	103385000	103790000	103795000	10	1
chr3	103735000	103740000	chr3	103790000	103795000	17	3.55091e-10	5.24619e-07	103735000	103740000	103790000	103795000	17	1
chr3	9885000	9890000	chr3	9945000	9950000	15	2.11979e-08	1.95739e-05	9885000	9890000	9945000	9950000	15	1
chr3	51480000	51485000	chr3	51650000	51655000	18	7.2739e-10	1.00458e-06	51480000	51485000	51650000	51655000	18	1
chr3	65525000	65530000	chr3	65690000	65695000	11	7.86515e-06	0.00311028	65525000	65530000	65690000	65695000	11	1
chr3	95105000	95110000	chr3	95140000	95145000	12	9.84823e-06	0.00375202	95105000	95110000	95140000	95145000	12	1
chr3	121370000	121375000	chr3	121500000	121505000	14	2.76831e-07	0.000184445	121370000	121375000	121500000	121505000	14	1
chr3	116420000	116425000	chr3	116505000	116510000	11	1.01051e-05	0.00383152	116420000	116425000	116505000	116510000	11	1
chr3	50440000	50445000	chr3	50905000	50910000	10	2.86246e-06	0.00135054	50440000	50445000	50905000	50910000	10	1
chr4	134090000	134095000	chr4	134120000	134125000	43	1.51963e-22	1.59572e-18	134085000	134095000	134115000	134140000	159	0.8
chr4	134090000	134095000	chr4	134135000	134140000	13	1.3111e-05	0.00477751	134085000	134095000	134115000	134140000	159	0.8
chr4	136070000	136075000	chr4	136145000	136150000	67	2.26081e-62	1.43627e-56	136065000	136075000	136140000	136165000	195	0.6
chr4	136070000	136075000	chr4	136160000	136165000	52	2.2558e-43	1.59233e-38	136065000	136075000	136140000	136165000	195	0.6
chr4	133670000	133675000	chr4	133830000	133835000	20	1.78556e-13	5.08677e-10	133670000	133675000	133815000	133840000	77	1
chr4	133670000	133675000	chr4	133815000	133820000	16	2.41841e-09	2.89612e-06	133670000	133675000	133815000	133840000	77	1
chr4	129555000	129560000	chr4	129585000	129590000	47	1.19557e-33	3.79767e-29	129540000	129560000	129585000	129590000	123	1
chr4	129540000	129545000	chr4	129585000	129590000	32	2.23792e-22	2.3307e-18	129540000	129560000	129585000	129590000	123	1
chr4	136070000	136075000	chr4	136175000	136180000	20	2.79035e-09	3.28275e-06	136070000	136075000	136170000	136190000	62	1
chr4	102990000	102995000	chr4	103110000	103115000	25	3.51945e-15	1.33885e-11	102985000	102995000	103110000	103120000	57	0.75
chr4	129540000	129545000	chr4	129605000	129610000	17	1.56423e-09	1.9776e-06	129540000	129550000	129605000	129615000	48	0.75
chr4	134395000	134400000	chr4	134465000	134470000	29	3.50342e-23	3.93928e-19	134395000	134400000	134465000	134480000	61	1
chr4	116715000	116720000	chr4	116785000	116790000	17	7.03853e-08	5.64421e-05	116715000	116725000	116785000	116790000	31	1
chr4	136070000	136075000	chr4	136095000	136100000	27	1.80016e-11	3.46265e-08	136070000	136075000	136090000	136100000	52	1
chr4	63370000	63375000	chr4	63405000	63410000	14	2.79558e-07	0.000186067	63370000	63380000	63405000	63410000	27	1
chr4	136160000	136165000	chr4	136200000	136205000	50	1.20269e-37	5.26935e-33	136160000	136165000	136195000	136205000	73	1
chr4	134035000	134040000	chr4	134090000	134095000	14	2.43194e-06	0.00117931	134035000	134040000	134085000	134095000	25	1
chr4	106530000	106535000	chr4	106560000	106565000	12	1.17043e-06	0.000641554	106525000	106535000	106560000	106565000	24	1
chr4	141145000	141150000	chr4	141210000	141215000	17	1.01842e-08	1.03354e-05	141140000	141150000	141210000	141215000	32	1
chr4	133755000	133760000	chr4	133835000	133840000	16	2.14837e-08	1.97803e-05	133750000	133760000	133830000	133840000	31	0.5
chr4	41710000	41715000	chr4	41735000	41740000	17	4.49251e-09	5.01591e-06	41710000	41715000	41735000	41745000	29	1
chr4	133670000	133675000	chr4	133755000	133760000	21	7.38222e-14	2.25474e-10	133670000	133675000	133750000	133760000	40	1
chr4	155095000	155100000	chr4	155220000	155225000	12	7.77838e-07	0.000455262	155095000	155100000	155215000	155225000	25	1
chr4	156030000	156035000	chr4	156070000	156075000	18	6.37046e-08	5.17532e-05	156030000	156035000	156070000	156080000	29	1
chr4	149835000	149840000	chr4	149955000	149960000	20	1.99517e-14	6.74209e-11	149835000	149845000	149955000	149960000	37	1
chr4	135505000	135510000	chr4	135665000	135670000	13	1.42951e-07	0.00010373	135505000	135510000	135660000	135670000	23	1
chr4	106835000	106840000	chr4	106910000	106915000	21	1.3727e-11	2.70409e-08	106835000	106840000	106905000	106915000	37	1
chr4	133750000	133755000	chr4	133810000	133815000	15	3.40095e-10	5.05402e-07	133750000	133760000	133810000	133815000	31	1
chr4	134165000	134170000	chr4	134185000	134190000	22	2.2158e-09	2.6967e-06	134165000	134170000	134185000	134190000	22	1
chr4	10910000	10915000	chr4	11155000	11160000	12	5.44555e-07	0.000333608	10910000	10915000	11155000	11160000	12	1
chr4	43440000	43445000	chr4	43525000	43530000	16	1.42286e-06	0.000747976	43440000	43445000	43525000	43530000	16	1
chr4	149650000	149655000	chr4	149710000	149715000	20	6.41994e-13	1.67153e-09	149650000	149655000	149710000	149715000	20	1
chr4	111685000	111690000	chr4	111885000	111890000	11	7.40023e-06	0.002968	111685000	111690000	111885000	111890000	11	1
chr4	129770000	129775000	chr4	129925000	129930000	14	3.53636e-08	3.05663e-05	129770000	129775000	129925000	129930000	14	1
chr4	103035000	103040000	chr4	103110000	103115000	14	2.38238e-06	0.00116022	103035000	103040000	103110000	103115000	14	1
chr4	133590000	133595000	chr4	133835000	133840000	10	4.83007e-06	0.00208387	133590000	133595000	133835000	133840000	10	1
chr4	59185000	59190000	chr4	59340000	59345000	14	6.01774e-08	4.92023e-05	59185000	59190000	59340000	59345000	14	1
chr4	148100000	148105000	chr4	148150000	148155000	13	4.28293e-07	0.000269664	148100000	148105000	148150000	148155000	13	1
chr4	134125000	134130000	chr4	134185000	134190000	15	2.75079e-08	2.46297e-05	134125000	134130000	134185000	134190000	15	1
chr4	129700000	129705000	chr4	129820000	129825000	12	2.24902e-05	0.00747664	129700000	129705000	129820000	129825000	12	1
chr4	140675000	140680000	chr4	140710000	140715000	16	8.24042e-08	6.45906e-05	140675000	140680000	140710000	140715000	16	1
chr4	95050000	95055000	chr4	95160000	95165000	10	9.7192e-06	0.00370954	95050000	95055000	95160000	95165000	10	1
chr4	129700000	129705000	chr4	129925000	129930000	21	5.83514e-14	1.8039e-10	129700000	129705000	129925000	129930000	21	1
chr4	133840000	133845000	chr4	133910000	133915000	11	1.05223e-05	0.00396485	133840000	133845000	133910000	133915000	11	1
chr4	136050000	136055000	chr4	136160000	136165000	17	4.52149e-10	6.51353e-07	136050000	136055000	136160000	136165000	17	1
chr4	135065000	135070000	chr4	135150000	135155000	12	1.85586e-06	0.000936841	135065000	135070000	135150000	135155000	12	1
chr4	134035000	134040000	chr4	134245000	134250000	10	1.25591e-05	0.00462131	134035000	134040000	134245000	134250000	10	1
chr4	136070000	136075000	chr4	136200000	136205000	20	2.8396e-12	6.4543e-09	136070000	136075000	136200000	136205000	20	1
chr4	149890000	149895000	chr4	149955000	149960000	10	1.80522e-05	0.00625493	149890000	149895000	149955000	149960000	10	1
chr4	140760000	140765000	chr4	140925000	140930000	12	1.12545e-06	0.00062038	140760000	140765000	140925000	140930000	12	1
chr4	141210000	141215000	chr4	141555000	141560000	10	1.22647e-05	0.00453398	141210000	141215000	141555000	141560000	10	1
chr4	136050000	136055000	chr4	136140000	136145000	12	8.97947e-07	0.000514854	136050000	136055000	136140000	136145000	12	1
chr4	133215000	133220000	chr4	133300000	133305000	12	4.24705e-07	0.000267936	133215000	133220000	133300000	133305000	12	1
chr4	140905000	140910000	chr4	140955000	140960000	17	4.26977e-10	6.18597e-07	140905000	140910000	140955000	140960000	17	1
chr4	107735000	107740000	chr4	107845000	107850000	10	2.33468e-07	0.000159656	107735000	107740000	107845000	107850000	10	1
chr4	59785000	59790000	chr4	59845000	59850000	14	4.19265e-07	0.000265163	59785000	59790000	59845000	59850000	14	1
chr4	145210000	145215000	chr4	145295000	145300000	15	1.2306e-09	1.59224e-06	145210000	145215000	145295000	145300000	15	1
chr4	155065000	155070000	chr4	155245000	155250000	10	2.52671e-05	0.00822961	155065000	155070000	155245000	155250000	10	1
chr4	129555000	129560000	chr4	129620000	129625000	17	1.13023e-08	1.13612e-05	129555000	129560000	129620000	129625000	17	1
chr4	133660000	133665000	chr4	133835000	133840000	13	2.49659e-07	0.00016882	133660000	133665000	133835000	133840000	13	1
chr4	129700000	129705000	chr4	129770000	129775000	19	4.16009e-08	3.52618e-05	129700000	129705000	129770000	129775000	19	1
chr4	136145000	136150000	chr4	136180000	136185000	15	2.25236e-06	0.00110409	136145000	136150000	136180000	136185000	15	1
chr4	116990000	116995000	chr4	117120000	117125000	12	4.4091e-07	0.000276103	116990000	116995000	117120000	117125000	12	1
chr4	47255000	47260000	chr4	47315000	47320000	14	1.00786e-05	0.00382488	47255000	47260000	47315000	47320000	14	1
chr4	57670000	57675000	chr4	57900000	57905000	16	2.92702e-11	5.40555e-08	57670000	57675000	57900000	57905000	16	1
chr4	129555000	129560000	chr4	129605000	129610000	22	5.3716e-12	1.15679e-08	129555000	129560000	129605000	129610000	22	1
chr4	149650000	149655000	chr4	149695000	149700000	21	1.10066e-12	2.73675e-09	149650000	149655000	149695000	149700000	21	1
chr4	129720000	129725000	chr4	129770000	129775000	14	4.14022e-06	0.0018291	129720000	129725000	129770000	129775000	14	1
chr4	155955000	155960000	chr4	156030000	156035000	11	1.21895e-06	0.000664141	155955000	155960000	156030000	156035000	11	1
chr4	129585000	129590000	chr4	129605000	129610000	32	1.38568e-17	7.62175e-14	129585000	129590000	129605000	129610000	32	1
chr4	140760000	140765000	chr4	140790000	140795000	15	2.96109e-08	2.61817e-05	140760000	140765000	140790000	140795000	15	1
chr4	128955000	128960000	chr4	129080000	129085000	9	1.34433e-05	0.00487117	128955000	128960000	129080000	129085000	9	1
chr4	152170000	152175000	chr4	152210000	152215000	15	1.01171e-07	7.6928e-05	152170000	152175000	152210000	152215000	15	1
chr4	134920000	134925000	chr4	134955000	134960000	10	2.92376e-05	0.0092548	134920000	134925000	134955000	134960000	10	1
chr4	43440000	43445000	chr4	43480000	43485000	35	1.87942e-17	1.01615e-13	43440000	43445000	43480000	43485000	35	1
chr4	62360000	62365000	chr4	62405000	62410000	13	2.55197e-05	0.00829304	62360000	62365000	62405000	62410000	13	1
chr4	135065000	135070000	chr4	135205000	135210000	26	9.81379e-21	8.59947e-17	135065000	135070000	135205000	135210000	26	1
chr4	129780000	129785000	chr4	129925000	129930000	15	3.86545e-08	3.30066e-05	129780000	129785000	129925000	129930000	15	1
chr4	126085000	126090000	chr4	126110000	126115000	18	1.47467e-09	1.86808e-06	126085000	126090000	126110000	126115000	18	1
chr4	134090000	134095000	chr4	134185000	134190000	12	1.62972e-05	0.00574139	134090000	134095000	134185000	134190000	12	1
chr4	119005000	119010000	chr4	119165000	119170000	10	1.97911e-05	0.00674163	119005000	119010000	119165000	119170000	10	1
chr4	135870000	135875000	chr4	135930000	135935000	12	1.75676e-05	0.0061137	135870000	135875000	135930000	135935000	12	1
chr4	43925000	43930000	chr4	43980000	43985000	12	1.84673e-07	0.000129351	43925000	43930000	43980000	43985000	12	1
chr4	135215000	135220000	chr4	135315000	135320000	11	8.53518e-06	0.00332612	135215000	135220000	135315000	135320000	11	1
chr4	106835000	106840000	chr4	106985000	106990000	19	7.78148e-14	2.35405e-10	106835000	106840000	106985000	106990000	19	1
chr4	34955000	34960000	chr4	35155000	35160000	13	4.29909e-09	4.80841e-06	34955000	34960000	35155000	35160000	13	1
chr4	134100000	134105000	chr4	134120000	134125000	14	1.17737e-05	0.0043754	134100000	134105000	134120000	134125000	14	1
chr4	140810000	140815000	chr4	140900000	140905000	11	1.71104e-06	0.000874858	140810000	140815000	140900000	140905000	11	1
chr4	136095000	136100000	chr4	136140000	136145000	13	1.78386e-05	0.00619273	136095000	136100000	136140000	136145000	13	1
chr4	63370000	63375000	chr4	63480000	63485000	10	5.67345e-06	0.00238034	63370000	63375000	63480000	63485000	10	1
chr4	98545000	98550000	chr4	98700000	98705000	10	3.74132e-06	0.00168989	98545000	98550000	98700000	98705000	10	1
chr4	129585000	129590000	chr4	129620000	129625000	16	9.03454e-07	0.000517311	129585000	129590000	129620000	129625000	16	1
chr4	129740000	129745000	chr4	129770000	129775000	17	1.42537e-08	1.39098e-05	129740000	129745000	129770000	129775000	17	1
chr4	135515000	135520000	chr4	135665000	135670000	17	8.23928e-12	1.71057e-08	135515000	135520000	135665000	135670000	17	1
chr4	135065000	135070000	chr4	135120000	135125000	10	2.25699e-05	0.00749919	135065000	135070000	135120000	135125000	10	1
chr4	133055000	133060000	chr4	133250000	133255000	11	5.23561e-06	0.00222261	133055000	133060000	133250000	133255000	11	1
chr4	57670000	57675000	chr4	57880000	57885000	13	1.14384e-08	1.14888e-05	57670000	57675000	57880000	57885000	13	1
chr4	137355000	137360000	chr4	137385000	137390000	10	3.06079e-06	0.0014282	137355000	137360000	137385000	137390000	10	1
chr4	132945000	132950000	chr4	133005000	133010000	18	1.964e-08	1.83218e-05	132945000	132950000	133005000	133010000	18	1
chr4	141430000	141435000	chr4	141555000	141560000	11	1.6141e-05	0.00569362	141430000	141435000	141555000	141560000	11	1
chr4	133755000	133760000	chr4	133775000	133780000	11	1.18189e-05	0.00438963	133755000	133760000	133775000	133780000	11	1
chr4	151980000	151985000	chr4	152005000	152010000	13	1.45012e-05	0.00517848	151980000	151985000	152005000	152010000	13	1
chr4	103065000	103070000	chr4	103110000	103115000	18	6.27097e-08	5.10756e-05	103065000	103070000	103110000	103115000	18	1
chr4	40770000	40775000	chr4	40905000	40910000	15	4.30299e-08	3.62313e-05	40770000	40775000	40905000	40910000	15	1
chr4	107250000	107255000	chr4	107345000	107350000	16	9.41866e-08	7.23093e-05	107250000	107255000	107345000	107350000	16	1
chr4	149850000	149855000	chr4	149955000	149960000	12	1.36434e-05	0.00492615	149850000	149855000	149955000	149960000	12	1
chr4	130895000	130900000	chr4	130945000	130950000	15	5.22801e-07	0.000321609	130895000	130900000	130945000	130950000	15	1
chr4	150215000	150220000	chr4	150235000	150240000	19	1.77188e-08	1.67884e-05	150215000	150220000	150235000	150240000	19	1
chr4	6900000	6905000	chr4	6990000	6995000	20	1.44117e-09	1.83272e-06	6900000	6905000	6990000	6995000	20	1
chr4	149450000	149455000	chr4	149545000	149550000	10	2.67633e-05	0.00861499	149450000	149455000	149545000	149550000	10	1
chr4	133005000	133010000	chr4	133210000	133215000	12	9.54753e-07	0.00054156	133005000	133010000	133210000	133215000	12	1
chr4	133630000	133635000	chr4	133835000	133840000	12	1.46951e-07	0.000106208	133630000	133635000	133835000	133840000	12	1
chr4	133090000	133095000	chr4	133180000	133185000	15	4.28596e-08	3.61119e-05	133090000	133095000	133180000	133185000	15	1
chr4	134185000	134190000	chr4	134290000	134295000	11	5.08898e-06	0.00217197	134185000	134190000	134290000	134295000	11	1
chr4	133490000	133495000	chr4	133510000	133515000	10	3.17205e-05	0.00991478	133490000	133495000	133510000	133515000	10	1
chr4	134035000	134040000	chr4	134075000	134080000	12	1.23108e-06	0.000669602	134035000	134040000	134075000	134080000	12	1
chr4	116785000	116790000	chr4	116990000	116995000	10	6.42592e-06	0.00264345	116785000	116790000	116990000	116995000	10	1
chr4	122995000	123000000	chr4	123080000	123085000	20	3.51292e-15	1.33885e-11	122995000	123000000	123080000	123085000	20	1
chr4	63415000	63420000	chr4	63490000	63495000	11	5.15278e-06	0.00219478	63415000	63420000	63490000	63495000	11	1
chr4	129555000	129560000	chr4	129575000	129580000	21	2.34291e-11	4.39713e-08	129555000	129560000	129575000	129580000	21	1
chr4	107250000	107255000	chr4	107310000	107315000	14	1.77125e-05	0.00615941	107250000	107255000	107310000	107315000	14	1
chr4	133005000	133010000	chr4	133250000	133255000	12	5.78796e-07	0.000351198	133005000	133010000	133250000	133255000	12	1
chr4	126225000	126230000	chr4	126260000	126265000	23	1.14527e-13	3.38409e-10	126225000	126230000	126260000	126265000	23	1
chr4	155810000	155815000	chr4	155830000	155835000	18	6.64533e-09	7.13373e-06	155810000	155815000	155830000	155835000	18	1
chr4	155095000	155100000	chr4	155245000	155250000	30	1.12036e-25	1.59944e-21	155095000	155100000	155245000	155250000	30	1
chr4	156030000	156035000	chr4	156105000	156110000	10	2.22947e-05	0.00742134	156030000	156035000	156105000	156110000	10	1
chr4	140760000	140765000	chr4	140905000	140910000	12	5.86909e-07	0.000355441	140760000	140765000	140905000	140910000	12	1
chr4	133005000	133010000	chr4	133300000	133305000	10	1.80636e-05	0.00625716	133005000	133010000	133300000	133305000	10	1
chr4	118215000	118220000	chr4	118290000	118295000	24	1.19836e-17	6.67813e-14	118215000	118220000	118290000	118295000	24	1
chr4	136160000	136165000	chr4	136180000	136185000	24	8.388e-11	1.41161e-07	136160000	136165000	136180000	136185000	24	1
chr4	35095000	35100000	chr4	35155000	35160000	10	1.87343e-05	0.00643685	35095000	35100000	35155000	35160000	10	1
chr4	46385000	46390000	chr4	46445000	46450000	14	6.2095e-06	0.00256993	46385000	46390000	46445000	46450000	14	1
chr4	148110000	148115000	chr4	148160000	148165000	9	2.70624e-05	0.00869187	148110000	148115000	148160000	148165000	9	1
chr4	97750000	97755000	chr4	97770000	97775000	15	8.04831e-07	0.000468263	97750000	97755000	97770000	97775000	15	1
chr4	11080000	11085000	chr4	11155000	11160000	11	2.14719e-06	0.00106155	11080000	11085000	11155000	11160000	11	1
chr4	149805000	149810000	chr4	149955000	149960000	11	1.26427e-06	0.000682364	149805000	149810000	149955000	149960000	11	1
chr4	145215000	145220000	chr4	145285000	145290000	18	5.83032e-11	1.00514e-07	145215000	145220000	145285000	145290000	18	1
chr4	140555000	140560000	chr4	140675000	140680000	15	3.70095e-10	5.44256e-07	140555000	140560000	140675000	140680000	15	1
chr4	43905000	43910000	chr4	43955000	43960000	12	3.17893e-05	0.00992649	43905000	43910000	43955000	43960000	12	1
chr4	135150000	135155000	chr4	135205000	135210000	17	1.42072e-09	1.81239e-06	135150000	135155000	135205000	135210000	17	1
chr4	57670000	57675000	chr4	57785000	57790000	12	1.36573e-07	9.97281e-05	57670000	57675000	57785000	57790000	12	1
chr4	134035000	134040000	chr4	134185000	134190000	18	9.78991e-12	1.99022e-08	134035000	134040000	134185000	134190000	18	1
chr4	136070000	136075000	chr4	136110000	136115000	16	5.42897e-06	0.0022932	136070000	136075000	136110000	136115000	16	1
chr4	150655000	150660000	chr4	150965000	150970000	13	1.79329e-08	1.69785e-05	150655000	150660000	150965000	150970000	13	1
chr4	101265000	101270000	chr4	101290000	101295000	11	1.99294e-05	0.0067742	101265000	101270000	101290000	101295000	11	1
chr4	62780000	62785000	chr4	62850000	62855000	14	1.8956e-07	0.000132264	62780000	62785000	62850000	62855000	14	1
chr4	128710000	128715000	chr4	128775000	128780000	13	1.13017e-07	8.46682e-05	128710000	128715000	128775000	128780000	13	1
chr4	137855000	137860000	chr4	137950000	137955000	11	1.32756e-06	0.000708729	137855000	137860000	137950000	137955000	11	1
chr4	149445000	149450000	chr4	149465000	149470000	17	4.34198e-07	0.000272841	149445000	149450000	149465000	149470000	17	1
chr4	133835000	133840000	chr4	133855000	133860000	12	1.53966e-05	0.00546289	133835000	133840000	133855000	133860000	12	1
chr4	136020000	136025000	chr4	136160000	136165000	11	1.40872e-05	0.00505762	136020000	136025000	136160000	136165000	11	1
chr5	137655000	137660000	chr5	137740000	137745000	27	1.06958e-17	6.03995e-14	137650000	137665000	137735000	137750000	118	0.666667
chr5	136565000	136570000	chr5	136620000	136625000	79	4.87541e-70	6.19462e-64	136560000	136580000	136615000	136630000	182	0.5
chr5	134185000	134190000	chr5	134340000	134345000	17	1.7208e-09	2.15411e-06	134175000	134190000	134340000	134355000	75	0.666667
chr5	34205000	34210000	chr5	34235000	34240000	24	3.74998e-10	5.50827e-07	34195000	34215000	34230000	34240000	69	0.5
chr5	136565000	136570000	chr5	136660000	136665000	40	6.48131e-31	1.52501e-26	136565000	136575000	136655000	136670000	92	0.666667
chr5	65865000	65870000	chr5	65935000	65940000	23	2.64588e-12	6.04908e-09	65850000	65870000	65935000	65940000	63	1
chr5	65850000	65855000	chr5	65935000	65940000	11	4.10485e-06	0.00181727	65850000	65870000	65935000	65940000	63	1
chr5	65855000	65860000	chr5	65955000	65960000	20	6.04463e-09	6.55308e-06	65850000	65870000	65955000	65960000	64	1
chr5	137650000	137655000	chr5	137760000	137765000	32	7.19911e-20	5.71692e-16	137650000	137665000	137755000	137765000	79	0.666667
chr5	137690000	137695000	chr5	137740000	137745000	26	1.01846e-11	2.0573e-08	137690000	137710000	137740000	137745000	86	1
chr5	137705000	137710000	chr5	137740000	137745000	18	6.36564e-09	6.86594e-06	137690000	137710000	137740000	137745000	86	1
chr5	120620000	120625000	chr5	120645000	120650000	18	8.67131e-08	6.74686e-05	120610000	120625000	120645000	120650000	49	1
chr5	65820000	65825000	chr5	65955000	65960000	29	4.45522e-19	2.99509e-15	65810000	65825000	65955000	65960000	54	1
chr5	124000000	124005000	chr5	124080000	124085000	19	1.24268e-12	3.03057e-09	124000000	124005000	124080000	124095000	48	1
chr5	134180000	134185000	chr5	134370000	134375000	23	1.33431e-14	4.6195e-11	134175000	134190000	134370000	134375000	56	1
chr5	142905000	142910000	chr5	142930000	142935000	31	2.57738e-17	1.33121e-13	142900000	142910000	142925000	142935000	74	0.75
chr5	149060000	149065000	chr5	149335000	149340000	12	5.78471e-07	0.000351169	149050000	149065000	149335000	149340000	33	1
chr5	148955000	148960000	chr5	149005000	149010000	24	3.66102e-14	1.16582e-10	148950000	148960000	149005000	149010000	38	1
chr5	122285000	122290000	chr5	122315000	122320000	26	9.10019e-19	5.86932e-15	122280000	122290000	122315000	122320000	42	1
chr5	137155000	137160000	chr5	137285000	137290000	48	1.85864e-47	1.83192e-42	137155000	137160000	137285000	137295000	61	1
chr5	105495000	105500000	chr5	105645000	105650000	26	2.35399e-17	1.23592e-13	105495000	105500000	105645000	105655000	47	1
chr5	124030000	124035000	chr5	124080000	124085000	13	3.4581e-06	0.00158278	124030000	124035000	124075000	124085000	29	1
chr5	120615000	120620000	chr5	120710000	120715000	19	1.22053e-11	2.42688e-08	120615000	120625000	120710000	120715000	36	1
chr5	123060000	123065000	chr5	123130000	123135000	29	3.84051e-15	1.44369e-11	123060000	123070000	123130000	123135000	47	1
chr5	140565000	140570000	chr5	140615000	140620000	13	8.72942e-06	0.0033867	140565000	140575000	140615000	140620000	27	1
chr5	140205000	140210000	chr5	140290000	140295000	19	9.31759e-12	1.90334e-08	140205000	140215000	140290000	140295000	35	1
chr5	30885000	30890000	chr5	30920000	30925000	19	8.1048e-07	0.000471296	30885000	30890000	30915000	30925000	34	1
chr5	142365000	142370000	chr5	142445000	142450000	15	1.11199e-08	1.12222e-05	142365000	142370000	142440000	142450000	28	1
chr5	129720000	129725000	chr5	129785000	129790000	17	3.70414e-08	3.17787e-05	129720000	129725000	129780000	129790000	33	1
chr5	65895000	65900000	chr5	65935000	65940000	24	1.11542e-11	2.23538e-08	65895000	65905000	65935000	65940000	41	1
chr5	149430000	149435000	chr5	149450000	149455000	19	9.29733e-08	7.15075e-05	149425000	149435000	149445000	149455000	30	0.5
chr5	105515000	105520000	chr5	105650000	105655000	34	4.16726e-24	4.94846e-20	105515000	105520000	105645000	105655000	50	1
chr5	115505000	115510000	chr5	115555000	115560000	23	9.04775e-13	2.29918e-09	115500000	115510000	115555000	115560000	44	1
chr5	137630000	137635000	chr5	137740000	137745000	19	3.26847e-09	3.7822e-06	137625000	137635000	137740000	137745000	37	1
chr5	136565000	136570000	chr5	136700000	136705000	22	2.5708e-15	9.98902e-12	136565000	136570000	136700000	136710000	39	1
chr5	134185000	134190000	chr5	134310000	134315000	16	3.15382e-08	2.76549e-05	134185000	134190000	134310000	134320000	31	1
chr5	25495000	25500000	chr5	25525000	25530000	15	1.43811e-08	1.40125e-05	25495000	25500000	25525000	25535000	29	1
chr5	34210000	34215000	chr5	34250000	34255000	18	1.22127e-07	9.03745e-05	34210000	34215000	34245000	34255000	33	1
chr5	140540000	140545000	chr5	140615000	140620000	23	6.93006e-15	2.47337e-11	140535000	140545000	140615000	140620000	42	1
chr5	36600000	36605000	chr5	36745000	36750000	9	5.42823e-06	0.0022932	36600000	36605000	36740000	36750000	19	1
chr5	120615000	120620000	chr5	120670000	120675000	20	8.95381e-13	2.27987e-09	120615000	120625000	120670000	120675000	32	1
chr5	114665000	114670000	chr5	114685000	114690000	21	1.12855e-07	8.45966e-05	114665000	114670000	114685000	114695000	37	1
chr5	122990000	122995000	chr5	123010000	123015000	25	3.67851e-11	6.62018e-08	122985000	122995000	123010000	123015000	46	1
chr5	136620000	136625000	chr5	136660000	136665000	30	2.56107e-18	1.56445e-14	136620000	136630000	136660000	136665000	49	1
chr5	137680000	137685000	chr5	137740000	137745000	24	5.06328e-14	1.57679e-10	137680000	137685000	137740000	137750000	36	1
chr5	113770000	113775000	chr5	113815000	113820000	16	1.27462e-07	9.38302e-05	113770000	113775000	113810000	113820000	33	1
chr5	123130000	123135000	chr5	123150000	123155000	32	2.17893e-13	6.14726e-10	123130000	123135000	123150000	123160000	47	1
chr5	137530000	137535000	chr5	137680000	137685000	11	4.77194e-06	0.002063	137530000	137535000	137680000	137685000	11	1
chr5	122350000	122355000	chr5	122390000	122395000	12	1.53277e-05	0.00544302	122350000	122355000	122390000	122395000	12	1
chr5	65900000	65905000	chr5	65955000	65960000	15	9.12383e-07	0.000521015	65900000	65905000	65955000	65960000	15	1
chr5	64380000	64385000	chr5	64810000	64815000	22	8.00121e-18	4.621e-14	64380000	64385000	64810000	64815000	22	1
chr5	65760000	65765000	chr5	65820000	65825000	15	2.86668e-05	0.0090968	65760000	65765000	65820000	65825000	15	1
chr5	107700000	107705000	chr5	107725000	107730000	18	4.62543e-06	0.00201129	107700000	107705000	107725000	107730000	18	1
chr5	86065000	86070000	chr5	86190000	86195000	16	4.14711e-08	3.51753e-05	86065000	86070000	86190000	86195000	16	1
chr5	149005000	149010000	chr5	149035000	149040000	22	1.96595e-09	2.42595e-06	149005000	149010000	149035000	149040000	22	1
chr5	114565000	114570000	chr5	114665000	114670000	14	5.66217e-07	0.000344883	114565000	114570000	114665000	114670000	14	1
chr5	23430000	23435000	chr5	23450000	23455000	20	3.93287e-08	3.35372e-05	23430000	23435000	23450000	23455000	20	1
chr5	140195000	140200000	chr5	140290000	140295000	16	4.94535e-07	0.000305468	140195000	140200000	140290000	140295000	16	1
chr5	136135000	136140000	chr5	136565000	136570000	11	6.84369e-07	0.000408047	136135000	136140000	136565000	136570000	11	1
chr5	137130000	137135000	chr5	137285000	137290000	11	1.0473e-05	0.00395095	137130000	137135000	137285000	137290000	11	1
chr5	122820000	122825000	chr5	122850000	122855000	18	1.15399e-08	1.15725e-05	122820000	122825000	122850000	122855000	18	1
chr5	134345000	134350000	chr5	134370000	134375000	21	6.40618e-06	0.00263844	134345000	134350000	134370000	134375000	21	1
chr5	65935000	65940000	chr5	65955000	65960000	23	1.42286e-09	1.8133e-06	65935000	65940000	65955000	65960000	23	1
chr5	129720000	129725000	chr5	129845000	129850000	12	3.33535e-06	0.00153615	129720000	129725000	129845000	129850000	12	1
chr5	64505000	64510000	chr5	64810000	64815000	16	8.1158e-11	1.37491e-07	64505000	64510000	64810000	64815000	16	1
chr5	65760000	65765000	chr5	65795000	65800000	16	7.67321e-06	0.00305338	65760000	65765000	65795000	65800000	16	1
chr5	137675000	137680000	chr5	137755000	137760000	11	1.1407e-05	0.00425906	137675000	137680000	137755000	137760000	11	1
chr5	121815000	121820000	chr5	121840000	121845000	12	3.84136e-06	0.00172404	121815000	121820000	121840000	121845000	12	1
chr5	134930000	134935000	chr5	134965000	134970000	15	1.32463e-05	0.00481011	134930000	134935000	134965000	134970000	15	1
chr5	113770000	113775000	chr5	113830000	113835000	24	1.93544e-14	6.61058e-11	113770000	113775000	113830000	113835000	24	1
chr5	120585000	120590000	chr5	120605000	120610000	27	1.65407e-08	1.58734e-05	120585000	120590000	120605000	120610000	27	1
chr5	129720000	129725000	chr5	129940000	129945000	11	2.22754e-05	0.00741775	129720000	129725000	129940000	129945000	11	1
chr5	124000000	124005000	chr5	124030000	124035000	14	1.14857e-06	0.000631206	124000000	124005000	124030000	124035000	14	1
chr5	105685000	105690000	chr5	105865000	105870000	11	1.66043e-05	0.00582956	105685000	105690000	105865000	105870000	11	1
chr5	140205000	140210000	chr5	140270000	140275000	15	1.40235e-06	0.000739338	140205000	140210000	140270000	140275000	15	1
chr5	129590000	129595000	chr5	129860000	129865000	9	5.4237e-06	0.0022932	129590000	129595000	129860000	129865000	9	1
chr5	113730000	113735000	chr5	113770000	113775000	12	1.42392e-05	0.00510212	113730000	113735000	113770000	113775000	12	1
chr5	120645000	120650000	chr5	120670000	120675000	17	3.04382e-08	2.68199e-05	120645000	120650000	120670000	120675000	17	1
chr5	65840000	65845000	chr5	65955000	65960000	13	9.04758e-06	0.00349095	65840000	65845000	65955000	65960000	13	1
chr5	65875000	65880000	chr5	65955000	65960000	14	1.78703e-05	0.00619867	65875000	65880000	65955000	65960000	14	1
chr5	137640000	137645000	chr5	137740000	137745000	12	8.5268e-06	0.00332536	137640000	137645000	137740000	137745000	12	1
chr5	107715000	107720000	chr5	107785000	107790000	12	1.05221e-05	0.00396485	107715000	107720000	107785000	107790000	12	1
chr5	123130000	123135000	chr5	123170000	123175000	19	1.07747e-09	1.41721e-06	123130000	123135000	123170000	123175000	19	1
chr5	140540000	140545000	chr5	140565000	140570000	13	1.08717e-05	0.00408437	140540000	140545000	140565000	140570000	13	1
chr5	115505000	115510000	chr5	115535000	115540000	21	1.88976e-12	4.39762e-09	115505000	115510000	115535000	115540000	21	1
chr5	120510000	120515000	chr5	120590000	120595000	9	2.03221e-05	0.00689291	120510000	120515000	120590000	120595000	9	1
chr5	92305000	92310000	chr5	92380000	92385000	12	3.38736e-06	0.00155545	92305000	92310000	92380000	92385000	12	1
chr5	135900000	135905000	chr5	135935000	135940000	12	1.21587e-06	0.000663034	135900000	135905000	135935000	135940000	12	1
chr5	113850000	113855000	chr5	113950000	113955000	11	2.6048e-06	0.00124609	113850000	113855000	113950000	113955000	11	1
chr5	24425000	24430000	chr5	24445000	24450000	16	1.62791e-08	1.56578e-05	24425000	24430000	24445000	24450000	16	1
chr5	107685000	107690000	chr5	107725000	107730000	12	5.29995e-06	0.00224543	107685000	107690000	107725000	107730000	12	1
chr5	36290000	36295000	chr5	36395000	36400000	9	1.28492e-05	0.0047022	36290000	36295000	36395000	36400000	9	1
chr5	103680000	103685000	chr5	103840000	103845000	12	1.47207e-06	0.000769705	103680000	103685000	103840000	103845000	12	1
chr5	135775000	135780000	chr5	135805000	135810000	19	8.04896e-07	0.000468263	135775000	135780000	135805000	135810000	19	1
chr5	105600000	105605000	chr5	105650000	105655000	15	6.88438e-06	0.00279731	105600000	105605000	105650000	105655000	15	1
chr5	118000000	118005000	chr5	118065000	118070000	12	9.89664e-07	0.00055738	118000000	118005000	118065000	118070000	12	1
chr5	142875000	142880000	chr5	142930000	142935000	15	2.10445e-08	1.94747e-05	142875000	142880000	142930000	142935000	15	1
chr5	122130000	122135000	chr5	122160000	122165000	17	4.43957e-06	0.0019431	122130000	122135000	122160000	122165000	17	1
chr5	64505000	64510000	chr5	64610000	64615000	13	1.42115e-06	0.00074739	64505000	64510000	64610000	64615000	13	1
chr5	30230000	30235000	chr5	30340000	30345000	10	1.23571e-05	0.00456018	30230000	30235000	30340000	30345000	10	1
chr5	23385000	23390000	chr5	23430000	23435000	14	3.97754e-07	0.000253323	23385000	23390000	23430000	23435000	14	1
chr5	137500000	137505000	chr5	137755000	137760000	11	5.9062e-07	0.000357349	137500000	137505000	137755000	137760000	11	1
chr5	148830000	148835000	chr5	149335000	149340000	10	1.6432e-06	0.00084459	148830000	148835000	149335000	149340000	10	1
chr5	137265000	137270000	chr5	137285000	137290000	16	1.04696e-05	0.00395086	137265000	137270000	137285000	137290000	16	1
chr5	147330000	147335000	chr5	147365000	147370000	17	6.95685e-06	0.00282172	147330000	147335000	147365000	147370000	17	1
chr5	140595000	140600000	chr5	140615000	140620000	26	2.63793e-15	1.02186e-11	140595000	140600000	140615000	140620000	26	1
chr5	149005000	149010000	chr5	149050000	149055000	14	3.52078e-06	0.00160568	149005000	149010000	149050000	149055000	14	1
chr5	24415000	24420000	chr5	24470000	24475000	12	2.95593e-06	0.00138691	24415000	24420000	24470000	24475000	12	1
chr5	147330000	147335000	chr5	147415000	147420000	19	7.5594e-11	1.28924e-07	147330000	147335000	147415000	147420000	19	1
chr5	20880000	20885000	chr5	20950000	20955000	11	1.31671e-05	0.00479003	20880000	20885000	20950000	20955000	11	1
chr5	65760000	65765000	chr5	65955000	65960000	41	6.17726e-38	2.80311e-33	65760000	65765000	65955000	65960000	41	1
chr5	115125000	115130000	chr5	115235000	115240000	15	6.81423e-09	7.26955e-06	115125000	115130000	115235000	115240000	15	1
chr5	134175000	134180000	chr5	134325000	134330000	11	9.77524e-06	0.00372757	134175000	134180000	134325000	134330000	11	1
chr5	140540000	140545000	chr5	140605000	140610000	13	9.60682e-06	0.00367437	140540000	140545000	140605000	140610000	13	1
chr5	103995000	104000000	chr5	104055000	104060000	13	1.24176e-05	0.00457716	103995000	104000000	104055000	104060000	13	1
chr5	137640000	137645000	chr5	137760000	137765000	12	1.28006e-06	0.000689455	137640000	137645000	137760000	137765000	12	1
chr5	24360000	24365000	chr5	24380000	24385000	13	6.06462e-06	0.00251817	24360000	24365000	24380000	24385000	13	1
chr5	137650000	137655000	chr5	137680000	137685000	19	9.23798e-06	0.0035547	137650000	137655000	137680000	137685000	19	1
chr5	122315000	122320000	chr5	122390000	122395000	12	6.06979e-06	0.0025194	122315000	122320000	122390000	122395000	12	1
chr5	117115000	117120000	chr5	117305000	117310000	10	2.44462e-05	0.00801159	117115000	117120000	117305000	117310000	10	1
chr5	123140000	123145000	chr5	123170000	123175000	13	2.00658e-05	0.00681508	123140000	123145000	123170000	123175000	13	1
chr5	114775000	114780000	chr5	114810000	114815000	14	4.46306e-07	0.000279344	114775000	114780000	114810000	114815000	14	1
chr5	34190000	34195000	chr5	34250000	34255000	12	2.79201e-05	0.0089088	34190000	34195000	34250000	34255000	12	1
chr5	135075000	135080000	chr5	135185000	135190000	12	2.17284e-06	0.00107048	135075000	135080000	135185000	135190000	12	1
chr5	134385000	134390000	chr5	134485000	134490000	12	2.06153e-05	0.00697318	134385000	134390000	134485000	134490000	12	1
chr5	124030000	124035000	chr5	124110000	124115000	11	2.59974e-05	0.0084136	124030000	124035000	124110000	124115000	11	1
chr5	114665000	114670000	chr5	114705000	114710000	14	7.83987e-06	0.00310125	114665000	114670000	114705000	114710000	14	1
chr5	137600000	137605000	chr5	137740000	137745000	15	1.75928e-08	1.66939e-05	137600000	137605000	137740000	137745000	15	1
chr5	120505000	120510000	chr5	120605000	120610000	16	5.70645e-07	0.000347081	120505000	120510000	120605000	120610000	16	1
chr5	24905000	24910000	chr5	24970000	24975000	10	2.0922e-05	0.00704751	24905000	24910000	24970000	24975000	10	1
chr5	123115000	123120000	chr5	123170000	123175000	11	2.89644e-06	0.00136403	123115000	123120000	123170000	123175000	11	1
chr5	148955000	148960000	chr5	148985000	148990000	15	2.05185e-07	0.000142151	148955000	148960000	148985000	148990000	15	1
chr5	30920000	30925000	chr5	30960000	30965000	22	3.45626e-13	9.444e-10	30920000	30925000	30960000	30965000	22	1
chr5	117115000	117120000	chr5	117135000	117140000	20	2.30409e-06	0.0011272	117115000	117120000	117135000	117140000	20	1
chr5	149635000	149640000	chr5	149675000	149680000	16	1.36291e-08	1.34032e-05	149635000	149640000	149675000	149680000	16	1
chr5	124185000	124190000	chr5	124230000	124235000	14	1.0188e-07	7.73924e-05	124185000	124190000	124230000	124235000	14	1
chr5	112240000	112245000	chr5	112335000	112340000	11	2.07389e-06	0.00102932	112240000	112245000	112335000	112340000	11	1
chr5	136840000	136845000	chr5	136880000	136885000	23	1.20527e-17	6.68729e-14	136840000	136845000	136880000	136885000	23	1
chr5	147330000	147335000	chr5	147355000	147360000	12	3.17147e-05	0.00991478	147330000	147335000	147355000	147360000	12	1
chr5	64625000	64630000	chr5	64800000	64805000	12	2.68314e-07	0.000179334	64625000	64630000	64800000	64805000	12	1
chr5	53995000	54000000	chr5	54100000	54105000	12	1.80933e-05	0.00626518	53995000	54000000	54100000	54105000	12	1
chr5	64380000	64385000	chr5	64865000	64870000	10	3.31402e-06	0.0015284	64380000	64385000	64865000	64870000	10	1
chr5	35870000	35875000	chr5	35970000	35975000	11	8.20732e-07	0.000475951	35870000	35875000	35970000	35975000	11	1
chr5	123060000	123065000	chr5	123170000	123175000	16	3.75289e-08	3.21751e-05	123060000	123065000	123170000	123175000	16	1
chr5	137670000	137675000	chr5	137740000	137745000	23	1.17798e-11	2.34596e-08	137670000	137675000	137740000	137745000	23	1
chr5	137500000	137505000	chr5	137530000	137535000	16	1.3513e-06	0.000718686	137500000	137505000	137530000	137535000	16	1
chr5	23385000	23390000	chr5	23415000	23420000	14	7.78065e-07	0.000455262	23385000	23390000	23415000	23420000	14	1
chr5	148965000	148970000	chr5	149005000	149010000	22	8.18241e-09	8.5537e-06	148965000	148970000	149005000	149010000	22	1
chr5	65760000	65765000	chr5	65855000	65860000	14	2.63353e-05	0.00850347	65760000	65765000	65855000	65860000	14	1
chr5	34165000	34170000	chr5	34235000	34240000	12	3.07975e-06	0.00143599	34165000	34170000	34235000	34240000	12	1
chr5	149060000	149065000	chr5	149375000	149380000	11	1.24674e-06	0.000675515	149060000	149065000	149375000	149380000	11	1
chr5	65955000	65960000	chr5	66240000	66245000	11	2.04168e-06	0.00101658	65955000	65960000	66240000	66245000	11	1
chr5	149005000	149010000	chr5	149365000	149370000	12	3.79393e-07	0.00024346	149005000	149010000	149365000	149370000	12	1
chr5	24445000	24450000	chr5	24470000	24475000	17	5.12557e-09	5.66794e-06	24445000	24450000	24470000	24475000	17	1
chr5	124900000	124905000	chr5	125270000	125275000	25	3.89082e-22	3.98678e-18	124900000	124905000	125270000	125275000	25	1
chr5	106975000	106980000	chr5	107285000	107290000	10	5.49589e-06	0.00231762	106975000	106980000	107285000	107290000	10	1
chr5	134185000	134190000	chr5	134225000	134230000	18	1.00532e-08	1.02269e-05	134185000	134190000	134225000	134230000	18	1
chr5	137655000	137660000	chr5	137705000	137710000	12	3.11235e-06	0.00144907	137655000	137660000	137705000	137710000	12	1
chr5	122965000	122970000	chr5	123170000	123175000	9	2.73316e-05	0.00876725	122965000	122970000	123170000	123175000	9	1
chr5	144765000	144770000	chr5	145140000	145145000	9	2.19017e-05	0.00731941	144765000	144770000	145140000	145145000	9	1
chr5	64380000	64385000	chr5	64830000	64835000	11	3.43774e-07	0.000223424	64380000	64385000	64830000	64835000	11	1
chr5	24335000	24340000	chr5	24360000	24365000	18	2.92081e-10	4.40752e-07	24335000	24340000	24360000	24365000	18	1
chr5	142365000	142370000	chr5	142400000	142405000	30	2.56741e-15	9.98902e-12	142365000	142370000	142400000	142405000	30	1
chr5	123625000	123630000	chr5	123695000	123700000	15	9.03556e-08	6.96628e-05	123625000	123630000	123695000	123700000	15	1
chr5	65910000	65915000	chr5	65935000	65940000	13	8.37894e-06	0.00328078	65910000	65915000	65935000	65940000	13	1
chr5	65900000	65905000	chr5	65925000	65930000	28	3.31587e-12	7.4174e-09	65900000	65905000	65925000	65930000	28	1
chr5	137640000	137645000	chr5	137680000	137685000	12	6.91462e-06	0.0028087	137640000	137645000	137680000	137685000	12	1
chr5	121790000	121795000	chr5	121840000	121845000	12	2.70921e-05	0.00869921	121790000	121795000	121840000	121845000	12	1
chr5	129585000	129590000	chr5	129720000	129725000	12	9.44519e-06	0.00362565	129585000	129590000	129720000	129725000	12	1
chr5	35880000	35885000	chr5	35970000	35975000	11	2.58011e-05	0.00836287	35880000	35885000	35970000	35975000	11	1
chr5	92460000	92465000	chr5	92505000	92510000	12	2.50578e-05	0.00816989	92460000	92465000	92505000	92510000	12	1
chr5	134370000	134375000	chr5	134485000	134490000	18	1.23862e-08	1.23143e-05	134370000	134375000	134485000	134490000	18	1
chr5	114565000	114570000	chr5	114605000	114610000	14	4.2497e-07	0.00026797	114565000	114570000	114605000	114610000	14	1
chr5	137740000	137745000	chr5	137760000	137765000	27	1.55503e-11	3.03035e-08	137740000	137745000	137760000	137765000	27	1
chr5	93090000	93095000	chr5	93265000	93270000	12	4.5752e-06	0.00199218	93090000	93095000	93265000	93270000	12	1
chr5	110105000	110110000	chr5	110135000	110140000	12	6.56667e-06	0.00269232	110105000	110110000	110135000	110140000	12	1
chr5	122130000	122135000	chr5	122315000	122320000	13	6.91175e-08	5.56172e-05	122130000	122135000	122315000	122320000	13	1
chr5	65820000	65825000	chr5	65935000	65940000	13	7.32478e-06	0.00294489	65820000	65825000	65935000	65940000	13	1
chr5	65535000	65540000	chr5	65695000	65700000	13	6.97418e-08	5.60485e-05	65535000	65540000	65695000	65700000	13	1
chr5	65860000	65865000	chr5	65900000	65905000	16	9.01182e-06	0.0034799	65860000	65865000	65900000	65905000	16	1
chr5	137155000	137160000	chr5	137270000	137275000	12	8.67071e-06	0.00336804	137155000	137160000	137270000	137275000	12	1
chr5	149005000	149010000	chr5	149025000	149030000	19	2.42522e-05	0.00796701	149005000	149010000	149025000	149030000	19	1
chr5	135630000	135635000	chr5	135805000	135810000	11	3.49628e-06	0.00159566	135630000	135635000	135805000	135810000	11	1
chr5	137630000	137635000	chr5	137680000	137685000	14	2.82959e-05	0.00900833	137630000	137635000	137680000	137685000	14	1
chr5	122260000	122265000	chr5	122350000	122355000	12	8.94174e-07	0.000513154	122260000	122265000	122350000	122355000	12	1
chr6	125220000	125225000	chr6	125270000	125275000	23	6.22541e-14	1.91523e-10	125220000	125240000	125260000	125275000	120	0.583333
chr6	125235000	125240000	chr6	125265000	125270000	22	2.64727e-13	7.37627e-10	125220000	125240000	125260000	125275000	120	0.583333
chr6	29205000	29210000	chr6	29240000	29245000	21	9.21591e-12	1.88864e-08	29200000	29220000	29230000	29245000	119	0.5
chr6	71295000	71300000	chr6	71370000	71375000	18	9.70681e-10	1.2928e-06	71295000	71305000	71365000	71380000	73	0.666667
chr6	71300000	71305000	chr6	71320000	71325000	40	2.62524e-24	3.23843e-20	71295000	71305000	71315000	71330000	102	0.666667
chr6	71320000	71325000	chr6	71370000	71375000	17	3.07606e-08	2.70664e-05	71320000	71330000	71370000	71380000	57	0.75
chr6	71295000	71300000	chr6	71395000	71400000	18	4.00784e-08	3.41078e-05	71295000	71305000	71390000	71400000	51	0.75
chr6	48645000	48650000	chr6	48770000	48775000	37	1.27564e-31	3.37669e-27	48640000	48650000	48765000	48775000	70	0.75
chr6	71300000	71305000	chr6	71355000	71360000	20	1.06836e-07	8.05851e-05	71295000	71305000	71350000	71360000	58	0.75
chr6	124855000	124860000	chr6	124915000	124920000	17	5.85257e-10	8.26241e-07	124855000	124870000	124915000	124920000	52	1
chr6	120035000	120040000	chr6	120185000	120190000	30	1.15342e-24	1.51084e-20	120035000	120040000	120180000	120195000	62	1
chr6	136465000	136470000	chr6	136550000	136555000	21	9.27553e-10	1.24385e-06	136465000	136470000	136545000	136560000	52	1
chr6	41115000	41120000	chr6	41555000	41560000	31	5.22924e-28	9.77086e-24	41115000	41120000	41545000	41560000	59	1
chr6	128800000	128805000	chr6	128835000	128840000	28	1.19759e-16	5.61492e-13	128795000	128805000	128835000	128845000	68	0.75
chr6	124715000	124720000	chr6	124740000	124745000	34	1.3434e-21	1.29311e-17	124710000	124725000	124740000	124745000	77	1
chr6	71320000	71325000	chr6	71350000	71355000	32	1.8736e-12	4.37604e-09	71320000	71325000	71350000	71360000	55	1
chr6	128760000	128765000	chr6	128800000	128805000	15	3.06089e-07	0.000201404	128760000	128770000	128795000	128805000	29	0.5
chr6	34935000	34940000	chr6	34995000	35000000	29	7.47288e-15	2.65964e-11	34935000	34945000	34995000	35000000	46	1
chr6	82910000	82915000	chr6	82970000	82975000	15	2.32654e-07	0.000159227	82910000	82920000	82970000	82975000	30	1
chr6	136465000	136470000	chr6	136530000	136535000	15	5.86379e-08	4.80673e-05	136465000	136470000	136525000	136535000	34	1
chr6	83100000	83105000	chr6	83165000	83170000	20	3.8407e-11	6.85382e-08	83100000	83110000	83165000	83170000	33	1
chr6	51380000	51385000	chr6	51465000	51470000	14	1.85661e-07	0.000129971	51380000	51385000	51465000	51475000	26	1
chr6	29240000	29245000	chr6	29275000	29280000	20	2.9495e-08	2.60974e-05	29240000	29245000	29270000	29280000	36	1
chr6	143115000	143120000	chr6	143165000	143170000	20	2.1244e-09	2.59541e-06	143110000	143120000	143165000	143170000	35	1
chr6	71320000	71325000	chr6	71390000	71395000	17	1.12031e-06	0.000618396	71320000	71325000	71390000	71400000	34	1
chr6	124855000	124860000	chr6	124930000	124935000	21	3.86635e-13	1.05025e-09	124855000	124865000	124930000	124935000	40	1
chr6	113490000	113495000	chr6	113515000	113520000	18	5.92857e-07	0.000358531	113490000	113495000	113515000	113520000	18	1
chr6	124930000	124935000	chr6	125025000	125030000	13	8.47686e-06	0.00331198	124930000	124935000	125025000	125030000	13	1
chr6	22325000	22330000	chr6	22355000	22360000	12	6.96428e-06	0.002822	22325000	22330000	22355000	22360000	12	1
chr6	136465000	136470000	chr6	136735000	136740000	10	1.77155e-05	0.00615941	136465000	136470000	136735000	136740000	10	1
chr6	8415000	8420000	chr6	8505000	8510000	11	2.12879e-05	0.00715177	8415000	8420000	8505000	8510000	11	1
chr6	41555000	41560000	chr6	41600000	41605000	17	2.4601e-05	0.00805235	41555000	41560000	41600000	41605000	17	1
chr6	115900000	115905000	chr6	115995000	116000000	11	7.74291e-07	0.000454194	115900000	115905000	115995000	116000000	11	1
chr6	122740000	122745000	chr6	122785000	122790000	22	3.7902e-10	5.56093e-07	122740000	122745000	122785000	122790000	22	1
chr6	34875000	34880000	chr6	34995000	35000000	13	7.22063e-07	0.000427512	34875000	34880000	34995000	35000000	13	1
chr6	47590000	47595000	chr6	47835000	47840000	12	1.23319e-06	0.000670303	47590000	47595000	47835000	47840000	12	1
chr6	128845000	128850000	chr6	129240000	129245000	10	6.61801e-06	0.00270813	128845000	128850000	129240000	129245000	10	1
chr6	124915000	124920000	chr6	124965000	124970000	12	2.2736e-05	0.0075407	124915000	124920000	124965000	124970000	12	1
chr6	108805000	108810000	chr6	108835000	108840000	20	3.41391e-07	0.000222219	108805000	108810000	108835000	108840000	20	1
chr6	71350000	71355000	chr6	71370000	71375000	24	1.41885e-06	0.000746797	71350000	71355000	71370000	71375000	24	1
chr6	34920000	34925000	chr6	34995000	35000000	11	2.1809e-05	0.0072984	34920000	34925000	34995000	35000000	11	1
chr6	124900000	124905000	chr6	124965000	124970000	12	6.14426e-06	0.00254542	124900000	124905000	124965000	124970000	12	1
chr6	120035000	120040000	chr6	120120000	120125000	19	3.8379e-10	5.6131e-07	120035000	120040000	120120000	120125000	19	1
chr6	30300000	30305000	chr6	30355000	30360000	16	1.84279e-08	1.73566e-05	30300000	30305000	30355000	30360000	16	1
chr6	127560000	127565000	chr6	127580000	127585000	19	3.24714e-06	0.00150246	127560000	127565000	127580000	127585000	19	1
chr6	127145000	127150000	chr6	127330000	127335000	10	6.27489e-06	0.00259277	127145000	127150000	127330000	127335000	10	1
chr6	146430000	146435000	chr6	146520000	146525000	12	4.51662e-06	0.00197072	146430000	146435000	146520000	146525000	12	1
chr6	124845000	124850000	chr6	124915000	124920000	13	7.08152e-07	0.000420451	124845000	124850000	124915000	124920000	13	1
chr6	29710000	29715000	chr6	29755000	29760000	14	1.25501e-06	0.000679416	29710000	29715000	29755000	29760000	14	1
chr6	145245000	145250000	chr6	145340000	145345000	15	1.44127e-07	0.000104464	145245000	145250000	145340000	145345000	15	1
chr6	22355000	22360000	chr6	22435000	22440000	12	2.40071e-05	0.00790848	22355000	22360000	22435000	22440000	12	1
chr6	34950000	34955000	chr6	34995000	35000000	18	2.61922e-07	0.00017571	34950000	34955000	34995000	35000000	18	1
chr6	145180000	145185000	chr6	145340000	145345000	12	3.96628e-06	0.001767	145180000	145185000	145340000	145345000	12	1
chr6	71295000	71300000	chr6	71335000	71340000	18	3.20707e-05	0.00999236	71295000	71300000	71335000	71340000	18	1
chr6	49930000	49935000	chr6	50110000	50115000	10	2.83956e-05	0.00902816	49930000	49935000	50110000	50115000	10	1
chr6	70805000	70810000	chr6	70880000	70885000	21	2.06419e-11	3.93803e-08	70805000	70810000	70880000	70885000	21	1
chr6	22355000	22360000	chr6	22420000	22425000	14	1.2579e-05	0.00462551	22355000	22360000	22420000	22425000	14	1
chr6	136465000	136470000	chr6	136515000	136520000	36	2.1005e-18	1.30189e-14	136465000	136470000	136515000	136520000	36	1
chr6	120895000	120900000	chr6	121130000	121135000	11	4.88852e-07	0.000302989	120895000	120900000	121130000	121135000	11	1
chr6	129090000	129095000	chr6	129235000	129240000	11	6.34444e-06	0.00262029	129090000	129095000	129235000	129240000	11	1
chr6	86365000	86370000	chr6	86395000	86400000	17	7.33402e-06	0.00294609	86365000	86370000	86395000	86400000	17	1
chr6	48645000	48650000	chr6	48750000	48755000	13	4.95927e-06	0.00212849	48645000	48650000	48750000	48755000	13	1
chr6	72955000	72960000	chr6	73010000	73015000	13	6.13858e-08	5.00614e-05	72955000	72960000	73010000	73015000	13	1
chr6	134925000	134930000	chr6	135010000	135015000	13	2.4179e-06	0.00117437	134925000	134930000	135010000	135015000	13	1
chr6	47810000	47815000	chr6	47835000	47840000	15	1.64936e-07	0.000117535	47810000	47815000	47835000	47840000	15	1
chr6	87100000	87105000	chr6	87320000	87325000	18	3.86844e-13	1.05025e-09	87100000	87105000	87320000	87325000	18	1
chr6	134870000	134875000	chr6	134945000	134950000	14	3.41238e-06	0.00156524	134870000	134875000	134945000	134950000	14	1
chr6	124740000	124745000	chr6	124965000	124970000	10	1.52767e-05	0.00543099	124740000	124745000	124965000	124970000	10	1
chr6	129210000	129215000	chr6	129235000	129240000	17	4.14223e-07	0.000262235	129210000	129215000	129235000	129240000	17	1
chr6	125160000	125165000	chr6	125270000	125275000	12	2.68212e-05	0.0086275	125160000	125165000	125270000	125275000	12	1
chr6	30205000	30210000	chr6	30355000	30360000	11	5.46831e-07	0.00033484	30205000	30210000	30355000	30360000	11	1
chr6	115900000	115905000	chr6	116005000	116010000	10	2.30475e-06	0.0011272	115900000	115905000	116005000	116010000	10	1
chr6	124825000	124830000	chr6	124930000	124935000	12	8.19745e-06	0.00322064	124825000	124830000	124930000	124935000	12	1
chr6	119475000	119480000	chr6	119755000	119760000	10	1.25869e-05	0.00462604	119475000	119480000	119755000	119760000	10	1
chr6	83075000	83080000	chr6	83100000	83105000	14	4.69431e-06	0.00203636	83075000	83080000	83100000	83105000	14	1
chr6	29230000	29235000	chr6	29270000	29275000	11	1.63735e-05	0.00576126	29230000	29235000	29270000	29275000	11	1
chr6	120035000	120040000	chr6	120110000	120115000	14	1.99099e-05	0.0067742	120035000	120040000	120110000	120115000	14	1
chr6	56795000	56800000	chr6	56920000	56925000	11	2.23646e-05	0.00743682	56795000	56800000	56920000	56925000	11	1
chr6	48645000	48650000	chr6	48675000	48680000	18	9.24949e-06	0.00355805	48645000	48650000	48675000	48680000	18	1
chr6	52220000	52225000	chr6	52240000	52245000	12	2.29739e-05	0.00760954	52220000	52225000	52240000	52245000	12	1
chr6	134980000	134985000	chr6	135010000	135015000	13	2.4519e-06	0.0011877	134980000	134985000	135010000	135015000	13	1
chr6	124885000	124890000	chr6	124930000	124935000	16	9.53682e-07	0.000541193	124885000	124890000	124930000	124935000	16	1
chr6	87465000	87470000	chr6	87545000	87550000	11	1.18236e-05	0.00439007	87465000	87470000	87545000	87550000	11	1
chr6	120535000	120540000	chr6	120580000	120585000	15	3.6522e-08	3.14179e-05	120535000	120540000	120580000	120585000	15	1
chr6	48700000	48705000	chr6	48765000	48770000	15	1.36056e-07	9.94654e-05	48700000	48705000	48765000	48770000	15	1
chr6	99385000	99390000	chr6	99520000	99525000	11	2.89907e-06	0.00136426	99385000	99390000	99520000	99525000	11	1
chr6	48645000	48650000	chr6	48735000	48740000	22	5.07502e-11	8.85747e-08	48645000	48650000	48735000	48740000	22	1
chr6	120000000	120005000	chr6	120195000	120200000	14	2.56254e-08	2.31903e-05	120000000	120005000	120195000	120200000	14	1
chr6	112700000	112705000	chr6	113000000	113005000	9	2.06191e-05	0.00697318	112700000	112705000	113000000	113005000	9	1
chr6	48645000	48650000	chr6	48705000	48710000	26	1.3515e-12	3.28335e-09	48645000	48650000	48705000	48710000	26	1
chr6	51380000	51385000	chr6	51505000	51510000	13	3.37814e-07	0.000220226	51380000	51385000	51505000	51510000	13	1
chr6	125425000	125430000	chr6	125495000	125500000	12	1.14034e-06	0.000627497	125425000	125430000	125495000	125500000	12	1
chr6	48680000	48685000	chr6	48770000	48775000	14	1.53167e-06	0.000795305	48680000	48685000	48770000	48775000	14	1
chr6	134895000	134900000	chr6	134920000	134925000	15	6.05068e-07	0.000365394	134895000	134900000	134920000	134925000	15	1
chr6	125215000	125220000	chr6	125235000	125240000	24	1.96915e-08	1.83564e-05	125215000	125220000	125235000	125240000	24	1
chr6	134925000	134930000	chr6	134945000	134950000	15	1.61896e-05	0.00570761	134925000	134930000	134945000	134950000	15	1
chr6	120000000	120005000	chr6	120185000	120190000	14	4.59534e-08	3.84635e-05	120000000	120005000	120185000	120190000	14	1
chr6	86810000	86815000	chr6	86920000	86925000	14	1.08579e-09	1.42667e-06	86810000	86815000	86920000	86925000	14	1
chr6	143100000	143105000	chr6	143165000	143170000	15	5.30669e-08	4.39955e-05	143100000	143105000	143165000	143170000	15	1
chr6	134895000	134900000	chr6	134945000	134950000	15	8.11934e-08	6.39176e-05	134895000	134900000	134945000	134950000	15	1
chr6	87395000	87400000	chr6	87670000	87675000	12	3.85073e-07	0.000246358	87395000	87400000	87670000	87675000	12	1
chr6	83100000	83105000	chr6	83120000	83125000	13	2.93692e-05	0.00928953	83100000	83105000	83120000	83125000	13	1
chr6	128835000	128840000	chr6	129315000	129320000	9	2.75292e-05	0.00881284	128835000	128840000	129315000	129320000	9	1
chr6	124860000	124865000	chr6	124900000	124905000	14	4.60316e-07	0.000286982	124860000	124865000	124900000	124905000	14	1
chr6	47835000	47840000	chr6	47950000	47955000	18	3.63183e-12	8.06737e-09	47835000	47840000	47950000	47955000	18	1
chr6	124710000	124715000	chr6	124755000	124760000	12	3.48587e-06	0.00159205	124710000	124715000	124755000	124760000	12	1
chr6	71335000	71340000	chr6	71370000	71375000	20	1.82521e-06	0.000923936	71335000	71340000	71370000	71375000	20	1
chr6	83355000	83360000	chr6	83510000	83515000	12	1.28896e-06	0.000692486	83355000	83360000	83510000	83515000	12	1
chr6	29205000	29210000	chr6	29270000	29275000	12	1.24081e-06	0.000673452	29205000	29210000	29270000	29275000	12	1
chr6	128845000	128850000	chr6	129260000	129265000	10	5.78115e-06	0.00241626	128845000	128850000	129260000	129265000	10	1
chr6	41115000	41120000	chr6	41580000	41585000	9	2.22226e-05	0.007409	41115000	41120000	41580000	41585000	9	1
chr6	29215000	29220000	chr6	29270000	29275000	11	5.17042e-06	0.00220082	29215000	29220000	29270000	29275000	11	1
chr6	70710000	70715000	chr6	70765000	70770000	13	2.09015e-05	0.00704523	70710000	70715000	70765000	70770000	13	1
chr6	99385000	99390000	chr6	99450000	99455000	15	7.66534e-09	8.06386e-06	99385000	99390000	99450000	99455000	15	1
chr6	124885000	124890000	chr6	124915000	124920000	23	2.82721e-12	6.43765e-09	124885000	124890000	124915000	124920000	23	1
chr6	128760000	128765000	chr6	128835000	128840000	12	3.03686e-06	0.0014186	128760000	128765000	128835000	128840000	12	1
chr6	121180000	121185000	chr6	121270000	121275000	15	1.06539e-06	0.000592638	121180000	121185000	121270000	121275000	15	1
chr6	71370000	71375000	chr6	71395000	71400000	21	1.4956e-06	0.000779763	71370000	71375000	71395000	71400000	21	1
chr6	125420000	125425000	chr6	125600000	125605000	13	2.36299e-07	0.000161158	125420000	125425000	125600000	125605000	13	1
chr6	86400000	86405000	chr6	86435000	86440000	16	1.28648e-06	0.000691446	86400000	86405000	86435000	86440000	16	1
chr6	41110000	41115000	chr6	41605000	41610000	9	2.37383e-05	0.00783822	41110000	41115000	41605000	41610000	9	1
chr6	128760000	128765000	chr6	129285000	129290000	10	2.2295e-06	0.00109493	128760000	128765000	129285000	129290000	10	1
chr6	117875000	117880000	chr6	117915000	117920000	12	1.70248e-06	0.000871886	117875000	117880000	117915000	117920000	12	1
chr7	73555000	73560000	chr7	73615000	73620000	28	1.32468e-17	7.31789e-14	73525000	73560000	73600000	73620000	253	0.464286
chr7	73535000	73540000	chr7	73615000	73620000	22	5.88072e-13	1.54379e-09	73525000	73560000	73600000	73620000	253	0.464286
chr7	73555000	73560000	chr7	73600000	73605000	15	2.82783e-06	0.00133917	73525000	73560000	73600000	73620000	253	0.464286
chr7	16950000	16955000	chr7	17000000	17005000	52	9.1024e-39	4.28346e-34	16920000	16955000	16990000	17010000	291	0.428571
chr7	16930000	16935000	chr7	17000000	17005000	33	1.00616e-16	4.78807e-13	16920000	16955000	16990000	17010000	291	0.428571
chr7	28795000	28800000	chr7	28865000	28870000	44	3.00843e-31	7.49501e-27	28780000	28800000	28860000	28870000	136	0.625
chr7	28780000	28785000	chr7	28865000	28870000	13	5.04666e-06	0.00215899	28780000	28800000	28860000	28870000	136	0.625
chr7	120835000	120840000	chr7	120915000	120920000	36	2.31879e-26	3.68277e-22	120835000	120845000	120905000	120925000	109	0.625
chr7	45735000	45740000	chr7	45800000	45805000	57	1.87434e-47	1.83192e-42	45725000	45745000	45800000	45805000	106	1
chr7	99890000	99895000	chr7	99915000	99920000	24	2.50968e-15	9.81156e-12	99885000	99895000	99910000	99920000	80	1
chr7	99105000	99110000	chr7	99150000	99155000	34	2.40876e-17	1.25948e-13	99100000	99120000	99150000	99155000	94	1
chr7	142335000	142340000	chr7	142440000	142445000	13	2.32636e-06	0.00113682	142330000	142340000	142435000	142445000	35	0.75
chr7	27305000	27310000	chr7	27325000	27330000	15	3.85932e-08	3.29763e-05	27300000	27310000	27325000	27340000	40	0.5
chr7	127015000	127020000	chr7	127090000	127095000	19	1.66745e-12	3.96749e-09	127015000	127030000	127090000	127095000	50	1
chr7	125470000	125475000	chr7	125580000	125585000	23	1.16794e-15	4.77618e-12	125470000	125475000	125575000	125590000	53	1
chr7	127020000	127025000	chr7	127110000	127115000	17	1.17731e-09	1.52796e-06	127015000	127030000	127110000	127115000	42	1
chr7	24360000	24365000	chr7	24385000	24390000	32	5.69522e-20	4.5799e-16	24360000	24370000	24380000	24390000	81	0.75
chr7	126320000	126325000	chr7	126375000	126380000	22	1.95737e-09	2.42161e-06	126320000	126335000	126375000	126380000	57	1
chr7	19295000	19300000	chr7	19360000	19365000	14	2.31261e-07	0.000158487	19295000	19310000	19360000	19365000	39	1
chr7	101310000	101315000	chr7	101370000	101375000	36	9.95141e-20	7.75711e-16	101310000	101315000	101365000	101380000	68	1
chr7	45555000	45560000	chr7	45590000	45595000	15	9.90393e-08	7.56236e-05	45555000	45560000	45585000	45595000	29	1
chr7	15975000	15980000	chr7	16045000	16050000	14	1.40824e-07	0.000102421	15975000	15980000	16045000	16055000	24	1
chr7	16780000	16785000	chr7	16805000	16810000	14	3.77795e-06	0.00170305	16780000	16785000	16800000	16810000	27	1
chr7	140840000	140845000	chr7	140900000	140905000	25	2.00579e-19	1.49913e-15	140840000	140850000	140900000	140905000	44	1
chr7	125470000	125475000	chr7	125605000	125610000	13	7.54093e-06	0.00300923	125470000	125475000	125605000	125615000	24	1
chr7	19665000	19670000	chr7	19715000	19720000	18	1.34337e-09	1.72935e-06	19665000	19670000	19710000	19720000	39	1
chr7	28820000	28825000	chr7	28865000	28870000	37	1.83018e-18	1.15119e-14	28820000	28830000	28865000	28870000	65	1
chr7	126700000	126705000	chr7	126790000	126795000	19	9.41051e-11	1.56094e-07	126700000	126705000	126790000	126800000	32	1
chr7	127360000	127365000	chr7	127470000	127475000	27	7.12474e-17	3.42901e-13	127360000	127365000	127470000	127480000	50	1
chr7	24880000	24885000	chr7	24900000	24905000	17	4.47778e-07	0.000280128	24880000	24885000	24900000	24910000	31	1
chr7	19665000	19670000	chr7	19700000	19705000	25	3.66015e-15	1.37998e-11	19665000	19670000	19695000	19705000	41	1
chr7	78650000	78655000	chr7	78765000	78770000	15	9.06541e-10	1.22016e-06	78650000	78655000	78760000	78770000	26	1
chr7	24900000	24905000	chr7	24950000	24955000	19	1.6334e-10	2.58774e-07	24900000	24910000	24950000	24955000	35	1
chr7	125470000	125475000	chr7	125635000	125640000	15	3.59204e-09	4.11541e-06	125465000	125475000	125635000	125640000	24	1
chr7	29245000	29250000	chr7	29280000	29285000	17	5.39576e-10	7.68583e-07	29240000	29250000	29280000	29285000	32	1
chr7	80340000	80345000	chr7	80370000	80375000	37	6.41945e-24	7.48298e-20	80340000	80345000	80370000	80380000	60	1
chr7	125470000	125475000	chr7	125550000	125555000	25	2.3577e-12	5.43451e-09	125470000	125475000	125550000	125560000	44	1
chr7	28275000	28280000	chr7	28370000	28375000	30	4.74885e-18	2.83277e-14	28275000	28280000	28370000	28380000	43	1
chr7	143705000	143710000	chr7	143750000	143755000	25	1.1176e-16	5.27884e-13	143705000	143710000	143745000	143755000	41	1
chr7	66105000	66110000	chr7	66300000	66305000	16	7.73878e-11	1.31807e-07	66100000	66110000	66300000	66305000	26	1
chr7	28335000	28340000	chr7	28370000	28375000	18	2.13112e-08	1.965e-05	28335000	28345000	28370000	28375000	37	1
chr7	24900000	24905000	chr7	24970000	24975000	24	1.69681e-14	5.81114e-11	24900000	24910000	24970000	24975000	40	1
chr7	126350000	126355000	chr7	126375000	126380000	23	1.0485e-08	1.05983e-05	126350000	126360000	126375000	126380000	45	1
chr7	19795000	19800000	chr7	19870000	19875000	19	6.81021e-13	1.76231e-09	19795000	19805000	19870000	19875000	41	1
chr7	19300000	19305000	chr7	19340000	19345000	24	2.25558e-13	6.31256e-10	19295000	19305000	19340000	19345000	39	1
chr7	127025000	127030000	chr7	127100000	127105000	15	2.45377e-09	2.93295e-06	127020000	127030000	127100000	127105000	27	1
chr7	6430000	6435000	chr7	7295000	7300000	9	4.8005e-06	0.00207393	6430000	6435000	7295000	7300000	9	1
chr7	45715000	45720000	chr7	45800000	45805000	27	3.91333e-17	1.96485e-13	45715000	45720000	45800000	45805000	27	1
chr7	144550000	144555000	chr7	144580000	144585000	15	8.56571e-08	6.68036e-05	144550000	144555000	144580000	144585000	15	1
chr7	126700000	126705000	chr7	126755000	126760000	20	1.55734e-10	2.48584e-07	126700000	126705000	126755000	126760000	20	1
chr7	101310000	101315000	chr7	101410000	101415000	12	1.28378e-05	0.00469935	101310000	101315000	101410000	101415000	12	1
chr7	132655000	132660000	chr7	132880000	132885000	11	1.48049e-06	0.000773194	132655000	132660000	132880000	132885000	11	1
chr7	126755000	126760000	chr7	126775000	126780000	16	1.57314e-07	0.000112672	126755000	126760000	126775000	126780000	16	1
chr7	24880000	24885000	chr7	24965000	24970000	17	1.06936e-07	8.05877e-05	24880000	24885000	24965000	24970000	17	1
chr7	16780000	16785000	chr7	16855000	16860000	15	4.17671e-08	3.53555e-05	16780000	16785000	16855000	16860000	15	1
chr7	31055000	31060000	chr7	31095000	31100000	13	1.39826e-06	0.000737792	31055000	31060000	31095000	31100000	13	1
chr7	45735000	45740000	chr7	45920000	45925000	10	2.33844e-05	0.00772739	45735000	45740000	45920000	45925000	10	1
chr7	67950000	67955000	chr7	68275000	68280000	9	2.22198e-05	0.007409	67950000	67955000	68275000	68280000	9	1
chr7	27335000	27340000	chr7	27385000	27390000	12	3.42745e-07	0.000222869	27335000	27340000	27385000	27390000	12	1
chr7	126700000	126705000	chr7	126775000	126780000	16	3.47221e-08	3.01348e-05	126700000	126705000	126775000	126780000	16	1
chr7	29125000	29130000	chr7	29245000	29250000	11	5.4459e-06	0.00229959	29125000	29130000	29245000	29250000	11	1
chr7	120670000	120675000	chr7	120735000	120740000	12	2.53988e-06	0.0012224	120670000	120675000	120735000	120740000	12	1
chr7	98815000	98820000	chr7	99150000	99155000	10	5.40561e-06	0.00228638	98815000	98820000	99150000	99155000	10	1
chr7	45800000	45805000	chr7	45920000	45925000	17	3.96955e-09	4.47926e-06	45800000	45805000	45920000	45925000	17	1
chr7	99855000	99860000	chr7	99875000	99880000	22	8.84342e-11	1.48041e-07	99855000	99860000	99875000	99880000	22	1
chr7	63935000	63940000	chr7	63985000	63990000	17	8.61728e-10	1.16602e-06	63935000	63940000	63985000	63990000	17	1
chr7	25645000	25650000	chr7	25685000	25690000	14	3.74738e-06	0.00169202	25645000	25650000	25685000	25690000	14	1
chr7	28275000	28280000	chr7	28600000	28605000	10	1.96253e-05	0.00669052	28275000	28280000	28600000	28605000	10	1
chr7	16395000	16400000	chr7	16425000	16430000	15	1.39291e-08	1.36454e-05	16395000	16400000	16425000	16430000	15	1
chr7	114275000	114280000	chr7	114490000	114495000	16	5.50007e-10	7.82564e-07	114275000	114280000	114490000	114495000	16	1
chr7	28275000	28280000	chr7	28435000	28440000	14	1.20811e-07	8.95567e-05	28275000	28280000	28435000	28440000	14	1
chr7	104200000	104205000	chr7	104240000	104245000	10	2.71985e-05	0.00872675	104200000	104205000	104240000	104245000	10	1
chr7	125485000	125490000	chr7	125580000	125585000	14	2.16968e-06	0.00106934	125485000	125490000	125580000	125585000	14	1
chr7	44860000	44865000	chr7	44895000	44900000	12	1.80163e-05	0.00624421	44860000	44865000	44895000	44900000	12	1
chr7	126755000	126760000	chr7	126790000	126795000	13	7.14923e-06	0.00288463	126755000	126760000	126790000	126795000	13	1
chr7	142440000	142445000	chr7	142480000	142485000	12	1.41348e-06	0.000744585	142440000	142445000	142480000	142485000	12	1
chr7	19910000	19915000	chr7	19945000	19950000	23	4.28184e-09	4.79333e-06	19910000	19915000	19945000	19950000	23	1
chr7	31105000	31110000	chr7	31130000	31135000	13	2.6378e-07	0.000176676	31105000	31110000	31130000	31135000	13	1
chr7	67370000	67375000	chr7	67500000	67505000	11	4.48022e-06	0.00195888	67370000	67375000	67500000	67505000	11	1
chr7	16845000	16850000	chr7	16890000	16895000	13	1.48778e-06	0.000776006	16845000	16850000	16890000	16895000	13	1
chr7	127675000	127680000	chr7	127705000	127710000	11	3.7154e-06	0.00168117	127675000	127680000	127705000	127710000	11	1
chr7	101300000	101305000	chr7	101370000	101375000	19	1.21291e-08	1.20834e-05	101300000	101305000	101370000	101375000	19	1
chr7	4940000	4945000	chr7	4960000	4965000	17	2.7384e-08	2.45718e-05	4940000	4945000	4960000	4965000	17	1
chr7	19240000	19245000	chr7	19275000	19280000	12	1.73581e-05	0.00605905	19240000	19245000	19275000	19280000	12	1
chr7	19270000	19275000	chr7	19340000	19345000	13	1.35369e-05	0.00489186	19270000	19275000	19340000	19345000	13	1
chr7	132655000	132660000	chr7	132895000	132900000	14	2.49059e-09	2.96302e-06	132655000	132660000	132895000	132900000	14	1
chr7	19070000	19075000	chr7	19090000	19095000	17	1.6536e-08	1.58734e-05	19070000	19075000	19090000	19095000	17	1
chr7	19785000	19790000	chr7	19840000	19845000	13	2.37542e-06	0.00115816	19785000	19790000	19840000	19845000	13	1
chr7	46640000	46645000	chr7	46710000	46715000	12	1.87228e-06	0.000944005	46640000	46645000	46710000	46715000	12	1
chr7	127275000	127280000	chr7	127305000	127310000	11	1.3507e-05	0.00488521	127275000	127280000	127305000	127310000	11	1
chr7	102210000	102215000	chr7	102250000	102255000	13	5.62514e-07	0.000343121	102210000	102215000	102250000	102255000	13	1
chr7	68260000	68265000	chr7	68300000	68305000	17	4.19843e-06	0.00185353	68260000	68265000	68300000	68305000	17	1
chr7	45125000	45130000	chr7	45150000	45155000	17	1.21349e-08	1.20834e-05	45125000	45130000	45150000	45155000	17	1
chr7	31095000	31100000	chr7	31175000	31180000	15	5.57779e-06	0.00234826	31095000	31100000	31175000	31180000	15	1
chr7	19910000	19915000	chr7	19955000	19960000	39	6.38332e-22	6.38625e-18	19910000	19915000	19955000	19960000	39	1
chr7	73535000	73540000	chr7	73555000	73560000	22	1.44811e-09	1.83811e-06	73535000	73540000	73555000	73560000	22	1
chr7	16950000	16955000	chr7	17050000	17055000	15	1.86917e-07	0.000130563	16950000	16955000	17050000	17055000	15	1
chr7	28795000	28800000	chr7	28825000	28830000	17	5.1098e-06	0.00217866	28795000	28800000	28825000	28830000	17	1
chr7	140940000	140945000	chr7	141175000	141180000	10	5.07211e-06	0.00216696	140940000	140945000	141175000	141180000	10	1
chr7	19815000	19820000	chr7	19840000	19845000	17	2.96993e-06	0.00139142	19815000	19820000	19840000	19845000	17	1
chr7	24600000	24605000	chr7	24640000	24645000	13	7.06732e-07	0.000419804	24600000	24605000	24640000	24645000	13	1
chr7	44985000	44990000	chr7	45065000	45070000	17	2.82535e-10	4.27362e-07	44985000	44990000	45065000	45070000	17	1
chr7	73580000	73585000	chr7	73615000	73620000	17	7.52454e-06	0.00300457	73580000	73585000	73615000	73620000	17	1
chr7	97745000	97750000	chr7	97845000	97850000	14	1.25756e-06	0.000679931	97745000	97750000	97845000	97850000	14	1
chr7	19665000	19670000	chr7	19840000	19845000	13	5.02918e-07	0.000310345	19665000	19670000	19840000	19845000	13	1
chr7	28435000	28440000	chr7	28565000	28570000	11	4.15515e-06	0.00183506	28435000	28440000	28565000	28570000	11	1
chr7	67370000	67375000	chr7	67420000	67425000	18	2.36474e-07	0.000161186	67370000	67375000	67420000	67425000	18	1
chr7	80885000	80890000	chr7	80915000	80920000	15	7.37665e-06	0.00296134	80885000	80890000	80915000	80920000	15	1
chr7	16395000	16400000	chr7	16490000	16495000	13	2.06711e-07	0.00014313	16395000	16400000	16490000	16495000	13	1
chr7	30390000	30395000	chr7	30420000	30425000	14	1.49141e-07	0.000107546	30390000	30395000	30420000	30425000	14	1
chr7	17000000	17005000	chr7	17065000	17070000	15	9.66075e-06	0.00369167	17000000	17005000	17065000	17070000	15	1
chr7	99810000	99815000	chr7	99885000	99890000	13	1.40512e-05	0.00504738	99810000	99815000	99885000	99890000	13	1
chr7	45080000	45085000	chr7	45120000	45125000	12	7.35312e-06	0.00295283	45080000	45085000	45120000	45125000	12	1
chr7	28370000	28375000	chr7	28435000	28440000	17	5.89022e-07	0.000356551	28370000	28375000	28435000	28440000	17	1
chr7	25245000	25250000	chr7	25265000	25270000	12	6.09122e-06	0.00252446	25245000	25250000	25265000	25270000	12	1
chr7	16825000	16830000	chr7	16855000	16860000	17	2.03436e-06	0.00101365	16825000	16830000	16855000	16860000	17	1
chr7	97745000	97750000	chr7	97875000	97880000	13	1.25634e-06	0.000679847	97745000	97750000	97875000	97880000	13	1
chr7	127445000	127450000	chr7	127475000	127480000	19	3.95758e-10	5.77317e-07	127445000	127450000	127475000	127480000	19	1
chr7	45570000	45575000	chr7	45590000	45595000	26	1.62641e-09	2.04852e-06	45570000	45575000	45590000	45595000	26	1
chr7	44520000	44525000	chr7	44550000	44555000	18	2.89377e-10	4.3719e-07	44520000	44525000	44550000	44555000	18	1
chr7	78790000	78795000	chr7	78890000	78895000	14	5.82103e-07	0.000353036	78790000	78795000	78890000	78895000	14	1
chr7	78575000	78580000	chr7	78595000	78600000	14	6.7919e-07	0.000405339	78575000	78580000	78595000	78600000	14	1
chr7	35685000	35690000	chr7	35715000	35720000	9	1.2023e-05	0.0044563	35685000	35690000	35715000	35720000	9	1
chr7	114275000	114280000	chr7	114315000	114320000	22	1.92835e-08	1.80555e-05	114275000	114280000	114315000	114320000	22	1
chr7	114065000	114070000	chr7	114210000	114215000	33	5.85312e-25	7.82829e-21	114065000	114070000	114210000	114215000	33	1
chr7	38060000	38065000	chr7	38140000	38145000	12	9.59657e-08	7.35862e-05	38060000	38065000	38140000	38145000	12	1
chr7	12920000	12925000	chr7	13005000	13010000	15	6.1958e-08	5.04957e-05	12920000	12925000	13005000	13010000	15	1
chr7	45870000	45875000	chr7	45935000	45940000	24	1.10857e-14	3.85897e-11	45870000	45875000	45935000	45940000	24	1
chr7	16625000	16630000	chr7	16710000	16715000	11	1.86738e-05	0.00641779	16625000	16630000	16710000	16715000	11	1
chr7	16920000	16925000	chr7	16950000	16955000	23	7.97806e-10	1.09115e-06	16920000	16925000	16950000	16955000	23	1
chr7	29125000	29130000	chr7	29155000	29160000	15	3.57416e-07	0.000231343	29125000	29130000	29155000	29160000	15	1
chr7	28145000	28150000	chr7	28165000	28170000	12	2.96736e-05	0.00936481	28145000	28150000	28165000	28170000	12	1
chr7	19130000	19135000	chr7	19155000	19160000	15	5.87723e-06	0.00244997	19130000	19135000	19155000	19160000	15	1
chr7	19340000	19345000	chr7	19360000	19365000	20	5.40013e-08	4.45442e-05	19340000	19345000	19360000	19365000	20	1
chr7	25755000	25760000	chr7	25805000	25810000	19	7.65188e-08	6.08407e-05	25755000	25760000	25805000	25810000	19	1
chr7	107660000	107665000	chr7	107745000	107750000	12	7.02024e-06	0.00283987	107660000	107665000	107745000	107750000	12	1
chr7	28970000	28975000	chr7	28990000	28995000	12	4.5844e-06	0.0019955	28970000	28975000	28990000	28995000	12	1
chr7	78565000	78570000	chr7	78595000	78600000	14	6.77935e-07	0.00040478	78565000	78570000	78595000	78600000	14	1
chr7	118595000	118600000	chr7	118685000	118690000	39	3.68259e-29	7.54684e-25	118595000	118600000	118685000	118690000	39	1
chr7	28740000	28745000	chr7	28865000	28870000	18	5.95891e-10	8.40321e-07	28740000	28745000	28865000	28870000	18	1
chr7	12920000	12925000	chr7	13035000	13040000	11	3.21436e-06	0.00148892	12920000	12925000	13035000	13040000	11	1
chr7	16845000	16850000	chr7	16875000	16880000	12	6.85794e-06	0.00279102	16845000	16850000	16875000	16880000	12	1
chr7	16765000	16770000	chr7	16805000	16810000	15	1.329e-06	0.000708903	16765000	16770000	16805000	16810000	15	1
chr7	97725000	97730000	chr7	97745000	97750000	25	1.98458e-06	0.000992098	97725000	97730000	97745000	97750000	25	1
chr7	45895000	45900000	chr7	45920000	45925000	15	5.39968e-07	0.000331443	45895000	45900000	45920000	45925000	15	1
chr7	16290000	16295000	chr7	16370000	16375000	14	3.0432e-07	0.000200635	16290000	16295000	16370000	16375000	14	1
chr7	45870000	45875000	chr7	45920000	45925000	36	1.8065e-25	2.50623e-21	45870000	45875000	45920000	45925000	36	1
chr7	45755000	45760000	chr7	45800000	45805000	19	5.73139e-08	4.71341e-05	45755000	45760000	45800000	45805000	19	1
chr7	143005000	143010000	chr7	143065000	143070000	11	2.9357e-05	0.00928796	143005000	143010000	143065000	143070000	11	1
chr7	28275000	28280000	chr7	28525000	28530000	14	2.30139e-09	2.78486e-06	28275000	28280000	28525000	28530000	14	1
chr7	5010000	5015000	chr7	5035000	5040000	10	1.96796e-05	0.00670722	5010000	5015000	5035000	5040000	10	1
chr7	16815000	16820000	chr7	16845000	16850000	20	5.31787e-11	9.23059e-08	16815000	16820000	16845000	16850000	20	1
chr7	45735000	45740000	chr7	45935000	45940000	11	2.7042e-06	0.00128782	45735000	45740000	45935000	45940000	11	1
chr7	141045000	141050000	chr7	141175000	141180000	11	3.10321e-06	0.00144587	141045000	141050000	141175000	141180000	11	1
chr7	127250000	127255000	chr7	127275000	127280000	11	3.10528e-05	0.00972761	127250000	127255000	127275000	127280000	11	1
chr7	67950000	67955000	chr7	68300000	68305000	15	1.0395e-10	1.71976e-07	67950000	67955000	68300000	68305000	15	1
chr7	28385000	28390000	chr7	28435000	28440000	14	1.93145e-06	0.00096922	28385000	28390000	28435000	28440000	14	1
chr7	24880000	24885000	chr7	24950000	24955000	15	2.77884e-08	2.47424e-05	24880000	24885000	24950000	24955000	15	1
chr7	16295000	16300000	chr7	16325000	16330000	11	1.17554e-05	0.00437102	16295000	16300000	16325000	16330000	11	1
chr7	80140000	80145000	chr7	80215000	80220000	15	1.70623e-09	2.13798e-06	80140000	80145000	80215000	80220000	15	1
chr7	24890000	24895000	chr7	24970000	24975000	14	6.52973e-08	5.2878e-05	24890000	24895000	24970000	24975000	14	1
chr7	29380000	29385000	chr7	29520000	29525000	12	1.62815e-07	0.000116219	29380000	29385000	29520000	29525000	12	1
chr7	24360000	24365000	chr7	24405000	24410000	14	2.13061e-06	0.00105418	24360000	24365000	24405000	24410000	14	1
chr7	98480000	98485000	chr7	98585000	98590000	13	6.77681e-07	0.00040478	98480000	98485000	98585000	98590000	13	1
chr7	142435000	142440000	chr7	142495000	142500000	10	2.23024e-05	0.00742195	142435000	142440000	142495000	142500000	10	1
chr7	16310000	16315000	chr7	16370000	16375000	14	1.30027e-05	0.00474838	16310000	16315000	16370000	16375000	14	1
chr7	44495000	44500000	chr7	44520000	44525000	13	1.91925e-06	0.00096424	44495000	44500000	44520000	44525000	13	1
chr7	125580000	125585000	chr7	125635000	125640000	11	1.58749e-05	0.00561066	125580000	125585000	125635000	125640000	11	1
chr7	16285000	16290000	chr7	16310000	16315000	15	4.5496e-07	0.000283782	16285000	16290000	16310000	16315000	15	1
chr7	110165000	110170000	chr7	110265000	110270000	10	7.09663e-06	0.00286704	110165000	110170000	110265000	110270000	10	1
chr7	45800000	45805000	chr7	45935000	45940000	22	4.31027e-14	1.36233e-10	45800000	45805000	45935000	45940000	22	1
chr7	126320000	126325000	chr7	126365000	126370000	15	7.00164e-06	0.00283588	126320000	126325000	126365000	126370000	15	1
chr7	99875000	99880000	chr7	99915000	99920000	13	7.01791e-06	0.00283987	99875000	99880000	99915000	99920000	13	1
chr7	19875000	19880000	chr7	19910000	19915000	18	2.99452e-06	0.0014014	19875000	19880000	19910000	19915000	18	1
chr7	38180000	38185000	chr7	38200000	38205000	45	4.50064e-32	1.27076e-27	38180000	38185000	38200000	38205000	45	1
chr7	16815000	16820000	chr7	16855000	16860000	13	6.54336e-06	0.0026845	16815000	16820000	16855000	16860000	13	1
chr7	80385000	80390000	chr7	80580000	80585000	16	1.92377e-11	3.68675e-08	80385000	80390000	80580000	80585000	16	1
chr7	28805000	28810000	chr7	28865000	28870000	41	1.01895e-21	9.95889e-18	28805000	28810000	28865000	28870000	41	1
chr7	135665000	135670000	chr7	135735000	135740000	13	2.745e-06	0.00130481	135665000	135670000	135735000	135740000	13	1
chr7	126830000	126835000	chr7	127100000	127105000	10	3.18595e-06	0.00147846	126830000	126835000	127100000	127105000	10	1
chr7	19315000	19320000	chr7	19340000	19345000	13	1.77912e-05	0.00617797	19315000	19320000	19340000	19345000	13	1
chr7	125470000	125475000	chr7	125565000	125570000	14	9.3286e-06	0.00358414	125470000	125475000	125565000	125570000	14	1
chr7	141120000	141125000	chr7	141175000	141180000	10	5.11762e-06	0.00218127	141120000	141125000	141175000	141180000	10	1
chr7	4915000	4920000	chr7	4940000	4945000	21	5.82323e-11	1.00514e-07	4915000	4920000	4940000	4945000	21	1
chr7	127360000	127365000	chr7	127510000	127515000	11	2.99967e-05	0.00945505	127360000	127365000	127510000	127515000	11	1
chr7	80195000	80200000	chr7	80215000	80220000	15	6.05476e-08	4.94731e-05	80195000	80200000	80215000	80220000	15	1
chr7	7120000	7125000	chr7	7295000	7300000	10	2.12321e-05	0.00713681	7120000	7125000	7295000	7300000	10	1
chr7	16285000	16290000	chr7	16325000	16330000	12	7.09056e-07	0.000420791	16285000	16290000	16325000	16330000	12	1
chr7	44500000	44505000	chr7	44545000	44550000	10	2.00017e-05	0.00679696	44500000	44505000	44545000	44550000	10	1
chr7	19360000	19365000	chr7	19380000	19385000	16	1.12618e-07	8.44689e-05	19360000	19365000	19380000	19385000	16	1
chr7	19840000	19845000	chr7	19870000	19875000	17	1.26732e-07	9.33469e-05	19840000	19845000	19870000	19875000	17	1
chr7	118765000	118770000	chr7	118995000	119000000	9	4.75881e-06	0.00205802	118765000	118770000	118995000	119000000	9	1
chr7	127090000	127095000	chr7	127110000	127115000	24	1.60879e-12	3.84953e-09	127090000	127095000	127110000	127115000	24	1
chr7	25235000	25240000	chr7	25275000	25280000	13	4.27725e-06	0.00188374	25235000	25240000	25275000	25280000	13	1
chr7	135715000	135720000	chr7	135735000	135740000	19	1.58494e-09	2.00178e-06	135715000	135720000	135735000	135740000	19	1
chr7	127075000	127080000	chr7	127100000	127105000	15	3.28663e-06	0.00151797	127075000	127080000	127100000	127105000	15	1
chr7	143785000	143790000	chr7	143825000	143830000	10	1.35057e-05	0.00488521	143785000	143790000	143825000	143830000	10	1
chr7	73555000	73560000	chr7	73585000	73590000	18	3.98147e-06	0.0017719	73555000	73560000	73585000	73590000	18	1
chr7	4555000	4560000	chr7	4940000	4945000	10	1.36298e-06	0.000722485	4555000	4560000	4940000	4945000	10	1
chr7	126775000	126780000	chr7	126795000	126800000	16	8.20698e-08	6.4423e-05	126775000	126780000	126795000	126800000	16	1
chr7	141005000	141010000	chr7	141175000	141180000	9	2.8974e-05	0.00918511	141005000	141010000	141175000	141180000	9	1
chr7	99825000	99830000	chr7	99875000	99880000	19	2.10278e-11	3.99964e-08	99825000	99830000	99875000	99880000	19	1
chr7	110815000	110820000	chr7	111015000	111020000	17	2.33856e-11	4.39547e-08	110815000	110820000	111015000	111020000	17	1
chr7	19785000	19790000	chr7	19870000	19875000	10	2.12758e-05	0.00714962	19785000	19790000	19870000	19875000	10	1
chr7	44985000	44990000	chr7	45015000	45020000	13	1.20438e-05	0.00446272	44985000	44990000	45015000	45020000	13	1
chr7	16930000	16935000	chr7	16950000	16955000	62	1.68775e-29	3.63462e-25	16930000	16935000	16950000	16955000	62	1
chr7	143705000	143710000	chr7	143760000	143765000	30	5.76172e-22	5.81012e-18	143705000	143710000	143760000	143765000	30	1
chr7	67240000	67245000	chr7	67545000	67550000	10	6.80301e-06	0.00277087	67240000	67245000	67545000	67550000	10	1
chr7	126985000	126990000	chr7	127110000	127115000	11	2.53593e-06	0.00122096	126985000	126990000	127110000	127115000	11	1
chr7	4940000	4945000	chr7	5060000	5065000	14	2.3978e-07	0.000163094	4940000	4945000	5060000	5065000	14	1
chr7	13005000	13010000	chr7	13045000	13050000	32	4.10042e-16	1.8153e-12	13005000	13010000	13045000	13050000	32	1
chr7	135650000	135655000	chr7	135735000	135740000	12	9.00148e-06	0.00347753	135650000	135655000	135735000	135740000	12	1
chr7	7275000	7280000	chr7	7295000	7300000	24	2.53219e-14	8.29217e-11	7275000	7280000	7295000	7300000	24	1
chr7	114275000	114280000	chr7	114415000	114420000	20	3.84438e-12	8.52462e-09	114275000	114280000	114415000	114420000	20	1
chr7	107660000	107665000	chr7	107705000	107710000	14	1.49839e-07	0.000107927	107660000	107665000	107705000	107710000	14	1
chr7	80880000	80885000	chr7	81155000	81160000	10	1.5937e-06	0.000822808	80880000	80885000	81155000	81160000	10	1
chr7	24900000	24905000	chr7	24925000	24930000	12	4.51879e-06	0.00197099	24900000	24905000	24925000	24930000	12	1
chr7	27505000	27510000	chr7	27525000	27530000	13	6.94116e-06	0.00281767	27505000	27510000	27525000	27530000	13	1
chr7	28435000	28440000	chr7	28600000	28605000	12	7.33113e-06	0.00294586	28435000	28440000	28600000	28605000	12	1
chr7	114275000	114280000	chr7	114480000	114485000	12	2.4529e-06	0.00118773	114275000	114280000	114480000	114485000	12	1
chr7	63855000	63860000	chr7	64055000	64060000	13	3.35625e-08	2.92683e-05	63855000	63860000	64055000	64060000	13	1
chr7	143825000	143830000	chr7	143905000	143910000	15	1.80411e-09	2.24732e-06	143825000	143830000	143905000	143910000	15	1
chr7	63855000	63860000	chr7	64010000	64015000	12	1.30629e-05	0.00476391	63855000	63860000	64010000	64015000	12	1
chr7	28370000	28375000	chr7	28390000	28395000	28	2.95345e-10	4.45149e-07	28370000	28375000	28390000	28395000	28	1
chr7	16870000	16875000	chr7	16890000	16895000	17	1.50017e-08	1.45503e-05	16870000	16875000	16890000	16895000	17	1
chr7	4510000	4515000	chr7	4940000	4945000	10	3.8359e-06	0.00172281	4510000	4515000	4940000	4945000	10	1
chr7	25075000	25080000	chr7	25220000	25225000	10	2.16653e-05	0.00726182	25075000	25080000	25220000	25225000	10	1
chr7	4865000	4870000	chr7	4940000	4945000	15	6.00553e-08	4.91341e-05	4865000	4870000	4940000	4945000	15	1
chr7	107660000	107665000	chr7	107735000	107740000	13	1.19903e-07	8.90399e-05	107660000	107665000	107735000	107740000	13	1
chr7	28765000	28770000	chr7	28865000	28870000	19	3.67554e-08	3.15972e-05	28765000	28770000	28865000	28870000	19	1
chr7	12910000	12915000	chr7	13005000	13010000	18	9.25825e-09	9.525e-06	12910000	12915000	13005000	13010000	18	1
chr7	31140000	31145000	chr7	31170000	31175000	17	8.14906e-07	0.000473436	31140000	31145000	31170000	31175000	17	1
chr7	25235000	25240000	chr7	25295000	25300000	13	2.38417e-06	0.00116065	25235000	25240000	25295000	25300000	13	1
chr7	127260000	127265000	chr7	127285000	127290000	15	5.63184e-06	0.00236709	127260000	127265000	127285000	127290000	15	1
chr7	19800000	19805000	chr7	19840000	19845000	22	1.22031e-08	1.21417e-05	19800000	19805000	19840000	19845000	22	1
chr7	127195000	127200000	chr7	127215000	127220000	14	1.90832e-05	0.0065365	127195000	127200000	127215000	127220000	14	1
chr7	28970000	28975000	chr7	29035000	29040000	22	5.1416e-11	8.94907e-08	28970000	28975000	29035000	29040000	22	1
chr7	28310000	28315000	chr7	28370000	28375000	17	2.75116e-08	2.46297e-05	28310000	28315000	28370000	28375000	17	1
chr8	84970000	84975000	chr8	84990000	84995000	66	3.00858e-33	9.32353e-29	84965000	84980000	84985000	85000000	160	0.555556
chr8	70765000	70770000	chr8	70810000	70815000	26	2.23485e-10	3.45026e-07	70760000	70770000	70800000	70820000	103	0.625
chr8	122435000	122440000	chr8	122470000	122475000	18	3.60172e-08	3.10256e-05	122430000	122440000	122470000	122485000	47	0.666667
chr8	71560000	71565000	chr8	71595000	71600000	23	3.07513e-12	6.92767e-09	71555000	71565000	71595000	71605000	50	0.75
chr8	84635000	84640000	chr8	84655000	84660000	20	7.69453e-10	1.05578e-06	84635000	84640000	84655000	84670000	53	1
chr8	70765000	70770000	chr8	70840000	70845000	34	1.47323e-22	1.55989e-18	70765000	70770000	70835000	70850000	68	1
chr8	126590000	126595000	chr8	126845000	126850000	16	4.26058e-11	7.51864e-08	126590000	126600000	126845000	126855000	43	0.75
chr8	70670000	70675000	chr8	70695000	70700000	32	1.12509e-12	2.78344e-09	70670000	70675000	70690000	70705000	63	1
chr8	46740000	46745000	chr8	46935000	46940000	10	1.67201e-06	0.000857663	46735000	46745000	46935000	46940000	20	1
chr8	25575000	25580000	chr8	25595000	25600000	36	5.44195e-13	1.44352e-09	25570000	25580000	25595000	25600000	55	1
chr8	11550000	11555000	chr8	11635000	11640000	20	3.43004e-15	1.3127e-11	11550000	11560000	11635000	11640000	39	1
chr8	88270000	88275000	chr8	88360000	88365000	15	1.37426e-08	1.34939e-05	88265000	88275000	88360000	88365000	26	1
chr8	111550000	111555000	chr8	111595000	111600000	15	2.41613e-06	0.00117395	111545000	111555000	111595000	111600000	28	1
chr8	122675000	122680000	chr8	122700000	122705000	20	2.16529e-10	3.35102e-07	122675000	122680000	122695000	122705000	39	1
chr8	57650000	57655000	chr8	57795000	57800000	14	1.30252e-07	9.56035e-05	57650000	57655000	57795000	57805000	28	1
chr8	105605000	105610000	chr8	105685000	105690000	14	4.33826e-07	0.000272742	105605000	105615000	105685000	105690000	27	1
chr8	70765000	70770000	chr8	70825000	70830000	17	2.61639e-08	2.36104e-05	70760000	70770000	70825000	70830000	31	1
chr8	70765000	70770000	chr8	70790000	70795000	34	2.1265e-19	1.57795e-15	70765000	70770000	70785000	70795000	57	1
chr8	126495000	126500000	chr8	126580000	126585000	19	1.1981e-10	1.9617e-07	126495000	126500000	126580000	126590000	32	1
chr8	70625000	70630000	chr8	70650000	70655000	23	1.01467e-12	2.56199e-09	70625000	70630000	70650000	70660000	38	1
chr8	122675000	122680000	chr8	122715000	122720000	22	2.92659e-09	3.41144e-06	122675000	122680000	122710000	122720000	40	1
chr8	95250000	95255000	chr8	95330000	95335000	25	4.56596e-17	2.25809e-13	95245000	95255000	95330000	95335000	40	1
chr8	119780000	119785000	chr8	119840000	119845000	23	2.14396e-14	7.18156e-11	119775000	119785000	119840000	119845000	41	1
chr8	57570000	57575000	chr8	57800000	57805000	13	4.51847e-08	3.7895e-05	57570000	57580000	57800000	57805000	24	1
chr8	119560000	119565000	chr8	119605000	119610000	16	1.81847e-08	1.71785e-05	119555000	119565000	119605000	119610000	31	1
chr8	111535000	111540000	chr8	111595000	111600000	24	2.31271e-17	1.22437e-13	111535000	111540000	111590000	111600000	40	1
chr8	70610000	70615000	chr8	70765000	70770000	15	1.02914e-07	7.81125e-05	70610000	70615000	70760000	70770000	28	1
chr8	126590000	126595000	chr8	126660000	126665000	28	9.44843e-15	3.33473e-11	126590000	126595000	126660000	126670000	40	1
chr8	85010000	85015000	chr8	85035000	85040000	16	5.10287e-06	0.00217644	85010000	85015000	85035000	85040000	16	1
chr8	84635000	84640000	chr8	84700000	84705000	17	1.82355e-07	0.000127868	84635000	84640000	84700000	84705000	17	1
chr8	115095000	115100000	chr8	115705000	115710000	14	2.43196e-10	3.72739e-07	115095000	115100000	115705000	115710000	14	1
chr8	124315000	124320000	chr8	124345000	124350000	19	5.34848e-11	9.26283e-08	124315000	124320000	124345000	124350000	19	1
chr8	14995000	15000000	chr8	15040000	15045000	14	9.87056e-08	7.54595e-05	14995000	15000000	15040000	15045000	14	1
chr8	72650000	72655000	chr8	72670000	72675000	14	1.36103e-06	0.000722348	72650000	72655000	72670000	72675000	14	1
chr8	122615000	122620000	chr8	122830000	122835000	9	1.77835e-05	0.006177	122615000	122620000	122830000	122835000	9	1
chr8	35585000	35590000	chr8	35705000	35710000	20	6.14501e-15	2.22443e-11	35585000	35590000	35705000	35710000	20	1
chr8	122675000	122680000	chr8	122765000	122770000	20	1.03258e-10	1.71053e-07	122675000	122680000	122765000	122770000	20	1
chr8	126495000	126500000	chr8	126940000	126945000	9	2.46023e-05	0.00805235	126495000	126500000	126940000	126945000	9	1
chr8	70505000	70510000	chr8	70670000	70675000	11	2.16726e-05	0.00726182	70505000	70510000	70670000	70675000	11	1
chr8	70100000	70105000	chr8	70165000	70170000	11	1.14655e-06	0.000630373	70100000	70105000	70165000	70170000	11	1
chr8	57580000	57585000	chr8	57650000	57655000	12	6.35304e-07	0.000381698	57580000	57585000	57650000	57655000	12	1
chr8	107290000	107295000	chr8	107320000	107325000	16	1.4815e-06	0.000773366	107290000	107295000	107320000	107325000	16	1
chr8	83745000	83750000	chr8	83780000	83785000	12	7.73554e-06	0.00307337	83745000	83750000	83780000	83785000	12	1
chr8	25595000	25600000	chr8	25615000	25620000	37	4.55617e-21	4.13499e-17	25595000	25600000	25615000	25620000	37	1
chr8	124050000	124055000	chr8	124345000	124350000	13	3.81927e-09	4.33277e-06	124050000	124055000	124345000	124350000	13	1
chr8	3355000	3360000	chr8	3490000	3495000	13	1.06347e-07	8.03348e-05	3355000	3360000	3490000	3495000	13	1
chr8	119525000	119530000	chr8	119605000	119610000	13	3.8452e-06	0.00172516	119525000	119530000	119605000	119610000	13	1
chr8	111465000	111470000	chr8	111595000	111600000	12	2.93802e-06	0.00138055	111465000	111470000	111595000	111600000	12	1
chr8	120300000	120305000	chr8	120320000	120325000	18	4.91711e-06	0.00211282	120300000	120305000	120320000	120325000	18	1
chr8	22805000	22810000	chr8	22855000	22860000	24	1.32093e-15	5.34506e-12	22805000	22810000	22855000	22860000	24	1
chr8	126495000	126500000	chr8	126875000	126880000	10	8.57234e-06	0.00333902	126495000	126500000	126875000	126880000	10	1
chr8	94330000	94335000	chr8	94490000	94495000	18	6.7579e-12	1.42632e-08	94330000	94335000	94490000	94495000	18	1
chr8	70350000	70355000	chr8	70505000	70510000	12	9.65225e-06	0.00368953	70350000	70355000	70505000	70510000	12	1
chr8	122675000	122680000	chr8	122735000	122740000	16	4.23706e-09	4.75578e-06	122675000	122680000	122735000	122740000	16	1
chr8	4140000	4145000	chr8	4320000	4325000	14	1.41056e-09	1.80124e-06	4140000	4145000	4320000	4325000	14	1
chr8	74990000	74995000	chr8	75105000	75110000	13	1.85305e-08	1.74404e-05	74990000	74995000	75105000	75110000	13	1
chr8	22815000	22820000	chr8	22855000	22860000	13	9.50238e-06	0.0036421	22815000	22820000	22855000	22860000	13	1
chr8	120485000	120490000	chr8	120585000	120590000	13	8.39219e-06	0.00328395	120485000	120490000	120585000	120590000	13	1
chr8	122280000	122285000	chr8	122330000	122335000	15	2.84368e-09	3.33008e-06	122280000	122285000	122330000	122335000	15	1
chr8	105710000	105715000	chr8	105900000	105905000	11	7.82331e-06	0.00309678	105710000	105715000	105900000	105905000	11	1
chr8	88290000	88295000	chr8	88360000	88365000	12	1.50503e-06	0.000783715	88290000	88295000	88360000	88365000	12	1
chr8	83725000	83730000	chr8	83780000	83785000	14	2.75462e-08	2.46297e-05	83725000	83730000	83780000	83785000	14	1
chr8	83595000	83600000	chr8	83620000	83625000	18	2.05459e-06	0.00102093	83595000	83600000	83620000	83625000	18	1
chr8	70610000	70615000	chr8	70650000	70655000	13	4.93525e-06	0.00211989	70610000	70615000	70650000	70655000	13	1
chr8	70535000	70540000	chr8	70605000	70610000	10	2.19289e-05	0.00732644	70535000	70540000	70605000	70610000	10	1
chr8	84185000	84190000	chr8	84205000	84210000	17	6.43246e-06	0.00264354	84185000	84190000	84205000	84210000	17	1
chr8	71705000	71710000	chr8	71730000	71735000	8	3.06346e-05	0.00962985	71705000	71710000	71730000	71735000	8	1
chr8	90825000	90830000	chr8	91020000	91025000	10	1.48637e-05	0.0052975	90825000	90830000	91020000	91025000	10	1
chr8	11495000	11500000	chr8	11635000	11640000	9	8.85455e-06	0.00342897	11495000	11500000	11635000	11640000	9	1
chr8	107150000	107155000	chr8	107290000	107295000	13	1.99493e-08	1.85463e-05	107150000	107155000	107290000	107295000	13	1
chr8	57625000	57630000	chr8	57650000	57655000	13	1.31722e-05	0.00479003	57625000	57630000	57650000	57655000	13	1
chr8	69115000	69120000	chr8	69205000	69210000	29	4.13928e-20	3.41513e-16	69115000	69120000	69205000	69210000	29	1
chr8	105595000	105600000	chr8	105685000	105690000	13	6.34888e-07	0.000381698	105595000	105600000	105685000	105690000	13	1
chr8	14955000	14960000	chr8	15040000	15045000	11	1.11211e-07	8.35127e-05	14955000	14960000	15040000	15045000	11	1
chr8	27020000	27025000	chr8	27040000	27045000	10	2.06404e-05	0.00697729	27020000	27025000	27040000	27045000	10	1
chr8	70765000	70770000	chr8	70865000	70870000	13	6.01733e-06	0.00250262	70765000	70770000	70865000	70870000	13	1
chr8	4170000	4175000	chr8	4250000	4255000	11	2.04204e-05	0.00692256	4170000	4175000	4250000	4255000	11	1
chr8	70840000	70845000	chr8	70865000	70870000	14	4.88055e-06	0.00210066	70840000	70845000	70865000	70870000	14	1
chr8	57575000	57580000	chr8	57790000	57795000	10	9.80383e-06	0.00373735	57575000	57580000	57790000	57795000	10	1
chr8	70625000	70630000	chr8	70755000	70760000	11	8.92076e-06	0.00344935	70625000	70630000	70755000	70760000	11	1
chr8	119575000	119580000	chr8	119605000	119610000	13	2.83608e-06	0.00134106	119575000	119580000	119605000	119610000	13	1
chr8	124520000	124525000	chr8	124570000	124575000	9	3.19673e-05	0.0099723	124520000	124525000	124570000	124575000	9	1
chr8	119685000	119690000	chr8	119840000	119845000	9	3.07345e-05	0.00965423	119685000	119690000	119840000	119845000	9	1
chr8	105710000	105715000	chr8	106020000	106025000	13	7.36697e-08	5.87224e-05	105710000	105715000	106020000	106025000	13	1
chr8	126580000	126585000	chr8	126845000	126850000	13	1.93997e-08	1.81242e-05	126580000	126585000	126845000	126850000	13	1
chr8	84635000	84640000	chr8	84685000	84690000	13	5.8035e-06	0.00242401	84635000	84640000	84685000	84690000	13	1
chr8	71570000	71575000	chr8	71595000	71600000	15	1.29232e-07	9.50783e-05	71570000	71575000	71595000	71600000	15	1
chr8	126480000	126485000	chr8	126920000	126925000	10	6.85821e-07	0.000408554	126480000	126485000	126920000	126925000	10	1
chr8	84700000	84705000	chr8	84810000	84815000	24	1.49219e-16	6.88998e-13	84700000	84705000	84810000	84815000	24	1
chr8	71465000	71470000	chr8	71485000	71490000	21	2.4714e-11	4.61103e-08	71465000	71470000	71485000	71490000	21	1
chr8	71560000	71565000	chr8	71625000	71630000	14	7.72718e-08	6.1286e-05	71560000	71565000	71625000	71630000	14	1
chr8	70415000	70420000	chr8	70505000	70510000	14	1.62956e-06	0.000838593	70415000	70420000	70505000	70510000	14	1
chr8	120535000	120540000	chr8	120595000	120600000	16	9.88924e-09	1.01006e-05	120535000	120540000	120595000	120600000	16	1
chr8	84035000	84040000	chr8	84180000	84185000	12	2.60207e-06	0.00124572	84035000	84040000	84180000	84185000	12	1
chr8	94340000	94345000	chr8	94490000	94495000	11	2.18105e-05	0.0072984	94340000	94345000	94490000	94495000	11	1
chr8	126660000	126665000	chr8	126845000	126850000	12	3.78465e-06	0.00170461	126660000	126665000	126845000	126850000	12	1
chr8	109705000	109710000	chr8	109775000	109780000	14	2.85267e-08	2.53465e-05	109705000	109710000	109775000	109780000	14	1
chr8	84710000	84715000	chr8	84810000	84815000	14	4.90364e-07	0.000303605	84710000	84715000	84810000	84815000	14	1
chr8	71370000	71375000	chr8	71405000	71410000	15	2.81192e-06	0.00133213	71370000	71375000	71405000	71410000	15	1
chr8	70565000	70570000	chr8	70610000	70615000	14	1.53896e-07	0.000110535	70565000	70570000	70610000	70615000	14	1
chr8	124895000	124900000	chr8	124945000	124950000	12	3.28597e-06	0.00151797	124895000	124900000	124945000	124950000	12	1
chr8	105825000	105830000	chr8	105850000	105855000	12	4.04091e-06	0.00179521	105825000	105830000	105850000	105855000	12	1
chr8	121545000	121550000	chr8	121575000	121580000	14	1.33525e-06	0.000711935	121545000	121550000	121575000	121580000	14	1
chr8	116920000	116925000	chr8	116940000	116945000	15	2.62661e-05	0.00848545	116920000	116925000	116940000	116945000	15	1
chr8	84660000	84665000	chr8	84810000	84815000	10	2.43785e-05	0.00799764	84660000	84665000	84810000	84815000	10	1
chr8	111595000	111600000	chr8	111620000	111625000	12	1.38162e-05	0.00497861	111595000	111600000	111620000	111625000	12	1
chr8	126590000	126595000	chr8	126615000	126620000	14	2.83312e-06	0.00134018	126590000	126595000	126615000	126620000	14	1
chr8	105635000	105640000	chr8	105700000	105705000	20	7.98088e-09	8.35974e-06	105635000	105640000	105700000	105705000	20	1
chr8	4250000	4255000	chr8	4275000	4280000	14	9.42376e-06	0.00361851	4250000	4255000	4275000	4280000	14	1
chr8	120385000	120390000	chr8	120535000	120540000	10	7.3936e-06	0.00296627	120385000	120390000	120535000	120540000	10	1
chr8	84170000	84175000	chr8	84200000	84205000	10	1.22204e-05	0.00452129	84170000	84175000	84200000	84205000	10	1
chr8	120485000	120490000	chr8	120535000	120540000	24	5.09991e-14	1.58432e-10	120485000	120490000	120535000	120540000	24	1
chr8	105605000	105610000	chr8	105635000	105640000	35	2.11795e-20	1.79402e-16	105605000	105610000	105635000	105640000	35	1
chr8	34105000	34110000	chr8	34145000	34150000	13	1.12663e-06	0.000620759	34105000	34110000	34145000	34150000	13	1
chr8	25575000	25580000	chr8	25615000	25620000	25	3.72179e-11	6.67915e-08	25575000	25580000	25615000	25620000	25	1
chr8	3220000	3225000	chr8	3275000	3280000	10	2.80938e-05	0.00895747	3220000	3225000	3275000	3280000	10	1
chr8	105990000	105995000	chr8	106020000	106025000	16	2.99842e-08	2.64788e-05	105990000	105995000	106020000	106025000	16	1
chr8	105565000	105570000	chr8	105605000	105610000	17	7.71564e-09	8.10865e-06	105565000	105570000	105605000	105610000	17	1
chr8	105635000	105640000	chr8	105685000	105690000	21	1.38256e-11	2.71929e-08	105635000	105640000	105685000	105690000	21	1
chr8	95330000	95335000	chr8	95430000	95435000	11	1.49263e-05	0.00531833	95330000	95335000	95430000	95435000	11	1
chr8	126495000	126500000	chr8	126920000	126925000	10	1.76396e-06	0.000896505	126495000	126500000	126920000	126925000	10	1
chr8	70505000	70510000	chr8	70765000	70770000	12	1.27689e-06	0.000688037	70505000	70510000	70765000	70770000	12	1
chr8	121850000	121855000	chr8	121905000	121910000	17	7.75659e-07	0.000454375	121850000	121855000	121905000	121910000	17	1
chr8	14985000	14990000	chr8	15025000	15030000	13	5.06886e-07	0.000312641	14985000	14990000	15025000	15030000	13	1
chr8	70625000	70630000	chr8	70695000	70700000	19	4.32703e-07	0.000272306	70625000	70630000	70695000	70700000	19	1
chr8	120405000	120410000	chr8	120535000	120540000	10	2.1555e-05	0.00723387	120405000	120410000	120535000	120540000	10	1
chr8	94950000	94955000	chr8	95000000	95005000	11	1.24454e-06	0.000674612	94950000	94955000	95000000	95005000	11	1
chr8	70660000	70665000	chr8	70695000	70700000	16	6.62539e-06	0.00271027	70660000	70665000	70695000	70700000	16	1
chr8	105260000	105265000	chr8	105290000	105295000	15	5.63788e-07	0.000343568	105260000	105265000	105290000	105295000	15	1
chr8	105170000	105175000	chr8	105255000	105260000	13	2.44504e-07	0.000165775	105170000	105175000	105255000	105260000	13	1
chr8	124075000	124080000	chr8	124345000	124350000	12	2.80224e-07	0.000186315	124075000	124080000	124345000	124350000	12	1
chr8	120535000	120540000	chr8	120570000	120575000	17	5.63049e-09	6.15134e-06	120535000	120540000	120570000	120575000	17	1
chr8	13410000	13415000	chr8	13460000	13465000	12	2.62911e-08	2.37083e-05	13410000	13415000	13460000	13465000	12	1
chr8	13105000	13110000	chr8	13210000	13215000	10	1.16255e-05	0.00432917	13105000	13110000	13210000	13215000	10	1
chr8	4250000	4255000	chr8	4320000	4325000	13	5.69776e-07	0.000346718	4250000	4255000	4320000	4325000	13	1
chr8	111535000	111540000	chr8	111580000	111585000	14	3.19024e-06	0.00147991	111535000	111540000	111580000	111585000	14	1
chr8	72265000	72270000	chr8	72365000	72370000	12	2.95293e-06	0.00138602	72265000	72270000	72365000	72370000	12	1
chr8	122710000	122715000	chr8	122830000	122835000	11	2.51829e-06	0.00121338	122710000	122715000	122830000	122835000	11	1
chr8	84965000	84970000	chr8	85060000	85065000	11	3.48389e-06	0.00159172	84965000	84970000	85060000	85065000	11	1
chr8	117195000	117200000	chr8	117475000	117480000	20	1.76288e-15	7.04368e-12	117195000	117200000	117475000	117480000	20	1
chr8	27135000	27140000	chr8	27185000	27190000	23	6.57085e-14	2.01176e-10	27135000	27140000	27185000	27190000	23	1
chr8	70775000	70780000	chr8	70800000	70805000	12	1.58323e-05	0.00559873	70775000	70780000	70800000	70805000	12	1
chr8	70720000	70725000	chr8	70765000	70770000	13	2.6596e-05	0.00857239	70720000	70725000	70765000	70770000	13	1
chr8	71540000	71545000	chr8	71560000	71565000	15	3.0126e-07	0.000198948	71540000	71545000	71560000	71565000	15	1
chr8	72680000	72685000	chr8	72735000	72740000	14	3.14576e-08	2.76033e-05	72680000	72685000	72735000	72740000	14	1
chr8	84700000	84705000	chr8	84820000	84825000	12	1.24348e-06	0.000674555	84700000	84705000	84820000	84825000	12	1
chr8	36200000	36205000	chr8	36245000	36250000	13	2.6495e-05	0.00854635	36200000	36205000	36245000	36250000	13	1
chr8	34645000	34650000	chr8	34805000	34810000	10	3.16623e-05	0.00990145	34645000	34650000	34805000	34810000	10	1
chr8	105595000	105600000	chr8	105635000	105640000	22	3.35561e-11	6.09083e-08	105595000	105600000	105635000	105640000	22	1
chr8	35205000	35210000	chr8	35375000	35380000	12	2.49525e-06	0.00120548	35205000	35210000	35375000	35380000	12	1
chr8	23235000	23240000	chr8	23255000	23260000	12	9.82349e-07	0.000554736	23235000	23240000	23255000	23260000	12	1
chr8	36200000	36205000	chr8	36345000	36350000	14	5.22011e-08	4.3407e-05	36200000	36205000	36345000	36350000	14	1
chr8	117220000	117225000	chr8	117475000	117480000	9	2.31323e-05	0.00765803	117220000	117225000	117475000	117480000	9	1
chr8	71370000	71375000	chr8	71395000	71400000	15	1.70326e-06	0.000871933	71370000	71375000	71395000	71400000	15	1
chr8	70610000	70615000	chr8	70630000	70635000	16	8.91106e-06	0.0034477	70610000	70615000	70630000	70635000	16	1
chr8	83620000	83625000	chr8	83895000	83900000	12	2.31523e-07	0.000158582	83620000	83625000	83895000	83900000	12	1
chr8	71560000	71565000	chr8	71610000	71615000	13	2.15701e-06	0.00106516	71560000	71565000	71610000	71615000	13	1
chr8	70625000	70630000	chr8	70670000	70675000	21	1.40942e-09	1.80124e-06	70625000	70630000	70670000	70675000	21	1
chr8	84990000	84995000	chr8	85070000	85075000	14	1.81299e-06	0.000919217	84990000	84995000	85070000	85075000	14	1
chr9	107600000	107605000	chr9	107640000	107645000	43	1.51834e-31	3.9371e-27	107600000	107605000	107625000	107650000	138	1
chr9	107600000	107605000	chr9	107625000	107630000	19	7.80729e-08	6.18442e-05	107600000	107605000	107625000	107650000	138	1
chr9	32590000	32595000	chr9	32730000	32735000	19	1.46638e-10	2.3495e-07	32590000	32595000	32725000	32750000	81	1
chr9	32590000	32595000	chr9	32745000	32750000	11	7.2749e-06	0.0029279	32590000	32595000	32725000	32750000	81	1
chr9	32695000	32700000	chr9	32940000	32945000	33	5.04281e-29	1.00114e-24	32690000	32710000	32940000	32945000	90	1
chr9	72385000	72390000	chr9	72405000	72410000	38	5.0462e-14	1.57534e-10	72370000	72390000	72405000	72410000	95	1
chr9	72370000	72375000	chr9	72405000	72410000	19	1.02798e-06	0.000575089	72370000	72390000	72405000	72410000	95	1
chr9	57935000	57940000	chr9	57995000	58000000	57	4.18664e-36	1.56455e-31	57935000	57945000	57990000	58000000	144	1
chr9	44010000	44015000	chr9	44040000	44045000	32	1.08263e-15	4.49535e-12	44005000	44025000	44040000	44045000	94	1
chr9	20610000	20615000	chr9	20640000	20645000	22	2.63858e-09	3.12444e-06	20605000	20615000	20635000	20645000	52	0.75
chr9	32740000	32745000	chr9	32940000	32945000	13	5.1707e-07	0.000318613	32735000	32750000	32940000	32945000	37	1
chr9	114415000	114420000	chr9	114495000	114500000	34	9.49334e-28	1.65234e-23	114415000	114425000	114495000	114505000	60	0.75
chr9	123925000	123930000	chr9	124125000	124130000	26	4.36963e-19	2.95318e-15	123925000	123930000	124120000	124135000	52	1
chr9	71540000	71545000	chr9	71610000	71615000	24	2.85656e-17	1.46351e-13	71540000	71545000	71610000	71625000	56	1
chr9	32590000	32595000	chr9	32695000	32700000	42	5.69046e-33	1.72148e-28	32590000	32595000	32695000	32710000	90	1
chr9	72315000	72320000	chr9	72405000	72410000	21	3.99563e-10	5.82199e-07	72310000	72325000	72405000	72410000	58	1
chr9	32590000	32595000	chr9	32910000	32915000	14	7.46568e-09	7.88411e-06	32590000	32595000	32910000	32920000	26	1
chr9	32610000	32615000	chr9	32940000	32945000	13	8.60261e-08	6.70161e-05	32610000	32620000	32940000	32945000	24	1
chr9	21240000	21245000	chr9	21315000	21320000	14	1.4152e-06	0.000745183	21240000	21245000	21315000	21325000	25	1
chr9	21240000	21245000	chr9	21285000	21290000	13	1.33762e-06	0.000712899	21235000	21245000	21285000	21290000	25	1
chr9	57260000	57265000	chr9	57430000	57435000	10	5.15579e-06	0.00219533	57260000	57265000	57425000	57435000	20	1
chr9	86460000	86465000	chr9	86570000	86575000	15	1.9446e-07	0.000135089	86460000	86470000	86570000	86575000	29	1
chr9	21310000	21315000	chr9	21350000	21355000	26	1.07127e-13	3.17672e-10	21310000	21315000	21350000	21360000	47	1
chr9	32590000	32595000	chr9	32925000	32930000	25	1.1514e-19	8.86634e-16	32590000	32595000	32925000	32935000	37	1
chr9	72110000	72115000	chr9	72405000	72410000	13	1.89821e-07	0.0001323	72110000	72120000	72405000	72410000	23	1
chr9	61055000	61060000	chr9	61125000	61130000	11	3.73549e-06	0.00168906	61055000	61060000	61125000	61135000	23	1
chr9	61045000	61050000	chr9	61370000	61375000	9	2.8374e-05	0.00902816	61045000	61055000	61370000	61375000	18	1
chr9	114500000	114505000	chr9	114580000	114585000	19	7.62145e-12	1.59534e-08	114495000	114505000	114580000	114585000	36	1
chr9	45300000	45305000	chr9	45385000	45390000	15	8.67282e-09	8.98087e-06	45295000	45305000	45385000	45390000	25	1
chr9	21290000	21295000	chr9	21310000	21315000	27	3.00389e-14	9.66249e-11	21285000	21295000	21310000	21315000	42	1
chr9	32590000	32595000	chr9	32615000	32620000	16	8.21505e-06	0.00322656	32590000	32595000	32610000	32620000	38	1
chr9	32815000	32820000	chr9	32940000	32945000	15	9.38016e-07	0.000533256	32815000	32825000	32940000	32945000	29	1
chr9	107645000	107650000	chr9	107675000	107680000	21	8.34543e-11	1.40631e-07	107640000	107650000	107675000	107680000	41	1
chr9	73040000	73045000	chr9	73090000	73095000	22	1.77492e-11	3.42213e-08	73040000	73045000	73085000	73095000	37	1
chr9	65520000	65525000	chr9	65580000	65585000	23	1.30319e-16	6.06524e-13	65520000	65525000	65575000	65585000	35	1
chr9	32590000	32595000	chr9	32825000	32830000	13	1.94797e-07	0.000135249	32590000	32595000	32825000	32835000	25	1
chr9	45220000	45225000	chr9	45300000	45305000	21	7.17061e-09	7.60734e-06	45220000	45225000	45295000	45305000	38	1
chr9	113705000	113710000	chr9	113740000	113745000	12	2.28464e-05	0.00757324	113705000	113710000	113740000	113745000	12	1
chr9	32590000	32595000	chr9	33095000	33100000	28	6.27762e-25	8.30858e-21	32590000	32595000	33095000	33100000	28	1
chr9	21310000	21315000	chr9	21410000	21415000	22	3.10693e-12	6.98693e-09	21310000	21315000	21410000	21415000	22	1
chr9	21310000	21315000	chr9	21465000	21470000	11	4.49142e-06	0.00196175	21310000	21315000	21465000	21470000	11	1
chr9	108850000	108855000	chr9	108935000	108940000	12	9.78467e-08	7.48503e-05	108850000	108855000	108935000	108940000	12	1
chr9	72195000	72200000	chr9	72405000	72410000	11	1.25703e-05	0.00462409	72195000	72200000	72405000	72410000	11	1
chr9	14865000	14870000	chr9	15015000	15020000	11	6.26466e-06	0.00258938	14865000	14870000	15015000	15020000	11	1
chr9	57645000	57650000	chr9	57995000	58000000	10	2.47734e-05	0.00809169	57645000	57650000	57995000	58000000	10	1
chr9	32915000	32920000	chr9	32940000	32945000	19	1.54124e-05	0.00546697	32915000	32920000	32940000	32945000	19	1
chr9	44480000	44485000	chr9	44600000	44605000	11	5.62125e-06	0.00236342	44480000	44485000	44600000	44605000	11	1
chr9	71830000	71835000	chr9	72405000	72410000	9	1.58995e-05	0.00561779	71830000	71835000	72405000	72410000	9	1
chr9	114415000	114420000	chr9	114580000	114585000	11	6.50661e-06	0.00267028	114415000	114420000	114580000	114585000	11	1
chr9	20975000	20980000	chr9	21030000	21035000	13	1.06186e-05	0.00399638	20975000	20980000	21030000	21035000	13	1
chr9	57625000	57630000	chr9	57645000	57650000	16	2.18587e-08	2.0111e-05	57625000	57630000	57645000	57650000	16	1
chr9	21220000	21225000	chr9	21285000	21290000	11	2.48218e-05	0.00810543	21220000	21225000	21285000	21290000	11	1
chr9	14240000	14245000	chr9	14275000	14280000	16	1.6241e-06	0.000836125	14240000	14245000	14275000	14280000	16	1
chr9	107610000	107615000	chr9	107640000	107645000	19	2.52485e-10	3.8558e-07	107610000	107615000	107640000	107645000	19	1
chr9	32505000	32510000	chr9	32540000	32545000	13	9.32054e-06	0.00358213	32505000	32510000	32540000	32545000	13	1
chr9	108780000	108785000	chr9	108805000	108810000	11	3.20522e-05	0.00999141	108780000	108785000	108805000	108810000	11	1
chr9	37175000	37180000	chr9	37255000	37260000	12	1.4211e-06	0.00074739	37175000	37180000	37255000	37260000	12	1
chr9	57645000	57650000	chr9	57770000	57775000	13	1.17585e-05	0.00437102	57645000	57650000	57770000	57775000	13	1
chr9	119460000	119465000	chr9	119580000	119585000	10	7.7609e-06	0.00308056	119460000	119465000	119580000	119585000	10	1
chr9	107960000	107965000	chr9	107985000	107990000	13	1.10159e-07	8.28032e-05	107960000	107965000	107985000	107990000	13	1
chr9	65605000	65610000	chr9	65660000	65665000	9	2.50044e-05	0.00815875	65605000	65610000	65660000	65665000	9	1
chr9	57255000	57260000	chr9	57350000	57355000	13	5.4418e-07	0.000333539	57255000	57260000	57350000	57355000	13	1
chr9	110895000	110900000	chr9	110920000	110925000	14	2.42565e-06	0.00117723	110895000	110900000	110920000	110925000	14	1
chr9	21310000	21315000	chr9	21420000	21425000	14	1.35901e-06	0.000721578	21310000	21315000	21420000	21425000	14	1
chr9	57830000	57835000	chr9	57995000	58000000	12	8.15646e-06	0.00320751	57830000	57835000	57995000	58000000	12	1
chr9	21090000	21095000	chr9	21130000	21135000	10	1.47499e-05	0.00526135	21090000	21095000	21130000	21135000	10	1
chr9	120655000	120660000	chr9	120690000	120695000	10	5.13694e-06	0.00218877	120655000	120660000	120690000	120695000	10	1
chr9	110870000	110875000	chr9	110935000	110940000	12	2.19549e-05	0.00733321	110870000	110875000	110935000	110940000	12	1
chr9	106305000	106310000	chr9	106420000	106425000	10	4.37808e-06	0.00192083	106305000	106310000	106420000	106425000	10	1
chr9	37230000	37235000	chr9	37255000	37260000	13	3.06492e-06	0.0014296	37230000	37235000	37255000	37260000	13	1
chr9	114520000	114525000	chr9	114580000	114585000	14	4.69698e-06	0.00203683	114520000	114525000	114580000	114585000	14	1
chr9	77510000	77515000	chr9	77540000	77545000	13	1.59676e-06	0.000823716	77510000	77515000	77540000	77545000	13	1
chr9	121295000	121300000	chr9	121360000	121365000	13	3.29219e-06	0.00151999	121295000	121300000	121360000	121365000	13	1
chr9	72445000	72450000	chr9	72530000	72535000	23	4.6158e-14	1.45167e-10	72445000	72450000	72530000	72535000	23	1
chr9	57260000	57265000	chr9	57340000	57345000	13	1.89296e-05	0.00649522	57260000	57265000	57340000	57345000	13	1
chr9	107675000	107680000	chr9	107735000	107740000	14	1.1171e-06	0.000617386	107675000	107680000	107735000	107740000	14	1
chr9	72490000	72495000	chr9	72660000	72665000	10	7.49163e-06	0.00299813	72490000	72495000	72660000	72665000	10	1
chr9	22115000	22120000	chr9	22140000	22145000	28	2.14783e-14	7.18156e-11	22115000	22120000	22140000	22145000	28	1
chr9	72275000	72280000	chr9	72405000	72410000	25	2.93549e-17	1.4979e-13	72275000	72280000	72405000	72410000	25	1
chr9	109985000	109990000	chr9	110100000	110105000	11	8.80537e-07	0.000506242	109985000	109990000	110100000	110105000	11	1
chr9	32695000	32700000	chr9	32925000	32930000	18	3.88182e-11	6.9078e-08	32695000	32700000	32925000	32930000	18	1
chr9	107625000	107630000	chr9	107645000	107650000	15	2.36956e-05	0.00782616	107625000	107630000	107645000	107650000	15	1
chr9	65520000	65525000	chr9	65550000	65555000	11	4.96878e-06	0.0021307	65520000	65525000	65550000	65555000	11	1
chr9	100545000	100550000	chr9	100640000	100645000	13	1.80788e-07	0.00012705	100545000	100550000	100640000	100645000	13	1
chr9	32695000	32700000	chr9	32715000	32720000	21	1.24729e-05	0.00459357	32695000	32700000	32715000	32720000	21	1
chr9	107705000	107710000	chr9	107735000	107740000	13	1.91446e-06	0.000962979	107705000	107710000	107735000	107740000	13	1
chr9	61010000	61015000	chr9	61050000	61055000	14	3.68401e-06	0.0016692	61010000	61015000	61050000	61055000	14	1
chr9	106365000	106370000	chr9	106390000	106395000	13	6.37659e-07	0.000382892	106365000	106370000	106390000	106395000	13	1
chr9	32590000	32595000	chr9	32715000	32720000	20	4.36259e-10	6.2989e-07	32590000	32595000	32715000	32720000	20	1
chr9	61370000	61375000	chr9	61695000	61700000	10	5.78819e-06	0.00241841	61370000	61375000	61695000	61700000	10	1
chr9	72130000	72135000	chr9	72405000	72410000	12	1.6111e-07	0.000115131	72130000	72135000	72405000	72410000	12	1
chr9	72275000	72280000	chr9	72390000	72395000	12	1.73818e-06	0.000887305	72275000	72280000	72390000	72395000	12	1
chr9	114435000	114440000	chr9	114495000	114500000	16	1.88778e-07	0.000131791	114435000	114440000	114495000	114500000	16	1
chr9	66585000	66590000	chr9	66610000	66615000	14	7.91127e-06	0.00312657	66585000	66590000	66610000	66615000	14	1
chr9	22390000	22395000	chr9	22410000	22415000	18	2.1504e-07	0.000148493	22390000	22395000	22410000	22415000	18	1
chr9	45220000	45225000	chr9	45385000	45390000	11	3.0554e-05	0.00961408	45220000	45225000	45385000	45390000	11	1
chr9	22115000	22120000	chr9	22155000	22160000	17	2.20029e-09	2.6804e-06	22115000	22120000	22155000	22160000	17	1
chr9	61905000	61910000	chr9	61945000	61950000	15	6.48006e-08	5.25763e-05	61905000	61910000	61945000	61950000	15	1
chr9	32590000	32595000	chr9	32815000	32820000	15	1.58178e-08	1.52835e-05	32590000	32595000	32815000	32820000	15	1
chr9	32600000	32605000	chr9	32940000	32945000	12	2.88243e-07	0.000191047	32600000	32605000	32940000	32945000	12	1
chr9	100450000	100455000	chr9	100640000	100645000	11	1.64557e-06	0.000845466	100450000	100455000	100640000	100645000	11	1
chr9	107290000	107295000	chr9	107335000	107340000	18	3.23754e-10	4.81681e-07	107290000	107295000	107335000	107340000	18	1
chr9	21310000	21315000	chr9	21335000	21340000	15	2.32104e-05	0.00767787	21310000	21315000	21335000	21340000	15	1
chr9	7835000	7840000	chr9	7870000	7875000	15	2.73889e-07	0.000182964	7835000	7840000	7870000	7875000	15	1
chr9	72465000	72470000	chr9	72530000	72535000	17	4.41035e-06	0.00193165	72465000	72470000	72530000	72535000	17	1
chr9	114760000	114765000	chr9	114795000	114800000	11	7.65897e-06	0.00304963	114760000	114765000	114795000	114800000	11	1
chr9	112215000	112220000	chr9	112235000	112240000	16	4.10364e-08	3.48764e-05	112215000	112220000	112235000	112240000	16	1
chr9	32940000	32945000	chr9	33095000	33100000	27	3.44123e-17	1.74198e-13	32940000	32945000	33095000	33100000	27	1
chr9	121275000	121280000	chr9	121370000	121375000	10	7.49901e-06	0.00299888	121275000	121280000	121370000	121375000	10	1
chr9	62340000	62345000	chr9	62370000	62375000	30	9.03578e-19	5.8575e-15	62340000	62345000	62370000	62375000	30	1
chr9	21410000	21415000	chr9	21465000	21470000	14	4.10807e-06	0.00181806	21410000	21415000	21465000	21470000	14	1
chr9	32495000	32500000	chr9	32540000	32545000	15	1.60358e-05	0.00565967	32495000	32500000	32540000	32545000	15	1
chr9	44415000	44420000	chr9	44645000	44650000	9	1.75009e-05	0.00609716	44415000	44420000	44645000	44650000	9	1
chr9	61045000	61050000	chr9	61275000	61280000	14	1.159e-08	1.16136e-05	61045000	61050000	61275000	61280000	14	1
chr9	77465000	77470000	chr9	77540000	77545000	25	1.07259e-13	3.17672e-10	77465000	77470000	77540000	77545000	25	1
chr9	57655000	57660000	chr9	57755000	57760000	11	1.14733e-05	0.00428003	57655000	57660000	57755000	57760000	11	1
chr9	32590000	32595000	chr9	32940000	32945000	49	1.5589e-52	2.82959e-47	32590000	32595000	32940000	32945000	49	1
chr9	50460000	50465000	chr9	50525000	50530000	19	2.45784e-11	4.59478e-08	50460000	50465000	50525000	50530000	19	1
chr9	107900000	107905000	chr9	107920000	107925000	13	1.26875e-08	1.25647e-05	107900000	107905000	107920000	107925000	13	1
chr9	56415000	56420000	chr9	56505000	56510000	32	2.539e-24	3.16275e-20	56415000	56420000	56505000	56510000	32	1
chr9	63735000	63740000	chr9	63755000	63760000	21	9.87291e-07	0.000556784	63735000	63740000	63755000	63760000	21	1
chr9	61060000	61065000	chr9	61695000	61700000	9	1.29188e-05	0.00472397	61060000	61065000	61695000	61700000	9	1
chr9	106345000	106350000	chr9	106420000	106425000	10	5.02192e-06	0.00214913	106345000	106350000	106420000	106425000	10	1
chr9	57070000	57075000	chr9	57130000	57135000	11	1.00131e-05	0.00380458	57070000	57075000	57130000	57135000	11	1
chr9	40990000	40995000	chr9	41205000	41210000	15	1.91834e-09	2.37564e-06	40990000	40995000	41205000	41210000	15	1
chr9	119970000	119975000	chr9	120010000	120015000	14	2.79941e-07	0.000186224	119970000	119975000	120010000	120015000	14	1
chr9	44235000	44240000	chr9	44265000	44270000	24	3.60572e-15	1.3635e-11	44235000	44240000	44265000	44270000	24	1
chr9	44450000	44455000	chr9	44685000	44690000	13	8.00796e-09	8.3812e-06	44450000	44455000	44685000	44690000	13	1
chr9	21615000	21620000	chr9	21700000	21705000	9	1.12858e-05	0.00421628	21615000	21620000	21700000	21705000	9	1
chr9	77465000	77470000	chr9	77510000	77515000	27	6.41254e-15	2.29512e-11	77465000	77470000	77510000	77515000	27	1
chr9	45220000	45225000	chr9	45410000	45415000	12	7.4229e-06	0.00297521	45220000	45225000	45410000	45415000	12	1
chr9	65550000	65555000	chr9	65580000	65585000	13	2.83469e-07	0.000188374	65550000	65555000	65580000	65585000	13	1
chr9	72490000	72495000	chr9	72530000	72535000	18	7.47095e-09	7.88411e-06	72490000	72495000	72530000	72535000	18	1
chr9	44965000	44970000	chr9	45015000	45020000	20	7.96957e-09	8.35479e-06	44965000	44970000	45015000	45020000	20	1
chr9	114730000	114735000	chr9	114750000	114755000	20	1.5719e-10	2.5028e-07	114730000	114735000	114750000	114755000	20	1
chr9	100450000	100455000	chr9	100520000	100525000	13	2.79642e-05	0.00892063	100450000	100455000	100520000	100525000	13	1
chr9	72260000	72265000	chr9	72405000	72410000	18	7.5127e-10	1.03306e-06	72260000	72265000	72405000	72410000	18	1
chr9	106165000	106170000	chr9	106210000	106215000	15	3.05017e-06	0.00142377	106165000	106170000	106210000	106215000	15	1
chr9	72370000	72375000	chr9	72390000	72395000	18	5.4206e-07	0.0003324	72370000	72375000	72390000	72395000	18	1
chr9	57655000	57660000	chr9	57830000	57835000	12	1.48844e-07	0.000107392	57655000	57660000	57830000	57835000	12	1
chr9	58050000	58055000	chr9	58200000	58205000	9	2.45544e-05	0.00804291	58050000	58055000	58200000	58205000	9	1
chr9	119980000	119985000	chr9	120010000	120015000	20	3.83901e-10	5.6131e-07	119980000	119985000	120010000	120015000	20	1
chr9	21310000	21315000	chr9	21365000	21370000	26	1.95634e-11	3.74351e-08	21310000	21315000	21365000	21370000	26	1
chr9	103360000	103365000	chr9	103430000	103435000	14	9.12068e-06	0.00351489	103360000	103365000	103430000	103435000	14	1
chr9	72635000	72640000	chr9	72670000	72675000	19	8.61985e-09	8.9541e-06	72635000	72640000	72670000	72675000	19	1
chr9	118915000	118920000	chr9	119065000	119070000	12	2.33768e-07	0.000159775	118915000	118920000	119065000	119070000	12	1
chr9	21165000	21170000	chr9	21285000	21290000	14	1.7634e-08	1.67205e-05	21165000	21170000	21285000	21290000	14	1
chr9	107610000	107615000	chr9	107735000	107740000	11	3.20553e-06	0.00148612	107610000	107615000	107735000	107740000	11	1
chr9	58245000	58250000	chr9	58280000	58285000	14	8.42119e-08	6.5845e-05	58245000	58250000	58280000	58285000	14	1
chr9	43985000	43990000	chr9	44065000	44070000	11	3.13247e-06	0.0014563	43985000	43990000	44065000	44070000	11	1
chr9	57940000	57945000	chr9	57970000	57975000	18	4.32974e-07	0.000272342	57940000	57945000	57970000	57975000	18	1
chr9	107645000	107650000	chr9	107735000	107740000	11	3.00722e-05	0.00947649	107645000	107650000	107735000	107740000	11	1
chr9	21365000	21370000	chr9	21465000	21470000	15	3.74741e-07	0.00024092	21365000	21370000	21465000	21470000	15	1
chr9	44450000	44455000	chr9	44495000	44500000	12	4.90247e-06	0.00210795	44450000	44455000	44495000	44500000	12	1
chr9	114415000	114420000	chr9	114485000	114490000	15	1.73003e-07	0.000122392	114415000	114420000	114485000	114490000	15	1
chr9	107685000	107690000	chr9	107735000	107740000	26	2.84669e-18	1.7142e-14	107685000	107690000	107735000	107740000	26	1
chr9	107600000	107605000	chr9	107675000	107680000	34	1.8147e-25	2.50623e-21	107600000	107605000	107675000	107680000	34	1
chr9	50765000	50770000	chr9	51005000	51010000	12	1.85766e-07	0.000129973	50765000	50770000	51005000	51010000	12	1
chr9	57910000	57915000	chr9	57995000	58000000	14	5.69992e-06	0.00238755	57910000	57915000	57995000	58000000	14	1
chr9	43985000	43990000	chr9	44050000	44055000	14	1.35206e-06	0.000718786	43985000	43990000	44050000	44055000	14	1
chr9	56260000	56265000	chr9	56550000	56555000	10	3.94267e-06	0.00175772	56260000	56265000	56550000	56555000	10	1
chr9	106155000	106160000	chr9	106210000	106215000	12	2.65455e-05	0.00855829	106155000	106160000	106210000	106215000	12	1
chr9	107640000	107645000	chr9	107685000	107690000	12	3.0982e-05	0.0097106	107640000	107645000	107685000	107690000	12	1
chr9	63600000	63605000	chr9	63755000	63760000	11	1.90411e-06	0.000958628	63600000	63605000	63755000	63760000	11	1
chr9	44010000	44015000	chr9	44065000	44070000	15	5.4261e-06	0.0022932	44010000	44015000	44065000	44070000	15	1
chr9	121675000	121680000	chr9	121695000	121700000	19	8.16466e-10	1.11445e-06	121675000	121680000	121695000	121700000	19	1
chr9	57755000	57760000	chr9	57830000	57835000	10	2.44297e-05	0.00800826	57755000	57760000	57830000	57835000	10	1
chr9	110870000	110875000	chr9	110920000	110925000	13	3.77366e-07	0.000242404	110870000	110875000	110920000	110925000	13	1
chr9	61945000	61950000	chr9	61965000	61970000	12	9.10943e-06	0.00351162	61945000	61950000	61965000	61970000	12	1
chr9	32590000	32595000	chr9	32670000	32675000	21	4.67885e-10	6.71737e-07	32590000	32595000	32670000	32675000	21	1
chr9	114750000	114755000	chr9	114780000	114785000	18	1.17402e-08	1.17363e-05	114750000	114755000	114780000	114785000	18	1
chr9	67000000	67005000	chr9	67040000	67045000	25	1.11447e-15	4.61246e-12	67000000	67005000	67040000	67045000	25	1
chr9	20875000	20880000	chr9	20895000	20900000	15	2.35111e-07	0.000160434	20875000	20880000	20895000	20900000	15	1
chr10	81570000	81575000	chr10	81600000	81605000	46	8.0657e-33	2.38329e-28	81550000	81575000	81600000	81610000	265	1
chr10	81550000	81555000	chr10	81605000	81610000	33	2.58979e-21	2.40185e-17	81550000	81575000	81600000	81610000	265	1
chr10	127125000	127130000	chr10	127165000	127170000	30	2.77622e-20	2.33604e-16	127120000	127140000	127160000	127180000	126	0.4375
chr10	80575000	80580000	chr10	80680000	80685000	28	1.85592e-20	1.58262e-16	80575000	80580000	80675000	80705000	106	1
chr10	80575000	80580000	chr10	80700000	80705000	18	2.16667e-11	4.10273e-08	80575000	80580000	80675000	80705000	106	1
chr10	80925000	80930000	chr10	80995000	81000000	38	5.64496e-28	1.03948e-23	80920000	80935000	80980000	81000000	128	0.5
chr10	80925000	80930000	chr10	80980000	80985000	14	4.30579e-06	0.00189566	80920000	80935000	80980000	81000000	128	0.5
chr10	81285000	81290000	chr10	81340000	81345000	30	1.25861e-18	8.03601e-15	81285000	81295000	81340000	81360000	98	0.625
chr10	81285000	81290000	chr10	81355000	81360000	13	3.74065e-06	0.00168989	81285000	81295000	81340000	81360000	98	0.625
chr10	59890000	59895000	chr10	59950000	59955000	27	5.18164e-17	2.52249e-13	59890000	59915000	59950000	59955000	104	1
chr10	59905000	59910000	chr10	59950000	59955000	25	2.13793e-12	4.94793e-09	59890000	59915000	59950000	59955000	104	1
chr10	19590000	19595000	chr10	19690000	19695000	19	1.18098e-10	1.93618e-07	19585000	19610000	19690000	19695000	88	1
chr10	19605000	19610000	chr10	19690000	19695000	15	2.40977e-06	0.00117176	19585000	19610000	19690000	19695000	88	1
chr10	79925000	79930000	chr10	79960000	79965000	17	3.70417e-07	0.000238664	79925000	79930000	79950000	79970000	65	1
chr10	80145000	80150000	chr10	80165000	80170000	23	2.62226e-11	4.88534e-08	80140000	80150000	80160000	80175000	74	0.666667
chr10	80655000	80660000	chr10	80680000	80685000	25	2.75461e-08	2.46297e-05	80655000	80665000	80675000	80685000	62	0.75
chr10	19490000	19495000	chr10	19600000	19605000	17	1.28373e-08	1.26932e-05	19490000	19500000	19590000	19605000	43	0.5
chr10	40255000	40260000	chr10	40520000	40525000	24	1.56289e-18	9.92891e-15	40255000	40260000	40520000	40535000	53	1
chr10	79985000	79990000	chr10	80110000	80115000	16	8.77189e-10	1.18442e-06	79980000	79990000	80110000	80120000	44	0.75
chr10	79765000	79770000	chr10	79790000	79795000	18	7.91229e-09	8.30159e-06	79765000	79770000	79785000	79795000	32	1
chr10	19015000	19020000	chr10	19185000	19190000	50	6.31838e-48	7.2982e-43	19010000	19020000	19185000	19190000	81	1
chr10	81285000	81290000	chr10	81315000	81320000	19	3.44101e-06	0.0015761	81285000	81295000	81315000	81320000	35	1
chr10	81135000	81140000	chr10	81170000	81175000	28	4.28929e-12	9.42889e-09	81135000	81140000	81170000	81180000	47	1
chr10	19015000	19020000	chr10	19690000	19695000	17	2.11203e-13	5.97663e-10	19010000	19020000	19690000	19695000	27	1
chr10	80575000	80580000	chr10	80655000	80660000	45	1.15004e-28	2.21398e-24	80575000	80580000	80655000	80665000	60	1
chr10	21465000	21470000	chr10	21990000	21995000	14	1.3939e-10	2.24754e-07	21465000	21470000	21990000	22000000	25	1
chr10	41505000	41510000	chr10	41680000	41685000	23	1.57237e-15	6.3023e-12	41505000	41510000	41675000	41685000	34	1
chr10	41515000	41520000	chr10	41675000	41680000	13	1.38253e-06	0.000730704	41515000	41525000	41675000	41680000	25	1
chr10	80680000	80685000	chr10	80700000	80705000	15	1.52432e-06	0.000792461	80675000	80685000	80695000	80705000	32	0.5
chr10	126915000	126920000	chr10	126990000	126995000	17	2.80818e-11	5.20121e-08	126915000	126925000	126990000	126995000	26	1
chr10	7880000	7885000	chr10	8235000	8240000	20	4.29921e-16	1.8967e-12	7880000	7885000	8235000	8245000	38	1
chr10	19490000	19495000	chr10	19690000	19695000	38	1.66191e-34	5.55682e-30	19485000	19495000	19690000	19695000	50	1
chr10	99165000	99170000	chr10	99260000	99265000	17	1.07144e-09	1.41073e-06	99165000	99175000	99260000	99265000	31	1
chr10	18450000	18455000	chr10	18525000	18530000	19	1.39678e-10	2.24933e-07	18450000	18455000	18525000	18535000	30	1
chr10	99200000	99205000	chr10	99260000	99265000	19	1.67349e-07	0.000118921	99200000	99210000	99260000	99265000	33	1
chr10	117365000	117370000	chr10	117435000	117440000	13	4.40502e-06	0.00192998	117360000	117370000	117435000	117440000	27	1
chr10	59950000	59955000	chr10	60005000	60010000	18	2.71454e-10	4.12073e-07	59950000	59955000	60000000	60010000	35	1
chr10	96215000	96220000	chr10	97310000	97315000	14	1.30512e-10	2.11784e-07	96210000	96220000	97310000	97315000	24	1
chr10	93080000	93085000	chr10	93160000	93165000	31	8.40543e-21	7.46839e-17	93080000	93085000	93160000	93170000	46	1
chr10	18915000	18920000	chr10	19185000	19190000	15	2.47321e-09	2.94829e-06	18910000	18920000	19185000	19190000	26	1
chr10	81290000	81295000	chr10	81325000	81330000	16	5.39278e-08	4.45222e-05	81285000	81295000	81325000	81330000	30	1
chr10	127510000	127515000	chr10	127535000	127540000	26	4.96471e-16	2.16772e-12	127505000	127515000	127535000	127540000	47	1
chr10	96615000	96620000	chr10	96720000	96725000	24	2.79979e-13	7.75025e-10	96615000	96620000	96720000	96730000	42	1
chr10	19185000	19190000	chr10	19590000	19595000	15	1.14408e-10	1.88296e-07	19185000	19190000	19590000	19595000	15	1
chr10	21100000	21105000	chr10	21155000	21160000	13	7.74665e-06	0.00307682	21100000	21105000	21155000	21160000	13	1
chr10	42840000	42845000	chr10	42860000	42865000	16	7.46423e-07	0.000439885	42840000	42845000	42860000	42865000	16	1
chr10	13980000	13985000	chr10	14045000	14050000	13	2.69805e-05	0.00866996	13980000	13985000	14045000	14050000	13	1
chr10	19410000	19415000	chr10	19690000	19695000	10	1.59085e-05	0.00561941	19410000	19415000	19690000	19695000	10	1
chr10	79890000	79895000	chr10	79950000	79955000	11	3.7869e-06	0.00170502	79890000	79895000	79950000	79955000	11	1
chr10	127640000	127645000	chr10	127675000	127680000	28	1.88973e-16	8.60593e-13	127640000	127645000	127675000	127680000	28	1
chr10	13965000	13970000	chr10	14045000	14050000	44	7.30549e-31	1.68768e-26	13965000	13970000	14045000	14050000	44	1
chr10	93450000	93455000	chr10	93470000	93475000	16	8.40595e-06	0.00328832	93450000	93455000	93470000	93475000	16	1
chr10	128375000	128380000	chr10	128455000	128460000	17	2.5431e-09	3.01984e-06	128375000	128380000	128455000	128460000	17	1
chr10	21155000	21160000	chr10	21295000	21300000	13	7.40722e-06	0.00296986	21155000	21160000	21295000	21300000	13	1
chr10	79980000	79985000	chr10	80035000	80040000	13	1.0593e-06	0.000589544	79980000	79985000	80035000	80040000	13	1
chr10	79980000	79985000	chr10	80145000	80150000	12	1.74647e-06	0.000889449	79980000	79985000	80145000	80150000	12	1
chr10	19930000	19935000	chr10	20125000	20130000	12	1.26237e-06	0.000681662	19930000	19935000	20125000	20130000	12	1
chr10	81125000	81130000	chr10	81170000	81175000	12	1.32312e-05	0.004806	81125000	81130000	81170000	81175000	12	1
chr10	80015000	80020000	chr10	80110000	80115000	12	1.30485e-05	0.00476004	80015000	80020000	80110000	80115000	12	1
chr10	79980000	79985000	chr10	80050000	80055000	12	1.28228e-05	0.00469523	79980000	79985000	80050000	80055000	12	1
chr10	79925000	79930000	chr10	79980000	79985000	15	1.18633e-05	0.00440224	79925000	79930000	79980000	79985000	15	1
chr10	60145000	60150000	chr10	60235000	60240000	13	6.64652e-08	5.37548e-05	60145000	60150000	60235000	60240000	13	1
chr10	80620000	80625000	chr10	80655000	80660000	33	1.44893e-16	6.71893e-13	80620000	80625000	80655000	80660000	33	1
chr10	80175000	80180000	chr10	80260000	80265000	10	1.6764e-05	0.00588073	80175000	80180000	80260000	80265000	10	1
chr10	79890000	79895000	chr10	79925000	79930000	19	8.30986e-09	8.6653e-06	79890000	79895000	79925000	79930000	19	1
chr10	20965000	20970000	chr10	21185000	21190000	14	8.78544e-08	6.81064e-05	20965000	20970000	21185000	21190000	14	1
chr10	3330000	3335000	chr10	3530000	3535000	16	2.2289e-11	4.20178e-08	3330000	3335000	3530000	3535000	16	1
chr10	80565000	80570000	chr10	80685000	80690000	12	9.26457e-06	0.00356277	80565000	80570000	80685000	80690000	12	1
chr10	93050000	93055000	chr10	93160000	93165000	23	8.88142e-11	1.48481e-07	93050000	93055000	93160000	93165000	23	1
chr10	93430000	93435000	chr10	93450000	93455000	27	4.84388e-14	1.5159e-10	93430000	93435000	93450000	93455000	27	1
chr10	80020000	80025000	chr10	80050000	80055000	16	3.52526e-06	0.00160715	80020000	80025000	80050000	80055000	16	1
chr10	43575000	43580000	chr10	43740000	43745000	13	1.94668e-06	0.000974937	43575000	43580000	43740000	43745000	13	1
chr10	93050000	93055000	chr10	93470000	93475000	15	4.37144e-10	6.30451e-07	93050000	93055000	93470000	93475000	15	1
chr10	85220000	85225000	chr10	85650000	85655000	9	5.19459e-06	0.00220963	85220000	85225000	85650000	85655000	9	1
chr10	93070000	93075000	chr10	93535000	93540000	10	5.84076e-06	0.00243877	93070000	93075000	93535000	93540000	10	1
chr10	79890000	79895000	chr10	80140000	80145000	11	8.74078e-07	0.000503668	79890000	79895000	80140000	80145000	11	1
chr10	82810000	82815000	chr10	82855000	82860000	11	1.31686e-05	0.00479003	82810000	82815000	82855000	82860000	11	1
chr10	96370000	96375000	chr10	96615000	96620000	15	6.02987e-09	6.54266e-06	96370000	96375000	96615000	96620000	15	1
chr10	21075000	21080000	chr10	21155000	21160000	15	1.65319e-07	0.000117676	21075000	21080000	21155000	21160000	15	1
chr10	93120000	93125000	chr10	93160000	93165000	18	1.93502e-05	0.00660737	93120000	93125000	93160000	93165000	18	1
chr10	93160000	93165000	chr10	93430000	93435000	11	2.80511e-06	0.0013294	93160000	93165000	93430000	93435000	11	1
chr10	39170000	39175000	chr10	39235000	39240000	13	1.9154e-06	0.000963068	39170000	39175000	39235000	39240000	13	1
chr10	78570000	78575000	chr10	78590000	78595000	16	5.10738e-07	0.000314864	78570000	78575000	78590000	78595000	16	1
chr10	20990000	20995000	chr10	21155000	21160000	28	1.95736e-19	1.47159e-15	20990000	20995000	21155000	21160000	28	1
chr10	88375000	88380000	chr10	88425000	88430000	34	2.52186e-18	1.54794e-14	88375000	88380000	88425000	88430000	34	1
chr10	81215000	81220000	chr10	81320000	81325000	11	1.73759e-05	0.00606359	81215000	81220000	81320000	81325000	11	1
chr10	99105000	99110000	chr10	99145000	99150000	16	3.83971e-06	0.00172391	99105000	99110000	99145000	99150000	16	1
chr10	18995000	19000000	chr10	19185000	19190000	12	3.41613e-06	0.00156639	18995000	19000000	19185000	19190000	12	1
chr10	99260000	99265000	chr10	99575000	99580000	11	4.70297e-06	0.00203873	99260000	99265000	99575000	99580000	11	1
chr10	128405000	128410000	chr10	128440000	128445000	15	2.83951e-05	0.00902816	128405000	128410000	128440000	128445000	15	1
chr10	122675000	122680000	chr10	122800000	122805000	14	1.1792e-06	0.000645776	122675000	122680000	122800000	122805000	14	1
chr10	99260000	99265000	chr10	99615000	99620000	12	1.22553e-07	9.06365e-05	99260000	99265000	99615000	99620000	12	1
chr10	127675000	127680000	chr10	127735000	127740000	16	4.20624e-08	3.55345e-05	127675000	127680000	127735000	127740000	16	1
chr10	80620000	80625000	chr10	80680000	80685000	17	3.20863e-10	4.79439e-07	80620000	80625000	80680000	80685000	17	1
chr10	21045000	21050000	chr10	21155000	21160000	17	7.02116e-08	5.63548e-05	21045000	21050000	21155000	21160000	17	1
chr10	42860000	42865000	chr10	42895000	42900000	18	2.59196e-06	0.00124229	42860000	42865000	42895000	42900000	18	1
chr10	96615000	96620000	chr10	96695000	96700000	14	2.19021e-05	0.00731941	96615000	96620000	96695000	96700000	14	1
chr10	127640000	127645000	chr10	127660000	127665000	15	5.59919e-07	0.000341997	127640000	127645000	127660000	127665000	15	1
chr10	93140000	93145000	chr10	93160000	93165000	26	1.7455e-07	0.000123211	93140000	93145000	93160000	93165000	26	1
chr10	80060000	80065000	chr10	80110000	80115000	16	2.57169e-06	0.00123537	80060000	80065000	80110000	80115000	16	1
chr10	128335000	128340000	chr10	128405000	128410000	30	3.13525e-19	2.22547e-15	128335000	128340000	128405000	128410000	30	1
chr10	99105000	99110000	chr10	99130000	99135000	20	7.66142e-06	0.00304965	99105000	99110000	99130000	99135000	20	1
chr10	18950000	18955000	chr10	19185000	19190000	16	1.77433e-09	2.21739e-06	18950000	18955000	19185000	19190000	16	1
chr10	91170000	91175000	chr10	91270000	91275000	13	2.92666e-06	0.00137572	91170000	91175000	91270000	91275000	13	1
chr10	40255000	40260000	chr10	40300000	40305000	19	6.42708e-10	9.02336e-07	40255000	40260000	40300000	40305000	19	1
chr10	80050000	80055000	chr10	80110000	80115000	17	3.99751e-09	4.5068e-06	80050000	80055000	80110000	80115000	17	1
chr10	128455000	128460000	chr10	128535000	128540000	20	2.45907e-11	4.59478e-08	128455000	128460000	128535000	128540000	20	1
chr10	61210000	61215000	chr10	61335000	61340000	9	2.96684e-05	0.00936481	61210000	61215000	61335000	61340000	9	1
chr10	128545000	128550000	chr10	128700000	128705000	13	9.08197e-07	0.000519325	128545000	128550000	128700000	128705000	13	1
chr10	99240000	99245000	chr10	99260000	99265000	29	1.33541e-09	1.72259e-06	99240000	99245000	99260000	99265000	29	1
chr10	80075000	80080000	chr10	80115000	80120000	14	4.12693e-07	0.000261657	80075000	80080000	80115000	80120000	14	1
chr10	17720000	17725000	chr10	18055000	18060000	12	1.05246e-07	7.95972e-05	17720000	17725000	18055000	18060000	12	1
chr10	60345000	60350000	chr10	60410000	60415000	12	8.75177e-07	0.000504073	60345000	60350000	60410000	60415000	12	1
chr10	21155000	21160000	chr10	21185000	21190000	33	4.35711e-11	7.66073e-08	21155000	21160000	21185000	21190000	33	1
chr10	37135000	37140000	chr10	37630000	37635000	9	2.23122e-05	0.00742328	37135000	37140000	37630000	37635000	9	1
chr10	19490000	19495000	chr10	19520000	19525000	21	6.69844e-09	7.17616e-06	19490000	19495000	19520000	19525000	21	1
chr10	128490000	128495000	chr10	128535000	128540000	14	2.05317e-06	0.00102062	128490000	128495000	128535000	128540000	14	1
chr10	128455000	128460000	chr10	128525000	128530000	13	3.2994e-06	0.00152276	128455000	128460000	128525000	128530000	13	1
chr10	79850000	79855000	chr10	79925000	79930000	17	7.61668e-08	6.05988e-05	79850000	79855000	79925000	79930000	17	1
chr10	99165000	99170000	chr10	99590000	99595000	9	1.90861e-05	0.0065365	99165000	99170000	99590000	99595000	9	1
chr10	93140000	93145000	chr10	93450000	93455000	10	1.83089e-05	0.00632318	93140000	93145000	93450000	93455000	10	1
chr10	122550000	122555000	chr10	122790000	122795000	10	2.82317e-05	0.00899241	122550000	122555000	122790000	122795000	10	1
chr10	81265000	81270000	chr10	81285000	81290000	28	1.12521e-14	3.9062e-11	81265000	81270000	81285000	81290000	28	1
chr10	7470000	7475000	chr10	7600000	7605000	12	4.43353e-06	0.00194113	7470000	7475000	7600000	7605000	12	1
chr10	19905000	19910000	chr10	19930000	19935000	11	2.41897e-05	0.00795008	19905000	19910000	19930000	19935000	11	1
chr10	80110000	80115000	chr10	80140000	80145000	23	1.63376e-11	3.17892e-08	80110000	80115000	80140000	80145000	23	1
chr10	127640000	127645000	chr10	127740000	127745000	11	3.98027e-06	0.0017719	127640000	127645000	127740000	127745000	11	1
chr10	79925000	79930000	chr10	80140000	80145000	13	2.25541e-07	0.00015507	79925000	79930000	80140000	80145000	13	1
chr10	99105000	99110000	chr10	99165000	99170000	14	7.73106e-07	0.000453716	99105000	99110000	99165000	99170000	14	1
chr10	80395000	80400000	chr10	80430000	80435000	12	2.69304e-05	0.00865824	80395000	80400000	80430000	80435000	12	1
chr10	61210000	61215000	chr10	61230000	61235000	17	1.08722e-06	0.000601655	61210000	61215000	61230000	61235000	17	1
chr10	21090000	21095000	chr10	21155000	21160000	31	5.29795e-15	1.93991e-11	21090000	21095000	21155000	21160000	31	1
chr10	39170000	39175000	chr10	39190000	39195000	21	1.77528e-06	0.000901534	39170000	39175000	39190000	39195000	21	1
chr10	39170000	39175000	chr10	39365000	39370000	11	2.78892e-06	0.00132276	39170000	39175000	39365000	39370000	11	1
chr10	82810000	82815000	chr10	82900000	82905000	26	1.10167e-19	8.53514e-16	82810000	82815000	82900000	82905000	26	1
chr10	19515000	19520000	chr10	19690000	19695000	13	1.89798e-06	0.0009562	19515000	19520000	19690000	19695000	13	1
chr10	122675000	122680000	chr10	122755000	122760000	14	6.22906e-06	0.00257551	122675000	122680000	122755000	122760000	14	1
chr10	128090000	128095000	chr10	128185000	128190000	17	5.37984e-08	4.44443e-05	128090000	128095000	128185000	128190000	17	1
chr10	128535000	128540000	chr10	128565000	128570000	12	3.17657e-05	0.00992351	128535000	128540000	128565000	128570000	12	1
chr10	128210000	128215000	chr10	128230000	128235000	24	6.51231e-13	1.69211e-09	128210000	128215000	128230000	128235000	24	1
chr10	21130000	21135000	chr10	21155000	21160000	19	7.15528e-06	0.00288615	21130000	21135000	21155000	21160000	19	1
chr10	43575000	43580000	chr10	43920000	43925000	9	2.917e-05	0.0092403	43575000	43580000	43920000	43925000	9	1
chr10	93050000	93055000	chr10	93290000	93295000	12	1.64243e-06	0.000844533	93050000	93055000	93290000	93295000	12	1
chr10	127290000	127295000	chr10	127310000	127315000	15	1.53855e-07	0.000110535	127290000	127295000	127310000	127315000	15	1
chr10	21155000	21160000	chr10	21250000	21255000	15	8.25794e-08	6.46482e-05	21155000	21160000	21250000	21255000	15	1
chr10	59890000	59895000	chr10	59960000	59965000	17	1.7712e-07	0.000124748	59890000	59895000	59960000	59965000	17	1
chr10	80015000	80020000	chr10	80145000	80150000	11	2.04778e-05	0.00693465	80015000	80020000	80145000	80150000	11	1
chr10	41810000	41815000	chr10	42270000	42275000	9	1.83451e-05	0.00633397	41810000	41815000	42270000	42275000	9	1
chr10	81495000	81500000	chr10	81550000	81555000	14	3.47141e-06	0.00158716	81495000	81500000	81550000	81555000	14	1
chr10	21155000	21160000	chr10	21335000	21340000	13	1.18363e-06	0.000647394	21155000	21160000	21335000	21340000	13	1
chr10	128405000	128410000	chr10	128490000	128495000	15	1.93669e-07	0.000134634	128405000	128410000	128490000	128495000	15	1
chr10	77515000	77520000	chr10	77575000	77580000	17	1.48727e-08	1.44362e-05	77515000	77520000	77575000	77580000	17	1
chr10	37135000	37140000	chr10	37380000	37385000	10	2.82203e-05	0.00899102	37135000	37140000	37380000	37385000	10	1
chr10	19015000	19020000	chr10	19170000	19175000	14	1.74522e-07	0.000123211	19015000	19020000	19170000	19175000	14	1
chr10	121475000	121480000	chr10	121505000	121510000	14	1.24255e-08	1.23438e-05	121475000	121480000	121505000	121510000	14	1
chr10	121310000	121315000	chr10	121330000	121335000	9	7.94555e-06	0.00313817	121310000	121315000	121330000	121335000	9	1
chr10	128405000	128410000	chr10	128535000	128540000	11	3.20381e-05	0.00998945	128405000	128410000	128535000	128540000	11	1
chr10	128745000	128750000	chr10	128820000	128825000	16	3.58787e-08	3.09273e-05	128745000	128750000	128820000	128825000	16	1
chr10	93070000	93075000	chr10	93450000	93455000	10	1.52701e-05	0.00543014	93070000	93075000	93450000	93455000	10	1
chr10	59890000	59895000	chr10	60005000	60010000	14	2.22793e-08	2.0424e-05	59890000	59895000	60005000	60010000	14	1
chr10	128335000	128340000	chr10	128545000	128550000	11	4.72637e-06	0.00204538	128335000	128340000	128545000	128550000	11	1
chr10	127060000	127065000	chr10	127125000	127130000	11	2.21082e-05	0.00737858	127060000	127065000	127125000	127130000	11	1
chr10	80880000	80885000	chr10	80960000	80965000	12	6.03446e-07	0.000364588	80880000	80885000	80960000	80965000	12	1
chr10	122675000	122680000	chr10	122790000	122795000	19	2.20199e-12	5.08693e-09	122675000	122680000	122790000	122795000	19	1
chr10	79790000	79795000	chr10	79850000	79855000	13	1.1012e-05	0.00413084	79790000	79795000	79850000	79855000	13	1
chr10	128455000	128460000	chr10	128545000	128550000	18	1.33721e-09	1.72317e-06	128455000	128460000	128545000	128550000	18	1
chr10	37135000	37140000	chr10	37235000	37240000	17	1.90917e-08	1.79023e-05	37135000	37140000	37235000	37240000	17	1
chr10	80610000	80615000	chr10	80655000	80660000	20	1.93021e-07	0.000134309	80610000	80615000	80655000	80660000	20	1
chr10	80610000	80615000	chr10	80680000	80685000	15	1.71479e-08	1.63572e-05	80610000	80615000	80680000	80685000	15	1
chr10	80825000	80830000	chr10	80875000	80880000	16	1.5801e-07	0.000113107	80825000	80830000	80875000	80880000	16	1
chr10	37135000	37140000	chr10	37330000	37335000	18	6.53338e-12	1.38353e-08	37135000	37140000	37330000	37335000	18	1
chr10	81385000	81390000	chr10	81450000	81455000	9	2.3972e-05	0.00789896	81385000	81390000	81450000	81455000	9	1
chr10	93485000	93490000	chr10	93545000	93550000	10	2.4868e-05	0.00811841	93485000	93490000	93545000	93550000	10	1
chr10	80175000	80180000	chr10	80245000	80250000	17	1.38328e-07	0.000100778	80175000	80180000	80245000	80250000	17	1
chr10	79995000	80000000	chr10	80015000	80020000	13	2.61074e-05	0.00844277	79995000	80000000	80015000	80020000	13	1
chr10	93080000	93085000	chr10	93145000	93150000	18	6.80464e-08	5.48595e-05	93080000	93085000	93145000	93150000	18	1
chr10	80880000	80885000	chr10	80995000	81000000	14	1.17058e-07	8.72326e-05	80880000	80885000	80995000	81000000	14	1
chr10	40255000	40260000	chr10	40370000	40375000	13	8.50685e-06	0.00332165	40255000	40260000	40370000	40375000	13	1
chr10	93425000	93430000	chr10	93575000	93580000	15	1.30322e-07	9.56035e-05	93425000	93430000	93575000	93580000	15	1
chr10	91180000	91185000	chr10	91270000	91275000	17	1.06298e-09	1.40104e-06	91180000	91185000	91270000	91275000	17	1
chr10	40255000	40260000	chr10	40345000	40350000	13	1.08247e-06	0.000599809	40255000	40260000	40345000	40350000	13	1
chr10	91080000	91085000	chr10	91185000	91190000	10	2.84291e-05	0.00903489	91080000	91085000	91185000	91190000	10	1
chr10	82760000	82765000	chr10	82900000	82905000	14	3.42737e-07	0.000222869	82760000	82765000	82900000	82905000	14	1
chr10	128365000	128370000	chr10	128455000	128460000	17	1.46519e-09	1.85792e-06	128365000	128370000	128455000	128460000	17	1
chr10	39170000	39175000	chr10	39520000	39525000	24	2.77469e-19	2.00311e-15	39170000	39175000	39520000	39525000	24	1
chr10	4085000	4090000	chr10	4330000	4335000	13	2.05151e-08	1.90264e-05	4085000	4090000	4330000	4335000	13	1
chr10	122795000	122800000	chr10	122985000	122990000	11	1.30795e-05	0.00476861	122795000	122800000	122985000	122990000	11	1
chr10	37135000	37140000	chr10	37620000	37625000	10	3.80437e-06	0.00171046	37135000	37140000	37620000	37625000	10	1
chr10	67535000	67540000	chr10	67765000	67770000	9	2.6731e-05	0.00861154	67535000	67540000	67765000	67770000	9	1
chr10	127285000	127290000	chr10	127330000	127335000	17	2.2611e-07	0.000155377	127285000	127290000	127330000	127335000	17	1
chr10	21030000	21035000	chr10	21155000	21160000	17	1.12123e-08	1.12975e-05	21030000	21035000	21155000	21160000	17	1
chr10	79985000	79990000	chr10	80015000	80020000	15	8.93156e-07	0.000512801	79985000	79990000	80015000	80020000	15	1
chr10	80445000	80450000	chr10	80505000	80510000	16	1.40867e-09	1.80124e-06	80445000	80450000	80505000	80510000	16	1
chr10	94990000	94995000	chr10	95475000	95480000	15	5.33407e-12	1.15262e-08	94990000	94995000	95475000	95480000	15	1
chr10	93070000	93075000	chr10	93160000	93165000	26	5.68348e-12	1.21367e-08	93070000	93075000	93160000	93165000	26	1
chr10	117060000	117065000	chr10	117145000	117150000	14	1.68732e-08	1.61436e-05	117060000	117065000	117145000	117150000	14	1
chr10	81500000	81505000	chr10	81600000	81605000	16	6.12893e-09	6.63315e-06	81500000	81505000	81600000	81605000	16	1
chr10	60345000	60350000	chr10	60370000	60375000	20	1.20347e-07	8.92646e-05	60345000	60350000	60370000	60375000	20	1
chr10	80430000	80435000	chr10	80575000	80580000	12	2.90869e-06	0.00136828	80430000	80435000	80575000	80580000	12	1
chr10	80925000	80930000	chr10	80945000	80950000	12	1.34702e-05	0.00487884	80925000	80930000	80945000	80950000	12	1
chr10	85220000	85225000	chr10	85620000	85625000	9	1.237e-05	0.00456169	85220000	85225000	85620000	85625000	9	1
chr10	79880000	79885000	chr10	79925000	79930000	25	2.68436e-13	7.44696e-10	79880000	79885000	79925000	79930000	25	1
chr10	80000000	80005000	chr10	80140000	80145000	12	1.13128e-05	0.00422512	80000000	80005000	80140000	80145000	12	1
chr10	79925000	79930000	chr10	80160000	80165000	13	8.2469e-08	6.46016e-05	79925000	79930000	80160000	80165000	13	1
chr10	99165000	99170000	chr10	99615000	99620000	12	2.59843e-08	2.34817e-05	99165000	99170000	99615000	99620000	12	1
chr10	18950000	18955000	chr10	19015000	19020000	17	2.6472e-06	0.00126399	18950000	18955000	19015000	19020000	17	1
chr10	128365000	128370000	chr10	128545000	128550000	15	1.15882e-09	1.50703e-06	128365000	128370000	128545000	128550000	15	1
chr10	128335000	128340000	chr10	128455000	128460000	23	6.22986e-15	2.24237e-11	128335000	128340000	128455000	128460000	23	1
chr10	41505000	41510000	chr10	41690000	41695000	17	1.93862e-10	3.03347e-07	41505000	41510000	41690000	41695000	17	1
chr10	80925000	80930000	chr10	80955000	80960000	17	1.84895e-09	2.29419e-06	80925000	80930000	80955000	80960000	17	1
chr10	79745000	79750000	chr10	79765000	79770000	13	7.22828e-06	0.0029119	79745000	79750000	79765000	79770000	13	1
chr10	26370000	26375000	chr10	26490000	26495000	16	1.00932e-08	1.02594e-05	26370000	26375000	26490000	26495000	16	1
chr10	111505000	111510000	chr10	111635000	111640000	13	2.99886e-08	2.64788e-05	111505000	111510000	111635000	111640000	13	1
chr10	21185000	21190000	chr10	21250000	21255000	18	3.04446e-07	0.000200635	21185000	21190000	21250000	21255000	18	1
chr10	19185000	19190000	chr10	19690000	19695000	17	9.65336e-13	2.44331e-09	19185000	19190000	19690000	19695000	17	1
chr10	80375000	80380000	chr10	80400000	80405000	15	1.90736e-08	1.78986e-05	80375000	80380000	80400000	80405000	15	1
chr10	80370000	80375000	chr10	80505000	80510000	10	5.75771e-06	0.00240805	80370000	80375000	80505000	80510000	10	1
chr10	81500000	81505000	chr10	81525000	81530000	13	1.21227e-06	0.000661923	81500000	81505000	81525000	81530000	13	1
chr10	96615000	96620000	chr10	97310000	97315000	11	2.42366e-07	0.000164501	96615000	96620000	97310000	97315000	11	1
chr10	80925000	80930000	chr10	81175000	81180000	11	2.54579e-06	0.00122385	80925000	80930000	81175000	81180000	11	1
chr10	128405000	128410000	chr10	128455000	128460000	23	3.21275e-11	5.87348e-08	128405000	128410000	128455000	128460000	23	1
chr10	99180000	99185000	chr10	99260000	99265000	18	6.5201e-08	5.28337e-05	99180000	99185000	99260000	99265000	18	1
chr10	39170000	39175000	chr10	39485000	39490000	11	2.49896e-06	0.00120682	39170000	39175000	39485000	39490000	11	1
chr10	18450000	18455000	chr10	18545000	18550000	9	2.56012e-05	0.00831716	18450000	18455000	18545000	18550000	9	1
chr10	80575000	80580000	chr10	80605000	80610000	12	2.79948e-05	0.00892815	80575000	80580000	80605000	80610000	12	1
chr10	96370000	96375000	chr10	97310000	97315000	13	2.1047e-09	2.57878e-06	96370000	96375000	97310000	97315000	13	1
chr10	7880000	7885000	chr10	8195000	8200000	11	8.9988e-07	0.000515729	7880000	7885000	8195000	8200000	11	1
chr10	80925000	80930000	chr10	81165000	81170000	10	1.43344e-05	0.00512754	80925000	80930000	81165000	81170000	10	1
chr10	42030000	42035000	chr10	42275000	42280000	13	1.27425e-08	1.26093e-05	42030000	42035000	42275000	42280000	13	1
chr10	128515000	128520000	chr10	128535000	128540000	13	1.6299e-05	0.00574139	128515000	128520000	128535000	128540000	13	1
chr10	77515000	77520000	chr10	77565000	77570000	21	2.86393e-13	7.91057e-10	77515000	77520000	77565000	77570000	21	1
chr10	93425000	93430000	chr10	93470000	93475000	28	1.7573e-12	4.1348e-09	93425000	93430000	93470000	93475000	28	1
chr10	128490000	128495000	chr10	128545000	128550000	21	5.74615e-12	1.22499e-08	128490000	128495000	128545000	128550000	21	1
chr10	13965000	13970000	chr10	14085000	14090000	13	1.75808e-05	0.00611662	13965000	13970000	14085000	14090000	13	1
chr10	111505000	111510000	chr10	111575000	111580000	14	1.50626e-06	0.000784033	111505000	111510000	111575000	111580000	14	1
chr10	60145000	60150000	chr10	60245000	60250000	12	1.92876e-07	0.000134282	60145000	60150000	60245000	60250000	12	1
chr10	127060000	127065000	chr10	127165000	127170000	12	2.28432e-06	0.0011189	127060000	127065000	127165000	127170000	12	1
chr10	128375000	128380000	chr10	128405000	128410000	23	6.28964e-12	1.33414e-08	128375000	128380000	128405000	128410000	23	1
chr10	79905000	79910000	chr10	79925000	79930000	23	2.01614e-06	0.00100627	79905000	79910000	79925000	79930000	23	1
chr10	21790000	21795000	chr10	21995000	22000000	11	2.55444e-06	0.00122755	21790000	21795000	21995000	22000000	11	1
chr10	13965000	13970000	chr10	14015000	14020000	18	1.05428e-07	7.96873e-05	13965000	13970000	14015000	14020000	18	1
chr10	79925000	79930000	chr10	80115000	80120000	11	1.4426e-05	0.00515307	79925000	79930000	80115000	80120000	11	1
chr10	60370000	60375000	chr10	60390000	60395000	15	1.12499e-05	0.00420546	60370000	60375000	60390000	60395000	15	1
chr10	60345000	60350000	chr10	60390000	60395000	13	1.01504e-06	0.000569399	60345000	60350000	60390000	60395000	13	1
chr10	99105000	99110000	chr10	99590000	99595000	9	2.38768e-05	0.00787578	99105000	99110000	99590000	99595000	9	1
chr11	52275000	52280000	chr11	52335000	52340000	36	4.13397e-25	5.58782e-21	52250000	52285000	52335000	52350000	250	0.571429
chr11	52260000	52265000	chr11	52345000	52350000	17	7.08879e-10	9.85437e-07	52250000	52285000	52335000	52350000	250	0.571429
chr11	52315000	52320000	chr11	52335000	52340000	28	1.49666e-16	6.88998e-13	52310000	52320000	52330000	52350000	167	0.875
chr11	117310000	117315000	chr11	117355000	117360000	44	5.8553e-31	1.40371e-26	117290000	117320000	117355000	117360000	148	1
chr11	117295000	117300000	chr11	117355000	117360000	16	6.28455e-08	5.11534e-05	117290000	117320000	117355000	117360000	148	1
chr11	87720000	87725000	chr11	87755000	87760000	55	5.39759e-39	2.63773e-34	87720000	87740000	87750000	87765000	170	0.416667
chr11	87735000	87740000	chr11	87755000	87760000	34	2.32652e-17	1.22657e-13	87720000	87740000	87750000	87765000	170	0.416667
chr11	51855000	51860000	chr11	51965000	51970000	33	1.99589e-24	2.5401e-20	51850000	51865000	51955000	51970000	97	0.555556
chr11	96975000	96980000	chr11	97025000	97030000	33	1.37658e-22	1.4698e-18	96975000	96990000	97020000	97030000	124	0.833333
chr11	75530000	75535000	chr11	75570000	75575000	30	3.81613e-19	2.62092e-15	75525000	75535000	75555000	75575000	103	0.625
chr11	75530000	75535000	chr11	75555000	75560000	26	5.75741e-15	2.09007e-11	75525000	75535000	75555000	75575000	103	0.625
chr11	117240000	117245000	chr11	117310000	117315000	19	2.46851e-09	2.94779e-06	117235000	117245000	117300000	117320000	74	0.625
chr11	98455000	98460000	chr11	98495000	98500000	36	1.0075e-17	5.71476e-14	98455000	98460000	98485000	98505000	95	1
chr11	100980000	100985000	chr11	101065000	101070000	35	8.83367e-26	1.27545e-21	100980000	100985000	101050000	101070000	98	1
chr11	100980000	100985000	chr11	101050000	101055000	15	2.94435e-07	0.000194947	100980000	100985000	101050000	101070000	98	1
chr11	115365000	115370000	chr11	115470000	115475000	16	4.30484e-09	4.8106e-06	115350000	115370000	115470000	115475000	50	1
chr11	115350000	115355000	chr11	115470000	115475000	11	4.48553e-06	0.00196032	115350000	115370000	115470000	115475000	50	1
chr11	52275000	52280000	chr11	52310000	52315000	39	8.85662e-23	9.61801e-19	52275000	52290000	52310000	52320000	112	0.666667
chr11	95825000	95830000	chr11	95850000	95855000	77	2.70613e-61	1.14612e-55	95825000	95835000	95850000	95860000	197	1
chr11	117870000	117875000	chr11	118100000	118105000	43	9.31907e-41	5.63841e-36	117860000	117875000	118100000	118105000	67	1
chr11	98930000	98935000	chr11	98970000	98975000	14	3.47706e-08	3.01563e-05	98930000	98945000	98970000	98975000	44	1
chr11	11460000	11465000	chr11	11785000	11790000	22	2.51825e-18	1.54794e-14	11460000	11470000	11785000	11795000	43	0.75
chr11	117870000	117875000	chr11	118015000	118020000	17	2.01085e-09	2.47094e-06	117870000	117880000	118015000	118025000	43	0.75
chr11	101655000	101660000	chr11	101730000	101735000	68	4.40682e-46	3.73282e-41	101655000	101670000	101730000	101735000	118	1
chr11	60105000	60110000	chr11	60195000	60200000	18	3.54946e-10	5.24619e-07	60100000	60110000	60190000	60200000	44	0.75
chr11	98455000	98460000	chr11	98545000	98550000	57	3.52319e-52	5.59563e-47	98455000	98460000	98540000	98555000	103	1
chr11	109670000	109675000	chr11	109860000	109865000	15	3.07294e-10	4.60971e-07	109660000	109675000	109860000	109865000	41	1
chr11	58925000	58930000	chr11	58950000	58955000	26	1.01626e-12	2.56199e-09	58925000	58930000	58945000	58960000	74	1
chr11	115420000	115425000	chr11	115460000	115465000	21	4.51214e-11	7.91858e-08	115420000	115430000	115455000	115465000	53	0.75
chr11	52220000	52225000	chr11	52340000	52345000	27	6.43307e-16	2.74287e-12	52220000	52225000	52340000	52355000	55	1
chr11	89085000	89090000	chr11	89300000	89305000	18	1.27464e-11	2.52265e-08	89080000	89095000	89300000	89305000	45	1
chr11	117870000	117875000	chr11	117965000	117970000	26	2.21712e-17	1.17868e-13	117870000	117875000	117960000	117975000	49	1
chr11	52295000	52300000	chr11	52345000	52350000	37	2.3588e-24	2.96738e-20	52295000	52300000	52335000	52350000	84	1
chr11	5485000	5490000	chr11	5520000	5525000	25	5.67983e-15	2.06782e-11	5485000	5490000	5515000	5530000	55	1
chr11	79580000	79585000	chr11	79685000	79690000	18	1.69334e-12	4.01646e-09	79580000	79595000	79685000	79690000	43	1
chr11	117235000	117240000	chr11	117355000	117360000	42	1.43478e-36	5.69689e-32	117230000	117245000	117355000	117360000	75	1
chr11	11560000	11565000	chr11	11685000	11690000	14	1.38764e-06	0.0007331	11560000	11575000	11685000	11690000	40	1
chr11	117325000	117330000	chr11	117355000	117360000	22	3.62474e-11	6.55126e-08	117325000	117335000	117355000	117360000	40	1
chr11	73000000	73005000	chr11	73045000	73050000	15	2.08564e-06	0.00103474	73000000	73010000	73045000	73050000	30	1
chr11	101640000	101645000	chr11	101730000	101735000	19	8.18322e-08	6.43009e-05	101640000	101650000	101730000	101735000	36	1
chr11	73000000	73005000	chr11	73035000	73040000	28	1.10149e-16	5.22214e-13	73000000	73010000	73035000	73040000	52	1
chr11	102315000	102320000	chr11	102405000	102410000	26	5.6289e-18	3.3111e-14	102315000	102320000	102405000	102415000	41	1
chr11	52265000	52270000	chr11	52310000	52315000	22	1.36817e-11	2.69933e-08	52260000	52270000	52310000	52315000	35	1
chr11	52275000	52280000	chr11	52295000	52300000	49	5.33948e-29	1.04373e-24	52275000	52280000	52295000	52305000	69	1
chr11	32530000	32535000	chr11	32580000	32585000	13	2.75469e-06	0.00130892	32530000	32535000	32580000	32590000	24	1
chr11	11460000	11465000	chr11	11810000	11815000	10	3.9112e-06	0.00174675	11455000	11465000	11810000	11815000	20	1
chr11	117870000	117875000	chr11	117950000	117955000	25	7.1784e-16	3.04025e-12	117870000	117875000	117945000	117955000	42	1
chr11	100890000	100895000	chr11	100955000	100960000	35	2.81086e-24	3.43407e-20	100890000	100895000	100950000	100960000	54	1
chr11	11460000	11465000	chr11	11740000	11745000	11	5.37683e-06	0.00227496	11460000	11465000	11740000	11750000	21	1
chr11	11560000	11565000	chr11	11735000	11740000	11	1.61851e-05	0.0057076	11560000	11570000	11735000	11740000	22	1
chr11	119050000	119055000	chr11	119085000	119090000	26	2.42449e-14	7.98886e-11	119050000	119055000	119080000	119090000	43	1
chr11	117870000	117875000	chr11	118080000	118085000	15	2.37699e-09	2.8573e-06	117865000	117875000	118080000	118085000	25	1
chr11	106325000	106330000	chr11	106390000	106395000	23	4.98496e-15	1.83058e-11	106325000	106335000	106390000	106395000	33	1
chr11	11685000	11690000	chr11	11740000	11745000	27	1.41858e-13	4.09643e-10	11685000	11690000	11735000	11745000	42	1
chr11	70650000	70655000	chr11	70685000	70690000	16	1.2439e-06	0.000674555	70650000	70660000	70685000	70690000	30	1
chr11	3290000	3295000	chr11	3330000	3335000	22	1.82275e-12	4.26512e-09	3290000	3300000	3330000	3335000	36	1
chr11	96435000	96440000	chr11	96460000	96465000	24	4.74974e-09	5.28454e-06	96435000	96440000	96460000	96470000	44	1
chr11	4220000	4225000	chr11	4255000	4260000	12	1.83607e-05	0.00633652	4215000	4225000	4255000	4260000	26	1
chr11	54930000	54935000	chr11	54980000	54985000	32	2.52999e-19	1.83988e-15	54930000	54935000	54980000	54990000	47	1
chr11	87660000	87665000	chr11	87755000	87760000	17	3.37603e-09	3.89249e-06	87660000	87665000	87755000	87765000	30	1
chr11	97795000	97800000	chr11	97880000	97885000	23	2.35601e-15	9.2966e-12	97795000	97805000	97880000	97885000	38	1
chr11	48790000	48795000	chr11	48855000	48860000	26	4.64617e-12	1.01258e-08	48790000	48795000	48850000	48860000	40	1
chr11	103100000	103105000	chr11	103155000	103160000	29	2.10959e-16	9.57289e-13	103100000	103105000	103155000	103165000	48	1
chr11	53735000	53740000	chr11	53855000	53860000	15	3.55119e-09	4.07596e-06	53735000	53740000	53850000	53860000	30	1
chr11	88055000	88060000	chr11	88185000	88190000	15	8.1567e-08	6.41322e-05	88050000	88060000	88185000	88190000	27	1
chr11	5180000	5185000	chr11	5250000	5255000	24	7.851e-12	1.6353e-08	5180000	5185000	5250000	5260000	41	1
chr11	11460000	11465000	chr11	11685000	11690000	18	1.25153e-12	3.04631e-09	11460000	11465000	11680000	11690000	30	1
chr11	11560000	11565000	chr11	11715000	11720000	15	1.61362e-08	1.55439e-05	11560000	11570000	11715000	11720000	29	1
chr11	115405000	115410000	chr11	115470000	115475000	21	3.89539e-09	4.41124e-06	115405000	115415000	115470000	115475000	40	1
chr11	5115000	5120000	chr11	5180000	5185000	22	7.26443e-12	1.52311e-08	5115000	5120000	5175000	5185000	38	1
chr11	11460000	11465000	chr11	11565000	11570000	15	1.19996e-06	0.000655762	11460000	11465000	11560000	11570000	29	1
chr11	119090000	119095000	chr11	119190000	119195000	11	1.58919e-06	0.000821482	119090000	119095000	119185000	119195000	21	1
chr11	115450000	115455000	chr11	115470000	115475000	21	2.33926e-09	2.81727e-06	115445000	115455000	115470000	115475000	39	1
chr11	115420000	115425000	chr11	115470000	115475000	20	3.63622e-10	5.35977e-07	115420000	115430000	115470000	115475000	43	1
chr11	32000000	32005000	chr11	32160000	32165000	16	2.61111e-10	3.97798e-07	31995000	32005000	32160000	32165000	28	1
chr11	69880000	69885000	chr11	69920000	69925000	19	5.80084e-10	8.2135e-07	69875000	69885000	69920000	69925000	34	1
chr11	69875000	69880000	chr11	69930000	69935000	20	1.81588e-10	2.85901e-07	69875000	69885000	69930000	69935000	39	1
chr11	54700000	54705000	chr11	54860000	54865000	19	1.44283e-11	2.82906e-08	54700000	54710000	54860000	54865000	31	1
chr11	51820000	51825000	chr11	51855000	51860000	20	1.66629e-09	2.09206e-06	51815000	51825000	51855000	51860000	36	1
chr11	115160000	115165000	chr11	115180000	115185000	25	1.65266e-12	3.93967e-09	115160000	115165000	115180000	115185000	25	1
chr11	79590000	79595000	chr11	79625000	79630000	15	5.68346e-06	0.00238231	79590000	79595000	79625000	79630000	15	1
chr11	6465000	6470000	chr11	6625000	6630000	16	7.57229e-09	7.9778e-06	6465000	6470000	6625000	6630000	16	1
chr11	77980000	77985000	chr11	78175000	78180000	12	1.96556e-06	0.000983621	77980000	77985000	78175000	78180000	12	1
chr11	117175000	117180000	chr11	117355000	117360000	14	1.85739e-08	1.74683e-05	117175000	117180000	117355000	117360000	14	1
chr11	5180000	5185000	chr11	5215000	5220000	19	3.6258e-07	0.000234327	5180000	5185000	5215000	5220000	19	1
chr11	95255000	95260000	chr11	95520000	95525000	20	1.47197e-14	5.06847e-11	95255000	95260000	95520000	95525000	20	1
chr11	52295000	52300000	chr11	52315000	52320000	28	1.01867e-14	3.57542e-11	52295000	52300000	52315000	52320000	28	1
chr11	97900000	97905000	chr11	97985000	97990000	14	4.27583e-06	0.00188374	97900000	97905000	97985000	97990000	14	1
chr11	117950000	117955000	chr11	117990000	117995000	12	3.54624e-06	0.00161556	117950000	117955000	117990000	117995000	12	1
chr11	51855000	51860000	chr11	51980000	51985000	12	2.05955e-05	0.00696892	51855000	51860000	51980000	51985000	12	1
chr11	114520000	114525000	chr11	114635000	114640000	9	6.35038e-06	0.00262141	114520000	114525000	114635000	114640000	9	1
chr11	98435000	98440000	chr11	98455000	98460000	32	3.55359e-15	1.3478e-11	98435000	98440000	98455000	98460000	32	1
chr11	53735000	53740000	chr11	53760000	53765000	16	3.63993e-06	0.00165411	53735000	53740000	53760000	53765000	16	1
chr11	106275000	106280000	chr11	106325000	106330000	13	2.22412e-05	0.00741131	106275000	106280000	106325000	106330000	13	1
chr11	102315000	102320000	chr11	102430000	102435000	13	1.82243e-06	0.000922895	102315000	102320000	102430000	102435000	13	1
chr11	52240000	52245000	chr11	52345000	52350000	13	7.72644e-06	0.00307168	52240000	52245000	52345000	52350000	13	1
chr11	98340000	98345000	chr11	98595000	98600000	13	1.80175e-07	0.000126689	98340000	98345000	98595000	98600000	13	1
chr11	5115000	5120000	chr11	5295000	5300000	12	4.8942e-06	0.00210582	5115000	5120000	5295000	5300000	12	1
chr11	51880000	51885000	chr11	51960000	51965000	17	4.1927e-08	3.54436e-05	51880000	51885000	51960000	51965000	17	1
chr11	116315000	116320000	chr11	116445000	116450000	14	1.82821e-08	1.72449e-05	116315000	116320000	116445000	116450000	14	1
chr11	120720000	120725000	chr11	120775000	120780000	11	2.18903e-05	0.00731932	120720000	120725000	120775000	120780000	11	1
chr11	5485000	5490000	chr11	5625000	5630000	21	2.97221e-16	1.33443e-12	5485000	5490000	5625000	5630000	21	1
chr11	115160000	115165000	chr11	115265000	115270000	16	1.17678e-08	1.17547e-05	115160000	115165000	115265000	115270000	16	1
chr11	117265000	117270000	chr11	117355000	117360000	17	6.56714e-10	9.19966e-07	117265000	117270000	117355000	117360000	17	1
chr11	52265000	52270000	chr11	52295000	52300000	28	8.5655e-16	3.6037e-12	52265000	52270000	52295000	52300000	28	1
chr11	115080000	115085000	chr11	115155000	115160000	14	5.00811e-06	0.00214539	115080000	115085000	115155000	115160000	14	1
chr11	21090000	21095000	chr11	21170000	21175000	19	6.99882e-10	9.77207e-07	21090000	21095000	21170000	21175000	19	1
chr11	51965000	51970000	chr11	52000000	52005000	19	7.24725e-09	7.67352e-06	51965000	51970000	52000000	52005000	19	1
chr11	116885000	116890000	chr11	116915000	116920000	13	1.94126e-06	0.000972607	116885000	116890000	116915000	116920000	13	1
chr11	32010000	32015000	chr11	32160000	32165000	11	2.94599e-05	0.00931357	32010000	32015000	32160000	32165000	11	1
chr11	115415000	115420000	chr11	115480000	115485000	16	3.35698e-06	0.00154373	115415000	115420000	115480000	115485000	16	1
chr11	34005000	34010000	chr11	34075000	34080000	17	1.53014e-07	0.000110027	34005000	34010000	34075000	34080000	17	1
chr11	46310000	46315000	chr11	46385000	46390000	14	3.06138e-05	0.00962569	46310000	46315000	46385000	46390000	14	1
chr11	69255000	69260000	chr11	69385000	69390000	12	5.72824e-06	0.00239651	69255000	69260000	69385000	69390000	12	1
chr11	117870000	117875000	chr11	117910000	117915000	21	1.59451e-10	2.52929e-07	117870000	117875000	117910000	117915000	21	1
chr11	95040000	95045000	chr11	95105000	95110000	10	2.75176e-05	0.00881134	95040000	95045000	95105000	95110000	10	1
chr11	53735000	53740000	chr11	53870000	53875000	17	5.09557e-11	8.88113e-08	53735000	53740000	53870000	53875000	17	1
chr11	100620000	100625000	chr11	100695000	100700000	12	1.51781e-05	0.00540045	100620000	100625000	100695000	100700000	12	1
chr11	60230000	60235000	chr11	60250000	60255000	19	6.74524e-07	0.000403692	60230000	60235000	60250000	60255000	19	1
chr11	115200000	115205000	chr11	115265000	115270000	15	2.30822e-09	2.78954e-06	115200000	115205000	115265000	115270000	15	1
chr11	114205000	114210000	chr11	114280000	114285000	13	3.91991e-06	0.00174941	114205000	114210000	114280000	114285000	13	1
chr11	32180000	32185000	chr11	32225000	32230000	10	2.89366e-05	0.00917555	32180000	32185000	32225000	32230000	10	1
chr11	96860000	96865000	chr11	96960000	96965000	12	1.84327e-06	0.000931966	96860000	96865000	96960000	96965000	12	1
chr11	98340000	98345000	chr11	98435000	98440000	22	1.56009e-13	4.49483e-10	98340000	98345000	98435000	98440000	22	1
chr11	115935000	115940000	chr11	115995000	116000000	18	5.1458e-09	5.68042e-06	115935000	115940000	115995000	116000000	18	1
chr11	52230000	52235000	chr11	52275000	52280000	16	3.54933e-07	0.00022997	52230000	52235000	52275000	52280000	16	1
chr11	117910000	117915000	chr11	117945000	117950000	13	1.02482e-06	0.000573872	117910000	117915000	117945000	117950000	13	1
chr11	100580000	100585000	chr11	100620000	100625000	14	9.93013e-06	0.00377869	100580000	100585000	100620000	100625000	14	1
chr11	51615000	51620000	chr11	51640000	51645000	13	9.48565e-06	0.00363788	51615000	51620000	51640000	51645000	13	1
chr11	3265000	3270000	chr11	3345000	3350000	11	1.92773e-05	0.00658602	3265000	3270000	3345000	3350000	11	1
chr11	116030000	116035000	chr11	116085000	116090000	14	1.15197e-06	0.000632801	116030000	116035000	116085000	116090000	14	1
chr11	117265000	117270000	chr11	117300000	117305000	17	3.69165e-09	4.21432e-06	117265000	117270000	117300000	117305000	17	1
chr11	102295000	102300000	chr11	102315000	102320000	19	1.49508e-07	0.000107749	102295000	102300000	102315000	102320000	19	1
chr11	115490000	115495000	chr11	115510000	115515000	18	1.10202e-07	8.28032e-05	115490000	115495000	115510000	115515000	18	1
chr11	51935000	51940000	chr11	51965000	51970000	29	1.04927e-12	2.63475e-09	51935000	51940000	51965000	51970000	29	1
chr11	78090000	78095000	chr11	78175000	78180000	11	1.01736e-05	0.0038506	78090000	78095000	78175000	78180000	11	1
chr11	118080000	118085000	chr11	118100000	118105000	48	4.59241e-29	9.26196e-25	118080000	118085000	118100000	118105000	48	1
chr11	58865000	58870000	chr11	58925000	58930000	17	4.48774e-08	3.76621e-05	58865000	58870000	58925000	58930000	17	1
chr11	5495000	5500000	chr11	5520000	5525000	11	1.51437e-05	0.00538974	5495000	5500000	5520000	5525000	11	1
chr11	31945000	31950000	chr11	32160000	32165000	13	1.76159e-07	0.00012414	31945000	31950000	32160000	32165000	13	1
chr11	31995000	32000000	chr11	32140000	32145000	13	7.61873e-07	0.000447537	31995000	32000000	32140000	32145000	13	1
chr11	4255000	4260000	chr11	4420000	4425000	17	1.80384e-10	2.84358e-07	4255000	4260000	4420000	4425000	17	1
chr11	117705000	117710000	chr11	117780000	117785000	15	5.60359e-06	0.00235756	117705000	117710000	117780000	117785000	15	1
chr11	79030000	79035000	chr11	79210000	79215000	9	2.71002e-05	0.00869961	79030000	79035000	79210000	79215000	9	1
chr11	20740000	20745000	chr11	21175000	21180000	10	5.67576e-06	0.00238034	20740000	20745000	21175000	21180000	10	1
chr11	89060000	89065000	chr11	89080000	89085000	19	5.70119e-06	0.00238755	89060000	89065000	89080000	89085000	19	1
chr11	115720000	115725000	chr11	115810000	115815000	10	1.27059e-05	0.00465914	115720000	115725000	115810000	115815000	10	1
chr11	117080000	117085000	chr11	117175000	117180000	16	5.33749e-10	7.61991e-07	117080000	117085000	117175000	117180000	16	1
chr11	117310000	117315000	chr11	117345000	117350000	16	2.26915e-06	0.00111189	117310000	117315000	117345000	117350000	16	1
chr11	107385000	107390000	chr11	107465000	107470000	18	8.62619e-09	8.9541e-06	107385000	107390000	107465000	107470000	18	1
chr11	54800000	54805000	chr11	54860000	54865000	17	4.00683e-07	0.000254806	54800000	54805000	54860000	54865000	17	1
chr11	53760000	53765000	chr11	53840000	53845000	17	9.35485e-09	9.60883e-06	53760000	53765000	53840000	53845000	17	1
chr11	62455000	62460000	chr11	62575000	62580000	13	3.88114e-07	0.000248179	62455000	62460000	62575000	62580000	13	1
chr11	98920000	98925000	chr11	98965000	98970000	13	8.68269e-06	0.00337166	98920000	98925000	98965000	98970000	13	1
chr11	70430000	70435000	chr11	70505000	70510000	24	1.22323e-12	2.99567e-09	70430000	70435000	70505000	70510000	24	1
chr11	117950000	117955000	chr11	118100000	118105000	11	3.17687e-05	0.00992351	117950000	117955000	118100000	118105000	11	1
chr11	96435000	96440000	chr11	96485000	96490000	18	1.99536e-08	1.85463e-05	96435000	96440000	96485000	96490000	18	1
chr11	115365000	115370000	chr11	115480000	115485000	20	4.19391e-10	6.083e-07	115365000	115370000	115480000	115485000	20	1
chr11	115480000	115485000	chr11	115610000	115615000	20	6.50406e-09	7.00334e-06	115480000	115485000	115610000	115615000	20	1
chr11	75530000	75535000	chr11	75630000	75635000	12	1.9141e-05	0.0065518	75530000	75535000	75630000	75635000	12	1
chr11	115160000	115165000	chr11	115275000	115280000	14	2.98848e-06	0.00139908	115160000	115165000	115275000	115280000	14	1
chr11	60250000	60255000	chr11	60275000	60280000	14	2.84995e-05	0.00905273	60250000	60255000	60275000	60280000	14	1
chr11	52350000	52355000	chr11	52370000	52375000	17	3.17719e-05	0.00992351	52350000	52355000	52370000	52375000	17	1
chr11	117235000	117240000	chr11	117330000	117335000	12	3.53157e-06	0.00160945	117235000	117240000	117330000	117335000	12	1
chr11	4255000	4260000	chr11	4450000	4455000	17	5.81962e-13	1.53091e-09	4255000	4260000	4450000	4455000	17	1
chr11	69845000	69850000	chr11	69880000	69885000	14	1.46212e-06	0.000765134	69845000	69850000	69880000	69885000	14	1
chr11	5405000	5410000	chr11	5445000	5450000	14	3.50551e-07	0.000227479	5405000	5410000	5445000	5450000	14	1
chr11	77760000	77765000	chr11	77790000	77795000	17	1.0354e-09	1.37037e-06	77760000	77765000	77790000	77795000	17	1
chr11	52220000	52225000	chr11	52310000	52315000	17	6.80026e-09	7.26075e-06	52220000	52225000	52310000	52315000	17	1
chr11	69260000	69265000	chr11	69410000	69415000	13	6.86184e-07	0.000408554	69260000	69265000	69410000	69415000	13	1
chr11	114205000	114210000	chr11	114250000	114255000	12	9.3002e-06	0.00357539	114205000	114210000	114250000	114255000	12	1
chr11	97945000	97950000	chr11	97985000	97990000	11	2.38085e-05	0.00785675	97945000	97950000	97985000	97990000	11	1
chr11	116085000	116090000	chr11	116220000	116225000	12	1.53117e-06	0.000795305	116085000	116090000	116220000	116225000	12	1
chr11	69730000	69735000	chr11	69875000	69880000	13	9.89184e-07	0.000557357	69730000	69735000	69875000	69880000	13	1
chr11	97825000	97830000	chr11	97880000	97885000	12	2.04319e-05	0.00692464	97825000	97830000	97880000	97885000	12	1
chr11	69040000	69045000	chr11	69120000	69125000	18	1.72482e-08	1.64166e-05	69040000	69045000	69120000	69125000	18	1
chr11	97880000	97885000	chr11	97985000	97990000	14	9.68975e-07	0.000548891	97880000	97885000	97985000	97990000	14	1
chr11	54995000	55000000	chr11	55045000	55050000	16	1.02195e-09	1.35399e-06	54995000	55000000	55045000	55050000	16	1
chr11	69095000	69100000	chr11	69120000	69125000	16	7.42547e-08	5.91516e-05	69095000	69100000	69120000	69125000	16	1
chr11	115480000	115485000	chr11	115510000	115515000	27	1.62913e-09	2.04945e-06	115480000	115485000	115510000	115515000	27	1
chr11	69765000	69770000	chr11	69875000	69880000	12	3.01079e-06	0.00140849	69765000	69770000	69875000	69880000	12	1
chr11	95380000	95385000	chr11	95520000	95525000	13	2.12141e-07	0.00014665	95380000	95385000	95520000	95525000	13	1
chr11	54765000	54770000	chr11	54860000	54865000	14	1.45855e-06	0.000763579	54765000	54770000	54860000	54865000	14	1
chr11	50100000	50105000	chr11	50130000	50135000	15	1.38886e-05	0.00499764	50100000	50105000	50130000	50135000	15	1
chr11	11505000	11510000	chr11	11785000	11790000	12	3.05449e-07	0.000201192	11505000	11510000	11785000	11790000	12	1
chr11	50110000	50115000	chr11	50130000	50135000	19	1.61227e-08	1.55427e-05	50110000	50115000	50130000	50135000	19	1
chr11	79625000	79630000	chr11	79670000	79675000	13	9.09557e-07	0.000519635	79625000	79630000	79670000	79675000	13	1
chr11	116885000	116890000	chr11	117015000	117020000	12	4.39582e-07	0.000275951	116885000	116890000	117015000	117020000	12	1
chr11	100760000	100765000	chr11	100850000	100855000	11	5.88325e-06	0.00245168	100760000	100765000	100850000	100855000	11	1
chr11	119050000	119055000	chr11	119190000	119195000	10	1.67527e-05	0.0058784	119050000	119055000	119190000	119195000	10	1
chr11	109620000	109625000	chr11	109860000	109865000	11	8.26122e-06	0.00324068	109620000	109625000	109860000	109865000	11	1
chr11	120185000	120190000	chr11	120305000	120310000	11	4.86538e-06	0.00209484	120185000	120190000	120305000	120310000	11	1
chr11	19920000	19925000	chr11	20030000	20035000	12	2.7386e-05	0.00878249	19920000	19925000	20030000	20035000	12	1
chr11	113700000	113705000	chr11	113810000	113815000	18	1.14337e-10	1.88296e-07	113700000	113705000	113810000	113815000	18	1
chr11	3290000	3295000	chr11	3310000	3315000	31	1.96573e-14	6.69603e-11	3290000	3295000	3310000	3315000	31	1
chr11	79625000	79630000	chr11	79685000	79690000	15	1.82484e-08	1.7226e-05	79625000	79630000	79685000	79690000	15	1
chr11	53300000	53305000	chr11	53350000	53355000	20	5.46868e-12	1.1757e-08	53300000	53305000	53350000	53355000	20	1
chr11	98455000	98460000	chr11	98475000	98480000	23	1.17838e-06	0.000645637	98455000	98460000	98475000	98480000	23	1
chr11	101080000	101085000	chr11	101170000	101175000	15	1.83198e-06	0.000926625	101080000	101085000	101170000	101175000	15	1
chr11	51820000	51825000	chr11	51965000	51970000	12	2.34287e-06	0.00114361	51820000	51825000	51965000	51970000	12	1
chr11	3265000	3270000	chr11	3330000	3335000	14	1.79905e-07	0.00012664	3265000	3270000	3330000	3335000	14	1
chr11	11460000	11465000	chr11	11725000	11730000	10	2.07661e-05	0.00700984	11460000	11465000	11725000	11730000	10	1
chr11	98370000	98375000	chr11	98550000	98555000	12	3.17889e-07	0.000207984	98370000	98375000	98550000	98555000	12	1
chr11	98435000	98440000	chr11	98595000	98600000	13	1.73153e-06	0.000884268	98435000	98440000	98595000	98600000	13	1
chr11	118315000	118320000	chr11	118355000	118360000	11	2.4737e-06	0.00119598	118315000	118320000	118355000	118360000	11	1
chr11	53755000	53760000	chr11	53870000	53875000	15	1.72618e-08	1.64166e-05	53755000	53760000	53870000	53875000	15	1
chr11	19830000	19835000	chr11	20030000	20035000	10	2.91878e-05	0.00924366	19830000	19835000	20030000	20035000	10	1
chr11	11715000	11720000	chr11	11735000	11740000	19	2.97235e-10	4.47467e-07	11715000	11720000	11735000	11740000	19	1
chr11	78015000	78020000	chr11	78175000	78180000	12	2.2608e-05	0.0075099	78015000	78020000	78175000	78180000	12	1
chr11	76250000	76255000	chr11	76395000	76400000	10	4.71109e-06	0.00204016	76250000	76255000	76395000	76400000	10	1
chr11	98455000	98460000	chr11	98585000	98590000	14	2.01654e-06	0.00100627	98455000	98460000	98585000	98590000	14	1
chr11	51855000	51860000	chr11	52000000	52005000	14	8.69787e-08	6.75925e-05	51855000	51860000	52000000	52005000	14	1
chr11	117300000	117305000	chr11	117330000	117335000	17	4.86912e-08	4.06747e-05	117300000	117305000	117330000	117335000	17	1
chr11	75780000	75785000	chr11	76165000	76170000	9	1.30319e-05	0.00475672	75780000	75785000	76165000	76170000	9	1
chr11	106645000	106650000	chr11	106740000	106745000	12	2.46103e-05	0.0080529	106645000	106650000	106740000	106745000	12	1
chr11	32450000	32455000	chr11	32585000	32590000	10	1.33371e-05	0.00483615	32450000	32455000	32585000	32590000	10	1
chr11	96860000	96865000	chr11	96915000	96920000	13	1.25814e-05	0.00462551	96860000	96865000	96915000	96920000	13	1
chr11	117780000	117785000	chr11	117810000	117815000	13	1.31217e-05	0.00477988	117780000	117785000	117810000	117815000	13	1
chr11	101625000	101630000	chr11	101730000	101735000	21	6.76277e-10	9.46328e-07	101625000	101630000	101730000	101735000	21	1
chr11	44610000	44615000	chr11	45005000	45010000	11	1.04318e-07	7.90367e-05	44610000	44615000	45005000	45010000	11	1
chr11	119030000	119035000	chr11	119190000	119195000	9	1.64686e-05	0.00578829	119030000	119035000	119190000	119195000	9	1
chr11	106160000	106165000	chr11	106275000	106280000	11	1.39889e-05	0.00502659	106160000	106165000	106275000	106280000	11	1
chr11	87660000	87665000	chr11	87720000	87725000	15	2.7458e-07	0.00018333	87660000	87665000	87720000	87725000	15	1
chr11	3310000	3315000	chr11	3330000	3335000	25	2.9827e-09	3.47048e-06	3310000	3315000	3330000	3335000	25	1
chr11	106645000	106650000	chr11	106775000	106780000	10	1.17128e-05	0.0043566	106645000	106650000	106775000	106780000	10	1
chr11	109330000	109335000	chr11	109440000	109445000	15	2.69018e-09	3.18258e-06	109330000	109335000	109440000	109445000	15	1
chr11	94235000	94240000	chr11	94275000	94280000	10	2.6154e-05	0.00845138	94235000	94240000	94275000	94280000	10	1
chr11	11810000	11815000	chr11	11975000	11980000	10	1.89466e-05	0.00649749	11810000	11815000	11975000	11980000	10	1
chr11	97795000	97800000	chr11	97825000	97830000	13	2.83815e-06	0.00134106	97795000	97800000	97825000	97830000	13	1
chr11	51855000	51860000	chr11	51880000	51885000	16	9.41551e-07	0.000534787	51855000	51860000	51880000	51885000	16	1
chr11	95675000	95680000	chr11	95750000	95755000	9	1.2626e-05	0.00463518	95675000	95680000	95750000	95755000	9	1
chr11	51605000	51610000	chr11	51685000	51690000	12	2.61303e-06	0.00124955	51605000	51610000	51685000	51690000	12	1
chr11	120720000	120725000	chr11	120800000	120805000	12	1.42501e-06	0.000748796	120720000	120725000	120800000	120805000	12	1
chr11	109650000	109655000	chr11	109860000	109865000	13	1.51465e-08	1.46593e-05	109650000	109655000	109860000	109865000	13	1
chr11	77735000	77740000	chr11	77980000	77985000	10	5.70962e-06	0.00238951	77735000	77740000	77980000	77985000	10	1
chr11	115470000	115475000	chr11	115610000	115615000	13	4.11661e-06	0.00182057	115470000	115475000	115610000	115615000	13	1
chr11	78835000	78840000	chr11	78955000	78960000	19	3.4468e-13	9.43845e-10	78835000	78840000	78955000	78960000	19	1
chr11	115610000	115615000	chr11	115855000	115860000	12	8.53711e-07	0.000492826	115610000	115615000	115855000	115860000	12	1
chr11	6525000	6530000	chr11	6545000	6550000	12	6.0644e-06	0.00251817	6525000	6530000	6545000	6550000	12	1
chr11	106415000	106420000	chr11	106490000	106495000	13	3.49549e-08	3.02747e-05	106415000	106420000	106490000	106495000	13	1
chr11	32140000	32145000	chr11	32160000	32165000	14	1.44218e-05	0.00515299	32140000	32145000	32160000	32165000	14	1
chr11	51895000	51900000	chr11	51965000	51970000	16	3.13656e-06	0.00145767	51895000	51900000	51965000	51970000	16	1
chr11	107865000	107870000	chr11	107990000	107995000	10	7.94231e-07	0.000463119	107865000	107870000	107990000	107995000	10	1
chr11	60195000	60200000	chr11	60350000	60355000	10	1.43154e-05	0.0051222	60195000	60200000	60350000	60355000	10	1
chr11	78155000	78160000	chr11	78175000	78180000	38	9.60365e-21	8.47377e-17	78155000	78160000	78175000	78180000	38	1
chr11	3290000	3295000	chr11	3345000	3350000	14	1.30525e-06	0.000699166	3290000	3295000	3345000	3350000	14	1
chr11	99035000	99040000	chr11	99145000	99150000	10	2.50537e-05	0.00816989	99035000	99040000	99145000	99150000	10	1
chr11	60195000	60200000	chr11	60220000	60225000	15	3.30114e-06	0.00152301	60195000	60200000	60220000	60225000	15	1
[truncated: 1,066 more rows]

## Sheet: CTCF_loop_classification
			CTCF vs WT H3K27ac loops			CTCF vs Satb1 cKO H3K27ac loops			Genes and differentially expressed genes in CTCF loop anchors
[truncated: 11 more rows]

[truncated: 4 more sheets: H3K27ac_WT_5kbp_loops, H3K27ac_WT_loop_classification, H3K27ac_SKO_5kbp_loops, H3K27ac_SKO_loop_classification]
