# Supplementary material for: The 3D enhancer network of the developing T cell genome is shaped by SATB1
Source: Nat Commun. 2022 Nov 14;13:6954. doi: 10.1038/s41467-022-34345-y (PMC9663569; doi:10.1038/s41467-022-34345-y)
Supplement: Supplementary file 9 — Supplementary Data 6 [file 41467_2022_34345_MOESM9_ESM.xlsx]

## Sheet: satb1_binding_peaks
chrom	start	end	peak_name	-10log10qvalue	.	fold_change	-log10pvalue	-log10qvalue	relative_summit_position_to_start
chr1	3370744	3370968	out_macs2_peak_2	46	.	2.7337	8.6063	4.69195	167
chr1	4259639	4259868	out_macs2_peak_5	41	.	2.60353	7.67452	4.11192	143
chr1	4493243	4493440	out_macs2_peak_6	54	.	2.73218	9.75143	5.47947	77
chr1	4697078	4697248	out_macs2_peak_9	43	.	2.66861	8.13532	4.39699	64
chr1	5588768	5588924	out_macs2_peak_6	42	.	2.5817	8.32009	4.21006	32
chr1	6282609	6282793	out_macs2_peak_16	50	.	2.79879	9.08722	5.00271	60
chr1	7309301	7309488	out_macs2_peak_18	68	.	3.12423	11.6339	6.83328	112
chr1	7433510	7433699	out_macs2_peak_19	56	.	2.92897	10.0781	5.6766	103
chr1	7574334	7574504	out_macs2_peak_21	46	.	2.7337	8.6063	4.69195	85
chr1	9545616	9545873	out_macs2_peak_23	50	.	2.79879	9.08722	5.00271	59
chr1	9616292	9616462	out_macs2_peak_24	43	.	2.6092	8.0058	4.38724	128
chr1	9724591	9724743	out_macs2_peak_8	42	.	2.5817	8.32009	4.21006	38
chr1	9748260	9748556	out_macs2_peak_26	46	.	2.7337	8.6063	4.69195	112
chr1	9776058	9776217	out_macs2_peak_9	48	.	2.69644	9.23318	4.83336	113
chr1	9808692	9808855	out_macs2_peak_27	43	.	2.66861	8.13532	4.39699	50
chr1	9841110	9841345	out_macs2_peak_28	41	.	2.60353	7.67452	4.11192	64
chr1	9847828	9847989	out_macs2_peak_30	41	.	2.54414	7.68768	4.12207	75
chr1	10024406	10024603	out_macs2_peak_31	68	.	3.12423	11.6339	6.83328	108
chr1	10176082	10176264	out_macs2_peak_32	46	.	2.7337	8.6063	4.69195	110
chr1	10239554	10239835	out_macs2_peak_33	43	.	2.66861	8.13532	4.39699	90
chr1	10345493	10345647	out_macs2_peak_34	43	.	2.66861	8.13532	4.39699	105
chr1	10764047	10764242	out_macs2_peak_35	41	.	2.60353	7.67452	4.11192	63
chr1	11817227	11817414	out_macs2_peak_39	43	.	2.66861	8.13532	4.39699	92
chr1	12524418	12524608	out_macs2_peak_40	43	.	2.66861	8.13532	4.39699	69
chr1	12657477	12657781	out_macs2_peak_41	86	.	3.38458	13.8306	8.67927	182
chr1	12657530	12657860	out_macs2_peak_10	96	.	3.32753	14.8585	9.62807	109
chr1	12930758	12930918	out_macs2_peak_42	50	.	2.79879	9.08722	5.00271	71
chr1	12992726	12992909	out_macs2_peak_43	53	.	2.86388	9.57788	5.33148	85
chr1	13051105	13051385	out_macs2_peak_45	60	.	2.99405	10.5876	6.04178	205
chr1	13119503	13119693	out_macs2_peak_48	64	.	3.05914	11.1063	6.42679	105
chr1	13120024	13120264	out_macs2_peak_49	56	.	2.92897	10.0781	5.6766	86
chr1	13126902	13127188	out_macs2_peak_50	53	.	2.86388	9.57788	5.33148	68
chr1	13133661	13133856	out_macs2_peak_51	43	.	2.66384	8.11278	4.39699	105
chr1	13255910	13256083	out_macs2_peak_53	60	.	2.99405	10.5876	6.04178	95
chr1	13288318	13288536	out_macs2_peak_54	50	.	2.79879	9.08722	5.00271	112
chr1	13292324	13292536	out_macs2_peak_55	64	.	3.05914	11.1063	6.42679	107
chr1	13365100	13365324	out_macs2_peak_56	38	.	2.53844	7.22412	3.8353	79
chr1	13378819	13378971	out_macs2_peak_12	39	.	2.52433	7.87737	3.92945	48
chr1	13561112	13561281	out_macs2_peak_60	43	.	2.66861	8.13532	4.39699	62
chr1	13616775	13616980	out_macs2_peak_62	43	.	2.66861	8.13532	4.39699	123
chr1	13740221	13740388	out_macs2_peak_64	60	.	2.99405	10.5876	6.04178	69
chr1	13740758	13740917	out_macs2_peak_13	51	.	2.75382	9.70319	5.17991	79
chr1	13823450	13823680	out_macs2_peak_65	43	.	2.66861	8.13532	4.39699	143
chr1	14058849	14058997	out_macs2_peak_66	53	.	2.86388	9.57788	5.33148	62
chr1	14660293	14660451	out_macs2_peak_67	43	.	2.66861	8.13532	4.39699	75
chr1	15255971	15256218	out_macs2_peak_70	43	.	2.66861	8.13532	4.39699	63
chr1	15520527	15520712	out_macs2_peak_72	43	.	2.66861	8.13532	4.39699	61
chr1	15805674	15805976	out_macs2_peak_75	64	.	3.05914	11.1063	6.42679	215
chr1	15805785	15805956	out_macs2_peak_15	45	.	2.63907	8.77209	4.50988	95
chr1	16213033	16213220	out_macs2_peak_79	43	.	2.62869	7.94619	4.33782	79
chr1	16223167	16223314	out_macs2_peak_80	46	.	2.7337	8.6063	4.69195	50
chr1	16231462	16231658	out_macs2_peak_17	55	.	2.81119	10.1819	5.55148	50
chr1	16258442	16258621	out_macs2_peak_81	46	.	2.7337	8.6063	4.69195	108
chr1	16415470	16415668	out_macs2_peak_83	41	.	2.60353	7.67452	4.11192	82
chr1	16448001	16448198	out_macs2_peak_18	45	.	2.63907	8.77209	4.50988	109
chr1	16647031	16647189	out_macs2_peak_84	38	.	2.53844	7.22412	3.8353	32
chr1	16688468	16688712	out_macs2_peak_86	47	.	2.72609	8.73407	4.79817	106
chr1	16688985	16689157	out_macs2_peak_87	40	.	2.55735	7.4583	4.03007	95
chr1	17018273	17018429	out_macs2_peak_89	38	.	2.53844	7.22412	3.8353	92
chr1	17062821	17063129	out_macs2_peak_21	63	.	2.92593	11.165	6.36232	108
chr1	17062823	17063120	out_macs2_peak_90	50	.	2.79879	9.08722	5.00271	112
chr1	17401733	17401895	out_macs2_peak_91	38	.	2.53844	7.22412	3.8353	25
chr1	17441090	17441256	out_macs2_peak_92	38	.	2.53844	7.22412	3.8353	106
chr1	18365708	18365873	out_macs2_peak_93	38	.	2.53844	7.22412	3.8353	114
chr1	20821917	20822186	out_macs2_peak_94	39	.	2.54301	7.39087	3.97385	125
chr1	20980582	20980800	out_macs2_peak_95	60	.	2.99405	10.5876	6.04178	125
chr1	21070272	21070427	out_macs2_peak_96	38	.	2.53844	7.22412	3.8353	22
chr1	21218809	21218979	out_macs2_peak_98	43	.	2.66861	8.13532	4.39699	96
chr1	21272227	21272393	out_macs2_peak_99	50	.	2.79879	9.08722	5.00271	59
chr1	21408858	21409035	out_macs2_peak_100	41	.	2.59639	7.64121	4.11192	123
chr1	22509083	22509231	out_macs2_peak_102	41	.	2.60353	7.67452	4.11192	37
chr1	23211238	23211426	out_macs2_peak_103	38	.	2.53844	7.22412	3.8353	102
chr1	23594612	23594759	out_macs2_peak_105	38	.	2.53844	7.22412	3.8353	88
chr1	23632663	23632816	out_macs2_peak_106	38	.	2.53844	7.22412	3.8353	61
chr1	24010120	24010267	out_macs2_peak_27	51	.	2.75382	9.70319	5.17991	68
chr1	26687069	26687965	out_macs2_peak_110	229	.	4.27897	29.0066	22.917	542
chr1	26687134	26687967	out_macs2_peak_29	254	.	4.40865	31.4992	25.426	477
chr1	26688054	26688338	out_macs2_peak_30	81	.	2.95976	13.2174	8.16953	225
chr1	26688110	26688333	out_macs2_peak_111	65	.	2.7949	11.2877	6.58756	124
chr1	29184734	29184881	out_macs2_peak_112	41	.	2.60353	7.67452	4.11192	75
chr1	29989803	29990010	out_macs2_peak_114	46	.	2.7337	8.6063	4.69195	87
chr1	30429111	30429274	out_macs2_peak_115	50	.	2.79879	9.08722	5.00271	80
chr1	31204023	31204272	out_macs2_peak_120	46	.	2.7337	8.6063	4.69195	146
chr1	31446963	31447231	out_macs2_peak_121	56	.	2.92897	10.0781	5.6766	68
chr1	32172587	32172919	out_macs2_peak_122	46	.	2.7337	8.6063	4.69195	199
chr1	33067715	33067917	out_macs2_peak_123	68	.	3.12423	11.6339	6.83328	78
chr1	33446069	33446233	out_macs2_peak_124	41	.	2.60353	7.67452	4.11192	60
chr1	33469397	33469557	out_macs2_peak_33	63	.	2.92593	11.165	6.36232	77
chr1	33514682	33514841	out_macs2_peak_34	39	.	2.52433	7.87737	3.92945	67
chr1	33747986	33748148	out_macs2_peak_126	43	.	2.66861	8.13532	4.39699	58
chr1	33817901	33818059	out_macs2_peak_127	56	.	2.8708	9.96845	5.66432	116
chr1	33851203	33851360	out_macs2_peak_128	41	.	2.60353	7.67452	4.11192	93
chr1	33944828	33944986	out_macs2_peak_36	52	.	2.74568	9.82538	5.29203	73
chr1	34085905	34086070	out_macs2_peak_131	46	.	2.7337	8.6063	4.69195	115
chr1	34165211	34165379	out_macs2_peak_133	49	.	2.73345	8.93482	4.96674	91
chr1	34178366	34178658	out_macs2_peak_134	63	.	2.95239	10.9384	6.34768	67
chr1	34201055	34201234	out_macs2_peak_137	43	.	2.66861	8.13532	4.39699	80
chr1	34317969	34318277	out_macs2_peak_139	40	.	2.57185	7.52636	4.08663	253
chr1	34439176	34439415	out_macs2_peak_40	91	.	3.27016	14.3079	9.12928	166
chr1	34439195	34439362	out_macs2_peak_142	48	.	2.74142	8.80886	4.86079	99
chr1	34439605	34439796	out_macs2_peak_143	46	.	2.66888	8.45345	4.66171	58
chr1	34459442	34459728	out_macs2_peak_144	54	.	2.78018	9.67496	5.41393	186
chr1	34463335	34463584	out_macs2_peak_145	61	.	2.90606	10.692	6.13347	116
chr1	34470832	34471060	out_macs2_peak_146	42	.	2.53915	7.80828	4.22313	83
chr1	34473183	34473457	out_macs2_peak_147	60	.	2.94673	10.537	6.04178	82
chr1	34486004	34486321	out_macs2_peak_148	50	.	2.79879	9.08722	5.00271	184
chr1	34498903	34499170	out_macs2_peak_149	53	.	2.86388	9.57788	5.33148	127
chr1	34511367	34511605	out_macs2_peak_150	41	.	2.60353	7.67452	4.11192	98
chr1	34560875	34561088	out_macs2_peak_42	45	.	2.63907	8.77209	4.50988	53
chr1	34560929	34561149	out_macs2_peak_151	50	.	2.79879	9.08722	5.00271	135
chr1	34662390	34662559	out_macs2_peak_153	41	.	2.52615	7.59917	4.11192	66
chr1	34721565	34721787	out_macs2_peak_154	50	.	2.79879	9.08722	5.00271	99
chr1	34740389	34740543	out_macs2_peak_45	39	.	2.52433	7.87737	3.92945	43
chr1	34898650	34898882	out_macs2_peak_157	64	.	3.05914	11.1063	6.42679	62
chr1	34902413	34902561	out_macs2_peak_158	40	.	2.55255	7.43576	4.0113	81
chr1	34902465	34902640	out_macs2_peak_48	48	.	2.69644	9.23318	4.83336	61
chr1	34939225	34939486	out_macs2_peak_160	38	.	2.53844	7.22412	3.8353	81
chr1	35003629	35003776	out_macs2_peak_161	53	.	2.86388	9.57788	5.33148	88
chr1	35079846	35080048	out_macs2_peak_162	50	.	2.79879	9.08722	5.00271	92
chr1	35174371	35174525	out_macs2_peak_164	53	.	2.86388	9.57788	5.33148	94
chr1	35325844	35325998	out_macs2_peak_166	43	.	2.66861	8.13532	4.39699	60
chr1	35360270	35360529	out_macs2_peak_167	60	.	2.92321	10.6	6.05245	191
chr1	35403333	35403511	out_macs2_peak_168	38	.	2.53844	7.22412	3.8353	121
chr1	35428302	35428490	out_macs2_peak_169	39	.	2.53354	7.34626	3.93726	92
chr1	35444341	35444597	out_macs2_peak_170	43	.	2.66861	8.13532	4.39699	188
chr1	35467130	35467313	out_macs2_peak_171	46	.	2.7337	8.6063	4.69195	110
chr1	35510578	35510840	out_macs2_peak_172	60	.	2.99405	10.5876	6.04178	54
chr1	35702093	35702268	out_macs2_peak_174	46	.	2.7337	8.6063	4.69195	121
chr1	35728229	35728443	out_macs2_peak_175	86	.	3.38458	13.8306	8.67927	118
chr1	35763537	35763719	out_macs2_peak_176	53	.	2.83965	9.63478	5.38017	113
chr1	35771841	35771988	out_macs2_peak_177	40	.	2.52402	7.44508	4.01946	66
chr1	35787059	35787264	out_macs2_peak_178	38	.	2.53844	7.22412	3.8353	60
chr1	35889754	35890034	out_macs2_peak_181	40	.	2.52631	7.4561	4.02879	166
chr1	35900923	35901110	out_macs2_peak_182	50	.	2.79879	9.08722	5.00271	109
chr1	36026166	36026358	out_macs2_peak_183	50	.	2.79879	9.08722	5.00271	92
chr1	36052727	36052880	out_macs2_peak_184	43	.	2.66861	8.13532	4.39699	92
chr1	36085432	36085659	out_macs2_peak_188	43	.	2.66861	8.13532	4.39699	66
chr1	36099656	36099882	out_macs2_peak_50	51	.	2.75382	9.70319	5.17991	58
chr1	36139358	36139538	out_macs2_peak_190	38	.	2.53844	7.22412	3.8353	59
chr1	36155520	36155667	out_macs2_peak_191	41	.	2.60353	7.67452	4.11192	36
chr1	36162940	36163125	out_macs2_peak_192	46	.	2.7337	8.6063	4.69195	79
chr1	36243844	36244142	out_macs2_peak_193	42	.	2.57394	7.83375	4.2441	204
chr1	36263156	36263313	out_macs2_peak_54	41	.	2.55096	8.16007	4.17769	110
chr1	36277570	36277791	out_macs2_peak_55	41	.	2.5134	8.1059	4.13021	43
chr1	36295311	36295497	out_macs2_peak_196	42	.	2.50681	7.78732	4.20567	90
chr1	36368574	36368771	out_macs2_peak_57	55	.	2.81119	10.1819	5.55148	74
chr1	36368582	36368760	out_macs2_peak_201	53	.	2.86388	9.57788	5.33148	87
chr1	36369362	36369673	out_macs2_peak_202	44	.	2.62341	8.22866	4.47462	277
chr1	36384920	36385109	out_macs2_peak_203	59	.	2.73756	10.4406	5.98939	112
chr1	36451189	36451341	out_macs2_peak_206	38	.	2.5123	7.1035	3.83244	90
chr1	36521316	36521470	out_macs2_peak_210	43	.	2.57039	7.96472	4.35328	93
chr1	36583215	36583433	out_macs2_peak_211	56	.	2.92897	10.0781	5.6766	110
chr1	36600199	36600470	out_macs2_peak_60	48	.	2.65682	9.17911	4.83336	49
chr1	36614911	36615068	out_macs2_peak_215	41	.	2.60353	7.67452	4.11192	37
chr1	36621497	36621734	out_macs2_peak_216	46	.	2.7337	8.6063	4.69195	94
chr1	36647887	36648037	out_macs2_peak_61	42	.	2.5817	8.32009	4.21006	44
chr1	36647911	36648058	out_macs2_peak_217	51	.	2.7947	9.23841	5.12995	117
chr1	36660485	36660742	out_macs2_peak_218	64	.	3.05914	11.1063	6.42679	135
chr1	36667361	36667574	out_macs2_peak_219	56	.	2.92897	10.0781	5.6766	78
chr1	36745828	36746069	out_macs2_peak_220	81	.	3.31949	13.2688	8.18643	141
chr1	36776195	36776359	out_macs2_peak_221	43	.	2.66861	8.13532	4.39699	77
chr1	36781128	36781384	out_macs2_peak_222	51	.	2.7072	9.29025	5.17397	169
chr1	36792683	36792837	out_macs2_peak_224	38	.	2.53844	7.22412	3.8353	56
chr1	36798962	36799148	out_macs2_peak_225	38	.	2.53844	7.22412	3.8353	69
chr1	36831057	36831294	out_macs2_peak_227	46	.	2.7337	8.6063	4.69195	109
chr1	36874353	36874500	out_macs2_peak_228	38	.	2.53844	7.22412	3.8353	64
chr1	36916237	36916409	out_macs2_peak_229	50	.	2.79879	9.08722	5.00271	118
chr1	36960277	36960522	out_macs2_peak_231	50	.	2.79879	9.08722	5.00271	166
chr1	36984752	36984952	out_macs2_peak_232	62	.	3.01338	10.8757	6.2926	105
chr1	37063181	37063531	out_macs2_peak_234	41	.	2.60353	7.67452	4.11192	56
chr1	37075377	37075575	out_macs2_peak_236	46	.	2.67132	8.46545	4.67162	156
chr1	37097593	37097900	out_macs2_peak_238	66	.	3.02748	11.3338	6.62703	209
chr1	37219844	37220009	out_macs2_peak_66	52	.	2.74342	9.81301	5.28086	106
chr1	37233070	37233322	out_macs2_peak_244	53	.	2.86388	9.57788	5.33148	145
chr1	37277414	37277612	out_macs2_peak_246	43	.	2.66861	8.13532	4.39699	139
chr1	37299986	37300197	out_macs2_peak_247	46	.	2.7337	8.6063	4.69195	119
chr1	37338985	37339134	out_macs2_peak_249	41	.	2.55552	7.74353	4.16905	34
chr1	37346814	37346990	out_macs2_peak_250	48	.	2.69408	8.73824	4.80167	121
chr1	37384483	37384682	out_macs2_peak_251	46	.	2.7337	8.6063	4.69195	68
chr1	37517371	37517558	out_macs2_peak_68	62	.	2.89834	11.0125	6.26485	72
chr1	37600529	37600772	out_macs2_peak_254	53	.	2.86388	9.57788	5.33148	94
chr1	37614247	37614401	out_macs2_peak_256	46	.	2.7337	8.6063	4.69195	90
chr1	37625471	37625626	out_macs2_peak_258	48	.	2.71116	8.82368	4.87299	74
chr1	37632153	37632360	out_macs2_peak_259	45	.	2.56071	8.35806	4.58258	78
chr1	37662312	37662526	out_macs2_peak_260	91	.	3.44967	14.4005	9.1881	68
chr1	37696232	37696417	out_macs2_peak_263	68	.	3.12423	11.6339	6.83328	67
chr1	37699986	37700135	out_macs2_peak_264	50	.	2.79879	9.08722	5.00271	92
chr1	37743056	37743203	out_macs2_peak_266	38	.	2.53844	7.22412	3.8353	80
chr1	37900113	37900269	out_macs2_peak_268	38	.	2.53844	7.22412	3.8353	115
chr1	37964221	37964499	out_macs2_peak_270	56	.	2.92897	10.0781	5.6766	115
chr1	37996777	37996964	out_macs2_peak_271	38	.	2.53844	7.22412	3.8353	116
chr1	37997281	37997577	out_macs2_peak_272	56	.	2.92897	10.0781	5.6766	211
chr1	38004079	38004259	out_macs2_peak_273	43	.	2.66861	8.13532	4.39699	107
chr1	38062150	38062297	out_macs2_peak_74	51	.	2.75382	9.70319	5.17991	28
chr1	38127321	38127493	out_macs2_peak_274	41	.	2.60353	7.67452	4.11192	99
chr1	38185209	38185401	out_macs2_peak_276	43	.	2.66861	8.13532	4.39699	105
chr1	38266718	38266958	out_macs2_peak_277	68	.	3.12423	11.6339	6.83328	120
chr1	38342676	38342862	out_macs2_peak_278	39	.	2.54063	7.37969	3.96449	165
chr1	38373898	38374091	out_macs2_peak_279	56	.	2.92897	10.0781	5.6766	114
chr1	38482604	38482771	out_macs2_peak_281	50	.	2.79879	9.08722	5.00271	87
chr1	38586430	38586692	out_macs2_peak_284	57	.	2.8344	10.1328	5.72306	119
chr1	38629265	38629412	out_macs2_peak_286	53	.	2.86388	9.57788	5.33148	54
chr1	38767855	38768068	out_macs2_peak_288	53	.	2.86388	9.57788	5.33148	43
chr1	38813347	38813502	out_macs2_peak_289	41	.	2.60353	7.67452	4.11192	118
chr1	38867648	38867807	out_macs2_peak_78	45	.	2.52131	8.86308	4.59186	74
chr1	38884086	38884288	out_macs2_peak_291	41	.	2.60353	7.67452	4.11192	109
chr1	38934644	38935027	out_macs2_peak_292	41	.	2.60353	7.67452	4.11192	203
chr1	38973228	38973510	out_macs2_peak_295	46	.	2.7337	8.6063	4.69195	137
chr1	38979076	38979248	out_macs2_peak_296	46	.	2.7337	8.6063	4.69195	117
chr1	38991976	38992131	out_macs2_peak_297	49	.	2.76213	8.90962	4.94547	84
chr1	38994867	38995089	out_macs2_peak_298	39	.	2.54063	7.37969	3.96449	191
chr1	39001469	39001646	out_macs2_peak_299	51	.	2.80781	9.30301	5.18473	92
chr1	39005636	39005785	out_macs2_peak_300	41	.	2.51947	7.56624	4.11192	60
chr1	39025400	39025670	out_macs2_peak_302	67	.	2.84735	11.4321	6.71428	163
chr1	39119765	39119938	out_macs2_peak_306	39	.	2.51266	7.3902	3.97365	47
chr1	39147482	39147650	out_macs2_peak_307	56	.	2.92897	10.0781	5.6766	75
chr1	39201527	39201876	out_macs2_peak_310	43	.	2.63615	7.98158	4.36758	127
chr1	39253984	39254142	out_macs2_peak_313	56	.	2.92897	10.0781	5.6766	62
chr1	39254296	39254496	out_macs2_peak_314	50	.	2.79879	9.08722	5.00271	68
chr1	39265359	39265526	out_macs2_peak_315	44	.	2.55736	8.19341	4.44478	76
chr1	39327020	39327218	out_macs2_peak_316	38	.	2.53844	7.22412	3.8353	139
chr1	39413785	39414027	out_macs2_peak_321	38	.	2.53844	7.22412	3.8353	41
chr1	39510048	39510289	out_macs2_peak_323	39	.	2.52648	7.31298	3.90965	204
chr1	39588991	39589142	out_macs2_peak_325	41	.	2.60353	7.67452	4.11192	18
chr1	39598822	39598970	out_macs2_peak_326	46	.	2.7337	8.6063	4.69195	70
chr1	39625508	39625719	out_macs2_peak_328	46	.	2.7337	8.6063	4.69195	97
chr1	39650407	39650611	out_macs2_peak_329	43	.	2.66861	8.13532	4.39699	25
chr1	39657204	39657472	out_macs2_peak_330	41	.	2.60353	7.67452	4.11192	24
chr1	39871572	39871818	out_macs2_peak_334	60	.	2.97167	10.4761	6.02093	82
chr1	39897395	39897616	out_macs2_peak_335	38	.	2.53844	7.22412	3.8353	154
chr1	39915104	39915304	out_macs2_peak_336	43	.	2.66861	8.13532	4.39699	75
chr1	39963959	39964125	out_macs2_peak_337	50	.	2.79879	9.08722	5.00271	130
chr1	39988160	39988319	out_macs2_peak_338	50	.	2.79879	9.08722	5.00271	20
chr1	40000618	40000800	out_macs2_peak_339	50	.	2.79879	9.08722	5.00271	99
chr1	40083094	40083241	out_macs2_peak_341	41	.	2.60353	7.67452	4.11192	63
chr1	40270424	40270571	out_macs2_peak_88	45	.	2.63907	8.77209	4.50988	52
chr1	40396069	40396226	out_macs2_peak_344	41	.	2.60353	7.67452	4.11192	99
chr1	40415446	40415644	out_macs2_peak_345	53	.	2.86388	9.57788	5.33148	122
chr1	40681941	40682126	out_macs2_peak_90	51	.	2.75382	9.70319	5.17991	46
chr1	40714345	40714499	out_macs2_peak_91	48	.	2.69644	9.23318	4.83336	66
chr1	40745147	40745355	out_macs2_peak_348	38	.	2.53844	7.22412	3.8353	66
chr1	40750510	40750729	out_macs2_peak_92	39	.	2.52433	7.87737	3.92945	67
chr1	40784357	40784531	out_macs2_peak_94	42	.	2.5817	8.32009	4.21006	122
chr1	40790348	40790532	out_macs2_peak_349	43	.	2.66861	8.13532	4.39699	85
chr1	40822078	40822413	out_macs2_peak_351	50	.	2.79879	9.08722	5.00271	253
chr1	40838114	40838288	out_macs2_peak_352	41	.	2.60353	7.67452	4.11192	67
chr1	41207069	41207307	out_macs2_peak_96	45	.	2.63907	8.77209	4.50988	171
chr1	41432733	41432892	out_macs2_peak_353	43	.	2.66861	8.13532	4.39699	111
chr1	42865067	42865217	out_macs2_peak_99	42	.	2.5817	8.32009	4.21006	84
chr1	42865088	42865260	out_macs2_peak_356	43	.	2.66861	8.13532	4.39699	76
chr1	43034058	43034233	out_macs2_peak_357	43	.	2.66861	8.13532	4.39699	71
chr1	43045198	43045499	out_macs2_peak_358	38	.	2.53844	7.22412	3.8353	226
chr1	43059881	43060147	out_macs2_peak_102	48	.	2.69644	9.23318	4.83336	144
chr1	43109447	43109612	out_macs2_peak_360	38	.	2.52426	7.15872	3.8353	129
chr1	43190041	43190199	out_macs2_peak_103	42	.	2.5817	8.32009	4.21006	35
chr1	43266699	43266898	out_macs2_peak_363	38	.	2.53844	7.22412	3.8353	38
chr1	43267566	43267752	out_macs2_peak_364	41	.	2.60353	7.67452	4.11192	126
chr1	43379839	43379993	out_macs2_peak_367	41	.	2.60353	7.67452	4.11192	107
chr1	43396590	43396810	out_macs2_peak_368	46	.	2.65819	8.558	4.69195	63
chr1	43412906	43413081	out_macs2_peak_369	38	.	2.53844	7.22412	3.8353	145
chr1	43462587	43462868	out_macs2_peak_371	63	.	2.90956	10.8927	6.30723	156
chr1	43595562	43595741	out_macs2_peak_372	46	.	2.7337	8.6063	4.69195	102
chr1	43688019	43688181	out_macs2_peak_373	38	.	2.53844	7.22412	3.8353	88
chr1	43743044	43743191	out_macs2_peak_105	48	.	2.67204	9.26184	4.8592	91
chr1	43782008	43782186	out_macs2_peak_374	43	.	2.66861	8.13532	4.39699	106
chr1	43931703	43931866	out_macs2_peak_377	41	.	2.56346	7.63476	4.11192	31
chr1	43933864	43934166	out_macs2_peak_378	64	.	3.05914	11.1063	6.42679	96
chr1	44097103	44097268	out_macs2_peak_380	43	.	2.66861	8.13532	4.39699	36
chr1	44183757	44183933	out_macs2_peak_382	50	.	2.79879	9.08722	5.00271	51
chr1	44198832	44199075	out_macs2_peak_383	46	.	2.7337	8.6063	4.69195	35
chr1	44230200	44230400	out_macs2_peak_386	41	.	2.60353	7.67452	4.11192	131
chr1	44259252	44259429	out_macs2_peak_387	43	.	2.66861	8.13532	4.39699	63
chr1	44497452	44497688	out_macs2_peak_388	53	.	2.86388	9.57788	5.33148	113
chr1	46556523	46556706	out_macs2_peak_389	38	.	2.53844	7.22412	3.8353	94
chr1	48748495	48748670	out_macs2_peak_109	48	.	2.69644	9.23318	4.83336	76
chr1	50999631	50999801	out_macs2_peak_392	38	.	2.53844	7.22412	3.8353	76
chr1	51372710	51372900	out_macs2_peak_394	38	.	2.53844	7.22412	3.8353	83
chr1	51477740	51478177	out_macs2_peak_395	56	.	2.90431	9.95632	5.65392	312
chr1	51514441	51514614	out_macs2_peak_396	60	.	2.99405	10.5876	6.04178	71
chr1	51514732	51514920	out_macs2_peak_397	41	.	2.60353	7.67452	4.11192	82
chr1	51530587	51530743	out_macs2_peak_110	39	.	2.52433	7.87737	3.92945	118
chr1	51586748	51586967	out_macs2_peak_398	47	.	2.68442	8.68979	4.76123	73
chr1	51729676	51729826	out_macs2_peak_399	41	.	2.60353	7.67452	4.11192	91
chr1	52009067	52009225	out_macs2_peak_114	39	.	2.52433	7.87737	3.92945	43
chr1	52009068	52009316	out_macs2_peak_402	46	.	2.7337	8.6063	4.69195	132
chr1	52019808	52020081	out_macs2_peak_403	60	.	2.99405	10.5876	6.04178	142
chr1	52119343	52119573	out_macs2_peak_404	53	.	2.75147	9.52411	5.33148	122
chr1	52167069	52167241	out_macs2_peak_115	42	.	2.5817	8.32009	4.21006	103
chr1	52232214	52232404	out_macs2_peak_116	39	.	2.52433	7.87737	3.92945	45
chr1	52598353	52598585	out_macs2_peak_407	46	.	2.7337	8.6063	4.69195	99
chr1	52817388	52817590	out_macs2_peak_408	43	.	2.66861	8.13532	4.39699	69
chr1	52930605	52930754	out_macs2_peak_409	50	.	2.79879	9.08722	5.00271	43
chr1	52952862	52953044	out_macs2_peak_410	43	.	2.66861	8.13532	4.39699	88
chr1	52954563	52954849	out_macs2_peak_411	41	.	2.60353	7.67452	4.11192	82
chr1	53352435	53352832	out_macs2_peak_413	78	.	3.23931	12.8508	7.838	114
chr1	53374870	53375065	out_macs2_peak_119	51	.	2.75382	9.70319	5.17991	84
chr1	53374915	53375147	out_macs2_peak_414	50	.	2.79879	9.08722	5.00271	79
chr1	53569438	53569625	out_macs2_peak_415	38	.	2.53844	7.22412	3.8353	95
chr1	53665199	53665414	out_macs2_peak_416	38	.	2.53844	7.22412	3.8353	133
chr1	53742475	53742703	out_macs2_peak_417	38	.	2.53844	7.22412	3.8353	164
chr1	53797909	53798101	out_macs2_peak_419	41	.	2.60353	7.67452	4.11192	103
chr1	53819657	53819825	out_macs2_peak_420	53	.	2.86388	9.57788	5.33148	87
chr1	53840214	53840421	out_macs2_peak_120	55	.	2.81119	10.1819	5.55148	166
chr1	53856648	53856803	out_macs2_peak_421	41	.	2.58652	7.59506	4.11192	98
chr1	53862809	53863033	out_macs2_peak_422	43	.	2.66861	8.13532	4.39699	95
chr1	53912637	53912877	out_macs2_peak_423	50	.	2.79879	9.08722	5.00271	123
chr1	53973514	53973696	out_macs2_peak_424	41	.	2.60353	7.67452	4.11192	130
chr1	54010798	54011007	out_macs2_peak_121	39	.	2.52433	7.87737	3.92945	174
chr1	54440429	54440582	out_macs2_peak_427	43	.	2.66861	8.13532	4.39699	105
chr1	54477346	54477609	out_macs2_peak_428	56	.	2.92897	10.0781	5.6766	208
chr1	54770747	54770904	out_macs2_peak_430	53	.	2.86388	9.57788	5.33148	79
chr1	54777213	54777387	out_macs2_peak_431	43	.	2.66861	8.13532	4.39699	125
chr1	54847272	54847419	out_macs2_peak_432	43	.	2.66861	8.13532	4.39699	83
chr1	54860444	54860723	out_macs2_peak_433	38	.	2.5218	7.29088	3.89093	81
chr1	54913512	54913759	out_macs2_peak_434	91	.	3.44967	14.4005	9.1881	162
chr1	54925439	54925725	out_macs2_peak_435	53	.	2.86388	9.57788	5.33148	182
chr1	55066612	55066784	out_macs2_peak_125	39	.	2.52433	7.87737	3.92945	42
chr1	55084682	55084829	out_macs2_peak_437	50	.	2.79879	9.08722	5.00271	77
chr1	55088499	55088669	out_macs2_peak_438	52	.	2.78286	9.3497	5.22429	110
chr1	55104224	55104388	out_macs2_peak_440	43	.	2.66861	8.13532	4.39699	60
chr1	55130017	55130174	out_macs2_peak_442	38	.	2.53844	7.22412	3.8353	80
chr1	55173605	55173855	out_macs2_peak_443	41	.	2.60353	7.67452	4.11192	166
chr1	55192144	55192330	out_macs2_peak_126	39	.	2.52433	7.87737	3.92945	118
chr1	55237102	55237467	out_macs2_peak_445	58	.	2.85173	10.2244	5.80298	142
chr1	55296341	55296580	out_macs2_peak_447	46	.	2.7337	8.6063	4.69195	105
chr1	55362563	55362750	out_macs2_peak_448	38	.	2.53844	7.22412	3.8353	57
chr1	55528834	55529039	out_macs2_peak_449	64	.	3.05914	11.1063	6.42679	81
chr1	55548633	55548813	out_macs2_peak_450	41	.	2.60353	7.67452	4.11192	106
chr1	55883001	55883176	out_macs2_peak_454	43	.	2.66861	8.13532	4.39699	94
chr1	56626838	56627075	out_macs2_peak_129	48	.	2.69644	9.23318	4.83336	95
chr1	56977315	56977505	out_macs2_peak_130	48	.	2.69644	9.23318	4.83336	33
chr1	57249308	57249483	out_macs2_peak_456	41	.	2.60353	7.67452	4.11192	123
chr1	57677842	57678081	out_macs2_peak_131	45	.	2.63907	8.77209	4.50988	99
chr1	57774363	57774522	out_macs2_peak_132	42	.	2.5817	8.32009	4.21006	65
chr1	57825037	57825188	out_macs2_peak_461	41	.	2.60353	7.67452	4.11192	54
chr1	57916568	57916779	out_macs2_peak_462	41	.	2.60353	7.67452	4.11192	84
chr1	57995844	57996194	out_macs2_peak_464	46	.	2.7337	8.6063	4.69195	255
chr1	58278154	58278343	out_macs2_peak_470	47	.	2.72355	8.72167	4.78825	68
chr1	58284890	58285057	out_macs2_peak_137	47	.	2.63113	9.03903	4.74976	97
chr1	58299705	58299877	out_macs2_peak_472	46	.	2.7337	8.6063	4.69195	74
chr1	58313336	58313551	out_macs2_peak_473	46	.	2.7337	8.6063	4.69195	79
chr1	58330709	58330876	out_macs2_peak_475	43	.	2.66861	8.13532	4.39699	101
chr1	58342850	58343028	out_macs2_peak_476	46	.	2.7337	8.6063	4.69195	94
chr1	58359030	58359344	out_macs2_peak_477	43	.	2.66861	8.13532	4.39699	179
chr1	58409890	58410121	out_macs2_peak_478	38	.	2.53844	7.22412	3.8353	126
chr1	58423652	58423852	out_macs2_peak_479	40	.	2.55255	7.43576	4.0113	96
chr1	58457399	58457563	out_macs2_peak_138	39	.	2.51312	7.81979	3.92945	80
chr1	58504585	58505025	out_macs2_peak_481	50	.	2.79879	9.08722	5.00271	367
chr1	58504764	58505059	out_macs2_peak_139	77	.	3.09804	12.7012	7.70417	188
chr1	58663996	58664177	out_macs2_peak_482	56	.	2.92897	10.0781	5.6766	101
chr1	58677504	58677689	out_macs2_peak_483	50	.	2.79879	9.08722	5.00271	102
chr1	58741378	58741660	out_macs2_peak_485	56	.	2.92897	10.0781	5.6766	118
chr1	58803508	58803655	out_macs2_peak_487	38	.	2.53844	7.22412	3.8353	72
chr1	59120281	59120470	out_macs2_peak_142	72	.	3.04067	12.1812	7.24521	77
chr1	59120288	59120482	out_macs2_peak_490	43	.	2.66861	8.13532	4.39699	109
chr1	59154407	59154641	out_macs2_peak_143	40	.	2.52779	8.03898	4.07185	130
chr1	59163152	59163350	out_macs2_peak_491	43	.	2.56138	7.9197	4.31621	129
chr1	59191311	59191481	out_macs2_peak_492	38	.	2.53844	7.22412	3.8353	33
chr1	59340962	59341125	out_macs2_peak_498	41	.	2.60353	7.67452	4.11192	92
chr1	59341002	59341149	out_macs2_peak_145	51	.	2.75382	9.70319	5.17991	33
chr1	59451708	59451856	out_macs2_peak_499	53	.	2.86388	9.57788	5.33148	73
chr1	59475003	59475154	out_macs2_peak_146	39	.	2.52433	7.87737	3.92945	81
chr1	59484315	59484486	out_macs2_peak_501	43	.	2.66861	8.13532	4.39699	117
chr1	59487129	59487336	out_macs2_peak_502	53	.	2.86388	9.57788	5.33148	107
chr1	59492291	59492456	out_macs2_peak_503	50	.	2.79879	9.08722	5.00271	47
chr1	59493218	59493450	out_macs2_peak_504	64	.	3.05914	11.1063	6.42679	150
chr1	59565714	59565887	out_macs2_peak_507	39	.	2.54539	7.40207	3.98319	116
chr1	59598067	59598232	out_macs2_peak_508	44	.	2.64544	8.18172	4.43525	72
chr1	59681392	59681539	out_macs2_peak_510	46	.	2.7337	8.6063	4.69195	67
chr1	59685087	59685384	out_macs2_peak_511	38	.	2.53844	7.22412	3.8353	175
chr1	59743551	59743707	out_macs2_peak_512	38	.	2.53844	7.22412	3.8353	35
chr1	59981793	59982021	out_macs2_peak_147	55	.	2.81119	10.1819	5.55148	129
chr1	60044270	60044542	out_macs2_peak_513	56	.	2.92897	10.0781	5.6766	179
chr1	60137853	60138025	out_macs2_peak_514	41	.	2.60353	7.67452	4.11192	114
chr1	60364836	60364983	out_macs2_peak_517	41	.	2.54475	7.54489	4.1021	40
chr1	60743692	60743859	out_macs2_peak_524	63	.	2.95239	10.9384	6.34768	124
chr1	60769707	60769854	out_macs2_peak_525	43	.	2.66861	8.13532	4.39699	90
chr1	60804768	60804962	out_macs2_peak_527	46	.	2.65819	8.558	4.69195	110
chr1	61039009	61039173	out_macs2_peak_528	50	.	2.79879	9.08722	5.00271	115
chr1	61306338	61306576	out_macs2_peak_529	46	.	2.7337	8.6063	4.69195	54
chr1	62589974	62590129	out_macs2_peak_533	46	.	2.71585	8.52085	4.69195	72
chr1	62614265	62614452	out_macs2_peak_150	48	.	2.69644	9.23318	4.83336	126
chr1	62702901	62703099	out_macs2_peak_534	38	.	2.53148	7.19206	3.8353	129
chr1	62715853	62716062	out_macs2_peak_535	50	.	2.79879	9.08722	5.00271	89
chr1	62768956	62769119	out_macs2_peak_537	43	.	2.66861	8.13532	4.39699	102
chr1	62904184	62904335	out_macs2_peak_539	41	.	2.60353	7.67452	4.11192	41
chr1	62987739	62987886	out_macs2_peak_541	41	.	2.60353	7.67452	4.11192	56
chr1	63026559	63026756	out_macs2_peak_543	38	.	2.53844	7.22412	3.8353	58
chr1	63562094	63562252	out_macs2_peak_547	38	.	2.53844	7.22412	3.8353	73
chr1	63730391	63730690	out_macs2_peak_549	68	.	3.12423	11.6339	6.83328	191
chr1	63764140	63764310	out_macs2_peak_550	41	.	2.60353	7.67452	4.11192	81
chr1	63999072	63999226	out_macs2_peak_552	46	.	2.7337	8.6063	4.69195	81
chr1	63999920	64000180	out_macs2_peak_553	38	.	2.53844	7.22412	3.8353	187
chr1	64018337	64018582	out_macs2_peak_554	41	.	2.60353	7.67452	4.11192	106
chr1	64122111	64122326	out_macs2_peak_558	84	.	3.33395	13.5654	8.45928	98
chr1	64122138	64122348	out_macs2_peak_157	45	.	2.63907	8.77209	4.50988	114
chr1	64153438	64153585	out_macs2_peak_158	39	.	2.52433	7.87737	3.92945	112
chr1	64483978	64484149	out_macs2_peak_560	38	.	2.53844	7.22412	3.8353	94
chr1	64502397	64502544	out_macs2_peak_561	38	.	2.53844	7.22412	3.8353	62
chr1	64616456	64616674	out_macs2_peak_563	38	.	2.53844	7.22412	3.8353	50
chr1	64819449	64819615	out_macs2_peak_567	50	.	2.78689	9.19987	5.09742	102
chr1	64873169	64873405	out_macs2_peak_568	38	.	2.53844	7.22412	3.8353	49
chr1	64912029	64912205	out_macs2_peak_569	56	.	2.92897	10.0781	5.6766	68
chr1	64949510	64949778	out_macs2_peak_571	43	.	2.66861	8.13532	4.39699	192
chr1	65186688	65186866	out_macs2_peak_573	38	.	2.53844	7.22412	3.8353	43
chr1	66700963	66701201	out_macs2_peak_575	64	.	3.05914	11.1063	6.42679	131
chr1	66766930	66767119	out_macs2_peak_576	50	.	2.79879	9.08722	5.00271	49
chr1	66818108	66818280	out_macs2_peak_577	43	.	2.66861	8.13532	4.39699	119
chr1	66848104	66848296	out_macs2_peak_579	41	.	2.60353	7.67452	4.11192	111
chr1	67067887	67068061	out_macs2_peak_581	56	.	2.92897	10.0781	5.6766	74
chr1	67083694	67083916	out_macs2_peak_582	38	.	2.53844	7.22412	3.8353	29
chr1	69361914	69362142	out_macs2_peak_583	41	.	2.60353	7.67452	4.11192	194
chr1	69666957	69667163	out_macs2_peak_159	39	.	2.52433	7.87737	3.92945	133
chr1	69678451	69678598	out_macs2_peak_584	41	.	2.60353	7.67452	4.11192	90
chr1	69710811	69710994	out_macs2_peak_161	51	.	2.75382	9.70319	5.17991	104
chr1	69731446	69731703	out_macs2_peak_585	41	.	2.60353	7.67452	4.11192	75
chr1	71478273	71478428	out_macs2_peak_588	46	.	2.7337	8.6063	4.69195	48
chr1	71503119	71503284	out_macs2_peak_589	43	.	2.66861	8.13532	4.39699	72
chr1	71557165	71557408	out_macs2_peak_590	64	.	3.05914	11.1063	6.42679	65
chr1	71557192	71557378	out_macs2_peak_162	48	.	2.69644	9.23318	4.83336	129
chr1	71703868	71704032	out_macs2_peak_163	51	.	2.75382	9.70319	5.17991	86
chr1	71916875	71917023	out_macs2_peak_591	41	.	2.60353	7.67452	4.11192	69
chr1	72256527	72256722	out_macs2_peak_594	53	.	2.86388	9.57788	5.33148	65
chr1	72262298	72262445	out_macs2_peak_595	40	.	2.56458	7.49226	4.05832	90
chr1	72307628	72307802	out_macs2_peak_166	48	.	2.69644	9.23318	4.83336	99
chr1	72536185	72536335	out_macs2_peak_167	51	.	2.75382	9.70319	5.17991	82
chr1	72566859	72567086	out_macs2_peak_600	56	.	2.92897	10.0781	5.6766	48
chr1	72632578	72632727	out_macs2_peak_601	38	.	2.53844	7.22412	3.8353	82
chr1	72810099	72810251	out_macs2_peak_604	45	.	2.64955	8.35804	4.58258	54
chr1	73003537	73003710	out_macs2_peak_168	39	.	2.52433	7.87737	3.92945	116
chr1	73545735	73545925	out_macs2_peak_169	48	.	2.69644	9.23318	4.83336	116
chr1	73636086	73636288	out_macs2_peak_608	43	.	2.66861	8.13532	4.39699	129
chr1	73698058	73698230	out_macs2_peak_170	42	.	2.5817	8.32009	4.21006	101
chr1	73749718	73749889	out_macs2_peak_609	38	.	2.53844	7.22412	3.8353	89
chr1	73763018	73763240	out_macs2_peak_610	60	.	2.99405	10.5876	6.04178	141
chr1	73894655	73894856	out_macs2_peak_611	43	.	2.66861	8.13532	4.39699	121
chr1	73901776	73902038	out_macs2_peak_612	68	.	3.12423	11.6339	6.83328	69
chr1	73909215	73909498	out_macs2_peak_171	51	.	2.73699	9.61283	5.17628	209
chr1	73984774	73984982	out_macs2_peak_614	68	.	2.99336	11.5349	6.80692	118
chr1	74046333	74046480	out_macs2_peak_617	60	.	2.99405	10.5876	6.04178	70
chr1	74168565	74168712	out_macs2_peak_619	41	.	2.54707	7.55607	4.11127	21
chr1	74320272	74320448	out_macs2_peak_623	52	.	2.82104	9.36808	5.23979	75
chr1	74322750	74322910	out_macs2_peak_173	42	.	2.56911	8.40271	4.28343	64
chr1	74329978	74330161	out_macs2_peak_624	50	.	2.71379	8.99962	5.00271	85
chr1	74339400	74339695	out_macs2_peak_626	47	.	2.56701	8.68709	4.75921	215
chr1	74375599	74375761	out_macs2_peak_175	42	.	2.5817	8.32009	4.21006	94
chr1	74408401	74408548	out_macs2_peak_631	57	.	2.87777	10.1828	5.76701	81
chr1	74421379	74421635	out_macs2_peak_633	75	.	3.17411	12.507	7.56776	191
chr1	74427290	74427470	out_macs2_peak_634	43	.	2.63082	8.11088	4.39699	95
chr1	74538624	74538816	out_macs2_peak_176	72	.	3.04067	12.1812	7.24521	71
chr1	74560041	74560203	out_macs2_peak_637	56	.	2.8521	10.05	5.6766	73
chr1	74601659	74601873	out_macs2_peak_639	50	.	2.79879	9.08722	5.00271	89
chr1	74661823	74662204	out_macs2_peak_640	68	.	3.12423	11.6339	6.83328	110
chr1	74687942	74688089	out_macs2_peak_642	41	.	2.55324	7.73233	4.15961	72
chr1	74705010	74705248	out_macs2_peak_643	46	.	2.7337	8.6063	4.69195	128
chr1	74713794	74713988	out_macs2_peak_644	38	.	2.53844	7.22412	3.8353	52
chr1	74730536	74730723	out_macs2_peak_645	53	.	2.86388	9.57788	5.33148	79
chr1	74764380	74764609	out_macs2_peak_646	38	.	2.53844	7.22412	3.8353	133
chr1	74775888	74776064	out_macs2_peak_649	46	.	2.56804	8.54491	4.69195	100
chr1	74787772	74787934	out_macs2_peak_650	39	.	2.51039	7.37928	3.96449	61
chr1	74794966	74795143	out_macs2_peak_178	53	.	2.72321	9.86577	5.32916	89
chr1	74794985	74795144	out_macs2_peak_651	38	.	2.53844	7.22412	3.8353	48
chr1	74816738	74816903	out_macs2_peak_652	50	.	2.75283	9.19796	5.09636	37
chr1	74817150	74817323	out_macs2_peak_653	45	.	2.66269	8.26517	4.50473	36
chr1	74882867	74883024	out_macs2_peak_656	43	.	2.50914	7.94126	4.33401	51
chr1	75025136	75025338	out_macs2_peak_180	45	.	2.63907	8.77209	4.50988	82
chr1	75125236	75125401	out_macs2_peak_659	64	.	3.05914	11.1063	6.42679	60
chr1	75168065	75168224	out_macs2_peak_661	43	.	2.62598	8.0874	4.39699	91
chr1	75192075	75192346	out_macs2_peak_663	44	.	2.5937	8.2317	4.47674	167
chr1	75242521	75242668	out_macs2_peak_665	44	.	2.57584	8.14082	4.40123	57
chr1	75244141	75244382	out_macs2_peak_181	55	.	2.80106	10.127	5.55148	88
chr1	75244168	75244361	out_macs2_peak_666	41	.	2.60353	7.67452	4.11192	54
chr1	75250709	75250894	out_macs2_peak_667	64	.	3.05914	11.1063	6.42679	120
chr1	75254503	75254668	out_macs2_peak_669	54	.	2.81401	9.67913	5.41763	85
chr1	75316634	75316789	out_macs2_peak_182	43	.	2.54961	8.44507	4.32134	112
chr1	75317149	75317351	out_macs2_peak_670	76	.	3.22701	12.5742	7.62759	133
chr1	75450415	75450594	out_macs2_peak_675	50	.	2.79879	9.08722	5.00271	80
chr1	75457055	75457248	out_macs2_peak_676	38	.	2.53844	7.22412	3.8353	59
chr1	76231200	76231445	out_macs2_peak_682	38	.	2.53844	7.22412	3.8353	101
chr1	77173180	77173346	out_macs2_peak_683	43	.	2.66861	8.13532	4.39699	132
chr1	78192986	78193230	out_macs2_peak_685	50	.	2.77913	9.16151	5.06509	121
chr1	78302344	78302516	out_macs2_peak_191	42	.	2.5817	8.32009	4.21006	114
chr1	78597017	78597233	out_macs2_peak_689	53	.	2.86388	9.57788	5.33148	117
chr1	79695054	79695315	out_macs2_peak_693	38	.	2.53844	7.22412	3.8353	27
chr1	79760950	79761097	out_macs2_peak_193	39	.	2.51101	7.80895	3.92945	113
chr1	79813088	79813323	out_macs2_peak_194	45	.	2.63907	8.77209	4.50988	46
chr1	79897214	79897382	out_macs2_peak_695	38	.	2.53844	7.22412	3.8353	62
chr1	80159611	80159760	out_macs2_peak_696	46	.	2.7337	8.6063	4.69195	62
chr1	80217107	80217277	out_macs2_peak_697	46	.	2.7337	8.6063	4.69195	103
chr1	80224942	80225103	out_macs2_peak_698	68	.	3.12423	11.6339	6.83328	67
chr1	80341010	80341328	out_macs2_peak_699	43	.	2.66861	8.13532	4.39699	76
chr1	80383609	80383770	out_macs2_peak_196	67	.	2.9833	11.669	6.79543	63
chr1	80383661	80383864	out_macs2_peak_700	46	.	2.7337	8.6063	4.69195	125
chr1	80428270	80428419	out_macs2_peak_702	46	.	2.7337	8.6063	4.69195	78
chr1	80540479	80540683	out_macs2_peak_704	41	.	2.60353	7.67452	4.11192	74
chr1	80916255	80916416	out_macs2_peak_199	63	.	2.92593	11.165	6.36232	92
chr1	81193028	81193175	out_macs2_peak_706	43	.	2.66861	8.13532	4.39699	75
chr1	81206394	81206542	out_macs2_peak_707	41	.	2.60353	7.67452	4.11192	74
chr1	82246090	82246243	out_macs2_peak_709	41	.	2.60353	7.67452	4.11192	64
chr1	82724886	82725166	out_macs2_peak_711	38	.	2.53844	7.22412	3.8353	117
chr1	82879296	82879444	out_macs2_peak_712	38	.	2.53844	7.22412	3.8353	78
chr1	83530971	83531127	out_macs2_peak_713	38	.	2.53844	7.22412	3.8353	52
chr1	84550132	84550364	out_macs2_peak_201	59	.	2.86856	10.6693	5.94867	66
chr1	84848495	84848655	out_macs2_peak_717	68	.	3.12423	11.6339	6.83328	79
chr1	84956940	84957091	out_macs2_peak_202	72	.	3.04067	12.1812	7.24521	62
chr1	85243019	85243238	out_macs2_peak_718	43	.	2.66861	8.13532	4.39699	181
chr1	85249139	85249286	out_macs2_peak_203	67	.	2.9833	11.669	6.79543	45
chr1	85601009	85601217	out_macs2_peak_719	38	.	2.53844	7.22412	3.8353	76
chr1	85638293	85638544	out_macs2_peak_720	64	.	3.05914	11.1063	6.42679	69
chr1	85638317	85638486	out_macs2_peak_204	51	.	2.75382	9.70319	5.17991	29
chr1	85664789	85665028	out_macs2_peak_721	41	.	2.60353	7.67452	4.11192	169
chr1	85687360	85687510	out_macs2_peak_722	42	.	2.53915	7.80828	4.22313	108
chr1	85894379	85894556	out_macs2_peak_208	45	.	2.63621	8.75704	4.50988	106
chr1	85941775	85942021	out_macs2_peak_732	43	.	2.66861	8.13532	4.39699	103
chr1	85981373	85981521	out_macs2_peak_734	47	.	2.61637	8.65263	4.7308	62
chr1	85992162	85992429	out_macs2_peak_735	61	.	2.97691	10.6908	6.13264	77
chr1	86038590	86038837	out_macs2_peak_737	65	.	3.05447	11.2788	6.57925	163
chr1	86053117	86053269	out_macs2_peak_209	48	.	2.58904	9.25814	4.85606	98
chr1	86095880	86096059	out_macs2_peak_741	38	.	2.53844	7.22412	3.8353	54
chr1	86159899	86160139	out_macs2_peak_743	38	.	2.53844	7.22412	3.8353	51
chr1	86215208	86215433	out_macs2_peak_744	53	.	2.86388	9.57788	5.33148	105
chr1	86223828	86223975	out_macs2_peak_745	39	.	2.53826	7.36853	3.95524	106
chr1	86244730	86244941	out_macs2_peak_746	38	.	2.51946	7.13658	3.8353	122
chr1	86275952	86276103	out_macs2_peak_749	53	.	2.80644	9.64037	5.3846	35
chr1	86290577	86290766	out_macs2_peak_750	38	.	2.53844	7.22412	3.8353	105
chr1	86426117	86426310	out_macs2_peak_753	48	.	2.62066	8.82854	4.87751	69
chr1	86472731	86473074	out_macs2_peak_755	41	.	2.60353	7.67452	4.11192	82
chr1	86492253	86492505	out_macs2_peak_756	48	.	2.60359	8.73676	4.80063	57
chr1	86572758	86572905	out_macs2_peak_763	38	.	2.53844	7.22412	3.8353	118
chr1	86582642	86582810	out_macs2_peak_764	46	.	2.7337	8.6063	4.69195	89
chr1	86828503	86828713	out_macs2_peak_765	43	.	2.66861	8.13532	4.39699	167
chr1	86855945	86856119	out_macs2_peak_766	56	.	2.92897	10.0781	5.6766	111
chr1	86969574	86969763	out_macs2_peak_767	60	.	2.99405	10.5876	6.04178	121
chr1	86991317	86991474	out_macs2_peak_768	46	.	2.7337	8.6063	4.69195	58
chr1	87074231	87074466	out_macs2_peak_771	38	.	2.53844	7.22412	3.8353	134
chr1	87125105	87125353	out_macs2_peak_772	46	.	2.56598	8.53376	4.69195	162
chr1	87167916	87168138	out_macs2_peak_775	86	.	3.38458	13.8306	8.67927	93
chr1	87181771	87181922	out_macs2_peak_776	50	.	2.62268	8.99282	5.00271	77
chr1	87198780	87198952	out_macs2_peak_778	38	.	2.53844	7.22412	3.8353	74
chr1	87235791	87236085	out_macs2_peak_781	41	.	2.60353	7.67452	4.11192	123
chr1	87249798	87249956	out_macs2_peak_782	47	.	2.64577	8.65133	4.72976	56
chr1	87264525	87264676	out_macs2_peak_214	51	.	2.75382	9.70319	5.17991	45
chr1	87299727	87299965	out_macs2_peak_784	43	.	2.66861	8.13532	4.39699	58
chr1	87300677	87300829	out_macs2_peak_785	38	.	2.53844	7.22412	3.8353	112
chr1	87301945	87302137	out_macs2_peak_786	53	.	2.86388	9.57788	5.33148	116
chr1	87449064	87449211	out_macs2_peak_787	38	.	2.53844	7.22412	3.8353	112
chr1	87456649	87456848	out_macs2_peak_789	41	.	2.60353	7.67452	4.11192	142
chr1	87551123	87551329	out_macs2_peak_794	50	.	2.79879	9.08722	5.00271	131
chr1	87564061	87564276	out_macs2_peak_795	41	.	2.57292	7.6801	4.11562	144
chr1	87574853	87575097	out_macs2_peak_796	43	.	2.59317	8.0784	4.39699	105
chr1	87588157	87588317	out_macs2_peak_797	46	.	2.7337	8.6063	4.69195	83
chr1	87594985	87595272	out_macs2_peak_798	46	.	2.7337	8.6063	4.69195	56
chr1	87603384	87603531	out_macs2_peak_799	46	.	2.69281	8.41028	4.62547	98
chr1	87616804	87617017	out_macs2_peak_801	43	.	2.65623	8.07678	4.39699	154
chr1	87623124	87623271	out_macs2_peak_802	50	.	2.75283	9.19796	5.09636	113
chr1	87642646	87642809	out_macs2_peak_805	43	.	2.62375	7.92268	4.31852	107
chr1	87685416	87685617	out_macs2_peak_806	50	.	2.79379	9.06304	5.00271	123
chr1	87691472	87691696	out_macs2_peak_807	50	.	2.79879	9.08722	5.00271	99
chr1	87705872	87706087	out_macs2_peak_809	60	.	2.86855	10.4912	6.03371	102
chr1	87738314	87738472	out_macs2_peak_810	46	.	2.7337	8.6063	4.69195	123
chr1	87789561	87789861	out_macs2_peak_812	41	.	2.60353	7.67452	4.11192	267
chr1	87807099	87807246	out_macs2_peak_813	43	.	2.60444	7.98264	4.36823	77
chr1	87823863	87824101	out_macs2_peak_814	41	.	2.57916	7.56063	4.11192	193
chr1	87868780	87868927	out_macs2_peak_816	43	.	2.54951	8.0064	4.38748	55
chr1	87942046	87942238	out_macs2_peak_819	50	.	2.71159	9.151	5.05631	59
chr1	87969265	87969413	out_macs2_peak_218	45	.	2.63907	8.77209	4.50988	56
chr1	88002267	88002449	out_macs2_peak_821	46	.	2.7337	8.6063	4.69195	53
chr1	88071446	88071606	out_macs2_peak_822	46	.	2.7337	8.6063	4.69195	59
chr1	88088465	88088639	out_macs2_peak_824	50	.	2.79879	9.08722	5.00271	77
chr1	88291798	88291971	out_macs2_peak_230	104	.	2.78549	15.7955	10.4944	77
chr1	88294485	88294651	out_macs2_peak_850	69	.	2.60146	11.7431	6.93089	47
chr1	88310094	88310309	out_macs2_peak_856	79	.	2.71947	12.9378	7.91961	85
chr1	88317712	88317941	out_macs2_peak_234	55	.	2.81119	10.1819	5.55148	110
chr1	88317750	88318006	out_macs2_peak_859	60	.	2.99405	10.5876	6.04178	105
chr1	88326017	88326347	out_macs2_peak_860	50	.	2.79879	9.08722	5.00271	208
chr1	88362436	88362603	out_macs2_peak_862	41	.	2.54188	7.67656	4.11304	81
chr1	88365224	88365377	out_macs2_peak_863	50	.	2.79379	9.06304	5.00271	77
chr1	88393538	88393729	out_macs2_peak_864	56	.	2.92897	10.0781	5.6766	102
chr1	88394146	88394311	out_macs2_peak_865	46	.	2.7337	8.6063	4.69195	37
chr1	88458991	88459143	out_macs2_peak_867	38	.	2.53844	7.22412	3.8353	28
chr1	88576384	88576592	out_macs2_peak_870	46	.	2.7337	8.6063	4.69195	119
chr1	88584487	88584646	out_macs2_peak_871	41	.	2.60353	7.67452	4.11192	71
chr1	88584942	88585261	out_macs2_peak_872	41	.	2.60353	7.67452	4.11192	263
chr1	88596944	88597150	out_macs2_peak_873	46	.	2.7337	8.6063	4.69195	95
chr1	88602711	88602939	out_macs2_peak_874	43	.	2.66861	8.13532	4.39699	114
chr1	88605570	88605722	out_macs2_peak_875	41	.	2.58406	7.58356	4.11192	47
chr1	88616966	88617260	out_macs2_peak_877	46	.	2.71327	8.50849	4.69195	202
chr1	88622518	88622726	out_macs2_peak_878	51	.	2.6655	9.22629	5.11984	61
chr1	88634131	88634282	out_macs2_peak_879	46	.	2.7337	8.6063	4.69195	81
chr1	88634458	88634670	out_macs2_peak_880	46	.	2.7337	8.6063	4.69195	82
chr1	88721325	88721484	out_macs2_peak_884	41	.	2.52615	7.59917	4.11192	75
chr1	88722697	88722844	out_macs2_peak_239	49	.	2.63666	9.37883	4.9664	70
chr1	88742977	88743145	out_macs2_peak_885	50	.	2.60208	9.03127	5.00271	49
chr1	88746650	88746906	out_macs2_peak_886	68	.	3.12423	11.6339	6.83328	113
chr1	88746667	88746896	out_macs2_peak_240	63	.	2.92593	11.165	6.36232	144
chr1	88798112	88798325	out_macs2_peak_241	39	.	2.52433	7.87737	3.92945	43
chr1	88837223	88837377	out_macs2_peak_242	42	.	2.5817	8.32009	4.21006	60
chr1	88840319	88840528	out_macs2_peak_888	48	.	2.74915	8.8465	4.8923	117
chr1	88891185	88891596	out_macs2_peak_243	42	.	2.5817	8.32009	4.21006	81
chr1	88928297	88928449	out_macs2_peak_244	53	.	2.73415	9.9269	5.38436	92
chr1	89019701	89019864	out_macs2_peak_891	41	.	2.60353	7.67452	4.11192	80
chr1	89132243	89132394	out_macs2_peak_895	38	.	2.53844	7.22412	3.8353	83
chr1	89236174	89236365	out_macs2_peak_897	43	.	2.63366	7.96977	4.35766	106
chr1	89278276	89278480	out_macs2_peak_899	43	.	2.66861	8.13532	4.39699	139
chr1	89305028	89305175	out_macs2_peak_900	41	.	2.60353	7.67452	4.11192	74
chr1	89318852	89319038	out_macs2_peak_247	56	.	2.7688	10.2878	5.64958	89
chr1	89344743	89344980	out_macs2_peak_901	53	.	2.86388	9.57788	5.33148	82
chr1	89363187	89363359	out_macs2_peak_248	39	.	2.52433	7.87737	3.92945	79
chr1	89445320	89445521	out_macs2_peak_902	41	.	2.60353	7.67452	4.11192	133
chr1	89462351	89462533	out_macs2_peak_903	46	.	2.63438	8.59269	4.69195	44
chr1	89477275	89477438	out_macs2_peak_904	43	.	2.56481	8.08454	4.39699	108
chr1	89504814	89505042	out_macs2_peak_905	56	.	2.92897	10.0781	5.6766	115
chr1	89629489	89629687	out_macs2_peak_908	53	.	2.86388	9.57788	5.33148	69
chr1	89630643	89630866	out_macs2_peak_909	38	.	2.53844	7.22412	3.8353	161
chr1	89652702	89652918	out_macs2_peak_910	53	.	2.86388	9.57788	5.33148	112
chr1	89657137	89657333	out_macs2_peak_911	53	.	2.8344	9.60849	5.35746	79
chr1	89720392	89720544	out_macs2_peak_249	48	.	2.58711	9.24694	4.84595	44
chr1	89723510	89723756	out_macs2_peak_913	64	.	3.05914	11.1063	6.42679	108
chr1	89766315	89766611	out_macs2_peak_914	46	.	2.7337	8.6063	4.69195	219
chr1	89784190	89784338	out_macs2_peak_915	41	.	2.60353	7.67452	4.11192	40
chr1	89834379	89834573	out_macs2_peak_916	53	.	2.86388	9.57788	5.33148	80
chr1	89840128	89840326	out_macs2_peak_917	43	.	2.66861	8.13532	4.39699	68
chr1	89894249	89894455	out_macs2_peak_918	41	.	2.60353	7.67452	4.11192	88
chr1	89939915	89940064	out_macs2_peak_921	41	.	2.60353	7.67452	4.11192	107
chr1	89946005	89946176	out_macs2_peak_922	43	.	2.66861	8.13532	4.39699	98
chr1	89969140	89969467	out_macs2_peak_253	47	.	2.65769	9.02684	4.73913	254
chr1	89969677	89969850	out_macs2_peak_923	60	.	2.99405	10.5876	6.04178	62
chr1	90053881	90054137	out_macs2_peak_925	38	.	2.53844	7.22412	3.8353	128
chr1	90092867	90093016	out_macs2_peak_927	46	.	2.7337	8.6063	4.69195	109
chr1	90208342	90208529	out_macs2_peak_929	59	.	2.82264	10.4174	5.9698	96
chr1	90288592	90288762	out_macs2_peak_933	46	.	2.7337	8.6063	4.69195	56
chr1	90289164	90289311	out_macs2_peak_934	38	.	2.53844	7.22412	3.8353	40
chr1	90400627	90400806	out_macs2_peak_937	46	.	2.68112	8.51365	4.69195	77
chr1	90408124	90408280	out_macs2_peak_939	60	.	2.90242	10.4913	6.03371	29
chr1	90411003	90411196	out_macs2_peak_940	43	.	2.56481	8.08454	4.39699	100
chr1	90490560	90490717	out_macs2_peak_941	40	.	2.55016	7.42451	4.00199	114
chr1	90599321	90599509	out_macs2_peak_943	64	.	3.05914	11.1063	6.42679	93
chr1	90678102	90678263	out_macs2_peak_946	53	.	2.86388	9.57788	5.33148	86
chr1	90687092	90687275	out_macs2_peak_947	50	.	2.79879	9.08722	5.00271	112
chr1	90758623	90758797	out_macs2_peak_257	43	.	2.55777	8.4893	4.36058	50
chr1	90807731	90807998	out_macs2_peak_952	50	.	2.79879	9.08722	5.00271	75
chr1	90817214	90817379	out_macs2_peak_953	50	.	2.75356	9.03484	5.00271	60
chr1	90819122	90819316	out_macs2_peak_954	53	.	2.67818	9.61321	5.36152	112
chr1	90919296	90919475	out_macs2_peak_956	47	.	2.69166	8.7261	4.7915	108
chr1	90921881	90922068	out_macs2_peak_258	72	.	3.04067	12.1812	7.24521	107
chr1	90930170	90930348	out_macs2_peak_957	50	.	2.79879	9.08722	5.00271	91
chr1	90975591	90975780	out_macs2_peak_958	53	.	2.86388	9.57788	5.33148	69
chr1	90982779	90982951	out_macs2_peak_959	41	.	2.60353	7.67452	4.11192	76
chr1	90998975	90999167	out_macs2_peak_960	49	.	2.75433	8.87169	4.9135	103
chr1	90999025	90999196	out_macs2_peak_259	48	.	2.69644	9.23318	4.83336	90
chr1	91002240	91002439	out_macs2_peak_260	45	.	2.55227	8.75191	4.50988	108
chr1	91053679	91054058	out_macs2_peak_962	43	.	2.66861	8.13532	4.39699	97
chr1	91092609	91092833	out_macs2_peak_963	50	.	2.66212	9.05046	5.00271	118
chr1	91095906	91096107	out_macs2_peak_964	46	.	2.7337	8.6063	4.69195	87
chr1	91108787	91108952	out_macs2_peak_965	46	.	2.60115	8.57231	4.69195	50
chr1	91125230	91125468	out_macs2_peak_968	56	.	2.92897	10.0781	5.6766	108
chr1	91138401	91138578	out_macs2_peak_969	68	.	3.12423	11.6339	6.83328	88
chr1	91171618	91171796	out_macs2_peak_970	56	.	2.92897	10.0781	5.6766	87
chr1	91180785	91180981	out_macs2_peak_971	45	.	2.5724	8.27173	4.51038	56
chr1	91209335	91209597	out_macs2_peak_976	45	.	2.62095	8.36996	4.59225	86
chr1	91243972	91244177	out_macs2_peak_978	50	.	2.68447	9.16955	5.07221	82
chr1	91251424	91251571	out_macs2_peak_979	46	.	2.65918	8.40561	4.62169	29
chr1	91265445	91265596	out_macs2_peak_981	64	.	3.05914	11.1063	6.42679	79
chr1	91493702	91493866	out_macs2_peak_266	48	.	2.68222	9.15757	4.83336	33
chr1	91512425	91512615	out_macs2_peak_984	43	.	2.66861	8.13532	4.39699	57
chr1	91533165	91533360	out_macs2_peak_267	53	.	2.72103	9.85359	5.31789	123
chr1	91533171	91533342	out_macs2_peak_985	51	.	2.73291	9.26159	5.15026	67
chr1	91575412	91575644	out_macs2_peak_987	56	.	2.92897	10.0781	5.6766	133
chr1	91575446	91575635	out_macs2_peak_268	59	.	2.86856	10.6693	5.94867	128
chr1	91639442	91639655	out_macs2_peak_270	67	.	2.9833	11.669	6.79543	107
chr1	91660656	91660889	out_macs2_peak_990	42	.	2.59446	7.78312	4.20211	137
chr1	91728818	91728973	out_macs2_peak_991	41	.	2.60353	7.67452	4.11192	58
chr1	91880244	91880436	out_macs2_peak_271	50	.	2.64898	9.44853	5.03013	70
chr1	91889976	91890213	out_macs2_peak_995	77	.	3.25441	12.7153	7.71382	124
chr1	91953801	91953952	out_macs2_peak_998	38	.	2.51707	7.12554	3.8353	62
chr1	92097759	92097953	out_macs2_peak_1004	50	.	2.79879	9.08722	5.00271	89
chr1	92130770	92130929	out_macs2_peak_1006	38	.	2.53844	7.22412	3.8353	91
chr1	92153901	92154075	out_macs2_peak_1008	40	.	2.56942	7.51498	4.07731	110
chr1	92181052	92181263	out_macs2_peak_1010	41	.	2.60353	7.67452	4.11192	97
chr1	92194233	92194414	out_macs2_peak_1011	41	.	2.50651	7.6441	4.11192	104
chr1	92199545	92199729	out_macs2_peak_1012	53	.	2.84788	9.49969	5.33148	44
chr1	92260658	92260817	out_macs2_peak_274	42	.	2.5358	8.22553	4.21006	94
chr1	92281585	92281764	out_macs2_peak_1013	48	.	2.73118	8.75893	4.81902	76
chr1	92434755	92434922	out_macs2_peak_1016	60	.	2.9549	10.5787	6.04178	116
chr1	92442872	92443029	out_macs2_peak_275	42	.	2.5817	8.32009	4.21006	107
chr1	92554809	92555031	out_macs2_peak_1018	43	.	2.66861	8.13532	4.39699	30
chr1	92681762	92681945	out_macs2_peak_1021	50	.	2.79879	9.08722	5.00271	127
chr1	92704189	92704408	out_macs2_peak_1023	38	.	2.53844	7.22412	3.8353	68
chr1	92787286	92787530	out_macs2_peak_1026	47	.	2.72609	8.73407	4.79817	135
chr1	92787402	92787562	out_macs2_peak_281	39	.	2.50681	7.78732	3.92945	102
chr1	92933918	92934117	out_macs2_peak_1029	56	.	2.92897	10.0781	5.6766	128
chr1	93031617	93031794	out_macs2_peak_1031	59	.	2.88193	10.3836	5.94091	91
chr1	93042864	93043065	out_macs2_peak_1032	41	.	2.60353	7.67452	4.11192	121
chr1	93105763	93105918	out_macs2_peak_1033	38	.	2.53844	7.22412	3.8353	117
chr1	93124166	93124313	out_macs2_peak_283	39	.	2.52433	7.87737	3.92945	110
chr1	93124182	93124329	out_macs2_peak_1034	50	.	2.79879	9.08722	5.00271	82
chr1	93246515	93246745	out_macs2_peak_1041	38	.	2.53844	7.22412	3.8353	131
chr1	93247157	93247336	out_macs2_peak_284	39	.	2.52433	7.87737	3.92945	92
chr1	93261592	93261739	out_macs2_peak_285	48	.	2.64178	9.09713	4.80174	61
chr1	93305605	93305849	out_macs2_peak_1045	43	.	2.50937	8.08433	4.39699	125
chr1	93312027	93312176	out_macs2_peak_287	39	.	2.52159	7.8633	3.92945	101
chr1	93336599	93336944	out_macs2_peak_1047	60	.	2.99405	10.5876	6.04178	290
chr1	93342491	93342703	out_macs2_peak_288	55	.	2.81119	10.1819	5.55148	133
chr1	93342496	93342691	out_macs2_peak_1048	43	.	2.66861	8.13532	4.39699	56
chr1	93368897	93369077	out_macs2_peak_1050	41	.	2.60353	7.67452	4.11192	35
chr1	93385261	93385456	out_macs2_peak_1053	64	.	3.05914	11.1063	6.42679	129
chr1	93445767	93445945	out_macs2_peak_1055	50	.	2.78846	9.03728	5.00271	90
chr1	93478333	93478600	out_macs2_peak_1056	60	.	2.99405	10.5876	6.04178	178
chr1	93478681	93478875	out_macs2_peak_1057	86	.	3.38458	13.8306	8.67927	118
chr1	93479020	93479184	out_macs2_peak_1058	43	.	2.66861	8.13532	4.39699	30
chr1	93512252	93512584	out_macs2_peak_289	51	.	2.75382	9.70319	5.17991	242
chr1	93512259	93512635	out_macs2_peak_1059	81	.	3.31949	13.2688	8.18643	256
chr1	93602097	93602295	out_macs2_peak_1060	50	.	2.79879	9.08722	5.00271	83
chr1	93704467	93704734	out_macs2_peak_1061	41	.	2.60136	7.66439	4.11192	134
chr1	93754245	93754431	out_macs2_peak_1063	43	.	2.60009	8.11283	4.39699	43
chr1	93784675	93784892	out_macs2_peak_291	52	.	2.74568	9.82538	5.29203	39
chr1	93804289	93804596	out_macs2_peak_1065	50	.	2.70223	9.10229	5.01556	77
chr1	93917344	93917563	out_macs2_peak_292	39	.	2.52433	7.87737	3.92945	188
chr1	93986217	93986440	out_macs2_peak_1067	50	.	2.79879	9.08722	5.00271	88
chr1	94057543	94057735	out_macs2_peak_293	42	.	2.55652	8.33583	4.22354	67
chr1	94077738	94077911	out_macs2_peak_1069	60	.	2.90501	10.5048	6.04178	94
chr1	94912700	94912916	out_macs2_peak_1073	41	.	2.60353	7.67452	4.11192	123
chr1	95256196	95256459	out_macs2_peak_1074	41	.	2.60353	7.67452	4.11192	144
chr1	97601692	97601846	out_macs2_peak_1080	46	.	2.7337	8.6063	4.69195	86
chr1	97693820	97694036	out_macs2_peak_1082	38	.	2.53844	7.22412	3.8353	78
chr1	97895090	97895322	out_macs2_peak_297	39	.	2.52433	7.87737	3.92945	180
chr1	101418496	101418680	out_macs2_peak_300	42	.	2.5817	8.32009	4.21006	46
chr1	104449860	104450022	out_macs2_peak_301	39	.	2.52433	7.87737	3.92945	51
chr1	104561443	104561590	out_macs2_peak_302	45	.	2.63907	8.77209	4.50988	92
chr1	105271159	105271309	out_macs2_peak_303	42	.	2.5817	8.32009	4.21006	64
chr1	105303896	105304053	out_macs2_peak_1088	38	.	2.53844	7.22412	3.8353	115
chr1	105372786	105372936	out_macs2_peak_1089	43	.	2.66861	8.13532	4.39699	72
chr1	105663911	105664234	out_macs2_peak_1092	72	.	3.18932	12.1703	7.26169	106
chr1	105965270	105965430	out_macs2_peak_1094	46	.	2.7337	8.6063	4.69195	59
chr1	106013547	106013696	out_macs2_peak_1095	46	.	2.7337	8.6063	4.69195	40
chr1	106045541	106045751	out_macs2_peak_1096	41	.	2.60353	7.67452	4.11192	88
chr1	106061549	106061805	out_macs2_peak_1097	46	.	2.54555	8.42304	4.63615	83
chr1	106146642	106146845	out_macs2_peak_305	51	.	2.75382	9.70319	5.17991	126
chr1	106157504	106157677	out_macs2_peak_306	55	.	2.81119	10.1819	5.55148	109
chr1	106171392	106171546	out_macs2_peak_307	48	.	2.69644	9.23318	4.83336	49
chr1	106171393	106171584	out_macs2_peak_1098	56	.	2.92897	10.0781	5.6766	55
chr1	106172491	106172680	out_macs2_peak_1099	56	.	2.90156	9.9427	5.64244	114
chr1	106392762	106393063	out_macs2_peak_1100	43	.	2.63615	7.98158	4.36758	51
chr1	106442676	106442915	out_macs2_peak_1101	41	.	2.60353	7.67452	4.11192	25
chr1	106516049	106516233	out_macs2_peak_1103	38	.	2.53844	7.22412	3.8353	109
chr1	106862324	106862546	out_macs2_peak_1105	38	.	2.53844	7.22412	3.8353	116
chr1	106931040	106931303	out_macs2_peak_1107	50	.	2.79879	9.08722	5.00271	193
chr1	107148216	107148520	out_macs2_peak_1109	53	.	2.86388	9.57788	5.33148	228
chr1	107578292	107578507	out_macs2_peak_1110	41	.	2.60353	7.67452	4.11192	123
chr1	111753023	111753213	out_macs2_peak_313	48	.	2.69644	9.23318	4.83336	108
chr1	114124041	114124268	out_macs2_peak_1112	43	.	2.66861	8.13532	4.39699	80
chr1	116878180	116878356	out_macs2_peak_315	39	.	2.52433	7.87737	3.92945	70
chr1	118249342	118249491	out_macs2_peak_1114	43	.	2.66861	8.13532	4.39699	89
chr1	118321706	118321910	out_macs2_peak_1115	43	.	2.66861	8.13532	4.39699	50
chr1	118368274	118368462	out_macs2_peak_1116	38	.	2.51468	7.11451	3.8353	51
chr1	118427276	118427451	out_macs2_peak_1117	38	.	2.53844	7.22412	3.8353	70
chr1	118447771	118447949	out_macs2_peak_1118	43	.	2.66861	8.13532	4.39699	48
chr1	118521513	118521665	out_macs2_peak_316	41	.	2.55096	8.16007	4.17769	101
chr1	118533141	118533400	out_macs2_peak_1120	38	.	2.53844	7.22412	3.8353	205
chr1	118551280	118551427	out_macs2_peak_1121	41	.	2.60353	7.67452	4.11192	71
chr1	118667841	118668067	out_macs2_peak_1123	42	.	2.5993	7.8062	4.22135	41
chr1	118728829	118729002	out_macs2_peak_1124	49	.	2.75692	8.88432	4.92411	44
chr1	118770365	118770515	out_macs2_peak_1125	46	.	2.72881	8.58293	4.69195	52
chr1	118781061	118781224	out_macs2_peak_1126	50	.	2.79879	9.08722	5.00271	66
chr1	118821135	118821483	out_macs2_peak_1127	46	.	2.7337	8.6063	4.69195	63
chr1	118826761	118826917	out_macs2_peak_1128	41	.	2.60353	7.67452	4.11192	44
chr1	118897542	118897689	out_macs2_peak_1130	38	.	2.53844	7.22412	3.8353	88
chr1	118958288	118958491	out_macs2_peak_1132	38	.	2.53844	7.22412	3.8353	110
chr1	119093172	119093344	out_macs2_peak_1134	43	.	2.66861	8.13532	4.39699	75
chr1	119228788	119228979	out_macs2_peak_1136	38	.	2.53844	7.22412	3.8353	54
chr1	119302472	119302641	out_macs2_peak_1138	38	.	2.53844	7.22412	3.8353	129
chr1	119355487	119355650	out_macs2_peak_1139	53	.	2.86388	9.57788	5.33148	84
chr1	119355498	119355678	out_macs2_peak_318	45	.	2.63907	8.77209	4.50988	101
chr1	119467103	119467253	out_macs2_peak_1141	41	.	2.5624	7.77724	4.19709	82
chr1	119892387	119892580	out_macs2_peak_1142	56	.	2.92897	10.0781	5.6766	83
chr1	119918561	119918749	out_macs2_peak_1143	43	.	2.66861	8.13532	4.39699	121
chr1	119919561	119919754	out_macs2_peak_1144	46	.	2.7337	8.6063	4.69195	93
chr1	119973260	119973419	out_macs2_peak_1145	43	.	2.6092	8.0058	4.38724	47
chr1	120120629	120120792	out_macs2_peak_1147	46	.	2.7337	8.6063	4.69195	73
chr1	120192739	120192948	out_macs2_peak_1149	53	.	2.86388	9.57788	5.33148	107
chr1	120318489	120318645	out_macs2_peak_1151	50	.	2.79879	9.08722	5.00271	115
chr1	120341477	120341632	out_macs2_peak_322	39	.	2.52433	7.87737	3.92945	70
chr1	120518444	120518605	out_macs2_peak_1155	43	.	2.66861	8.13532	4.39699	93
chr1	120532706	120532956	out_macs2_peak_1156	43	.	2.66861	8.13532	4.39699	128
chr1	120532718	120532987	out_macs2_peak_324	42	.	2.5817	8.32009	4.21006	178
chr1	120592883	120593110	out_macs2_peak_1158	60	.	2.99405	10.5876	6.04178	156
chr1	121090422	121090581	out_macs2_peak_325	45	.	2.63907	8.77209	4.50988	118
chr1	121398950	121399179	out_macs2_peak_1165	53	.	2.86388	9.57788	5.33148	110
chr1	121451038	121451185	out_macs2_peak_1167	38	.	2.53844	7.22412	3.8353	33
chr1	121478975	121479240	out_macs2_peak_1170	43	.	2.66861	8.13532	4.39699	217
chr1	121486829	121487009	out_macs2_peak_1171	56	.	2.92897	10.0781	5.6766	91
chr1	121567977	121568238	out_macs2_peak_1172	41	.	2.60353	7.67452	4.11192	52
chr1	121901940	121902088	out_macs2_peak_1173	38	.	2.53844	7.22412	3.8353	105
chr1	125313919	125314164	out_macs2_peak_1175	38	.	2.53844	7.22412	3.8353	129
chr1	125386305	125386456	out_macs2_peak_327	48	.	2.69644	9.23318	4.83336	61
chr1	125677184	125677348	out_macs2_peak_330	39	.	2.52433	7.87737	3.92945	88
chr1	125813230	125813383	out_macs2_peak_1178	41	.	2.60353	7.67452	4.11192	39
chr1	126191976	126192134	out_macs2_peak_331	48	.	2.69644	9.23318	4.83336	78
chr1	126549928	126550087	out_macs2_peak_1180	43	.	2.66861	8.13532	4.39699	83
chr1	126745045	126745220	out_macs2_peak_1184	38	.	2.53844	7.22412	3.8353	104
chr1	126817910	126818059	out_macs2_peak_333	45	.	2.63907	8.77209	4.50988	88
chr1	126968549	126968798	out_macs2_peak_1186	46	.	2.7337	8.6063	4.69195	88
chr1	127036521	127036686	out_macs2_peak_1188	38	.	2.53844	7.22412	3.8353	46
chr1	127172751	127172898	out_macs2_peak_1190	43	.	2.66861	8.13532	4.39699	109
chr1	127206240	127206620	out_macs2_peak_1191	45	.	2.6118	8.32361	4.55372	252
chr1	127286721	127286874	out_macs2_peak_1192	41	.	2.60353	7.67452	4.11192	43
chr1	127314824	127315021	out_macs2_peak_1193	54	.	2.84758	9.67436	5.41375	146
chr1	127355631	127355879	out_macs2_peak_1195	38	.	2.53844	7.22412	3.8353	124
chr1	127406396	127406543	out_macs2_peak_1196	41	.	2.60353	7.67452	4.11192	59
chr1	127469360	127469545	out_macs2_peak_1197	60	.	2.99405	10.5876	6.04178	54
chr1	127489336	127489555	out_macs2_peak_336	72	.	3.04067	12.1812	7.24521	73
chr1	127509022	127509195	out_macs2_peak_337	63	.	2.92593	11.165	6.36232	93
chr1	127642985	127643177	out_macs2_peak_1198	46	.	2.7337	8.6063	4.69195	40
chr1	127643651	127643807	out_macs2_peak_1199	38	.	2.53844	7.22412	3.8353	45
chr1	127774066	127774269	out_macs2_peak_1200	38	.	2.53844	7.22412	3.8353	84
chr1	127841177	127841445	out_macs2_peak_338	48	.	2.6655	9.22629	4.83336	178
chr1	127868769	127868923	out_macs2_peak_1203	53	.	2.76918	9.44899	5.30924	85
chr1	127922753	127922900	out_macs2_peak_1204	41	.	2.60353	7.67452	4.11192	50
chr1	127946008	127946208	out_macs2_peak_1205	38	.	2.53844	7.22412	3.8353	76
chr1	128346823	128346991	out_macs2_peak_1208	53	.	2.86388	9.57788	5.33148	98
chr1	128416717	128417075	out_macs2_peak_1209	53	.	2.86388	9.57788	5.33148	64
chr1	128417292	128417570	out_macs2_peak_340	48	.	2.69644	9.23318	4.83336	190
chr1	128417347	128417585	out_macs2_peak_1210	41	.	2.59145	7.61809	4.11192	197
chr1	128441533	128441685	out_macs2_peak_1211	50	.	2.79879	9.08722	5.00271	62
chr1	128517964	128518143	out_macs2_peak_1213	40	.	2.53319	7.48927	4.05641	126
chr1	128551821	128551982	out_macs2_peak_342	59	.	2.83904	10.6826	5.9607	91
chr1	128732102	128732249	out_macs2_peak_1219	52	.	2.77781	9.32423	5.20304	83
chr1	128733474	128733833	out_macs2_peak_1220	86	.	3.33212	13.7774	8.65546	260
chr1	128788195	128788429	out_macs2_peak_1222	46	.	2.7337	8.6063	4.69195	128
chr1	128797865	128798051	out_macs2_peak_1223	51	.	2.78949	9.2127	5.10813	74
chr1	128868797	128869007	out_macs2_peak_1224	46	.	2.7337	8.6063	4.69195	115
chr1	128871296	128871477	out_macs2_peak_1225	43	.	2.56588	7.94218	4.33456	107
chr1	128912723	128912920	out_macs2_peak_347	55	.	2.81119	10.1819	5.55148	113
chr1	129134497	129134657	out_macs2_peak_1226	50	.	2.79879	9.08722	5.00271	85
chr1	129186533	129186730	out_macs2_peak_1228	50	.	2.79879	9.08722	5.00271	114
chr1	130373707	130373943	out_macs2_peak_349	81	.	3.15541	13.2292	8.16953	118
chr1	130374385	130374595	out_macs2_peak_350	48	.	2.69644	9.23318	4.83336	87
chr1	130462894	130463136	out_macs2_peak_1230	46	.	2.7337	8.6063	4.69195	168
chr1	130524687	130524837	out_macs2_peak_351	45	.	2.63907	8.77209	4.50988	42
chr1	130571598	130571805	out_macs2_peak_1231	41	.	2.60353	7.67452	4.11192	74
chr1	130702168	130702316	out_macs2_peak_352	45	.	2.54207	8.83955	4.57107	66
chr1	130752630	130752858	out_macs2_peak_353	51	.	2.75382	9.70319	5.17991	119
chr1	130752660	130752818	out_macs2_peak_1233	38	.	2.53844	7.22412	3.8353	38
chr1	130775433	130775657	out_macs2_peak_1234	53	.	2.86388	9.57788	5.33148	132
chr1	130911550	130911761	out_macs2_peak_1237	38	.	2.53844	7.22412	3.8353	75
chr1	130911577	130911751	out_macs2_peak_354	45	.	2.63907	8.77209	4.50988	41
chr1	130992285	130992469	out_macs2_peak_1238	46	.	2.66888	8.45345	4.66171	65
chr1	131005209	131005417	out_macs2_peak_1239	46	.	2.7337	8.6063	4.69195	103
chr1	131008346	131008559	out_macs2_peak_1240	42	.	2.54578	7.84154	4.25051	145
chr1	131090473	131090689	out_macs2_peak_1243	50	.	2.79879	9.08722	5.00271	140
chr1	131091185	131091437	out_macs2_peak_1244	86	.	3.38458	13.8306	8.67927	111
chr1	131096985	131097164	out_macs2_peak_356	45	.	2.59558	8.84428	4.57497	71
chr1	131161055	131161205	out_macs2_peak_1247	46	.	2.7337	8.6063	4.69195	60
chr1	131245396	131245553	out_macs2_peak_1250	43	.	2.66861	8.13532	4.39699	113
chr1	131279579	131279805	out_macs2_peak_1252	39	.	2.50139	7.33573	3.92844	37
chr1	131285917	131286064	out_macs2_peak_1253	43	.	2.5387	7.95106	4.34201	98
chr1	131310732	131310950	out_macs2_peak_1255	41	.	2.60353	7.67452	4.11192	130
chr1	131325097	131325244	out_macs2_peak_1256	41	.	2.60353	7.67452	4.11192	37
chr1	131378105	131378327	out_macs2_peak_1257	53	.	2.86388	9.57788	5.33148	56
chr1	131378143	131378321	out_macs2_peak_358	39	.	2.52433	7.87737	3.92945	97
chr1	131527215	131527423	out_macs2_peak_1259	69	.	3.1181	11.8049	6.98587	122
chr1	131665967	131666222	out_macs2_peak_1261	50	.	2.67102	9.09791	5.01183	195
chr1	131690727	131690899	out_macs2_peak_1263	43	.	2.66861	8.13532	4.39699	90
chr1	131711215	131711370	out_macs2_peak_1264	46	.	2.7337	8.6063	4.69195	76
chr1	131723560	131723815	out_macs2_peak_1265	59	.	2.88448	10.397	5.95255	133
chr1	131726603	131726774	out_macs2_peak_359	44	.	2.58465	8.63466	4.48836	64
chr1	131734862	131735090	out_macs2_peak_360	39	.	2.52433	7.87737	3.92945	158
chr1	131734875	131735034	out_macs2_peak_1266	41	.	2.60353	7.67452	4.11192	96
chr1	131739819	131739986	out_macs2_peak_1267	53	.	2.86388	9.57788	5.33148	32
chr1	131746235	131746398	out_macs2_peak_1268	43	.	2.57039	7.96472	4.35328	95
chr1	131753986	131754178	out_macs2_peak_1269	56	.	2.92094	10.0385	5.6766	62
chr1	131956268	131956556	out_macs2_peak_1271	38	.	2.53844	7.22412	3.8353	160
chr1	131994856	131995070	out_macs2_peak_1273	49	.	2.73594	8.94726	4.97745	103
chr1	132012614	132012807	out_macs2_peak_1276	40	.	2.55735	7.4583	4.03007	113
chr1	132051967	132052150	out_macs2_peak_1279	46	.	2.64878	8.51059	4.69195	80
chr1	132128978	132129152	out_macs2_peak_1284	38	.	2.53844	7.22412	3.8353	99
chr1	132129337	132129518	out_macs2_peak_1285	41	.	2.60353	7.67452	4.11192	78
chr1	132140200	132140362	out_macs2_peak_1286	41	.	2.55641	7.60093	4.11192	51
chr1	132183341	132183493	out_macs2_peak_362	63	.	2.92593	11.165	6.36232	87
chr1	132194060	132194207	out_macs2_peak_1290	41	.	2.60353	7.67452	4.11192	43
chr1	132215387	132215617	out_macs2_peak_1292	43	.	2.66861	8.13532	4.39699	109
chr1	132280377	132280647	out_macs2_peak_1294	64	.	3.05914	11.1063	6.42679	135
chr1	132286622	132286772	out_macs2_peak_1295	56	.	2.92897	10.0781	5.6766	56
chr1	132335246	132335552	out_macs2_peak_1297	39	.	2.53354	7.34626	3.93726	37
chr1	132358296	132358449	out_macs2_peak_1299	43	.	2.54951	8.0064	4.38748	127
chr1	132379211	132379411	out_macs2_peak_1300	46	.	2.7337	8.6063	4.69195	114
chr1	132417408	132417600	out_macs2_peak_366	45	.	2.53638	8.80689	4.54151	104
chr1	132543808	132544000	out_macs2_peak_1310	39	.	2.54063	7.37969	3.96449	122
chr1	132637859	132638085	out_macs2_peak_1312	43	.	2.66861	8.13532	4.39699	99
chr1	132711561	132711809	out_macs2_peak_1314	41	.	2.60353	7.67452	4.11192	168
chr1	132712293	132712450	out_macs2_peak_1315	46	.	2.7337	8.6063	4.69195	55
chr1	132877679	132877826	out_macs2_peak_1318	38	.	2.53844	7.22412	3.8353	36
chr1	132878337	132878569	out_macs2_peak_1319	77	.	3.25441	12.7153	7.71382	118
chr1	132911501	132911654	out_macs2_peak_1320	38	.	2.53844	7.22412	3.8353	91
chr1	133055917	133056091	out_macs2_peak_1323	43	.	2.52571	8.02807	4.39699	116
chr1	133066993	133067287	out_macs2_peak_369	39	.	2.52433	7.87737	3.92945	175
chr1	133067039	133067199	out_macs2_peak_1324	38	.	2.53844	7.22412	3.8353	64
chr1	133131087	133131435	out_macs2_peak_1327	60	.	2.99405	10.5876	6.04178	68
chr1	133190210	133190383	out_macs2_peak_1329	40	.	2.55016	7.42451	4.00199	127
chr1	133192400	133192559	out_macs2_peak_1330	38	.	2.53844	7.22412	3.8353	43
chr1	133211005	133211164	out_macs2_peak_371	45	.	2.53828	8.81777	4.55122	99
chr1	133346097	133346306	out_macs2_peak_1334	63	.	2.89109	10.9724	6.37808	132
chr1	133356875	133357022	out_macs2_peak_1335	48	.	2.56998	8.85147	4.89654	65
chr1	133422670	133422852	out_macs2_peak_1341	58	.	2.88556	10.223	5.80173	75
chr1	133423363	133423628	out_macs2_peak_1342	45	.	2.63285	8.27547	4.51362	191
chr1	133448697	133448929	out_macs2_peak_1343	53	.	2.79391	9.57613	5.33148	126
chr1	133452386	133452651	out_macs2_peak_1344	43	.	2.58401	8.03273	4.39699	120
chr1	133464908	133465145	out_macs2_peak_1345	68	.	3.12423	11.6339	6.83328	140
chr1	133529836	133529990	out_macs2_peak_1346	38	.	2.53844	7.22412	3.8353	67
chr1	133581345	133581519	out_macs2_peak_1347	56	.	2.92897	10.0781	5.6766	92
chr1	133736134	133736321	out_macs2_peak_1351	44	.	2.5358	8.22553	4.47222	62
chr1	133812300	133812489	out_macs2_peak_1353	41	.	2.60353	7.67452	4.11192	105
chr1	133819335	133819482	out_macs2_peak_1354	56	.	2.92897	10.0781	5.6766	107
chr1	133823574	133823857	out_macs2_peak_1355	42	.	2.567	7.79979	4.21574	240
chr1	133826450	133826614	out_macs2_peak_1356	45	.	2.66518	8.27716	4.51466	124
chr1	133826452	133826632	out_macs2_peak_377	48	.	2.69644	9.23318	4.83336	119
chr1	133889923	133890157	out_macs2_peak_1357	72	.	3.18932	12.1703	7.26169	109
chr1	133941831	133942306	out_macs2_peak_1358	42	.	2.61146	7.86422	4.26955	269
chr1	134025499	134025686	out_macs2_peak_1361	50	.	2.79879	9.08722	5.00271	76
chr1	134028710	134028865	out_macs2_peak_1362	43	.	2.66861	8.13532	4.39699	36
chr1	134049054	134049223	out_macs2_peak_1363	46	.	2.7337	8.6063	4.69195	113
chr1	134064891	134065038	out_macs2_peak_380	54	.	2.69614	10.0357	5.48344	50
chr1	134091658	134091861	out_macs2_peak_382	48	.	2.69644	9.23318	4.83336	84
chr1	134134219	134134410	out_macs2_peak_1369	42	.	2.51312	7.81979	4.23239	117
chr1	134177104	134177504	out_macs2_peak_1371	46	.	2.7337	8.6063	4.69195	97
chr1	134213296	134213478	out_macs2_peak_1374	46	.	2.58396	8.48143	4.68518	69
chr1	134224635	134224812	out_macs2_peak_1375	46	.	2.7337	8.6063	4.69195	97
chr1	134274022	134274188	out_macs2_peak_1378	41	.	2.53287	7.63224	4.11192	129
chr1	134284479	134284642	out_macs2_peak_387	45	.	2.63907	8.77209	4.50988	96
chr1	134284881	134285124	out_macs2_peak_1380	41	.	2.60353	7.67452	4.11192	175
chr1	134405786	134405953	out_macs2_peak_1384	72	.	3.18932	12.1703	7.26169	117
chr1	134511974	134512143	out_macs2_peak_1388	43	.	2.66861	8.13532	4.39699	108
chr1	134554325	134554537	out_macs2_peak_1391	47	.	2.71093	8.65995	4.73681	174
chr1	134556893	134557100	out_macs2_peak_1392	56	.	2.92897	10.0781	5.6766	139
chr1	134617958	134618121	out_macs2_peak_1394	42	.	2.56931	7.8111	4.22511	99
chr1	134673848	134674007	out_macs2_peak_1395	55	.	2.64323	9.88214	5.59092	97
chr1	134680273	134680420	out_macs2_peak_1396	41	.	2.50223	7.62247	4.11192	90
chr1	134694070	134694239	out_macs2_peak_1397	50	.	2.68139	8.99367	5.00271	76
chr1	134712858	134713012	out_macs2_peak_390	43	.	2.55164	8.4561	4.33139	77
chr1	134755575	134755838	out_macs2_peak_1400	39	.	2.50363	7.34659	3.93726	38
chr1	134861202	134861386	out_macs2_peak_1402	56	.	2.92897	10.0781	5.6766	62
chr1	135123929	135124111	out_macs2_peak_1408	43	.	2.66861	8.13532	4.39699	104
chr1	135131421	135131577	out_macs2_peak_1409	44	.	2.64789	8.19358	4.44478	46
chr1	135135298	135135502	out_macs2_peak_392	48	.	2.69644	9.23318	4.83336	93
chr1	135144117	135144350	out_macs2_peak_1410	64	.	2.84784	11.0834	6.42679	122
chr1	135144131	135144299	out_macs2_peak_393	42	.	2.53345	8.3573	4.24316	100
chr1	135336692	135336889	out_macs2_peak_1414	43	.	2.567	8.09577	4.39699	69
chr1	135368986	135369136	out_macs2_peak_1415	50	.	2.79879	9.08722	5.00271	94
chr1	135438610	135438776	out_macs2_peak_1418	50	.	2.79879	9.08722	5.00271	102
chr1	135439139	135439445	out_macs2_peak_1419	38	.	2.53844	7.22412	3.8353	191
chr1	135607653	135607844	out_macs2_peak_1422	43	.	2.66861	8.13532	4.39699	90
chr1	135618855	135619013	out_macs2_peak_1423	45	.	2.6118	8.32361	4.55372	78
chr1	135677687	135677843	out_macs2_peak_1425	41	.	2.60353	7.67452	4.11192	101
chr1	135693430	135693577	out_macs2_peak_1427	44	.	2.58921	8.20889	4.45771	81
chr1	135698478	135698840	out_macs2_peak_1428	56	.	2.92897	10.0781	5.6766	219
chr1	135729150	135729349	out_macs2_peak_1430	47	.	2.612	8.62961	4.71125	129
chr1	135729152	135729327	out_macs2_peak_398	45	.	2.54397	8.85046	4.58092	87
chr1	135830681	135830850	out_macs2_peak_401	45	.	2.57196	8.8626	4.59165	85
chr1	135832550	135832830	out_macs2_peak_1434	40	.	2.55495	7.44702	4.02062	68
chr1	135903560	135903720	out_macs2_peak_1438	50	.	2.74543	9.16043	5.06456	80
chr1	135909209	135909365	out_macs2_peak_403	48	.	2.56515	9.26661	4.86351	83
chr1	135934698	135934884	out_macs2_peak_1440	72	.	3.18932	12.1703	7.26169	113
chr1	135944149	135944486	out_macs2_peak_404	46	.	2.63578	8.90965	4.63396	242
chr1	136020445	136020602	out_macs2_peak_1443	41	.	2.60353	7.67452	4.11192	100
chr1	136026027	136026234	out_macs2_peak_1444	48	.	2.73885	8.79635	4.85037	99
chr1	136147328	136147478	out_macs2_peak_1448	44	.	2.58474	8.18613	4.43865	79
chr1	136186085	136186239	out_macs2_peak_1450	41	.	2.60353	7.67452	4.11192	78
chr1	136190465	136190702	out_macs2_peak_1451	46	.	2.7337	8.6063	4.69195	107
chr1	136208454	136208604	out_macs2_peak_1453	47	.	2.69166	8.7261	4.7915	63
chr1	136277907	136278054	out_macs2_peak_1454	56	.	2.92897	10.0781	5.6766	95
chr1	136345293	136345448	out_macs2_peak_1455	40	.	2.52402	7.44508	4.01946	135
chr1	136428811	136428960	out_macs2_peak_1460	44	.	2.65774	8.24123	4.48454	24
chr1	136466301	136466666	out_macs2_peak_1462	86	.	3.38458	13.8306	8.67927	242
chr1	136535617	136535792	out_macs2_peak_1464	53	.	2.74203	9.47438	5.33034	74
chr1	136588969	136589199	out_macs2_peak_1465	38	.	2.53844	7.22412	3.8353	183
chr1	136627275	136627430	out_macs2_peak_409	45	.	2.63907	8.77209	4.50988	36
chr1	136641480	136641676	out_macs2_peak_1466	50	.	2.79879	9.08722	5.00271	58
chr1	136659082	136659287	out_macs2_peak_1467	60	.	2.99405	10.5876	6.04178	115
chr1	136678724	136679036	out_macs2_peak_1468	56	.	2.83189	9.945	5.64436	219
chr1	136693201	136693415	out_macs2_peak_1469	60	.	2.99405	10.5876	6.04178	161
chr1	136696092	136696250	out_macs2_peak_1470	44	.	2.62341	8.22866	4.47462	82
chr1	136696562	136696738	out_macs2_peak_410	47	.	2.65108	8.99152	4.70795	101
chr1	136698877	136699143	out_macs2_peak_1471	41	.	2.60353	7.67452	4.11192	194
chr1	136709910	136710093	out_macs2_peak_1472	46	.	2.64644	8.49878	4.69195	100
chr1	136722122	136722298	out_macs2_peak_1473	48	.	2.69651	8.75039	4.81179	55
chr1	136792986	136793150	out_macs2_peak_1474	53	.	2.86388	9.57788	5.33148	73
chr1	136935819	136936015	out_macs2_peak_1477	38	.	2.53844	7.22412	3.8353	130
chr1	137061229	137061408	out_macs2_peak_1478	43	.	2.66861	8.13532	4.39699	47
chr1	137148362	137148516	out_macs2_peak_1479	60	.	2.99405	10.5876	6.04178	102
chr1	137217219	137217412	out_macs2_peak_1481	41	.	2.58161	7.57209	4.11192	84
chr1	137255230	137255407	out_macs2_peak_1482	42	.	2.61391	7.87587	4.27935	91
chr1	137256893	137257138	out_macs2_peak_412	45	.	2.63907	8.77209	4.50988	140
chr1	137264773	137264924	out_macs2_peak_413	39	.	2.52433	7.87737	3.92945	39
chr1	137292449	137292665	out_macs2_peak_1483	38	.	2.53844	7.22412	3.8353	90
chr1	137565659	137565920	out_macs2_peak_1486	60	.	2.983	10.5326	6.04178	144
chr1	137582917	137583098	out_macs2_peak_1487	40	.	2.55495	7.44702	4.02062	110
chr1	137592256	137592408	out_macs2_peak_1488	43	.	2.66861	8.13532	4.39699	77
chr1	137669606	137669793	out_macs2_peak_1490	43	.	2.66861	8.13532	4.39699	93
chr1	137734681	137734899	out_macs2_peak_1491	64	.	3.05914	11.1063	6.42679	139
chr1	137806915	137807163	out_macs2_peak_1492	41	.	2.60353	7.67452	4.11192	117
chr1	137807797	137807950	out_macs2_peak_1493	53	.	2.86388	9.57788	5.33148	34
chr1	137876633	137876897	out_macs2_peak_1494	38	.	2.53844	7.22412	3.8353	127
chr1	137900799	137901041	out_macs2_peak_1495	68	.	3.12423	11.6339	6.83328	67
chr1	137988870	137989081	out_macs2_peak_1497	68	.	3.12423	11.6339	6.83328	69
chr1	138041669	138041823	out_macs2_peak_1498	50	.	2.77787	8.98599	5.00271	75
chr1	138070762	138070909	out_macs2_peak_1501	38	.	2.53844	7.22412	3.8353	46
chr1	138116778	138116925	out_macs2_peak_1502	38	.	2.53844	7.22412	3.8353	77
chr1	138138248	138138477	out_macs2_peak_1503	41	.	2.60353	7.67452	4.11192	125
chr1	138162951	138163133	out_macs2_peak_1505	41	.	2.60353	7.67452	4.11192	114
chr1	138174910	138175057	out_macs2_peak_1506	66	.	3.00201	11.3911	6.67814	43
chr1	138550382	138550599	out_macs2_peak_1508	38	.	2.53844	7.22412	3.8353	176
chr1	138550419	138550613	out_macs2_peak_417	45	.	2.63907	8.77209	4.50988	136
chr1	138619290	138619521	out_macs2_peak_1509	46	.	2.7337	8.6063	4.69195	118
chr1	138712947	138713133	out_macs2_peak_1510	43	.	2.66861	8.13532	4.39699	76
chr1	138845674	138845880	out_macs2_peak_1513	43	.	2.66861	8.13532	4.39699	136
chr1	138885838	138885999	out_macs2_peak_1514	43	.	2.66861	8.13532	4.39699	91
chr1	138887201	138887467	out_macs2_peak_1515	72	.	3.18932	12.1703	7.26169	160
chr1	138963230	138963477	out_macs2_peak_1516	43	.	2.66861	8.13532	4.39699	131
chr1	139046772	139046919	out_macs2_peak_1517	41	.	2.60353	7.67452	4.11192	68
chr1	139159214	139159397	out_macs2_peak_1518	43	.	2.66861	8.13532	4.39699	69
chr1	139241089	139241290	out_macs2_peak_1519	50	.	2.79879	9.08722	5.00271	118
chr1	139637049	139637206	out_macs2_peak_420	42	.	2.5817	8.32009	4.21006	123
chr1	140075719	140075896	out_macs2_peak_1522	46	.	2.7337	8.6063	4.69195	55
chr1	143537983	143538188	out_macs2_peak_1523	38	.	2.53844	7.22412	3.8353	120
chr1	143702237	143702489	out_macs2_peak_1524	53	.	2.86388	9.57788	5.33148	216
chr1	143739884	143740079	out_macs2_peak_1525	41	.	2.60353	7.67452	4.11192	62
chr1	143777307	143777595	out_macs2_peak_1526	56	.	2.92897	10.0781	5.6766	142
chr1	145956032	145956311	out_macs2_peak_1527	38	.	2.53844	7.22412	3.8353	77
chr1	145958168	145958349	out_macs2_peak_422	51	.	2.75382	9.70319	5.17991	70
chr1	146498479	146498685	out_macs2_peak_423	48	.	2.69644	9.23318	4.83336	42
chr1	146822482	146822646	out_macs2_peak_424	39	.	2.52433	7.87737	3.92945	55
chr1	150392994	150393430	out_macs2_peak_1530	72	.	3.18932	12.1703	7.26169	311
chr1	151025370	151025581	out_macs2_peak_1531	46	.	2.7337	8.6063	4.69195	123
chr1	151101180	151101376	out_macs2_peak_426	39	.	2.52433	7.87737	3.92945	99
chr1	151222810	151223040	out_macs2_peak_1535	40	.	2.55735	7.4583	4.03007	63
chr1	151236156	151236304	out_macs2_peak_1536	38	.	2.53844	7.22412	3.8353	93
chr1	151267025	151267198	out_macs2_peak_1538	46	.	2.7337	8.6063	4.69195	101
chr1	151344531	151344831	out_macs2_peak_1539	81	.	3.31949	13.2688	8.18643	159
chr1	151344572	151344876	out_macs2_peak_428	45	.	2.63907	8.77209	4.50988	75
chr1	151345095	151345370	out_macs2_peak_1540	64	.	3.05914	11.1063	6.42679	118
chr1	151518918	151519134	out_macs2_peak_429	45	.	2.63907	8.77209	4.50988	75
chr1	151698386	151698543	out_macs2_peak_1545	56	.	2.92897	10.0781	5.6766	71
chr1	151717837	151718104	out_macs2_peak_1546	41	.	2.60353	7.67452	4.11192	141
chr1	151954423	151954614	out_macs2_peak_1548	41	.	2.60353	7.67452	4.11192	109
chr1	152002228	152002492	out_macs2_peak_1550	50	.	2.79879	9.08722	5.00271	127
chr1	152006580	152006743	out_macs2_peak_434	45	.	2.63907	8.77209	4.50988	55
chr1	152514085	152514311	out_macs2_peak_1553	72	.	3.18932	12.1703	7.26169	89
chr1	152603179	152603402	out_macs2_peak_1555	41	.	2.60353	7.67452	4.11192	60
chr1	152975781	152975960	out_macs2_peak_1560	43	.	2.66861	8.13532	4.39699	76
chr1	152997271	152997505	out_macs2_peak_1561	43	.	2.66861	8.13532	4.39699	137
chr1	153090893	153091182	out_macs2_peak_1563	38	.	2.53844	7.22412	3.8353	113
chr1	153130422	153130604	out_macs2_peak_1565	39	.	2.54777	7.41328	3.99255	51
chr1	153186113	153186265	out_macs2_peak_437	42	.	2.5817	8.32009	4.21006	106
chr1	153344522	153344686	out_macs2_peak_1570	38	.	2.53844	7.22412	3.8353	109
chr1	153380146	153380390	out_macs2_peak_1573	50	.	2.79879	9.08722	5.00271	139
chr1	153427130	153427320	out_macs2_peak_1575	43	.	2.66861	8.13532	4.39699	68
chr1	153441569	153441742	out_macs2_peak_1576	46	.	2.7337	8.6063	4.69195	97
chr1	153487537	153487711	out_macs2_peak_1578	52	.	2.83439	9.43364	5.29603	98
chr1	153549397	153549659	out_macs2_peak_1579	50	.	2.79879	9.08722	5.00271	192
chr1	153754432	153754625	out_macs2_peak_1582	41	.	2.60353	7.67452	4.11192	66
chr1	153802119	153802309	out_macs2_peak_1583	41	.	2.60353	7.67452	4.11192	53
chr1	153856366	153856516	out_macs2_peak_1584	46	.	2.71069	8.49615	4.69195	69
chr1	153892785	153893062	out_macs2_peak_1585	43	.	2.66861	8.13532	4.39699	63
chr1	154034357	154034505	out_macs2_peak_1589	41	.	2.60353	7.67452	4.11192	78
chr1	154066085	154066294	out_macs2_peak_445	72	.	3.04067	12.1812	7.24521	114
chr1	154079478	154079650	out_macs2_peak_1591	43	.	2.66861	8.13532	4.39699	111
chr1	154287621	154287940	out_macs2_peak_1592	46	.	2.70812	8.48383	4.68698	273
chr1	154604663	154604832	out_macs2_peak_1594	41	.	2.60353	7.67452	4.11192	55
chr1	154619017	154619202	out_macs2_peak_1595	50	.	2.77787	8.98599	5.00271	129
chr1	154751371	154751554	out_macs2_peak_1596	52	.	2.7473	9.33608	5.21317	94
chr1	154808060	154808308	out_macs2_peak_1598	43	.	2.66861	8.13532	4.39699	57
chr1	154943404	154943559	out_macs2_peak_447	39	.	2.52433	7.87737	3.92945	71
chr1	154997892	154998045	out_macs2_peak_448	55	.	2.81119	10.1819	5.55148	98
chr1	155041826	155042029	out_macs2_peak_1601	47	.	2.69166	8.7261	4.7915	70
chr1	155056828	155057018	out_macs2_peak_1602	43	.	2.66861	8.13532	4.39699	53
chr1	155098644	155098863	out_macs2_peak_450	64	.	2.84539	11.2448	6.43645	82
chr1	155155167	155155404	out_macs2_peak_1608	61	.	2.80964	10.69	6.13225	131
chr1	155155172	155155354	out_macs2_peak_451	48	.	2.67325	9.10981	4.81278	50
chr1	155157917	155158076	out_macs2_peak_1609	43	.	2.5134	8.1059	4.39699	59
chr1	155166353	155166522	out_macs2_peak_1610	50	.	2.78315	9.01159	5.00271	64
chr1	155237640	155237820	out_macs2_peak_1611	56	.	2.75854	10.0628	5.6766	94
chr1	155288227	155288445	out_macs2_peak_1613	63	.	3.01907	10.9045	6.31817	106
chr1	155702789	155703015	out_macs2_peak_1614	50	.	2.73806	9.12305	5.03256	100
chr1	155705716	155705885	out_macs2_peak_1615	43	.	2.66861	8.13532	4.39699	89
chr1	155741721	155741873	out_macs2_peak_1618	46	.	2.7337	8.6063	4.69195	76
chr1	155742788	155743045	out_macs2_peak_1619	52	.	2.81308	9.32898	5.20704	112
chr1	155775156	155775303	out_macs2_peak_456	42	.	2.5817	8.32009	4.21006	30
chr1	155777945	155778092	out_macs2_peak_1620	41	.	2.60353	7.67452	4.11192	100
chr1	155782576	155782743	out_macs2_peak_1621	60	.	2.99405	10.5876	6.04178	105
chr1	155828195	155828383	out_macs2_peak_1622	52	.	2.81838	9.35503	5.22873	80
chr1	155862927	155863100	out_macs2_peak_1624	50	.	2.79879	9.08722	5.00271	90
chr1	155904607	155904809	out_macs2_peak_1626	43	.	2.66861	8.13532	4.39699	93
chr1	155972619	155972862	out_macs2_peak_458	42	.	2.5817	8.32009	4.21006	75
chr1	155972642	155972928	out_macs2_peak_1627	68	.	3.12423	11.6339	6.83328	86
chr1	155973734	155974036	out_macs2_peak_1628	61	.	2.98525	10.7332	6.16912	89
chr1	156002757	156002918	out_macs2_peak_1629	41	.	2.59639	7.64121	4.11192	94
chr1	156036378	156036625	out_macs2_peak_1631	50	.	2.79879	9.08722	5.00271	142
chr1	156040755	156040928	out_macs2_peak_1632	57	.	2.90276	10.1301	5.72093	114
chr1	156064912	156065085	out_macs2_peak_1633	43	.	2.58793	7.90211	4.30132	92
chr1	156087856	156088061	out_macs2_peak_1634	61	.	2.88489	10.7584	6.19169	80
chr1	156095452	156095620	out_macs2_peak_1635	38	.	2.53844	7.22412	3.8353	64
chr1	156114569	156114808	out_macs2_peak_1636	39	.	2.5359	7.35739	3.946	114
chr1	156172412	156172563	out_macs2_peak_1637	38	.	2.53844	7.22412	3.8353	73
chr1	156177398	156177599	out_macs2_peak_1638	43	.	2.66861	8.13532	4.39699	71
chr1	156240340	156240496	out_macs2_peak_1640	50	.	2.79879	9.08722	5.00271	35
chr1	156262493	156262643	out_macs2_peak_461	47	.	2.60208	9.03127	4.74288	56
chr1	156286627	156286813	out_macs2_peak_1641	38	.	2.53844	7.22412	3.8353	96
chr1	156303418	156303595	out_macs2_peak_1642	55	.	2.85248	9.87541	5.58481	81
chr1	156328793	156328957	out_macs2_peak_1643	68	.	3.12423	11.6339	6.83328	59
chr1	156396495	156396644	out_macs2_peak_1647	45	.	2.61637	8.34675	4.57304	86
chr1	156408136	156408378	out_macs2_peak_1649	72	.	3.13193	12.0794	7.23258	165
chr1	156413312	156413502	out_macs2_peak_1651	38	.	2.53844	7.22412	3.8353	50
chr1	156477886	156478061	out_macs2_peak_1652	46	.	2.64177	8.47521	4.68008	79
chr1	156519063	156519325	out_macs2_peak_1655	81	.	3.31949	13.2688	8.18643	168
chr1	156519117	156519324	out_macs2_peak_463	39	.	2.52433	7.87737	3.92945	145
chr1	156625323	156625504	out_macs2_peak_1656	41	.	2.60353	7.67452	4.11192	107
chr1	156669442	156669668	out_macs2_peak_1657	43	.	2.61158	8.0174	4.39671	171
chr1	156692186	156692337	out_macs2_peak_1658	46	.	2.7337	8.6063	4.69195	53
chr1	156716048	156716223	out_macs2_peak_465	48	.	2.69644	9.23318	4.83336	116
chr1	156718439	156718588	out_macs2_peak_466	42	.	2.5817	8.32009	4.21006	51
chr1	156738715	156738864	out_macs2_peak_467	47	.	2.54722	9.01468	4.72883	40
chr1	156805584	156805768	out_macs2_peak_1659	46	.	2.7337	8.6063	4.69195	97
chr1	156985935	156986187	out_macs2_peak_1660	40	.	2.52402	7.44508	4.01946	178
chr1	156997427	156997700	out_macs2_peak_1661	45	.	2.66269	8.26517	4.50473	220
chr1	157000175	157000384	out_macs2_peak_468	42	.	2.5817	8.32009	4.21006	62
chr1	157070833	157071037	out_macs2_peak_1665	40	.	2.55255	7.43576	4.0113	76
chr1	157112686	157112837	out_macs2_peak_1669	50	.	2.79879	9.08722	5.00271	99
chr1	157383973	157384121	out_macs2_peak_1672	46	.	2.7337	8.6063	4.69195	81
chr1	157423161	157423372	out_macs2_peak_1673	72	.	3.18932	12.1703	7.26169	94
chr1	157491908	157492103	out_macs2_peak_1674	41	.	2.56111	7.62347	4.11192	65
chr1	157628708	157628890	out_macs2_peak_1676	41	.	2.60353	7.67452	4.11192	100
chr1	157719725	157719872	out_macs2_peak_1677	41	.	2.60353	7.67452	4.11192	118
chr1	159038414	159038574	out_macs2_peak_1678	38	.	2.53844	7.22412	3.8353	17
chr1	159073364	159073511	out_macs2_peak_1679	41	.	2.60353	7.67452	4.11192	89
chr1	159378962	159379173	out_macs2_peak_1680	56	.	2.92897	10.0781	5.6766	118
chr1	159396748	159396901	out_macs2_peak_1681	50	.	2.79879	9.08722	5.00271	85
chr1	159635257	159635505	out_macs2_peak_1682	41	.	2.60353	7.67452	4.11192	133
chr1	159860987	159861158	out_macs2_peak_1684	43	.	2.66861	8.13532	4.39699	64
chr1	159922610	159922793	out_macs2_peak_1686	60	.	2.99405	10.5876	6.04178	100
chr1	159939570	159939742	out_macs2_peak_475	39	.	2.52433	7.87737	3.92945	98
chr1	160043095	160043269	out_macs2_peak_1688	50	.	2.79879	9.08722	5.00271	44
chr1	160072398	160072605	out_macs2_peak_1690	38	.	2.53844	7.22412	3.8353	33
chr1	160130748	160130919	out_macs2_peak_476	48	.	2.69644	9.23318	4.83336	38
chr1	160147617	160147802	out_macs2_peak_1691	43	.	2.66861	8.13532	4.39699	60
chr1	160212620	160212862	out_macs2_peak_1693	50	.	2.79879	9.08722	5.00271	64
chr1	160869672	160869869	out_macs2_peak_1694	38	.	2.53844	7.22412	3.8353	65
chr1	160913121	160913268	out_macs2_peak_1695	43	.	2.66861	8.13532	4.39699	99
chr1	161160193	161160347	out_macs2_peak_1696	43	.	2.66861	8.13532	4.39699	113
chr1	161176315	161176465	out_macs2_peak_482	45	.	2.63907	8.77209	4.50988	35
chr1	161180619	161180790	out_macs2_peak_1698	41	.	2.54475	7.54489	4.1021	56
chr1	161233227	161233432	out_macs2_peak_483	45	.	2.6121	8.78252	4.51929	104
chr1	161250938	161251140	out_macs2_peak_1700	61	.	2.97137	10.6627	6.10832	103
chr1	161251426	161251644	out_macs2_peak_1701	43	.	2.63082	8.11088	4.39699	101
chr1	161286232	161286401	out_macs2_peak_484	42	.	2.5817	8.32009	4.21006	30
chr1	161440005	161440253	out_macs2_peak_1705	41	.	2.60353	7.67452	4.11192	140
chr1	161616745	161617009	out_macs2_peak_485	51	.	2.75382	9.70319	5.17991	36
chr1	161735114	161735265	out_macs2_peak_1706	46	.	2.68358	8.52574	4.69195	50
chr1	161741867	161742033	out_macs2_peak_1707	54	.	2.79476	9.75132	5.47947	91
chr1	161968992	161969147	out_macs2_peak_1709	56	.	2.92897	10.0781	5.6766	74
chr1	162008792	162008959	out_macs2_peak_1710	56	.	2.92897	10.0781	5.6766	82
chr1	162324897	162325089	out_macs2_peak_1712	50	.	2.79879	9.08722	5.00271	125
chr1	162448328	162448517	out_macs2_peak_1713	56	.	2.92897	10.0781	5.6766	122
chr1	162570673	162570930	out_macs2_peak_1714	81	.	3.31949	13.2688	8.18643	167
chr1	162570690	162570931	out_macs2_peak_488	59	.	2.86856	10.6693	5.94867	119
chr1	162639766	162639981	out_macs2_peak_489	39	.	2.52433	7.87737	3.92945	144
chr1	162699154	162699362	out_macs2_peak_1716	56	.	2.92897	10.0781	5.6766	88
chr1	162739911	162740149	out_macs2_peak_1717	43	.	2.66861	8.13532	4.39699	201
chr1	162867652	162867830	out_macs2_peak_1718	41	.	2.60353	7.67452	4.11192	117
chr1	163192344	163192493	out_macs2_peak_1719	50	.	2.79879	9.08722	5.00271	55
chr1	163872094	163872335	out_macs2_peak_1720	46	.	2.7337	8.6063	4.69195	80
chr1	164099383	164099612	out_macs2_peak_1722	38	.	2.53844	7.22412	3.8353	180
chr1	164106013	164106169	out_macs2_peak_1723	46	.	2.70556	8.47152	4.67677	78
chr1	164193635	164193800	out_macs2_peak_492	93	.	3.27155	14.532	9.33949	79
chr1	164428925	164429084	out_macs2_peak_1726	46	.	2.7337	8.6063	4.69195	51
chr1	164444596	164444799	out_macs2_peak_1727	60	.	2.99405	10.5876	6.04178	91
chr1	164454651	164454838	out_macs2_peak_1728	38	.	2.53844	7.22412	3.8353	95
chr1	164457711	164457908	out_macs2_peak_1729	38	.	2.53844	7.22412	3.8353	126
chr1	164467865	164468064	out_macs2_peak_1730	43	.	2.66861	8.13532	4.39699	102
chr1	164530858	164531075	out_macs2_peak_1731	50	.	2.79879	9.08722	5.00271	104
chr1	164537305	164537498	out_macs2_peak_1732	53	.	2.86388	9.57788	5.33148	91
chr1	164823505	164823653	out_macs2_peak_1734	41	.	2.60353	7.67452	4.11192	70
chr1	164974210	164974425	out_macs2_peak_1736	41	.	2.60353	7.67452	4.11192	143
chr1	165120887	165121135	out_macs2_peak_1737	53	.	2.86388	9.57788	5.33148	163
chr1	165160538	165160786	out_macs2_peak_496	55	.	2.81119	10.1819	5.55148	132
chr1	165160542	165160811	out_macs2_peak_1738	56	.	2.89203	10.0759	5.6766	79
chr1	165177068	165177249	out_macs2_peak_1740	38	.	2.53844	7.22412	3.8353	110
chr1	165236575	165236788	out_macs2_peak_1742	41	.	2.60353	7.67452	4.11192	157
chr1	165261621	165261795	out_macs2_peak_1743	41	.	2.60353	7.67452	4.11192	70
chr1	165460609	165460787	out_macs2_peak_1746	53	.	2.86388	9.57788	5.33148	106
chr1	165460953	165461139	out_macs2_peak_1747	64	.	3.05914	11.1063	6.42679	71
chr1	165510097	165510353	out_macs2_peak_1748	53	.	2.86388	9.57788	5.33148	138
chr1	165567173	165567362	out_macs2_peak_1749	41	.	2.60353	7.67452	4.11192	129
chr1	165595796	165596002	out_macs2_peak_1751	46	.	2.7337	8.6063	4.69195	91
chr1	165630152	165630299	out_macs2_peak_498	53	.	2.70406	9.92018	5.3782	59
chr1	165642313	165642621	out_macs2_peak_1752	113	.	3.6223	16.7779	11.31	117
chr1	165642376	165642592	out_macs2_peak_499	42	.	2.5817	8.32009	4.21006	139
chr1	165657722	165657877	out_macs2_peak_1753	38	.	2.53844	7.22412	3.8353	98
chr1	165690851	165691106	out_macs2_peak_1754	50	.	2.79879	9.08722	5.00271	178
chr1	165696185	165696335	out_macs2_peak_1755	44	.	2.65034	8.20547	4.45469	67
chr1	165717555	165717752	out_macs2_peak_1757	46	.	2.65435	8.38179	4.60207	139
chr1	165726207	165726395	out_macs2_peak_1759	55	.	2.73667	9.77602	5.50038	92
chr1	165739572	165739719	out_macs2_peak_501	39	.	2.52433	7.87737	3.92945	74
chr1	165781115	165781278	out_macs2_peak_1764	68	.	3.12423	11.6339	6.83328	81
chr1	165862220	165862417	out_macs2_peak_1765	43	.	2.66861	8.13532	4.39699	84
chr1	166041658	166041838	out_macs2_peak_504	43	.	2.52142	8.43489	4.31224	98
chr1	166041660	166041812	out_macs2_peak_1767	46	.	2.63016	8.41657	4.6311	63
chr1	166059847	166060032	out_macs2_peak_1768	38	.	2.53844	7.22412	3.8353	116
chr1	166076537	166076808	out_macs2_peak_1769	46	.	2.7337	8.6063	4.69195	190
chr1	166093873	166094049	out_macs2_peak_1770	38	.	2.53844	7.22412	3.8353	55
chr1	166101552	166101729	out_macs2_peak_1771	38	.	2.53844	7.22412	3.8353	105
chr1	166132862	166133071	out_macs2_peak_1772	41	.	2.59887	7.65279	4.11192	92
chr1	166149545	166149697	out_macs2_peak_1773	53	.	2.86388	9.57788	5.33148	74
chr1	166269942	166270090	out_macs2_peak_508	39	.	2.52433	7.87737	3.92945	59
chr1	166294350	166294497	out_macs2_peak_1774	46	.	2.7337	8.6063	4.69195	71
chr1	167013463	167013624	out_macs2_peak_1777	42	.	2.61882	7.89924	4.2989	106
chr1	167079081	167079268	out_macs2_peak_1778	38	.	2.53844	7.22412	3.8353	93
chr1	167205653	167205827	out_macs2_peak_1780	38	.	2.53844	7.22412	3.8353	36
chr1	167236382	167236585	out_macs2_peak_1781	43	.	2.61158	8.0174	4.39671	68
chr1	167237200	167237410	out_macs2_peak_1782	64	.	3.05914	11.1063	6.42679	123
chr1	167280246	167280502	out_macs2_peak_1783	41	.	2.60353	7.67452	4.11192	184
chr1	167284277	167284559	out_macs2_peak_1784	41	.	2.60353	7.67452	4.11192	213
chr1	167284938	167285104	out_macs2_peak_1785	43	.	2.66861	8.13532	4.39699	95
chr1	167286824	167286978	out_macs2_peak_1786	41	.	2.60353	7.67452	4.11192	71
chr1	167308645	167308979	out_macs2_peak_1787	81	.	3.31949	13.2688	8.18643	123
chr1	167350388	167350599	out_macs2_peak_1788	53	.	2.86388	9.57788	5.33148	97
chr1	167380686	167380835	out_macs2_peak_1789	40	.	2.50621	7.50082	4.06569	79
chr1	167395299	167395567	out_macs2_peak_1790	53	.	2.86388	9.57788	5.33148	141
chr1	167597184	167597356	out_macs2_peak_1792	38	.	2.53844	7.22412	3.8353	61
chr1	167688478	167688731	out_macs2_peak_514	48	.	2.56606	9.12454	4.82598	146
chr1	167718210	167718367	out_macs2_peak_1795	43	.	2.66861	8.13532	4.39699	32
chr1	169502678	169502832	out_macs2_peak_1796	46	.	2.7337	8.6063	4.69195	73
chr1	169537544	169537701	out_macs2_peak_1797	38	.	2.53844	7.22412	3.8353	83
chr1	170174549	170174706	out_macs2_peak_515	42	.	2.5817	8.32009	4.21006	80
chr1	170174570	170174822	out_macs2_peak_1801	46	.	2.7337	8.6063	4.69195	186
chr1	170222638	170222944	out_macs2_peak_1802	43	.	2.66861	8.13532	4.39699	107
chr1	170299084	170299281	out_macs2_peak_1803	50	.	2.79879	9.08722	5.00271	78
chr1	170299607	170299881	out_macs2_peak_516	42	.	2.5817	8.32009	4.21006	37
chr1	170867469	170867673	out_macs2_peak_1806	43	.	2.66861	8.13532	4.39699	89
chr1	170907378	170907557	out_macs2_peak_1807	49	.	2.73345	8.93482	4.96674	123
chr1	170907796	170908197	out_macs2_peak_1808	79	.	3.26676	12.9945	7.96996	162
chr1	170913680	170913846	out_macs2_peak_520	55	.	2.81119	10.1819	5.55148	42
chr1	170961346	170961527	out_macs2_peak_522	63	.	2.92593	11.165	6.36232	73
chr1	171033358	171033527	out_macs2_peak_1809	38	.	2.53844	7.22412	3.8353	104
chr1	171069679	171069826	out_macs2_peak_523	59	.	2.86856	10.6693	5.94867	69
chr1	171121719	171121919	out_macs2_peak_1814	43	.	2.64866	8.04094	4.39699	114
chr1	171127923	171128141	out_macs2_peak_1815	44	.	2.61871	8.20536	4.45469	99
chr1	171155601	171155765	out_macs2_peak_524	48	.	2.67102	9.09791	4.80208	117
chr1	171199039	171199203	out_macs2_peak_1816	68	.	3.12423	11.6339	6.83328	125
chr1	171233969	171234136	out_macs2_peak_526	45	.	2.58326	8.77657	4.51381	77
chr1	171258893	171259158	out_macs2_peak_1819	43	.	2.66861	8.13532	4.39699	125
chr1	171270297	171270583	out_macs2_peak_1820	68	.	2.99336	11.5349	6.80692	171
chr1	171270302	171270483	out_macs2_peak_528	48	.	2.69644	9.23318	4.83336	86
chr1	171329094	171329250	out_macs2_peak_1825	53	.	2.86388	9.57788	5.33148	35
chr1	171344464	171344642	out_macs2_peak_1826	53	.	2.7165	9.50246	5.33148	79
chr1	171344531	171344938	out_macs2_peak_530	58	.	2.74172	10.4651	5.81212	104
chr1	171344828	171345033	out_macs2_peak_1827	49	.	2.64014	8.93296	4.9659	95
chr1	171373375	171373532	out_macs2_peak_531	51	.	2.69302	9.69665	5.17991	82
chr1	171375857	171376023	out_macs2_peak_1831	47	.	2.70842	8.64765	4.72641	53
chr1	171411557	171411815	out_macs2_peak_532	70	.	2.92985	11.922	7.03295	73
chr1	171461697	171461867	out_macs2_peak_1833	43	.	2.63864	7.99342	4.37745	49
chr1	171466909	171467209	out_macs2_peak_1834	38	.	2.53844	7.22412	3.8353	81
chr1	171473678	171473828	out_macs2_peak_534	39	.	2.52433	7.87737	3.92945	73
chr1	171483188	171483386	out_macs2_peak_1835	56	.	2.92897	10.0781	5.6766	114
chr1	171531110	171531334	out_macs2_peak_1836	41	.	2.60353	7.67452	4.11192	144
chr1	171558221	171558380	out_macs2_peak_1837	38	.	2.53844	7.22412	3.8353	89
chr1	171635162	171635326	out_macs2_peak_1839	56	.	2.92897	10.0781	5.6766	100
chr1	171637828	171637977	out_macs2_peak_1840	48	.	2.72863	8.74649	4.80846	94
chr1	171674862	171675015	out_macs2_peak_1842	41	.	2.60353	7.67452	4.11192	47
chr1	171905950	171906097	out_macs2_peak_1846	53	.	2.86388	9.57788	5.33148	66
chr1	171907922	171908090	out_macs2_peak_1847	38	.	2.53844	7.22412	3.8353	81
chr1	171919764	171919978	out_macs2_peak_1849	53	.	2.86388	9.57788	5.33148	73
chr1	171921448	171921614	out_macs2_peak_1850	46	.	2.7337	8.6063	4.69195	25
chr1	171969401	171969626	out_macs2_peak_536	51	.	2.75382	9.70319	5.17991	86
chr1	172023858	172024124	out_macs2_peak_1853	46	.	2.7337	8.6063	4.69195	84
chr1	172040436	172040620	out_macs2_peak_1854	41	.	2.60353	7.67452	4.11192	115
chr1	172149413	172149569	out_macs2_peak_537	42	.	2.5817	8.32009	4.21006	40
chr1	172258374	172258560	out_macs2_peak_540	59	.	2.86856	10.6693	5.94867	117
chr1	172303569	172303747	out_macs2_peak_1862	53	.	2.86388	9.57788	5.33148	126
chr1	172326165	172326522	out_macs2_peak_1865	72	.	3.12905	12.0643	7.21965	262
chr1	172326209	172326424	out_macs2_peak_542	45	.	2.56208	8.80708	4.54153	77
chr1	172352000	172352167	out_macs2_peak_1866	43	.	2.62598	8.0874	4.39699	74
chr1	172359669	172359888	out_macs2_peak_543	39	.	2.52433	7.87737	3.92945	36
chr1	172369248	172369421	out_macs2_peak_544	66	.	2.80367	11.5127	6.68577	132
chr1	172402592	172402767	out_macs2_peak_1867	43	.	2.66861	8.13532	4.39699	75
chr1	172505505	172505681	out_macs2_peak_1872	47	.	2.70342	8.62313	4.70588	117
chr1	172594590	172594772	out_macs2_peak_1874	46	.	2.7337	8.6063	4.69195	51
chr1	172625075	172625227	out_macs2_peak_548	45	.	2.63907	8.77209	4.50988	58
chr1	172635048	172635302	out_macs2_peak_1875	77	.	3.25441	12.7153	7.71382	133
chr1	172638814	172638961	out_macs2_peak_1876	38	.	2.53844	7.22412	3.8353	55
chr1	172647525	172647680	out_macs2_peak_549	39	.	2.52433	7.87737	3.92945	69
chr1	172709228	172709383	out_macs2_peak_1877	38	.	2.53844	7.22412	3.8353	94
chr1	173333274	173333451	out_macs2_peak_550	51	.	2.75382	9.70319	5.17991	53
chr1	173842332	173842522	out_macs2_peak_1878	50	.	2.79879	9.08722	5.00271	51
chr1	174630186	174630350	out_macs2_peak_1879	53	.	2.86388	9.57788	5.33148	119
chr1	175640714	175640935	out_macs2_peak_1881	50	.	2.79879	9.08722	5.00271	133
chr1	175926747	175926908	out_macs2_peak_1884	38	.	2.53844	7.22412	3.8353	93
chr1	177013442	177013596	out_macs2_peak_1887	59	.	2.95484	10.3919	5.94788	71
chr1	177271215	177271362	out_macs2_peak_1888	46	.	2.7337	8.6063	4.69195	113
chr1	177359719	177359931	out_macs2_peak_1890	38	.	2.53844	7.22412	3.8353	89
chr1	177458966	177459113	out_macs2_peak_1892	41	.	2.60353	7.67452	4.11192	39
chr1	177605690	177605848	out_macs2_peak_1896	46	.	2.7337	8.6063	4.69195	106
chr1	177641082	177641246	out_macs2_peak_1898	50	.	2.79879	9.08722	5.00271	80
chr1	177693701	177693951	out_macs2_peak_1899	43	.	2.66861	8.13532	4.39699	119
chr1	177695454	177695738	out_macs2_peak_554	55	.	2.81119	10.1819	5.55148	218
chr1	177795876	177796141	out_macs2_peak_1900	53	.	2.82394	9.55613	5.33148	186
chr1	178143361	178143544	out_macs2_peak_555	42	.	2.5817	8.32009	4.21006	50
chr1	178368976	178369233	out_macs2_peak_1903	68	.	3.12423	11.6339	6.83328	172
chr1	178528361	178528545	out_macs2_peak_1908	38	.	2.5123	7.1035	3.83244	83
chr1	178532097	178532276	out_macs2_peak_1909	41	.	2.60353	7.67452	4.11192	99
chr1	178586138	178586285	out_macs2_peak_1910	38	.	2.51946	7.13658	3.8353	38
chr1	178996607	178996833	out_macs2_peak_1913	53	.	2.86388	9.57788	5.33148	82
chr1	179031600	179031762	out_macs2_peak_1914	43	.	2.66861	8.13532	4.39699	95
chr1	179217372	179217540	out_macs2_peak_559	42	.	2.5817	8.32009	4.21006	72
chr1	179661615	179661965	out_macs2_peak_1921	53	.	2.86388	9.57788	5.33148	311
chr1	179699012	179699181	out_macs2_peak_1922	41	.	2.60353	7.67452	4.11192	87
chr1	179702345	179702492	out_macs2_peak_1923	40	.	2.57428	7.53777	4.09615	90
chr1	179959453	179959658	out_macs2_peak_1926	43	.	2.66861	8.13532	4.39699	63
chr1	180047124	180047286	out_macs2_peak_1927	41	.	2.60353	7.67452	4.11192	52
chr1	180144642	180144815	out_macs2_peak_1928	53	.	2.86388	9.57788	5.33148	106
chr1	180191708	180191885	out_macs2_peak_566	39	.	2.52433	7.87737	3.92945	120
chr1	180214941	180215140	out_macs2_peak_1931	60	.	2.82747	10.6179	6.06845	108
chr1	180353877	180354127	out_macs2_peak_568	63	.	2.92593	11.165	6.36232	65
chr1	180369194	180369432	out_macs2_peak_1941	46	.	2.7337	8.6063	4.69195	163
chr1	180416273	180416472	out_macs2_peak_1942	39	.	2.50139	7.33573	3.92844	68
chr1	180516991	180517182	out_macs2_peak_1945	56	.	2.92897	10.0781	5.6766	68
chr1	180564044	180564230	out_macs2_peak_569	51	.	2.75382	9.70319	5.17991	67
chr1	180639779	180639951	out_macs2_peak_570	45	.	2.63907	8.77209	4.50988	88
chr1	180668233	180668425	out_macs2_peak_1950	65	.	3.01107	11.2478	6.55247	68
chr1	180761718	180761932	out_macs2_peak_1952	50	.	2.79879	9.08722	5.00271	145
chr1	180796943	180797122	out_macs2_peak_1953	58	.	2.85922	10.264	5.83643	96
chr1	180863525	180863692	out_macs2_peak_572	46	.	2.6101	8.92395	4.64676	73
chr1	180876574	180876805	out_macs2_peak_1956	44	.	2.56164	8.21571	4.46404	136
chr1	180889179	180889391	out_macs2_peak_1957	43	.	2.56261	8.07333	4.39699	115
chr1	180907584	180907829	out_macs2_peak_1958	42	.	2.54578	7.84154	4.25051	207
chr1	180952670	180952844	out_macs2_peak_1959	38	.	2.51713	7.26885	3.87236	112
chr1	181038198	181038351	out_macs2_peak_1964	38	.	2.53844	7.22412	3.8353	76
chr1	181067378	181067600	out_macs2_peak_574	48	.	2.69644	9.23318	4.83336	91
chr1	181124686	181124868	out_macs2_peak_1965	41	.	2.60353	7.67452	4.11192	126
chr1	181165355	181165570	out_macs2_peak_1967	53	.	2.82133	9.54309	5.33148	80
chr1	181187250	181187419	out_macs2_peak_575	42	.	2.5817	8.32009	4.21006	96
chr1	181251534	181251744	out_macs2_peak_576	45	.	2.63907	8.77209	4.50988	118
chr1	181282446	181282753	out_macs2_peak_577	45	.	2.59936	8.71396	4.50988	96
chr1	181285115	181285273	out_macs2_peak_578	42	.	2.54352	8.41205	4.29219	83
chr1	181307756	181307980	out_macs2_peak_1973	62	.	3.01054	10.8614	6.28048	57
chr1	181435984	181436160	out_macs2_peak_1976	43	.	2.62598	8.0874	4.39699	100
chr1	181443356	181443512	out_macs2_peak_1977	43	.	2.66639	8.12481	4.39699	122
chr1	181443941	181444139	out_macs2_peak_1978	43	.	2.66861	8.13532	4.39699	93
chr1	181444773	181444930	out_macs2_peak_1979	53	.	2.86388	9.57788	5.33148	81
chr1	181456046	181456204	out_macs2_peak_1980	53	.	2.86388	9.57788	5.33148	38
chr1	181544018	181544243	out_macs2_peak_1983	38	.	2.53844	7.22412	3.8353	53
chr1	181723061	181723353	out_macs2_peak_1986	41	.	2.60353	7.67452	4.11192	190
chr1	181841902	181842105	out_macs2_peak_1991	96	.	3.28977	14.8562	9.61084	88
chr1	181863744	181863940	out_macs2_peak_1993	40	.	2.5309	7.4782	4.04727	163
chr1	181864238	181864431	out_macs2_peak_1994	41	.	2.58724	7.74862	4.17319	48
chr1	181878409	181878650	out_macs2_peak_1995	44	.	2.61871	8.20536	4.45469	58
chr1	181912112	181912278	out_macs2_peak_585	51	.	2.75382	9.70319	5.17991	73
chr1	181912159	181912377	out_macs2_peak_1996	43	.	2.66861	8.13532	4.39699	107
chr1	181982480	181982664	out_macs2_peak_586	63	.	2.92593	11.165	6.36232	72
chr1	182034211	182034362	out_macs2_peak_1998	40	.	2.54243	7.53374	4.09291	88
chr1	182132690	182132913	out_macs2_peak_2000	43	.	2.66861	8.13532	4.39699	184
chr1	182139800	182139970	out_macs2_peak_2001	55	.	2.76949	9.78717	5.50972	67
chr1	182155388	182155541	out_macs2_peak_2003	83	.	3.27165	13.4523	8.35586	68
chr1	182219395	182219637	out_macs2_peak_2005	56	.	2.92897	10.0781	5.6766	137
chr1	182237622	182237874	out_macs2_peak_2006	51	.	2.73529	9.27396	5.16067	125
chr1	182367326	182367488	out_macs2_peak_588	48	.	2.69644	9.23318	4.83336	94
chr1	182373858	182374018	out_macs2_peak_2010	38	.	2.51946	7.13658	3.8353	41
chr1	182467033	182467251	out_macs2_peak_2013	46	.	2.7337	8.6063	4.69195	87
chr1	182541748	182541895	out_macs2_peak_2015	41	.	2.60353	7.67452	4.11192	49
chr1	182583840	182583997	out_macs2_peak_2016	41	.	2.60353	7.67452	4.11192	104
chr1	182604860	182605042	out_macs2_peak_2017	43	.	2.62598	8.0874	4.39699	144
chr1	182611107	182611307	out_macs2_peak_591	39	.	2.52433	7.87737	3.92945	126
chr1	182629193	182629352	out_macs2_peak_2018	50	.	2.79879	9.08722	5.00271	94
chr1	182692194	182692379	out_macs2_peak_2019	41	.	2.5601	7.76599	4.1876	126
chr1	182727870	182728059	out_macs2_peak_592	45	.	2.63907	8.77209	4.50988	84
chr1	182728009	182728199	out_macs2_peak_2020	60	.	2.93321	10.4679	6.01331	144
chr1	182740764	182740927	out_macs2_peak_2021	41	.	2.60353	7.67452	4.11192	63
chr1	182769422	182769636	out_macs2_peak_2022	38	.	2.53844	7.22412	3.8353	122
chr1	182812720	182812904	out_macs2_peak_593	45	.	2.63907	8.77209	4.50988	93
chr1	182982677	182982901	out_macs2_peak_2028	40	.	2.52631	7.4561	4.02879	183
chr1	183039846	183040155	out_macs2_peak_597	72	.	3.04067	12.1812	7.24521	230
chr1	183039883	183040086	out_macs2_peak_2029	41	.	2.60353	7.67452	4.11192	111
chr1	183061308	183061526	out_macs2_peak_2032	38	.	2.5123	7.1035	3.83244	116
chr1	183072734	183073015	out_macs2_peak_2034	72	.	3.18932	12.1703	7.26169	62
chr1	183126952	183127252	out_macs2_peak_2035	38	.	2.53844	7.22412	3.8353	217
chr1	183240671	183240830	out_macs2_peak_2036	43	.	2.66861	8.13532	4.39699	55
chr1	183254416	183254593	out_macs2_peak_2037	53	.	2.83708	9.44681	5.30744	52
chr1	183268956	183269124	out_macs2_peak_2038	50	.	2.77787	8.98599	5.00271	128
chr1	183299140	183299631	out_macs2_peak_598	667	.	7.80529	74.85	66.7946	185
chr1	183299155	183299632	out_macs2_peak_2039	645	.	7.89899	73.9563	64.5208	139
chr1	183354837	183354985	out_macs2_peak_2040	62	.	3.01338	10.8757	6.2926	48
chr1	183369766	183369924	out_macs2_peak_599	51	.	2.75382	9.70319	5.17991	91
chr1	183524411	183524641	out_macs2_peak_2042	64	.	3.05914	11.1063	6.42679	95
chr1	183538463	183538617	out_macs2_peak_2043	38	.	2.53844	7.22412	3.8353	97
chr1	183589488	183589658	out_macs2_peak_2045	56	.	2.92897	10.0781	5.6766	83
chr1	183977246	183977500	out_macs2_peak_2051	42	.	2.57162	7.82241	4.23457	51
chr1	184004637	184004794	out_macs2_peak_2055	46	.	2.7337	8.6063	4.69195	82
chr1	184006084	184006303	out_macs2_peak_2056	38	.	2.51017	7.23593	3.8447	178
chr1	184060155	184060305	out_macs2_peak_2059	38	.	2.53844	7.22412	3.8353	73
chr1	184118052	184118226	out_macs2_peak_2061	50	.	2.68673	9.18155	5.08232	84
chr1	184310242	184310459	out_macs2_peak_2065	68	.	3.12423	11.6339	6.83328	167
chr1	184376405	184376720	out_macs2_peak_2066	38	.	2.53844	7.22412	3.8353	50
chr1	184405271	184405462	out_macs2_peak_601	55	.	2.81119	10.1819	5.55148	77
chr1	184440463	184440616	out_macs2_peak_2069	53	.	2.86388	9.57788	5.33148	63
chr1	184521656	184521819	out_macs2_peak_2070	41	.	2.60353	7.67452	4.11192	69
chr1	184724558	184724748	out_macs2_peak_2071	53	.	2.86388	9.57788	5.33148	118
chr1	184793264	184793517	out_macs2_peak_2073	56	.	2.8708	9.96845	5.66432	165
chr1	184810679	184810863	out_macs2_peak_2074	41	.	2.58898	7.60657	4.11192	131
chr1	184857807	184857978	out_macs2_peak_2077	60	.	2.99405	10.5876	6.04178	131
chr1	184865079	184865270	out_macs2_peak_2078	45	.	2.60953	8.31207	4.54413	48
chr1	184883491	184883646	out_macs2_peak_2079	38	.	2.53844	7.22412	3.8353	75
chr1	184889358	184889580	out_macs2_peak_2080	68	.	3.12423	11.6339	6.83328	118
chr1	185097890	185098037	out_macs2_peak_2083	41	.	2.60353	7.67452	4.11192	98
chr1	185194587	185194744	out_macs2_peak_2085	43	.	2.66861	8.13532	4.39699	50
chr1	185778658	185778830	out_macs2_peak_606	39	.	2.52433	7.87737	3.92945	117
chr1	185999883	186000145	out_macs2_peak_607	67	.	2.9833	11.669	6.79543	79
chr1	187215230	187215435	out_macs2_peak_2089	41	.	2.60353	7.67452	4.11192	68
chr1	187348997	187349196	out_macs2_peak_2090	50	.	2.79879	9.08722	5.00271	83
chr1	188172205	188172398	out_macs2_peak_609	42	.	2.5817	8.32009	4.21006	124
chr1	188889097	188889262	out_macs2_peak_2091	53	.	2.86388	9.57788	5.33148	46
chr1	188990951	188991160	out_macs2_peak_2092	56	.	2.89607	9.91551	5.6195	132
chr1	189343783	189344038	out_macs2_peak_610	44	.	2.59468	8.53811	4.40357	135
chr1	189556995	189557205	out_macs2_peak_2093	41	.	2.60353	7.67452	4.11192	81
chr1	189586352	189586548	out_macs2_peak_2094	43	.	2.66861	8.13532	4.39699	95
chr1	189602949	189603124	out_macs2_peak_2095	43	.	2.66861	8.13532	4.39699	130
chr1	189756006	189756163	out_macs2_peak_2098	41	.	2.60353	7.67452	4.11192	72
chr1	189772443	189772594	out_macs2_peak_2100	41	.	2.60353	7.67452	4.11192	53
chr1	189783851	189784031	out_macs2_peak_2101	44	.	2.62106	8.217	4.46468	85
chr1	189798024	189798185	out_macs2_peak_2102	40	.	2.55975	7.4696	4.03956	60
chr1	189821670	189821949	out_macs2_peak_2104	39	.	2.50139	7.33573	3.92844	99
chr1	189851251	189851465	out_macs2_peak_2107	41	.	2.60353	7.67452	4.11192	76
chr1	189860644	189860797	out_macs2_peak_2108	43	.	2.66861	8.13532	4.39699	76
chr1	189927573	189927770	out_macs2_peak_2109	38	.	2.53844	7.22412	3.8353	57
chr1	189972927	189973097	out_macs2_peak_2110	53	.	2.85059	9.51296	5.33148	118
chr1	190175579	190175732	out_macs2_peak_2112	41	.	2.60353	7.67452	4.11192	61
chr1	190483236	190483429	out_macs2_peak_617	67	.	2.9833	11.669	6.79543	84
chr1	190483240	190483416	out_macs2_peak_2113	46	.	2.7337	8.6063	4.69195	97
chr1	190630076	190630235	out_macs2_peak_2114	46	.	2.7337	8.6063	4.69195	67
chr1	190694715	190694862	out_macs2_peak_2115	42	.	2.61391	7.87587	4.27935	87
chr1	190710288	190710464	out_macs2_peak_619	42	.	2.5817	8.32009	4.21006	108
chr1	190980594	190980883	out_macs2_peak_2119	43	.	2.66861	8.13532	4.39699	205
chr1	191098663	191098820	out_macs2_peak_2121	38	.	2.52907	7.18093	3.8353	53
chr1	191126431	191126586	out_macs2_peak_2122	60	.	2.99405	10.5876	6.04178	73
chr1	191353296	191353508	out_macs2_peak_2126	57	.	2.83686	10.1458	5.73419	110
chr1	191411686	191411858	out_macs2_peak_2128	41	.	2.50866	7.65493	4.11192	58
chr1	191466944	191467250	out_macs2_peak_2133	46	.	2.7337	8.6063	4.69195	238
chr1	191484857	191485054	out_macs2_peak_2134	46	.	2.65918	8.40561	4.62169	83
chr1	191812015	191812199	out_macs2_peak_624	50	.	2.70974	9.46596	5.04536	67
chr1	191834919	191835127	out_macs2_peak_2139	47	.	2.68924	8.71398	4.7814	82
chr1	191872838	191872996	out_macs2_peak_2140	46	.	2.7337	8.6063	4.69195	32
chr1	191889909	191890121	out_macs2_peak_627	39	.	2.52433	7.87737	3.92945	114
chr1	191918939	191919152	out_macs2_peak_2141	43	.	2.56363	7.93093	4.32541	156
chr1	191978817	191979088	out_macs2_peak_630	51	.	2.72103	9.69025	5.17991	144
chr1	191978861	191979046	out_macs2_peak_2143	43	.	2.57491	7.98732	4.37204	72
chr1	192137139	192137362	out_macs2_peak_631	81	.	3.15541	13.2292	8.16953	98
chr1	192137169	192137355	out_macs2_peak_2146	50	.	2.79879	9.08722	5.00271	96
chr1	192498780	192498957	out_macs2_peak_2147	43	.	2.66861	8.13532	4.39699	112
chr1	192601763	192601956	out_macs2_peak_2148	41	.	2.60353	7.67452	4.11192	129
chr1	192601791	192601971	out_macs2_peak_632	45	.	2.62075	8.67572	4.50988	63
chr1	192659519	192659719	out_macs2_peak_633	45	.	2.59971	8.86697	4.59542	32
chr1	192744766	192745005	out_macs2_peak_2150	72	.	3.18932	12.1703	7.26169	92
chr1	193050899	193051070	out_macs2_peak_2156	53	.	2.86388	9.57788	5.33148	69
chr1	193099409	193099579	out_macs2_peak_2157	40	.	2.567	7.50361	4.06779	104
chr1	193105209	193105393	out_macs2_peak_2158	41	.	2.57672	7.54919	4.10557	93
chr1	193129839	193129993	out_macs2_peak_2160	38	.	2.53844	7.22412	3.8353	27
chr1	193130143	193130304	out_macs2_peak_2161	41	.	2.57672	7.54919	4.10557	112
chr1	193211297	193211557	out_macs2_peak_2165	54	.	2.76246	9.74954	5.47797	130
chr1	193356541	193356688	out_macs2_peak_639	53	.	2.71885	9.84142	5.30669	84
chr1	193499348	193499498	out_macs2_peak_2172	43	.	2.63117	7.95797	4.34767	109
chr1	193516153	193516348	out_macs2_peak_641	39	.	2.52433	7.87737	3.92945	129
chr1	194537470	194537702	out_macs2_peak_2176	72	.	3.18932	12.1703	7.26169	116
chr1	194922212	194922414	out_macs2_peak_2179	64	.	3.05914	11.1063	6.42679	82
chr1	195213067	195213248	out_macs2_peak_643	51	.	2.75382	9.70319	5.17991	105
chr1	195269601	195269760	out_macs2_peak_644	39	.	2.52433	7.87737	3.92945	78
chr10	3236855	3237050	out_macs2_peak_645	59	.	2.86856	10.6693	5.94867	105
chr10	3236884	3237042	out_macs2_peak_2181	46	.	2.7337	8.6063	4.69195	79
chr10	3295455	3295627	out_macs2_peak_2182	41	.	2.60353	7.67452	4.11192	114
chr10	3648083	3648282	out_macs2_peak_2184	49	.	2.76474	8.9223	4.95604	127
chr10	3878143	3878290	out_macs2_peak_646	77	.	3.09804	12.7012	7.70417	43
chr10	3974753	3974912	out_macs2_peak_2185	41	.	2.60353	7.67452	4.11192	91
chr10	4097922	4098142	out_macs2_peak_2187	44	.	2.55096	8.16007	4.41683	42
chr10	4103661	4103965	out_macs2_peak_2188	60	.	2.99405	10.5876	6.04178	116
chr10	4338076	4338240	out_macs2_peak_2191	46	.	2.7337	8.6063	4.69195	61
chr10	4343802	4343957	out_macs2_peak_2192	41	.	2.60353	7.67452	4.11192	70
chr10	4346890	4347164	out_macs2_peak_2193	38	.	2.53844	7.22412	3.8353	213
chr10	4354394	4354579	out_macs2_peak_2194	49	.	2.72102	8.8729	4.9142	73
chr10	4371324	4371529	out_macs2_peak_2195	49	.	2.73095	8.9224	4.95604	90
chr10	4426330	4426482	out_macs2_peak_2196	42	.	2.5993	7.8062	4.22135	125
chr10	4433006	4433222	out_macs2_peak_2197	38	.	2.53844	7.22412	3.8353	119
chr10	4445185	4445333	out_macs2_peak_653	42	.	2.5817	8.32009	4.21006	107
chr10	4452728	4452908	out_macs2_peak_2198	50	.	2.75103	9.02227	5.00271	80
chr10	4568936	4569189	out_macs2_peak_2201	43	.	2.66861	8.13532	4.39699	133
chr10	4587887	4588102	out_macs2_peak_2202	56	.	2.92897	10.0781	5.6766	85
chr10	4646615	4646873	out_macs2_peak_2203	43	.	2.66861	8.13532	4.39699	126
chr10	4689919	4690088	out_macs2_peak_2204	41	.	2.60353	7.67452	4.11192	103
chr10	4964078	4964236	out_macs2_peak_2205	46	.	2.7337	8.6063	4.69195	78
chr10	5036215	5036390	out_macs2_peak_655	48	.	2.69644	9.23318	4.83336	90
chr10	5047568	5047769	out_macs2_peak_2207	41	.	2.60353	7.67452	4.11192	113
chr10	5063706	5063895	out_macs2_peak_656	63	.	2.92593	11.165	6.36232	65
chr10	5078726	5078901	out_macs2_peak_2209	46	.	2.7337	8.6063	4.69195	111
chr10	5204988	5205228	out_macs2_peak_2211	60	.	2.88593	10.5844	6.04178	112
chr10	5228830	5229003	out_macs2_peak_658	39	.	2.52433	7.87737	3.92945	58
chr10	5228917	5229064	out_macs2_peak_2212	38	.	2.53844	7.22412	3.8353	22
chr10	5229575	5229722	out_macs2_peak_2213	38	.	2.53844	7.22412	3.8353	90
chr10	5251060	5251235	out_macs2_peak_2215	43	.	2.66861	8.13532	4.39699	36
chr10	5370614	5370903	out_macs2_peak_2217	53	.	2.86388	9.57788	5.33148	197
chr10	5805759	5806114	out_macs2_peak_2219	41	.	2.60353	7.67452	4.11192	73
chr10	6238377	6238524	out_macs2_peak_2220	38	.	2.53844	7.22412	3.8353	79
chr10	6988684	6988926	out_macs2_peak_2226	46	.	2.7337	8.6063	4.69195	65
chr10	6988788	6988971	out_macs2_peak_662	59	.	2.86856	10.6693	5.94867	68
chr10	7160493	7160663	out_macs2_peak_2230	41	.	2.60353	7.67452	4.11192	118
chr10	7192136	7192295	out_macs2_peak_2231	53	.	2.86388	9.57788	5.33148	73
chr10	7228939	7229132	out_macs2_peak_663	48	.	2.69644	9.23318	4.83336	64
chr10	7228999	7229181	out_macs2_peak_2232	43	.	2.66861	8.13532	4.39699	121
chr10	7268580	7268727	out_macs2_peak_2234	43	.	2.66861	8.13532	4.39699	68
chr10	7334335	7334487	out_macs2_peak_2236	41	.	2.60353	7.67452	4.11192	33
chr10	7461253	7461551	out_macs2_peak_664	77	.	3.09804	12.7012	7.70417	222
chr10	7461318	7461566	out_macs2_peak_2238	56	.	2.92897	10.0781	5.6766	146
chr10	7723540	7723687	out_macs2_peak_665	48	.	2.69644	9.23318	4.83336	114
chr10	7832514	7832732	out_macs2_peak_2243	38	.	2.53844	7.22412	3.8353	93
chr10	7841440	7841587	out_macs2_peak_2244	50	.	2.75864	9.06003	5.00271	61
chr10	7868167	7868337	out_macs2_peak_2245	62	.	2.86483	10.8265	6.24974	106
chr10	7874319	7874559	out_macs2_peak_2246	60	.	2.99405	10.5876	6.04178	96
chr10	7925286	7925549	out_macs2_peak_2247	38	.	2.53844	7.22412	3.8353	89
chr10	7961005	7961211	out_macs2_peak_2248	46	.	2.7337	8.6063	4.69195	69
chr10	8009802	8009983	out_macs2_peak_2249	40	.	2.55735	7.4583	4.03007	56
chr10	8097197	8097409	out_macs2_peak_2252	56	.	2.92897	10.0781	5.6766	107
chr10	8176232	8176388	out_macs2_peak_668	39	.	2.52433	7.87737	3.92945	78
chr10	8276530	8276815	out_macs2_peak_2254	38	.	2.53844	7.22412	3.8353	221
chr10	8328478	8328625	out_macs2_peak_669	39	.	2.52433	7.87737	3.92945	107
chr10	8348735	8348889	out_macs2_peak_670	42	.	2.5817	8.32009	4.21006	47
chr10	8514847	8514994	out_macs2_peak_671	42	.	2.5817	8.32009	4.21006	51
chr10	8518119	8518274	out_macs2_peak_672	51	.	2.75382	9.70319	5.17991	94
chr10	8748172	8748344	out_macs2_peak_2258	41	.	2.60353	7.67452	4.11192	90
chr10	8892126	8892411	out_macs2_peak_2260	43	.	2.66861	8.13532	4.39699	146
chr10	9634066	9634236	out_macs2_peak_2261	38	.	2.53844	7.22412	3.8353	72
chr10	9927099	9927278	out_macs2_peak_2262	43	.	2.66861	8.13532	4.39699	90
chr10	10446657	10446863	out_macs2_peak_2263	41	.	2.60353	7.67452	4.11192	122
chr10	11149785	11150058	out_macs2_peak_2265	46	.	2.7337	8.6063	4.69195	76
chr10	11509980	11510330	out_macs2_peak_2266	43	.	2.66861	8.13532	4.39699	111
chr10	12352613	12352764	out_macs2_peak_2268	38	.	2.53844	7.22412	3.8353	39
chr10	12554881	12555028	out_macs2_peak_2269	41	.	2.60353	7.67452	4.11192	116
chr10	12718791	12718938	out_macs2_peak_2272	41	.	2.60353	7.67452	4.11192	105
chr10	12825761	12825970	out_macs2_peak_674	42	.	2.5817	8.32009	4.21006	111
chr10	12825776	12825957	out_macs2_peak_2275	50	.	2.79879	9.08722	5.00271	55
chr10	12867427	12867639	out_macs2_peak_2276	51	.	2.72339	9.21227	5.10813	167
chr10	12922021	12922173	out_macs2_peak_675	42	.	2.5317	8.20365	4.21006	37
chr10	12988350	12988497	out_macs2_peak_676	45	.	2.63907	8.77209	4.50988	69
chr10	13018588	13018770	out_macs2_peak_2281	44	.	2.65527	8.2293	4.47471	69
chr10	13047985	13048139	out_macs2_peak_2282	41	.	2.60353	7.67452	4.11192	112
chr10	13135645	13135837	out_macs2_peak_2285	60	.	2.99405	10.5876	6.04178	91
chr10	13253222	13253452	out_macs2_peak_2286	43	.	2.66861	8.13532	4.39699	193
chr10	13288410	13288752	out_macs2_peak_2287	38	.	2.53844	7.22412	3.8353	270
chr10	13469206	13469485	out_macs2_peak_2289	51	.	2.80517	9.29005	5.17397	175
chr10	13473797	13473954	out_macs2_peak_2290	37	.	2.50282	7.05964	3.79608	108
chr10	13644072	13644228	out_macs2_peak_2294	41	.	2.60353	7.67452	4.11192	73
chr10	13811366	13811558	out_macs2_peak_2297	41	.	2.60353	7.67452	4.11192	46
chr10	13967586	13967788	out_macs2_peak_2298	50	.	2.75036	9.18543	5.08574	65
chr10	13971429	13971596	out_macs2_peak_2299	43	.	2.66861	8.13532	4.39699	111
chr10	14041005	14041188	out_macs2_peak_2300	41	.	2.60353	7.67452	4.11192	75
chr10	14085821	14086002	out_macs2_peak_2301	50	.	2.79879	9.08722	5.00271	68
chr10	14179989	14180151	out_macs2_peak_680	42	.	2.5817	8.32009	4.21006	73
chr10	14269427	14269621	out_macs2_peak_2304	50	.	2.79879	9.08722	5.00271	34
chr10	14386589	14386750	out_macs2_peak_681	42	.	2.5817	8.32009	4.21006	118
chr10	15940169	15940319	out_macs2_peak_2306	43	.	2.66861	8.13532	4.39699	60
chr10	16145719	16145879	out_macs2_peak_2307	50	.	2.79879	9.08722	5.00271	104
chr10	16916530	16916677	out_macs2_peak_683	51	.	2.75382	9.70319	5.17991	58
chr10	17367204	17367361	out_macs2_peak_685	55	.	2.81119	10.1819	5.55148	86
chr10	17540597	17540772	out_macs2_peak_2309	46	.	2.7337	8.6063	4.69195	66
chr10	17575613	17575777	out_macs2_peak_686	42	.	2.5817	8.32009	4.21006	98
chr10	17723325	17723651	out_macs2_peak_2312	124	.	3.69639	17.9528	12.4025	201
chr10	17794622	17794772	out_macs2_peak_2313	38	.	2.53844	7.22412	3.8353	34
chr10	18194528	18194754	out_macs2_peak_2315	50	.	2.79879	9.08722	5.00271	131
chr10	18263073	18263229	out_macs2_peak_2317	53	.	2.86388	9.57788	5.33148	61
chr10	18333003	18333177	out_macs2_peak_691	45	.	2.61856	8.66417	4.50988	108
chr10	18402129	18402350	out_macs2_peak_2319	38	.	2.53844	7.22412	3.8353	135
chr10	18494714	18494863	out_macs2_peak_2320	42	.	2.60415	7.82935	4.24076	78
chr10	18525233	18525465	out_macs2_peak_692	63	.	2.92593	11.165	6.36232	120
chr10	18535984	18536223	out_macs2_peak_2321	50	.	2.79879	9.08722	5.00271	119
chr10	18674613	18674774	out_macs2_peak_2326	54	.	2.72994	9.73917	5.46922	38
chr10	18795064	18795223	out_macs2_peak_2328	43	.	2.66861	8.13532	4.39699	68
chr10	18844381	18844599	out_macs2_peak_2329	46	.	2.7337	8.6063	4.69195	114
chr10	18844902	18845109	out_macs2_peak_2330	50	.	2.79879	9.08722	5.00271	92
chr10	18952724	18952961	out_macs2_peak_2331	43	.	2.66861	8.13532	4.39699	68
chr10	18966856	18967070	out_macs2_peak_2332	64	.	3.05914	11.1063	6.42679	125
chr10	19015398	19015780	out_macs2_peak_2335	81	.	3.10721	13.1545	8.11756	93
chr10	19101975	19102124	out_macs2_peak_697	39	.	2.52433	7.87737	3.92945	76
chr10	19118196	19118412	out_macs2_peak_2337	53	.	2.86388	9.57788	5.33148	77
chr10	19155260	19155450	out_macs2_peak_2338	43	.	2.56588	7.94218	4.33456	86
chr10	19158134	19158298	out_macs2_peak_698	47	.	2.65108	8.99152	4.70795	83
chr10	19186053	19186229	out_macs2_peak_2339	41	.	2.60353	7.67452	4.11192	115
chr10	19220045	19220264	out_macs2_peak_2343	38	.	2.53844	7.22412	3.8353	58
chr10	19232252	19232405	out_macs2_peak_2344	38	.	2.53844	7.22412	3.8353	15
chr10	19362389	19362572	out_macs2_peak_2347	41	.	2.60353	7.67452	4.11192	89
chr10	19374535	19374696	out_macs2_peak_2348	43	.	2.66861	8.13532	4.39699	52
chr10	19376807	19376974	out_macs2_peak_2349	41	.	2.60353	7.67452	4.11192	98
chr10	19456250	19456450	out_macs2_peak_2350	46	.	2.7337	8.6063	4.69195	107
chr10	19487731	19487904	out_macs2_peak_2351	46	.	2.7337	8.6063	4.69195	92
chr10	19514867	19515063	out_macs2_peak_2352	50	.	2.79879	9.08722	5.00271	107
chr10	19522652	19522837	out_macs2_peak_2353	60	.	2.99405	10.5876	6.04178	98
chr10	19613926	19614236	out_macs2_peak_2354	38	.	2.53844	7.22412	3.8353	127
chr10	19628715	19628871	out_macs2_peak_2356	38	.	2.53844	7.22412	3.8353	79
chr10	19634765	19634988	out_macs2_peak_2357	41	.	2.60353	7.67452	4.11192	27
chr10	19636505	19636720	out_macs2_peak_2358	55	.	2.87702	9.82098	5.53842	142
chr10	19686239	19686453	out_macs2_peak_702	51	.	2.70777	9.61736	5.17991	54
chr10	19693304	19693462	out_macs2_peak_2360	38	.	2.53844	7.22412	3.8353	23
chr10	19779016	19779214	out_macs2_peak_2361	46	.	2.7337	8.6063	4.69195	132
chr10	19827383	19827601	out_macs2_peak_2364	38	.	2.53844	7.22412	3.8353	73
chr10	19842007	19842164	out_macs2_peak_2365	56	.	2.87608	9.9952	5.6766	90
chr10	19849737	19849889	out_macs2_peak_703	52	.	2.72994	9.73917	5.21331	70
chr10	19953310	19953650	out_macs2_peak_2368	46	.	2.71069	8.49615	4.69195	247
chr10	19954115	19954274	out_macs2_peak_2369	38	.	2.53844	7.22412	3.8353	60
chr10	19976369	19976588	out_macs2_peak_2371	43	.	2.66861	8.13532	4.39699	142
chr10	20094537	20094776	out_macs2_peak_2372	43	.	2.66861	8.13532	4.39699	121
chr10	20133491	20133651	out_macs2_peak_704	39	.	2.52433	7.87737	3.92945	45
chr10	20285615	20285829	out_macs2_peak_2377	46	.	2.7337	8.6063	4.69195	125
chr10	20347578	20347769	out_macs2_peak_2378	47	.	2.72102	8.70929	4.77793	59
chr10	20519759	20520002	out_macs2_peak_706	39	.	2.52433	7.87737	3.92945	130
chr10	20560270	20560443	out_macs2_peak_2379	53	.	2.86388	9.57788	5.33148	91
chr10	20595041	20595206	out_macs2_peak_2381	46	.	2.7337	8.6063	4.69195	132
chr10	20612564	20612717	out_macs2_peak_2382	64	.	3.05914	11.1063	6.42679	62
chr10	20627139	20627336	out_macs2_peak_2383	46	.	2.63665	8.60439	4.69195	72
chr10	20826160	20826307	out_macs2_peak_2384	46	.	2.7337	8.6063	4.69195	44
chr10	20873372	20873519	out_macs2_peak_2385	41	.	2.60353	7.67452	4.11192	111
chr10	20926047	20926206	out_macs2_peak_2387	38	.	2.53844	7.22412	3.8353	29
chr10	20952702	20953013	out_macs2_peak_2389	53	.	2.86388	9.57788	5.33148	119
chr10	20966221	20966466	out_macs2_peak_2390	38	.	2.53844	7.22412	3.8353	40
chr10	21020677	21020852	out_macs2_peak_707	39	.	2.52433	7.87737	3.92945	44
chr10	21023185	21023369	out_macs2_peak_2391	57	.	2.919	10.212	5.79182	119
chr10	21035490	21035648	out_macs2_peak_2392	43	.	2.66861	8.13532	4.39699	93
chr10	21067892	21068039	out_macs2_peak_2393	41	.	2.60353	7.67452	4.11192	75
chr10	21126133	21126436	out_macs2_peak_2399	53	.	2.86388	9.57788	5.33148	104
chr10	21130065	21130212	out_macs2_peak_2400	38	.	2.53844	7.22412	3.8353	23
chr10	21145985	21146181	out_macs2_peak_2401	41	.	2.5494	7.56726	4.11192	49
chr10	21167316	21167523	out_macs2_peak_2404	50	.	2.79879	9.08722	5.00271	69
chr10	21188999	21189199	out_macs2_peak_2407	54	.	2.72771	9.72691	5.45883	67
chr10	21196826	21196976	out_macs2_peak_708	44	.	2.57632	8.58966	4.44895	42
chr10	21222840	21223042	out_macs2_peak_2408	65	.	2.97315	11.2363	6.54178	117
chr10	21350998	21351163	out_macs2_peak_2414	46	.	2.7337	8.6063	4.69195	97
chr10	21382318	21382542	out_macs2_peak_2417	38	.	2.53844	7.22412	3.8353	127
chr10	21414546	21414693	out_macs2_peak_2419	41	.	2.60353	7.67452	4.11192	115
chr10	21485593	21485801	out_macs2_peak_2422	46	.	2.7337	8.6063	4.69195	134
chr10	21559968	21560220	out_macs2_peak_2424	40	.	2.55975	7.4696	4.03956	175
chr10	21741593	21741794	out_macs2_peak_2427	56	.	2.92897	10.0781	5.6766	69
chr10	21741595	21741766	out_macs2_peak_711	63	.	2.92593	11.165	6.36232	61
chr10	21780810	21780989	out_macs2_peak_2428	46	.	2.7337	8.6063	4.69195	73
chr10	21781470	21781623	out_macs2_peak_2429	38	.	2.53844	7.22412	3.8353	50
chr10	21810165	21810390	out_macs2_peak_2430	38	.	2.53844	7.22412	3.8353	122
chr10	21912381	21912570	out_macs2_peak_2431	53	.	2.72785	9.56362	5.33148	83
chr10	21994689	21994836	out_macs2_peak_2433	43	.	2.66861	8.13532	4.39699	107
chr10	22142494	22143091	out_macs2_peak_712	146	.	3.70102	20.2633	14.6443	268
chr10	22142510	22143099	out_macs2_peak_2435	148	.	3.96966	20.6133	14.8491	507
chr10	22158522	22158670	out_macs2_peak_2436	38	.	2.53844	7.22412	3.8353	100
chr10	22631602	22631777	out_macs2_peak_2438	46	.	2.7337	8.6063	4.69195	77
chr10	23007747	23007895	out_macs2_peak_2442	46	.	2.7337	8.6063	4.69195	45
chr10	23673426	23673612	out_macs2_peak_2444	50	.	2.79879	9.08722	5.00271	98
chr10	23755514	23755661	out_macs2_peak_2445	38	.	2.53844	7.22412	3.8353	39
chr10	24179895	24180106	out_macs2_peak_2448	46	.	2.7337	8.6063	4.69195	75
chr10	24217150	24217340	out_macs2_peak_2450	40	.	2.56216	7.48092	4.0488	70
chr10	24300571	24300741	out_macs2_peak_716	39	.	2.52433	7.87737	3.92945	49
chr10	24325181	24325378	out_macs2_peak_717	39	.	2.52433	7.87737	3.92945	131
chr10	24595952	24596184	out_macs2_peak_2452	41	.	2.60353	7.67452	4.11192	87
chr10	24623541	24623738	out_macs2_peak_2453	50	.	2.79879	9.08722	5.00271	84
chr10	24869976	24870196	out_macs2_peak_2455	38	.	2.53844	7.22412	3.8353	79
chr10	24870007	24870239	out_macs2_peak_719	39	.	2.52433	7.87737	3.92945	118
chr10	25194486	25194747	out_macs2_peak_2458	38	.	2.53844	7.22412	3.8353	52
chr10	25291302	25291491	out_macs2_peak_2461	53	.	2.86388	9.57788	5.33148	106
chr10	25465984	25466143	out_macs2_peak_2462	46	.	2.7337	8.6063	4.69195	46
chr10	25675291	25675438	out_macs2_peak_2463	41	.	2.60353	7.67452	4.11192	69
chr10	26057475	26057644	out_macs2_peak_2464	41	.	2.60353	7.67452	4.11192	49
chr10	26325379	26325592	out_macs2_peak_2465	56	.	2.92897	10.0781	5.6766	110
chr10	26358986	26359175	out_macs2_peak_723	45	.	2.63907	8.77209	4.50988	66
chr10	26359031	26359255	out_macs2_peak_2468	72	.	3.18932	12.1703	7.26169	143
chr10	26373572	26373774	out_macs2_peak_2469	53	.	2.82654	9.5692	5.33148	75
chr10	26374913	26375108	out_macs2_peak_2470	43	.	2.6284	8.09913	4.39699	88
chr10	26375505	26375729	out_macs2_peak_2471	64	.	3.00389	11.0189	6.41872	122
chr10	26375524	26375685	out_macs2_peak_724	45	.	2.63907	8.77209	4.50988	126
chr10	26387149	26387329	out_macs2_peak_2472	38	.	2.53844	7.22412	3.8353	127
chr10	26539567	26539832	out_macs2_peak_2473	46	.	2.7337	8.6063	4.69195	213
chr10	26623412	26623667	out_macs2_peak_2474	43	.	2.66861	8.13532	4.39699	204
chr10	27689861	27690034	out_macs2_peak_2476	60	.	2.99405	10.5876	6.04178	86
chr10	28055593	28055784	out_macs2_peak_2478	43	.	2.66861	8.13532	4.39699	81
chr10	28235626	28235870	out_macs2_peak_727	42	.	2.5817	8.32009	4.21006	174
chr10	28602685	28602856	out_macs2_peak_2481	50	.	2.79879	9.08722	5.00271	67
chr10	28632768	28632957	out_macs2_peak_2482	51	.	2.81044	9.31598	5.19586	76
chr10	28648497	28648721	out_macs2_peak_2483	43	.	2.66861	8.13532	4.39699	93
chr10	28899239	28899478	out_macs2_peak_2487	50	.	2.79879	9.08722	5.00271	163
chr10	29085355	29085516	out_macs2_peak_2489	46	.	2.7337	8.6063	4.69195	71
chr10	29312920	29313105	out_macs2_peak_2491	53	.	2.86388	9.57788	5.33148	66
chr10	29384421	29384568	out_macs2_peak_730	45	.	2.63907	8.77209	4.50988	99
chr10	29398650	29398855	out_macs2_peak_2492	50	.	2.79879	9.08722	5.00271	93
chr10	29865192	29865407	out_macs2_peak_2493	43	.	2.66861	8.13532	4.39699	106
chr10	30102099	30102282	out_macs2_peak_2494	46	.	2.7337	8.6063	4.69195	107
chr10	30618048	30618301	out_macs2_peak_2496	56	.	2.92897	10.0781	5.6766	111
chr10	30802659	30802891	out_macs2_peak_2497	41	.	2.60353	7.67452	4.11192	77
chr10	30803190	30803462	out_macs2_peak_2498	46	.	2.7337	8.6063	4.69195	191
chr10	31562717	31562875	out_macs2_peak_2502	41	.	2.60353	7.67452	4.11192	32
chr10	32312552	32312739	out_macs2_peak_733	39	.	2.52433	7.87737	3.92945	87
chr10	33950950	33951100	out_macs2_peak_2506	43	.	2.66861	8.13532	4.39699	64
chr10	34019219	34019455	out_macs2_peak_2507	38	.	2.51481	7.25786	3.86311	194
chr10	34019761	34019958	out_macs2_peak_2508	53	.	2.84247	9.47321	5.32973	112
chr10	34127607	34127784	out_macs2_peak_2509	60	.	2.99405	10.5876	6.04178	106
chr10	34156866	34157013	out_macs2_peak_2510	43	.	2.66861	8.13532	4.39699	70
chr10	34207003	34207261	out_macs2_peak_734	42	.	2.5817	8.32009	4.21006	49
chr10	34282568	34282732	out_macs2_peak_2511	50	.	2.79879	9.08722	5.00271	113
chr10	34297802	34298043	out_macs2_peak_2512	43	.	2.66861	8.13532	4.39699	155
chr10	34300356	34300603	out_macs2_peak_735	39	.	2.52433	7.87737	3.92945	173
chr10	36320430	36320579	out_macs2_peak_736	45	.	2.63907	8.77209	4.50988	80
chr10	37221393	37221540	out_macs2_peak_2518	38	.	2.53844	7.22412	3.8353	76
chr10	38559146	38559500	out_macs2_peak_2521	41	.	2.60353	7.67452	4.11192	234
chr10	38880263	38880456	out_macs2_peak_2522	46	.	2.7337	8.6063	4.69195	78
chr10	39022532	39022679	out_macs2_peak_2523	50	.	2.79646	9.07595	5.00271	73
chr10	39133899	39134186	out_macs2_peak_2525	46	.	2.65918	8.40561	4.62169	140
chr10	39144923	39145100	out_macs2_peak_2527	38	.	2.53844	7.22412	3.8353	57
chr10	39151667	39151819	out_macs2_peak_2528	38	.	2.53844	7.22412	3.8353	96
chr10	39172069	39172276	out_macs2_peak_2529	47	.	2.69166	8.7261	4.7915	152
chr10	39179896	39180091	out_macs2_peak_2530	50	.	2.79879	9.08722	5.00271	75
chr10	39240097	39240279	out_macs2_peak_2532	43	.	2.66861	8.13532	4.39699	58
chr10	39280547	39280803	out_macs2_peak_2534	41	.	2.60353	7.67452	4.11192	160
chr10	39281046	39281219	out_macs2_peak_739	59	.	2.86856	10.6693	5.94867	76
chr10	39305527	39305707	out_macs2_peak_740	39	.	2.52433	7.87737	3.92945	62
chr10	39410141	39410326	out_macs2_peak_2537	44	.	2.5982	8.25458	4.49569	61
chr10	39506859	39507079	out_macs2_peak_2540	43	.	2.59547	8.08986	4.39699	129
chr10	39599049	39599209	out_macs2_peak_2544	46	.	2.7337	8.6063	4.69195	58
chr10	39627080	39627228	out_macs2_peak_2545	53	.	2.86388	9.57788	5.33148	72
chr10	39782070	39782234	out_macs2_peak_2546	50	.	2.79879	9.08722	5.00271	82
chr10	39967309	39967464	out_macs2_peak_744	51	.	2.75382	9.70319	5.17991	63
chr10	40009866	40010025	out_macs2_peak_745	72	.	3.04067	12.1812	7.24521	96
chr10	40072350	40072500	out_macs2_peak_2548	41	.	2.60353	7.67452	4.11192	34
chr10	40146601	40146794	out_macs2_peak_2550	43	.	2.64364	8.01714	4.39671	104
chr10	40165096	40165270	out_macs2_peak_2551	46	.	2.7337	8.6063	4.69195	82
chr10	40179648	40179818	out_macs2_peak_2554	47	.	2.5406	8.68616	4.75875	95
chr10	40232780	40232980	out_macs2_peak_2555	46	.	2.7337	8.6063	4.69195	123
chr10	40248823	40248972	out_macs2_peak_2556	56	.	2.7908	9.90098	5.60761	96
chr10	40260451	40260659	out_macs2_peak_2558	50	.	2.79879	9.08722	5.00271	63
chr10	40281071	40281226	out_macs2_peak_2559	43	.	2.66861	8.13532	4.39699	47
chr10	40339621	40339862	out_macs2_peak_2560	53	.	2.86388	9.57788	5.33148	140
chr10	40426121	40426405	out_macs2_peak_2562	53	.	2.86388	9.57788	5.33148	70
chr10	40551016	40551196	out_macs2_peak_2565	46	.	2.7337	8.6063	4.69195	125
chr10	40612109	40612279	out_macs2_peak_2568	41	.	2.60353	7.67452	4.11192	115
chr10	40797192	40797357	out_macs2_peak_2569	41	.	2.60353	7.67452	4.11192	130
chr10	40962165	40962389	out_macs2_peak_2570	72	.	3.18932	12.1703	7.26169	131
chr10	40962170	40962332	out_macs2_peak_751	45	.	2.63907	8.77209	4.50988	52
chr10	41046250	41046441	out_macs2_peak_2572	43	.	2.66861	8.13532	4.39699	119
chr10	41363960	41364136	out_macs2_peak_2578	46	.	2.65435	8.38179	4.60207	135
chr10	41403780	41404055	out_macs2_peak_2582	38	.	2.53844	7.22412	3.8353	134
chr10	41478010	41478175	out_macs2_peak_2583	47	.	2.50463	8.6241	4.70668	100
chr10	41508931	41509223	out_macs2_peak_755	45	.	2.63907	8.77209	4.50988	224
chr10	41519413	41519716	out_macs2_peak_2585	53	.	2.86388	9.57788	5.33148	208
chr10	41542135	41542305	out_macs2_peak_2587	46	.	2.7337	8.6063	4.69195	98
chr10	41576892	41577086	out_macs2_peak_2590	43	.	2.66861	8.13532	4.39699	153
chr10	41637011	41637158	out_macs2_peak_756	56	.	2.79941	10.2893	5.65081	100
chr10	41744002	41744169	out_macs2_peak_2596	56	.	2.92897	10.0781	5.6766	71
chr10	41834910	41835097	out_macs2_peak_2597	64	.	3.05914	11.1063	6.42679	136
chr10	41920136	41920398	out_macs2_peak_2599	39	.	2.51719	7.4121	3.99189	129
chr10	41997197	41997580	out_macs2_peak_2601	43	.	2.66861	8.13532	4.39699	300
chr10	42057206	42057382	out_macs2_peak_760	42	.	2.5817	8.32009	4.21006	95
chr10	42064837	42065094	out_macs2_peak_2603	50	.	2.79879	9.08722	5.00271	59
chr10	42131644	42131820	out_macs2_peak_2607	42	.	2.58091	7.86786	4.27265	61
chr10	42226537	42226694	out_macs2_peak_2611	40	.	2.5309	7.4782	4.04727	52
chr10	42242888	42243074	out_macs2_peak_2613	38	.	2.53844	7.22412	3.8353	99
chr10	42309554	42309701	out_macs2_peak_2617	55	.	2.80949	9.82831	5.54458	86
chr10	42330868	42331043	out_macs2_peak_2618	72	.	3.18932	12.1703	7.26169	88
chr10	42392337	42392564	out_macs2_peak_2619	43	.	2.66861	8.13532	4.39699	104
chr10	42538184	42538332	out_macs2_peak_2622	44	.	2.64789	8.19358	4.44478	77
chr10	42552495	42552735	out_macs2_peak_2623	43	.	2.59027	7.91356	4.31092	134
chr10	42559069	42559241	out_macs2_peak_761	45	.	2.63907	8.77209	4.50988	94
chr10	42606810	42606996	out_macs2_peak_2625	41	.	2.55641	7.60093	4.11192	133
chr10	42688100	42688254	out_macs2_peak_2627	41	.	2.60353	7.67452	4.11192	61
chr10	42699003	42699168	out_macs2_peak_2628	41	.	2.55324	7.73233	4.15961	41
chr10	42869704	42869990	out_macs2_peak_2630	50	.	2.79879	9.08722	5.00271	197
chr10	42870855	42871070	out_macs2_peak_2632	50	.	2.74297	9.14795	5.054	121
chr10	42879953	42880112	out_macs2_peak_2633	50	.	2.7858	9.02443	5.00271	107
chr10	42913011	42913158	out_macs2_peak_2634	50	.	2.79879	9.08722	5.00271	79
chr10	42958947	42959094	out_macs2_peak_2636	43	.	2.57142	8.11826	4.39699	57
chr10	42976814	42976986	out_macs2_peak_2638	56	.	2.92897	10.0781	5.6766	65
chr10	42999352	42999532	out_macs2_peak_2639	55	.	2.80211	9.78974	5.51167	58
chr10	42999365	42999568	out_macs2_peak_763	53	.	2.72539	9.87796	5.34032	111
chr10	43035782	43036029	out_macs2_peak_2640	50	.	2.79879	9.08722	5.00271	133
chr10	43082916	43083118	out_macs2_peak_2641	46	.	2.7337	8.6063	4.69195	97
chr10	43086743	43086895	out_macs2_peak_2642	46	.	2.7337	8.6063	4.69195	57
chr10	43155166	43155369	out_macs2_peak_2643	50	.	2.79879	9.08722	5.00271	125
chr10	43221472	43221814	out_macs2_peak_2645	38	.	2.51468	7.11451	3.8353	287
chr10	43222055	43222218	out_macs2_peak_2646	50	.	2.7858	9.02443	5.00271	35
chr10	43325394	43325609	out_macs2_peak_2647	50	.	2.79879	9.08722	5.00271	94
chr10	43417517	43417723	out_macs2_peak_2650	43	.	2.66861	8.13532	4.39699	100
chr10	43511589	43511755	out_macs2_peak_2653	40	.	2.5309	7.4782	4.04727	124
chr10	43540726	43540890	out_macs2_peak_766	48	.	2.69644	9.23318	4.83336	61
chr10	43540757	43540949	out_macs2_peak_2655	56	.	2.92897	10.0781	5.6766	108
chr10	43656670	43656897	out_macs2_peak_2658	46	.	2.7337	8.6063	4.69195	154
chr10	43749762	43749909	out_macs2_peak_2661	56	.	2.92897	10.0781	5.6766	71
chr10	43918175	43918357	out_macs2_peak_2662	41	.	2.60353	7.67452	4.11192	98
chr10	43957919	43958130	out_macs2_peak_2663	46	.	2.72621	8.57048	4.69195	120
chr10	44002628	44002850	out_macs2_peak_2664	50	.	2.79879	9.08722	5.00271	75
chr10	44217174	44217349	out_macs2_peak_2666	38	.	2.53844	7.22412	3.8353	123
chr10	44242094	44242351	out_macs2_peak_2668	38	.	2.53844	7.22412	3.8353	59
chr10	44265714	44265928	out_macs2_peak_2669	38	.	2.53844	7.22412	3.8353	31
chr10	44458633	44458944	out_macs2_peak_2670	60	.	2.98016	10.5184	6.04178	135
chr10	44463307	44463494	out_macs2_peak_2671	41	.	2.60353	7.67452	4.11192	83
chr10	44539137	44539320	out_macs2_peak_2673	60	.	2.99405	10.5876	6.04178	106
chr10	44589952	44590106	out_macs2_peak_2674	41	.	2.60353	7.67452	4.11192	91
chr10	44687167	44687345	out_macs2_peak_2675	43	.	2.66861	8.13532	4.39699	46
chr10	45046116	45046304	out_macs2_peak_2676	53	.	2.86388	9.57788	5.33148	106
chr10	45593270	45593486	out_macs2_peak_2682	46	.	2.7337	8.6063	4.69195	142
chr10	45600985	45601143	out_macs2_peak_2683	46	.	2.7337	8.6063	4.69195	98
chr10	45666290	45666632	out_macs2_peak_2684	46	.	2.7337	8.6063	4.69195	64
chr10	45799463	45799742	out_macs2_peak_771	58	.	2.83677	10.4951	5.83961	140
chr10	45799465	45799651	out_macs2_peak_2685	38	.	2.52907	7.18093	3.8353	112
chr10	45833489	45833644	out_macs2_peak_2686	46	.	2.7337	8.6063	4.69195	97
chr10	45972522	45972752	out_macs2_peak_2687	53	.	2.86388	9.57788	5.33148	120
chr10	48627677	48627831	out_macs2_peak_772	42	.	2.5817	8.32009	4.21006	52
chr10	49748798	49749008	out_macs2_peak_773	45	.	2.63907	8.77209	4.50988	135
chr10	50501855	50502002	out_macs2_peak_2690	41	.	2.60353	7.67452	4.11192	49
chr10	50851595	50851771	out_macs2_peak_774	59	.	2.86856	10.6693	5.94867	72
chr10	50900922	50901071	out_macs2_peak_2692	43	.	2.59088	8.06696	4.39699	129
chr10	51529309	51529469	out_macs2_peak_2695	56	.	2.92897	10.0781	5.6766	75
chr10	52227174	52227395	out_macs2_peak_2696	41	.	2.60353	7.67452	4.11192	105
chr10	52381865	52382052	out_macs2_peak_2698	56	.	2.92897	10.0781	5.6766	99
chr10	53477089	53477321	out_macs2_peak_2700	50	.	2.79879	9.08722	5.00271	119
chr10	54074750	54074997	out_macs2_peak_2704	53	.	2.7964	9.58894	5.34045	115
chr10	54074774	54075135	out_macs2_peak_777	48	.	2.69644	9.23318	4.83336	90
chr10	54391753	54391911	out_macs2_peak_2707	46	.	2.7337	8.6063	4.69195	71
chr10	54870204	54870359	out_macs2_peak_2708	38	.	2.53844	7.22412	3.8353	37
chr10	55472284	55472578	out_macs2_peak_778	42	.	2.5817	8.32009	4.21006	56
chr10	55942282	55942443	out_macs2_peak_2709	50	.	2.79879	9.08722	5.00271	95
chr10	56228668	56228889	out_macs2_peak_2712	46	.	2.7337	8.6063	4.69195	146
chr10	56229139	56229297	out_macs2_peak_2713	43	.	2.66861	8.13532	4.39699	87
chr10	56314017	56314172	out_macs2_peak_2714	64	.	3.05914	11.1063	6.42679	78
chr10	57184337	57184516	out_macs2_peak_2715	50	.	2.79879	9.08722	5.00271	78
chr10	57292165	57292444	out_macs2_peak_2716	41	.	2.60353	7.67452	4.11192	192
chr10	57437729	57438348	out_macs2_peak_2717	56	.	2.92897	10.0781	5.6766	156
chr10	57437739	57438595	out_macs2_peak_781	91	.	3.27016	14.3079	9.12928	776
chr10	57438440	57438641	out_macs2_peak_2718	56	.	2.92897	10.0781	5.6766	79
chr10	57444621	57445014	out_macs2_peak_782	60	.	2.85071	10.7477	6.02054	301
chr10	57444702	57444960	out_macs2_peak_2719	46	.	2.7337	8.6063	4.69195	195
chr10	57445231	57445384	out_macs2_peak_783	42	.	2.54612	8.28049	4.21006	122
chr10	57445291	57445493	out_macs2_peak_2720	60	.	2.99156	10.5752	6.04178	79
chr10	57782475	57782658	out_macs2_peak_2721	65	.	3.05732	11.2934	6.59196	83
chr10	57784886	57785057	out_macs2_peak_2722	48	.	2.73885	8.79635	4.85037	65
chr10	58206001	58206167	out_macs2_peak_785	42	.	2.5817	8.32009	4.21006	48
chr10	58207712	58207988	out_macs2_peak_2723	41	.	2.5494	7.56726	4.11192	201
chr10	58223959	58224225	out_macs2_peak_786	432	.	6.10272	49.68	43.2129	128
chr10	58223967	58224520	out_macs2_peak_2724	369	.	6.11318	43.3892	36.9537	123
chr10	58224352	58224527	out_macs2_peak_787	122	.	3.61438	17.719	12.2464	62
chr10	58225259	58225509	out_macs2_peak_2725	153	.	4.16564	21.1684	15.3674	133
chr10	58225264	58225493	out_macs2_peak_788	127	.	3.67176	18.3118	12.7983	134
chr10	58226500	58226661	out_macs2_peak_789	213	.	4.47495	27.2683	21.3312	82
chr10	58231755	58232258	out_macs2_peak_790	355	.	5.62238	41.8979	35.5849	221
chr10	58231772	58232257	out_macs2_peak_2726	240	.	5.01179	30.2022	24.0828	204
chr10	58298282	58298480	out_macs2_peak_2727	46	.	2.7337	8.6063	4.69195	74
chr10	58308533	58308787	out_macs2_peak_2728	38	.	2.53844	7.22412	3.8353	74
chr10	58434723	58434936	out_macs2_peak_791	39	.	2.50053	7.75497	3.92945	97
chr10	58434754	58434922	out_macs2_peak_2729	43	.	2.6024	8.12434	4.39699	118
chr10	58604911	58605155	out_macs2_peak_2730	40	.	2.53319	7.48927	4.05641	111
chr10	58641631	58641779	out_macs2_peak_2732	38	.	2.53844	7.22412	3.8353	64
chr10	58746790	58747048	out_macs2_peak_2733	41	.	2.57672	7.54919	4.10557	192
chr10	58755308	58755529	out_macs2_peak_2734	41	.	2.58245	7.72571	4.15399	107
chr10	59010436	59010596	out_macs2_peak_2737	47	.	2.67243	8.62963	4.71125	97
chr10	59106690	59106859	out_macs2_peak_2738	38	.	2.53844	7.22412	3.8353	94
chr10	59151040	59151241	out_macs2_peak_2739	43	.	2.66861	8.13532	4.39699	65
chr10	59151080	59151232	out_macs2_peak_795	45	.	2.63907	8.77209	4.50988	59
chr10	59223194	59223355	out_macs2_peak_797	39	.	2.52433	7.87737	3.92945	85
chr10	59343821	59343980	out_macs2_peak_2741	56	.	2.92897	10.0781	5.6766	73
chr10	59407612	59407780	out_macs2_peak_799	47	.	2.65328	9.00328	4.71834	132
chr10	59428077	59428224	out_macs2_peak_2743	50	.	2.79879	9.08722	5.00271	102
chr10	59429284	59429496	out_macs2_peak_800	45	.	2.63907	8.77209	4.50988	39
chr10	59448382	59448604	out_macs2_peak_2744	66	.	3.0775	11.3964	6.68245	130
chr10	59448390	59448543	out_macs2_peak_801	42	.	2.5817	8.32009	4.21006	130
chr10	59494406	59494570	out_macs2_peak_803	39	.	2.52433	7.87737	3.92945	55
chr10	59494410	59494629	out_macs2_peak_2746	50	.	2.79879	9.08722	5.00271	137
chr10	59516454	59516620	out_macs2_peak_2747	51	.	2.76277	9.24825	5.13905	114
chr10	59569893	59570085	out_macs2_peak_2749	41	.	2.60353	7.67452	4.11192	100
chr10	59702213	59702391	out_macs2_peak_2752	53	.	2.86388	9.57788	5.33148	114
chr10	59702859	59703011	out_macs2_peak_804	59	.	2.86856	10.6693	5.94867	84
chr10	59702883	59703030	out_macs2_peak_2753	50	.	2.79879	9.08722	5.00271	97
chr10	59736047	59736285	out_macs2_peak_2755	72	.	3.18932	12.1703	7.26169	116
chr10	59736117	59736264	out_macs2_peak_805	59	.	2.86856	10.6693	5.94867	69
chr10	59750112	59750318	out_macs2_peak_2757	41	.	2.60353	7.67452	4.11192	70
chr10	59800521	59800675	out_macs2_peak_2759	44	.	2.64299	8.16987	4.42549	79
chr10	59826843	59827064	out_macs2_peak_2760	41	.	2.60136	7.66439	4.11192	106
chr10	59848489	59848814	out_macs2_peak_2762	50	.	2.79879	9.08722	5.00271	216
chr10	59880023	59880325	out_macs2_peak_2764	61	.	2.98525	10.7332	6.16912	131
chr10	59886567	59886802	out_macs2_peak_2766	48	.	2.66651	8.75791	4.8186	132
chr10	59895657	59895804	out_macs2_peak_2767	42	.	2.53915	7.80828	4.22313	42
chr10	59908707	59908877	out_macs2_peak_2769	46	.	2.68851	8.54998	4.69195	90
chr10	59911205	59911563	out_macs2_peak_2770	57	.	2.90276	10.1301	5.72093	259
chr10	59967721	59967926	out_macs2_peak_809	67	.	2.9833	11.669	6.79543	104
chr10	59976978	59977264	out_macs2_peak_2777	38	.	2.53844	7.22412	3.8353	229
chr10	59991558	59991729	out_macs2_peak_2778	48	.	2.73629	8.78386	4.83985	43
chr10	60000259	60000442	out_macs2_peak_2779	53	.	2.86388	9.57788	5.33148	79
chr10	60023575	60023768	out_macs2_peak_2780	52	.	2.67302	9.42571	5.28926	126
chr10	60080759	60080989	out_macs2_peak_2781	47	.	2.64806	8.6631	4.73959	125
chr10	60157790	60158209	out_macs2_peak_2783	50	.	2.79879	9.08722	5.00271	313
chr10	60212944	60213125	out_macs2_peak_2785	43	.	2.63325	8.12264	4.39699	53
chr10	60224998	60225164	out_macs2_peak_812	59	.	2.86856	10.6693	5.94867	77
chr10	60229466	60229627	out_macs2_peak_813	54	.	2.6982	10.0477	5.494	55
chr10	60229498	60229682	out_macs2_peak_2786	70	.	3.02078	11.8768	7.05085	96
chr10	60247194	60247341	out_macs2_peak_814	45	.	2.63907	8.77209	4.50988	31
chr10	60247210	60247367	out_macs2_peak_2788	38	.	2.53844	7.22412	3.8353	15
chr10	60250693	60250851	out_macs2_peak_2789	42	.	2.50891	7.79813	4.21458	40
chr10	60278076	60278286	out_macs2_peak_2790	62	.	2.9046	10.8657	6.28396	72
chr10	60287866	60288078	out_macs2_peak_2792	53	.	2.86388	9.57788	5.33148	86
chr10	60294351	60294515	out_macs2_peak_2793	47	.	2.5348	8.65347	4.73126	45
chr10	60318033	60318274	out_macs2_peak_2795	47	.	2.58256	8.62339	4.706	169
chr10	60346858	60347054	out_macs2_peak_2797	58	.	2.7578	10.2256	5.80337	114
chr10	60393061	60393310	out_macs2_peak_2802	50	.	2.67549	9.12172	5.03227	185
chr10	60404591	60404743	out_macs2_peak_2803	49	.	2.59971	8.86697	4.90933	35
chr10	60434266	60434417	out_macs2_peak_2805	48	.	2.56602	8.82925	4.87808	103
chr10	60453629	60453789	out_macs2_peak_817	44	.	2.55896	8.64269	4.49553	92
chr10	60454411	60454577	out_macs2_peak_2806	48	.	2.67116	8.78177	4.83842	97
chr10	60504426	60504722	out_macs2_peak_818	86	.	3.21279	13.7648	8.64604	135
chr10	60504490	60504703	out_macs2_peak_2807	50	.	2.79879	9.08722	5.00271	128
chr10	60516407	60516741	out_macs2_peak_819	43	.	2.53119	8.48909	4.36058	66
chr10	60620535	60620716	out_macs2_peak_821	42	.	2.53144	8.34639	4.23335	132
chr10	60626950	60627159	out_macs2_peak_2811	42	.	2.58559	7.89068	4.2917	96
chr10	60676863	60677155	out_macs2_peak_2813	41	.	2.60353	7.67452	4.11192	50
chr10	60697333	60697497	out_macs2_peak_2814	46	.	2.64644	8.49878	4.69195	79
chr10	60739278	60739447	out_macs2_peak_2816	46	.	2.7337	8.6063	4.69195	67
chr10	60739367	60739514	out_macs2_peak_822	48	.	2.69644	9.23318	4.83336	72
chr10	60744326	60744540	out_macs2_peak_2817	50	.	2.79879	9.08722	5.00271	133
chr10	60795014	60795186	out_macs2_peak_2820	46	.	2.7337	8.6063	4.69195	80
chr10	60798217	60798364	out_macs2_peak_823	43	.	2.56598	8.53376	4.39997	79
chr10	60832186	60832394	out_macs2_peak_2821	46	.	2.57758	8.4476	4.65679	69
chr10	60913972	60914142	out_macs2_peak_2826	41	.	2.60353	7.67452	4.11192	68
chr10	60978166	60978424	out_macs2_peak_2830	46	.	2.72361	8.55804	4.69195	90
chr10	61002236	61002442	out_macs2_peak_826	39	.	2.52433	7.87737	3.92945	76
chr10	61048523	61048732	out_macs2_peak_2833	48	.	2.67817	8.8177	4.86827	112
chr10	61064239	61064394	out_macs2_peak_2835	43	.	2.66861	8.13532	4.39699	85
chr10	61072955	61073117	out_macs2_peak_2836	50	.	2.79879	9.08722	5.00271	77
chr10	61175624	61175792	out_macs2_peak_2837	43	.	2.58858	8.05553	4.39699	54
chr10	61211028	61211275	out_macs2_peak_2839	42	.	2.55691	7.89729	4.29762	162
chr10	61254286	61254606	out_macs2_peak_2842	56	.	2.92897	10.0781	5.6766	200
chr10	61273019	61273204	out_macs2_peak_2844	41	.	2.60353	7.67452	4.11192	53
chr10	61273755	61274120	out_macs2_peak_2845	53	.	2.86388	9.57788	5.33148	70
chr10	61285661	61285949	out_macs2_peak_2846	68	.	3.12423	11.6339	6.83328	186
chr10	61297487	61297720	out_macs2_peak_2847	71	.	3.07018	11.9515	7.11775	110
chr10	61309740	61309890	out_macs2_peak_2849	41	.	2.60353	7.67452	4.11192	45
chr10	61315506	61315660	out_macs2_peak_831	48	.	2.62462	9.15702	4.83336	64
chr10	61355383	61355595	out_macs2_peak_2850	86	.	3.38458	13.8306	8.67927	89
chr10	61367045	61367252	out_macs2_peak_2851	50	.	2.79879	9.08722	5.00271	73
chr10	61369464	61369721	out_macs2_peak_2853	48	.	2.67583	8.80571	4.85832	62
chr10	61374115	61374319	out_macs2_peak_2854	64	.	3.05914	11.1063	6.42679	130
chr10	61382921	61383095	out_macs2_peak_2855	42	.	2.5993	7.8062	4.22135	114
chr10	61385439	61385680	out_macs2_peak_832	46	.	2.63796	8.9213	4.64434	43
chr10	61385504	61385746	out_macs2_peak_2856	64	.	3.05914	11.1063	6.42679	164
chr10	61386368	61386654	out_macs2_peak_2857	68	.	3.12423	11.6339	6.83328	169
chr10	61415760	61415966	out_macs2_peak_2858	41	.	2.60353	7.67452	4.11192	95
chr10	61423305	61423513	out_macs2_peak_2859	46	.	2.65435	8.38179	4.60207	110
chr10	61467009	61467222	out_macs2_peak_2860	38	.	2.53844	7.22412	3.8353	73
chr10	61614735	61615008	out_macs2_peak_2865	46	.	2.66402	8.42949	4.64166	188
chr10	61696158	61696403	out_macs2_peak_834	48	.	2.67549	9.12172	4.82343	121
chr10	61751940	61752179	out_macs2_peak_836	64	.	2.87051	11.2142	6.40856	145
chr10	61751940	61752195	out_macs2_peak_2868	78	.	3.19831	12.8444	7.83239	144
chr10	61775418	61775584	out_macs2_peak_2869	38	.	2.53844	7.22412	3.8353	89
chr10	61788901	61789066	out_macs2_peak_2870	50	.	2.79879	9.08722	5.00271	79
chr10	61790279	61790426	out_macs2_peak_837	40	.	2.52571	8.02807	4.06215	71
chr10	61790306	61790466	out_macs2_peak_2871	50	.	2.79879	9.08722	5.00271	31
chr10	61798042	61798189	out_macs2_peak_2872	38	.	2.53844	7.22412	3.8353	50
chr10	61971510	61971684	out_macs2_peak_2874	43	.	2.66861	8.13532	4.39699	82
chr10	62009219	62009384	out_macs2_peak_2876	45	.	2.60498	8.28902	4.52441	107
chr10	62125997	62126145	out_macs2_peak_2877	43	.	2.66861	8.13532	4.39699	70
chr10	62150569	62150772	out_macs2_peak_842	67	.	2.9833	11.669	6.79543	112
chr10	62164128	62164292	out_macs2_peak_2878	46	.	2.7337	8.6063	4.69195	85
chr10	62186083	62186275	out_macs2_peak_2879	53	.	2.86388	9.57788	5.33148	120
chr10	62253829	62254005	out_macs2_peak_2882	43	.	2.57491	7.98732	4.37204	64
chr10	62290390	62290548	out_macs2_peak_2884	56	.	2.92897	10.0781	5.6766	67
chr10	62327408	62327746	out_macs2_peak_2885	43	.	2.66861	8.13532	4.39699	47
chr10	62344341	62344503	out_macs2_peak_2886	43	.	2.66861	8.13532	4.39699	91
chr10	62428081	62428245	out_macs2_peak_844	55	.	2.81119	10.1819	5.55148	124
chr10	62450486	62450672	out_macs2_peak_845	45	.	2.63907	8.77209	4.50988	75
chr10	62450507	62450705	out_macs2_peak_2889	38	.	2.53844	7.22412	3.8353	69
chr10	62491691	62491851	out_macs2_peak_2891	38	.	2.51017	7.23593	3.8447	37
chr10	62505593	62505774	out_macs2_peak_2892	50	.	2.64606	9.12047	5.03134	61
chr10	62607453	62607608	out_macs2_peak_2899	43	.	2.66861	8.13532	4.39699	41
chr10	62670369	62670547	out_macs2_peak_2900	50	.	2.79879	9.08722	5.00271	108
chr10	62675545	62675778	out_macs2_peak_2901	46	.	2.70044	8.44697	4.65631	100
chr10	62726252	62726510	out_macs2_peak_848	60	.	2.79269	10.7634	6.03386	150
chr10	62726332	62726505	out_macs2_peak_2903	49	.	2.76998	8.94772	4.97745	110
chr10	62808168	62808316	out_macs2_peak_2904	38	.	2.53844	7.22412	3.8353	72
chr10	62886510	62886741	out_macs2_peak_2906	43	.	2.66861	8.13532	4.39699	120
chr10	62886511	62886662	out_macs2_peak_849	42	.	2.5817	8.32009	4.21006	114
chr10	62909973	62910158	out_macs2_peak_2908	60	.	2.99405	10.5876	6.04178	96
chr10	62964902	62965081	out_macs2_peak_850	45	.	2.60359	8.73676	4.50988	76
chr10	63023905	63024156	out_macs2_peak_2910	39	.	2.52883	7.32406	3.91899	116
chr10	63043159	63043310	out_macs2_peak_2911	38	.	2.53844	7.22412	3.8353	78
chr10	63172169	63172316	out_macs2_peak_2915	46	.	2.68604	8.53785	4.69195	104
chr10	63172174	63172326	out_macs2_peak_851	42	.	2.54405	8.26947	4.21006	106
chr10	63258841	63259011	out_macs2_peak_2918	41	.	2.60353	7.67452	4.11192	55
chr10	63327839	63328018	out_macs2_peak_2919	56	.	2.92897	10.0781	5.6766	62
chr10	63429986	63430235	out_macs2_peak_2921	50	.	2.70223	9.10229	5.01556	129
chr10	65871758	65871905	out_macs2_peak_854	63	.	2.92593	11.165	6.36232	52
chr10	66693807	66693993	out_macs2_peak_2924	50	.	2.79879	9.08722	5.00271	71
chr10	66811463	66811633	out_macs2_peak_2925	64	.	3.05914	11.1063	6.42679	117
chr10	66848377	66848526	out_macs2_peak_855	48	.	2.69644	9.23318	4.83336	83
chr10	67002854	67003027	out_macs2_peak_2927	43	.	2.54518	7.98422	4.36946	42
chr10	67006668	67006843	out_macs2_peak_2928	43	.	2.66861	8.13532	4.39699	51
chr10	67107107	67107268	out_macs2_peak_2929	41	.	2.60353	7.67452	4.11192	117
chr10	67110708	67110855	out_macs2_peak_2930	41	.	2.60353	7.67452	4.11192	42
chr10	67116458	67116638	out_macs2_peak_2931	43	.	2.66861	8.13532	4.39699	37
chr10	67301201	67301350	out_macs2_peak_2932	60	.	2.99405	10.5876	6.04178	104
[truncated: 22,701 more rows]
