# Supplementary material for: The 3D enhancer network of the developing T cell genome is shaped by SATB1
Source: Nat Commun. 2022 Nov 14;13:6954. doi: 10.1038/s41467-022-34345-y (PMC9663569; doi:10.1038/s41467-022-34345-y)
Supplement: Supplementary file 10 — Supplementary Data 7 [file 41467_2022_34345_MOESM10_ESM.xlsx]

## Sheet: WT_ATAC-seq_merged_peaks
chromosome	start	end	accessibility_score
chr1	3005188	3005346	0.0326155
chr1	3008622	3008686	0.0439154
chr1	3010480	3010626	0.042
chr1	3030702	3030773	0.0395817
chr1	3030856	3030933	0.0320588
chr1	3037502	3037646	0.0525313
chr1	3063081	3063143	0.0392008
chr1	3063553	3063702	0.0365702
chr1	3115723	3115744	0.0428081
chr1	3117326	3117540	0.0468037
chr1	3120513	3120546	0.0382045
chr1	3123320	3123468	0.0422907
chr1	3131087	3131155	0.0381188
chr1	3133999	3134092	0.0413907
chr1	3162786	3162942	0.0557271
chr1	3162958	3163070	0.0439229
chr1	3171723	3171883	0.0580701
chr1	3191021	3191121	0.0422422
chr1	3218865	3219036	0.0465276
chr1	3220901	3221083	0.0490041
chr1	3252757	3252813	0.0314418
chr1	3267515	3267579	0.0316834
chr1	3284589	3284816	0.040645
chr1	3286033	3286210	0.0479888
chr1	3288073	3288186	0.0340653
chr1	3298873	3298983	0.0316347
chr1	3331287	3331376	0.0410129
chr1	3334064	3334313	0.0502827
chr1	3366489	3366610	0.0351226
chr1	3369808	3369967	0.033669
chr1	3370512	3370600	0.0451038
chr1	3370606	3370659	0.0386293
chr1	3382614	3382784	0.0372271
chr1	3397444	3397551	0.0422336
chr1	3399269	3399366	0.0416331
chr1	3400010	3400189	0.0482001
chr1	3400453	3400505	0.0311712
chr1	3405194	3405241	0.0432571
chr1	3413126	3413279	0.0514582
chr1	3424046	3424213	0.0458923
chr1	3437595	3437797	0.0361615
chr1	3442234	3442392	0.0456438
chr1	3459775	3459847	0.0397494
chr1	3471321	3471528	0.0458848
chr1	3474236	3474429	0.052867
chr1	3478765	3478815	0.0435036
chr1	3481600	3481782	0.0342575
chr1	3482622	3482834	0.0574559
chr1	3483458	3483538	0.0445758
chr1	3485597	3485729	0.0496037
chr1	3490996	3491047	0.0312803
chr1	3494134	3494433	0.0665319
chr1	3497618	3497709	0.0413152
chr1	3507049	3507150	0.0423585
chr1	3510955	3511042	0.0451419
chr1	3511275	3511389	0.0341699
chr1	3513932	3514061	0.0447057
chr1	3516621	3516775	0.0557488
chr1	3523138	3523224	0.0450186
chr1	3525936	3526126	0.055491
chr1	3538720	3538785	0.038898
chr1	3539726	3539788	0.0317885
chr1	3543387	3543569	0.0476044
chr1	3550105	3550206	0.0423169
chr1	3553482	3553559	0.0391467
chr1	3553969	3554104	0.0501099
chr1	3560531	3560639	0.0433131
chr1	3565887	3566032	0.0524981
chr1	3570164	3570216	0.0311151
chr1	3575940	3576001	0.0388769
chr1	3589776	3589918	0.0363458
chr1	3591895	3592012	0.047643
chr1	3594982	3595151	0.0467264
chr1	3606054	3606212	0.0460096
chr1	3626293	3626381	0.0409373
chr1	3635806	3635907	0.0398954
chr1	3636503	3636628	0.0449746
chr1	3637555	3637877	0.035171
chr1	3655884	3656104	0.0567856
chr1	3658635	3658775	0.0375442
chr1	3659215	3659402	0.0534484
chr1	3672153	3672312	0.032911
chr1	3672333	3672557	0.0683046
chr1	3675547	3675569	0.0427922
chr1	3680173	3680272	0.0334848
chr1	3689127	3689251	0.0425202
chr1	3689988	3690194	0.0421161
chr1	3708729	3708826	0.0418708
chr1	3715732	3715923	0.0395736
chr1	3721408	3721544	0.0491848
chr1	3724345	3724396	0.0387469
chr1	3731791	3731860	0.0394864
chr1	3758830	3758949	0.0445346
chr1	3772817	3772919	0.0401549
chr1	3774367	3774462	0.041678
chr1	3779390	3779477	0.0401376
chr1	3787303	3787517	0.0387797
chr1	3789881	3790065	0.0470692
chr1	3820145	3820359	0.0378568
chr1	3822104	3822316	0.0564392
chr1	3832111	3832268	0.056969
chr1	3833838	3833966	0.0490292
chr1	3859455	3859462	0.042689
chr1	3862270	3862341	0.031852
chr1	3874136	3874263	0.0443491
chr1	3887712	3887828	0.04479
chr1	3893696	3893804	0.04264
chr1	3894340	3894498	0.0411602
chr1	3909941	3910048	0.0431446
chr1	3915525	3915634	0.0331742
chr1	3926125	3926332	0.0556629
chr1	3934747	3934891	0.0450267
chr1	3936097	3936131	0.030959
chr1	3937392	3937648	0.0537673
chr1	3939477	3939597	0.0383684
chr1	3943370	3943440	0.032057
chr1	3945752	3945862	0.0435482
chr1	3966379	3966430	0.0311902
chr1	3967189	3967303	0.043906
chr1	3988489	3988738	0.0588706
chr1	3989510	3989535	0.030751
chr1	3993649	3993702	0.0316057
chr1	3996280	3996514	0.0420791
chr1	4003172	4003273	0.0423581
chr1	4029405	4029626	0.0420461
chr1	4030569	4030638	0.0318277
chr1	4033592	4033665	0.0318117
chr1	4038247	4038304	0.0390078
chr1	4043808	4044033	0.043531
chr1	4056442	4056625	0.0496956
chr1	4061545	4061619	0.0391686
chr1	4063306	4063347	0.0383961
chr1	4089869	4090017	0.0449478
chr1	4099059	4099185	0.0328088
chr1	4102444	4102496	0.0387809
chr1	4103015	4103133	0.0475983
chr1	4103582	4103698	0.0442251
chr1	4112176	4112476	0.0504483
chr1	4113724	4113879	0.0559674
chr1	4115714	4115780	0.0317388
chr1	4117915	4118011	0.0319816
chr1	4139248	4139436	0.0495189
chr1	4143548	4143680	0.0347812
chr1	4151197	4151303	0.0318357
chr1	4169100	4169247	0.0444824
chr1	4170393	4170459	0.0394533
chr1	4173937	4174014	0.0323551
chr1	4176056	4176196	0.0449498
chr1	4211194	4211431	0.0705495
chr1	4215627	4215672	0.0312464
chr1	4222793	4222917	0.0352836
chr1	4245763	4245855	0.0412935
chr1	4246334	4246371	0.0383227
chr1	4258892	4258998	0.0429795
chr1	4259755	4259949	0.041204
chr1	4266333	4266479	0.0526803
chr1	4280515	4280657	0.0515947
chr1	4283184	4283203	0.0379255
chr1	4293659	4293732	0.0319374
chr1	4325138	4325343	0.0403476
chr1	4335050	4335241	0.0576001
chr1	4344159	4344336	0.0494343
chr1	4349938	4350029	0.0327728
chr1	4352118	4352411	0.052197
chr1	4356444	4356541	0.0330026
chr1	4364717	4364869	0.0546326
chr1	4364912	4365161	0.0576791
chr1	4365800	4365973	0.0518812
chr1	4369938	4370092	0.0380083
chr1	4386934	4387079	0.0364763
chr1	4405520	4405571	0.0312919
chr1	4408947	4409043	0.0414897
chr1	4412656	4412812	0.0561877
chr1	4416732	4416798	0.0312578
chr1	4419458	4419635	0.0359973
chr1	4421597	4421699	0.0424637
chr1	4425365	4425608	0.0484368
chr1	4426502	4426542	0.0311314
chr1	4449651	4449820	0.0394746
chr1	4451156	4451376	0.0496164
chr1	4458854	4459022	0.0451661
chr1	4461961	4462058	0.0319941
chr1	4462519	4462742	0.0381064
chr1	4469461	4469544	0.0321631
chr1	4470622	4470738	0.0432132
chr1	4470965	4471054	0.040704
chr1	4478660	4478805	0.036058
chr1	4479196	4479604	0.0444835
chr1	4479861	4479957	0.0317392
chr1	4491983	4492193	0.0356583
chr1	4496388	4496639	0.0454396
chr1	4496668	4496764	0.0315589
chr1	4497120	4497554	0.0630821
chr1	4499851	4499972	0.0417079
chr1	4518106	4518223	0.0447466
chr1	4519111	4519415	0.0486857
chr1	4520785	4520922	0.0457647
chr1	4522869	4523037	0.0363468
chr1	4530643	4530798	0.05645
chr1	4532607	4532782	0.0388938
chr1	4542258	4542334	0.0318809
chr1	4544969	4545149	0.0396754
chr1	4571611	4571676	0.0313466
chr1	4571849	4571964	0.0440997
chr1	4574038	4574198	0.0464389
chr1	4587526	4587528	0.0378527
chr1	4587886	4588003	0.0474107
chr1	4589773	4589927	0.0431822
chr1	4602118	4602288	0.0565591
chr1	4602291	4602456	0.0457254
chr1	4602457	4602639	0.0406188
chr1	4603029	4603209	0.0505625
chr1	4609293	4609353	0.0309525
chr1	4613155	4613210	0.0436915
chr1	4617009	4617124	0.0443388
chr1	4617723	4617850	0.0452857
chr1	4637639	4637740	0.0422661
chr1	4644585	4644852	0.0386325
chr1	4650420	4650607	0.036392
chr1	4655480	4655525	0.0311187
chr1	4667400	4667526	0.0487507
chr1	4668801	4668932	0.0364007
chr1	4670177	4670357	0.0543329
chr1	4685763	4685956	0.0363402
chr1	4703220	4703349	0.0362451
chr1	4704172	4704210	0.0310584
chr1	4740328	4740478	0.054179
chr1	4741719	4741851	0.0364643
chr1	4761603	4761731	0.0392773
chr1	4768538	4768634	0.033274
chr1	4768785	4768982	0.0484478
chr1	4772699	4772811	0.0439519
chr1	4777881	4777934	0.0388003
chr1	4780134	4780235	0.0330104
chr1	4780242	4780388	0.0465782
chr1	4780672	4780860	0.0539844
chr1	4785358	4786210	0.316784
chr1	4798439	4798617	0.0475102
chr1	4800757	4800834	0.0443504
chr1	4807427	4808185	0.288954
chr1	4810823	4810866	0.0384553
chr1	4819122	4819146	0.0307021
chr1	4821244	4821402	0.0570691
chr1	4826309	4826469	0.0363881
chr1	4829194	4829272	0.0401174
chr1	4831318	4831495	0.0387059
chr1	4842435	4842548	0.0339172
chr1	4850572	4850746	0.0469232
chr1	4857341	4857978	0.233548
chr1	4858305	4858586	0.0746846
chr1	4860432	4860467	0.0430971
chr1	4862238	4862282	0.0385011
chr1	4875293	4875483	0.0571753
chr1	4881855	4881965	0.043645
chr1	4888341	4888485	0.0464186
chr1	4899236	4899281	0.0385426
chr1	4901609	4901715	0.0429583
chr1	4906571	4906811	0.0600074
chr1	4907766	4907910	0.0365287
chr1	4909004	4909111	0.0431414
chr1	4911669	4911952	0.055662
chr1	4917027	4917117	0.0449274
chr1	4927291	4927512	0.0757623
chr1	4927743	4927831	0.0389749
chr1	4935619	4935773	0.0351053
chr1	4936702	4936922	0.0494343
chr1	4941639	4941817	0.0384292
chr1	4942434	4942497	0.0316185
chr1	4942786	4943056	0.0847796
chr1	4945529	4945681	0.0548731
chr1	4962545	4962633	0.040931
chr1	4967403	4967503	0.0400541
chr1	5009596	5009786	0.0411596
chr1	5017657	5017913	0.0578208
chr1	5019058	5019130	0.0396131
chr1	5019406	5019628	0.0576372
chr1	5021398	5021580	0.0510295
chr1	5022814	5022934	0.0479481
chr1	5026269	5026378	0.0337513
chr1	5028183	5028362	0.0477486
chr1	5031777	5031959	0.036222
chr1	5074498	5074508	0.0306101
chr1	5082864	5083522	0.153361
chr1	5094398	5094436	0.0383098
chr1	5117832	5118054	0.0625756
chr1	5134456	5134696	0.060331
chr1	5135788	5135904	0.042759
chr1	5154955	5155018	0.0392904
chr1	5158990	5159169	0.0363827
chr1	5161605	5161708	0.04261
chr1	5170457	5170575	0.0449678
chr1	5173004	5173110	0.0415287
chr1	5183179	5183293	0.0442404
chr1	5188780	5188884	0.0426508
chr1	5218236	5218296	0.0391492
chr1	5225581	5225785	0.0349147
chr1	5231469	5231769	0.0544887
chr1	5240765	5240803	0.0309659
chr1	5256646	5256837	0.0543518
chr1	5264355	5264448	0.041384
chr1	5273824	5273880	0.0388293
chr1	5305919	5306020	0.0419915
chr1	5321644	5321799	0.0436989
chr1	5379174	5379288	0.0331104
chr1	5379345	5379531	0.049579
chr1	5386930	5387059	0.0354953
chr1	5387123	5387271	0.0446162
chr1	5387546	5387615	0.0318912
chr1	5392753	5392871	0.0332264
chr1	5397388	5397446	0.0390352
chr1	5406758	5406932	0.0561563
chr1	5407705	5407808	0.0461838
chr1	5423358	5423424	0.0394182
chr1	5453447	5453593	0.0328637
chr1	5467413	5467517	0.0427766
chr1	5496611	5496756	0.0390673
chr1	5501452	5501543	0.0399451
chr1	5504550	5504659	0.0433161
chr1	5507139	5507166	0.0429208
chr1	5524078	5524235	0.0372673
chr1	5524850	5525034	0.0375444
chr1	5535724	5535868	0.0522542
chr1	5578344	5578461	0.0338302
chr1	5579350	5579513	0.0393343
chr1	5580082	5580138	0.0317674
chr1	5588685	5588865	0.0398728
chr1	5591064	5591156	0.0331021
chr1	5599144	5599348	0.0407444
chr1	5602832	5602877	0.0313187
chr1	5609012	5609165	0.0552647
chr1	5624711	5624748	0.0309657
chr1	5625697	5625858	0.0476501
chr1	5630145	5630258	0.0438414
chr1	5644966	5645088	0.0480132
chr1	5646224	5646326	0.0400607
chr1	5657267	5657384	0.0431119
chr1	5660723	5660926	0.044735
chr1	5688286	5688541	0.0461098
chr1	5697805	5697901	0.0453702
chr1	5705372	5705523	0.0544545
chr1	5736137	5736185	0.0311615
chr1	5764975	5765037	0.031197
chr1	5775017	5775188	0.0509882
chr1	5781948	5782106	0.0458645
chr1	5782251	5782370	0.0347182
chr1	5790518	5790690	0.0375962
chr1	5795902	5795918	0.0378825
chr1	5798957	5799033	0.0400025
chr1	5831786	5831818	0.0307347
chr1	5844903	5845061	0.0384294
chr1	5856531	5856718	0.0388422
chr1	5858829	5858981	0.0461119
chr1	5860754	5860906	0.0467736
chr1	5867579	5867755	0.032409
chr1	5891400	5891472	0.0444277
chr1	5892544	5892623	0.0402029
chr1	5893360	5893424	0.0321483
chr1	5901417	5901470	0.0309353
chr1	5909596	5909669	0.0398389
chr1	5915497	5915699	0.0597154
chr1	5916376	5916508	0.0398727
chr1	5917704	5917828	0.0346373
chr1	5918307	5918402	0.0416934
chr1	5923677	5923864	0.0533119
chr1	5925540	5925655	0.043701
chr1	5939783	5939852	0.0396118
chr1	5940514	5940683	0.0359129
chr1	5949058	5949305	0.0494767
chr1	5949836	5949951	0.0445194
chr1	5952918	5953017	0.0420616
chr1	5954774	5954880	0.0430226
chr1	5958538	5958692	0.0554071
chr1	5972889	5973072	0.0492228
chr1	5979833	5979888	0.0389443
chr1	5984149	5984331	0.0503302
chr1	6006794	6006890	0.0416502
chr1	6019836	6019962	0.0485047
chr1	6021808	6021948	0.0506493
chr1	6051023	6051157	0.050026
chr1	6052335	6052452	0.0448993
chr1	6064869	6064998	0.0420579
chr1	6065980	6066128	0.0459709
chr1	6073227	6073287	0.0436071
chr1	6080447	6080484	0.0431303
chr1	6085849	6086009	0.0437628
chr1	6086261	6086382	0.0344838
chr1	6090558	6090714	0.0361093
chr1	6110413	6110555	0.0515735
chr1	6119974	6120092	0.0350529
chr1	6143540	6143756	0.0576994
chr1	6144448	6144617	0.0391049
chr1	6155639	6155756	0.0338957
chr1	6160868	6160981	0.0469909
chr1	6214102	6215216	0.283584
chr1	6215428	6215595	0.058923
chr1	6223289	6223512	0.0653548
chr1	6227523	6227723	0.0574625
chr1	6235104	6235219	0.0444695
chr1	6243001	6243079	0.0321499
chr1	6243752	6243846	0.0454612
chr1	6260779	6260820	0.0431678
chr1	6260916	6261246	0.0566409
chr1	6266441	6266541	0.0421999
chr1	6269092	6269244	0.036013
chr1	6290368	6290527	0.0586079
chr1	6307607	6307739	0.0340323
chr1	6308360	6308587	0.07591
chr1	6332652	6332794	0.0515146
chr1	6362220	6362282	0.0315048
chr1	6376958	6377059	0.0422448
chr1	6382865	6382975	0.0468816
chr1	6385875	6386189	0.0679347
chr1	6386982	6387210	0.0521637
chr1	6391465	6391552	0.0408825
chr1	6397480	6397551	0.044357
chr1	6403710	6403854	0.0514759
chr1	6406421	6406917	0.146037
chr1	6407020	6407112	0.0447361
chr1	6408803	6408905	0.0424309
chr1	6410767	6410817	0.0314089
chr1	6415900	6416078	0.0354297
chr1	6417958	6418149	0.0559612
chr1	6418739	6419021	0.0506349
chr1	6426489	6426727	0.0549634
chr1	6443335	6443379	0.0384704
chr1	6453431	6453593	0.0573981
chr1	6453892	6454716	0.166343
chr1	6458055	6458252	0.0454158
chr1	6464740	6464852	0.0439737
chr1	6466914	6467349	0.0734996
chr1	6479914	6479997	0.040535
chr1	6482612	6482779	0.0571053
chr1	6483441	6483586	0.052637
chr1	6486813	6486910	0.0419162
chr1	6493507	6493553	0.0313621
chr1	6498877	6499058	0.0401144
chr1	6510476	6510496	0.0307165
chr1	6573992	6574144	0.0545064
chr1	6589106	6589332	0.0616307
chr1	6598098	6598124	0.0307637
chr1	6604657	6604818	0.0378482
chr1	6606177	6606309	0.0457011
chr1	6608858	6608983	0.0486468
chr1	6637999	6638052	0.0432237
chr1	6641198	6641250	0.0382351
chr1	6653229	6653431	0.0387313
chr1	6655104	6655158	0.0312868
chr1	6659545	6659697	0.0352691
chr1	6675147	6675293	0.0352955
chr1	6680491	6680591	0.0421886
chr1	6681736	6681908	0.0378329
chr1	6712405	6712548	0.0361572
chr1	6717484	6717518	0.0309144
chr1	6721373	6721488	0.0343834
chr1	6723102	6723205	0.0336219
chr1	6725990	6726109	0.0346673
chr1	6726443	6726590	0.0341183
chr1	6732192	6732358	0.0439698
chr1	6736602	6736697	0.0401022
chr1	6736817	6736984	0.0471413
chr1	6741859	6741917	0.0390453
chr1	6742355	6742591	0.050731
chr1	6743095	6743236	0.0332587
chr1	6757627	6757778	0.0427384
chr1	6757791	6757964	0.0311899
chr1	6759447	6759666	0.0570906
chr1	6760262	6760448	0.050412
chr1	6764853	6764944	0.0327834
chr1	6767661	6767785	0.0443851
chr1	6768665	6768847	0.0499147
chr1	6779146	6779291	0.0524357
chr1	6781999	6782146	0.0467936
chr1	6783834	6783883	0.0430736
chr1	6791120	6791356	0.0416296
chr1	6793790	6793882	0.0407482
chr1	6794627	6794736	0.0396881
chr1	6802569	6802835	0.0530806
chr1	6808229	6808349	0.0420973
chr1	6808762	6808898	0.050454
chr1	6814302	6814391	0.0410084
chr1	6821699	6821822	0.0329438
chr1	6825290	6825438	0.0532489
chr1	6828338	6828465	0.0414295
chr1	6831511	6831695	0.0386791
chr1	6836291	6836418	0.0342312
chr1	6837009	6837063	0.0313144
chr1	6840316	6840431	0.0444921
chr1	6847169	6847205	0.0308815
chr1	6854891	6855112	0.0528288
chr1	6864762	6864955	0.0563537
chr1	6867696	6867801	0.0426478
chr1	6874814	6874944	0.0327404
chr1	6881314	6881346	0.0382035
chr1	6882650	6882812	0.0346139
chr1	6897992	6898116	0.0328917
chr1	6907007	6907113	0.0429032
chr1	6908647	6908756	0.046778
chr1	6927371	6927469	0.045411
chr1	6937395	6937515	0.0477468
chr1	6937549	6937765	0.0542892
chr1	6962509	6962652	0.0350467
chr1	6968360	6968630	0.0562702
chr1	6970767	6970881	0.0334372
chr1	6972086	6972232	0.0345793
chr1	6973747	6973848	0.0422881
chr1	6974828	6974971	0.0464033
chr1	6975481	6975569	0.0449622
chr1	6979356	6979462	0.0463573
chr1	6998317	6998540	0.0722103
chr1	7023792	7023976	0.0483595
chr1	7045006	7045106	0.0330976
chr1	7047797	7047940	0.033463
chr1	7049657	7049725	0.0314282
chr1	7088176	7089313	0.806493
chr1	7089713	7089894	0.0403079
chr1	7095937	7096159	0.0721033
chr1	7096776	7097010	0.0556799
chr1	7100756	7100883	0.0448704
chr1	7103016	7103139	0.048121
chr1	7112010	7112228	0.0547236
chr1	7136952	7136958	0.037857
chr1	7146941	7147283	0.0615311
chr1	7153865	7153975	0.0422675
chr1	7163857	7164013	0.0472099
chr1	7173088	7173145	0.0316359
chr1	7206645	7206821	0.0489732
chr1	7211552	7211771	0.0372223
chr1	7212131	7212171	0.0311384
chr1	7220563	7220730	0.0508305
chr1	7230060	7230177	0.0448967
chr1	7266443	7266526	0.0445359
chr1	7315764	7315849	0.0324223
chr1	7317011	7317082	0.0318055
chr1	7323070	7323164	0.045273
chr1	7344258	7344413	0.0564183
chr1	7395504	7395768	0.0907141
chr1	7396999	7398587	0.730509
chr1	7414485	7414632	0.0389379
chr1	7421845	7422081	0.0616911
chr1	7428126	7428223	0.0388516
chr1	7442241	7442301	0.0385801
chr1	7443082	7443110	0.0308681
chr1	7457453	7457558	0.042834
chr1	7468890	7469044	0.0556156
chr1	7489020	7489117	0.041216
chr1	7490100	7490294	0.0525631
chr1	7494251	7494541	0.0382655
chr1	7501051	7501237	0.0516128
chr1	7502730	7502799	0.0395907
chr1	7506275	7506418	0.0382487
chr1	7515532	7515679	0.0399203
chr1	7543253	7543414	0.0344818
chr1	7551400	7551684	0.0448319
chr1	7559586	7559679	0.0454699
chr1	7561843	7561987	0.0362792
chr1	7564820	7565020	0.0544361
chr1	7575897	7576044	0.034931
chr1	7581381	7581497	0.0341571
chr1	7586179	7586365	0.0427665
chr1	7591205	7591308	0.0426167
chr1	7593508	7593573	0.0314787
chr1	7632328	7632508	0.0471542
chr1	7646320	7646597	0.0819417
chr1	7646887	7646982	0.0416565
chr1	7659745	7659816	0.0387934
chr1	7667909	7667985	0.0399971
chr1	7676725	7676738	0.0306302
chr1	7688805	7688917	0.0438795
chr1	7713216	7713376	0.0581437
chr1	7728977	7729207	0.0442625
chr1	7745603	7745796	0.0356265
chr1	7754599	7754665	0.0389924
chr1	7770131	7770178	0.0433355
chr1	7779388	7779452	0.0317992
chr1	7783973	7784386	0.0500123
chr1	7792641	7792754	0.0440781
chr1	7807062	7807138	0.03163
chr1	7816690	7816765	0.0445326
chr1	7827062	7827178	0.0448018
chr1	7840114	7840180	0.0315093
chr1	7870073	7870137	0.0393025
chr1	7878450	7878603	0.0552515
chr1	7892903	7893071	0.0460399
chr1	7913403	7913498	0.0402508
chr1	7914964	7915051	0.0320186
chr1	7915083	7915206	0.0482918
chr1	7927041	7927242	0.0580055
chr1	7953631	7953707	0.0400002
chr1	8004701	8004796	0.0416502
chr1	8010023	8010078	0.0312531
chr1	8030560	8030677	0.0447133
chr1	8031265	8031415	0.0539271
chr1	8057884	8058055	0.0351532
chr1	8059065	8059287	0.0621133
chr1	8078747	8078781	0.0430768
chr1	8082342	8082563	0.0406821
chr1	8097413	8097526	0.0440126
chr1	8100136	8100239	0.0401807
chr1	8133326	8133479	0.0515043
chr1	8140894	8141011	0.0447713
chr1	8142664	8142781	0.0448518
chr1	8147419	8147631	0.0363397
chr1	8148880	8149036	0.0461382
chr1	8176538	8176626	0.0452134
chr1	8206797	8206844	0.0311933
chr1	8208963	8209067	0.0427427
chr1	8223009	8223099	0.0412184
chr1	8230293	8230444	0.0411991
chr1	8245770	8245998	0.0497006
chr1	8260617	8260764	0.0431985
chr1	8282597	8282758	0.0352978
chr1	8286373	8286412	0.0309165
chr1	8317053	8317279	0.0515836
chr1	8326887	8326981	0.0407322
chr1	8328516	8328593	0.0399331
chr1	8333198	8333309	0.0340135
chr1	8346068	8346172	0.0427158
chr1	8357356	8357438	0.0321115
chr1	8362284	8362385	0.0424169
chr1	8366018	8366119	0.032411
chr1	8395932	8396041	0.0332372
chr1	8428166	8428269	0.0422143
chr1	8428391	8428504	0.0466853
chr1	8430741	8430967	0.0442661
chr1	8454698	8454840	0.0354595
chr1	8459832	8459949	0.0335201
chr1	8471460	8471549	0.0317427
chr1	8478239	8478367	0.0450557
chr1	8488265	8488352	0.0325372
chr1	8490685	8490803	0.0432456
chr1	8499336	8499450	0.0343473
chr1	8504994	8505075	0.0404263
chr1	8530070	8530128	0.0313276
chr1	8531247	8531344	0.0328731
chr1	8537944	8538096	0.0437335
chr1	8546494	8546503	0.0378746
chr1	8550707	8550752	0.0309919
chr1	8551653	8551692	0.0309803
chr1	8563224	8563354	0.035292
chr1	8565138	8565249	0.0438548
chr1	8574979	8575135	0.0521085
chr1	8584026	8584141	0.0468507
chr1	8590755	8590787	0.0381731
chr1	8598098	8598260	0.0428173
chr1	8598343	8598459	0.0338206
chr1	8613531	8613582	0.0311804
chr1	8621542	8621591	0.038253
chr1	8624816	8624894	0.0319969
chr1	8644976	8645026	0.0314788
chr1	8645641	8645804	0.0550089
chr1	8649745	8649819	0.0315297
chr1	8671028	8671217	0.0531857
chr1	8686985	8687097	0.0340689
chr1	8724908	8724937	0.0308226
chr1	8750064	8750187	0.035224
chr1	8762379	8762494	0.0472182
chr1	8802391	8802478	0.0409068
chr1	8806400	8806446	0.0312439
chr1	8820500	8820691	0.0551837
chr1	8833384	8833538	0.0364776
chr1	8854594	8854768	0.0371589
chr1	8871763	8871919	0.0449446
chr1	8896039	8896096	0.0389727
chr1	8927620	8927700	0.0403296
chr1	8936287	8936311	0.0307839
chr1	8942225	8942340	0.0472407
chr1	8944091	8944174	0.0405127
chr1	8955759	8955922	0.0364631
chr1	8975919	8976004	0.0325057
chr1	8978418	8978574	0.0561143
chr1	8985316	8985408	0.0328402
chr1	8990944	8991199	0.0479139
chr1	8996084	8996138	0.0316887
chr1	9001527	9001574	0.0313978
chr1	9009819	9009994	0.0495569
chr1	9030976	9031261	0.0690807
chr1	9031632	9031744	0.0440396
chr1	9033344	9033410	0.0432772
chr1	9056737	9056927	0.0562217
chr1	9090615	9090699	0.0446491
chr1	9091594	9091684	0.0404755
chr1	9118590	9118758	0.054273
chr1	9125654	9125777	0.0320394
chr1	9130039	9130261	0.0571097
chr1	9130568	9130744	0.0369969
chr1	9159122	9159350	0.0475033
chr1	9194561	9194685	0.0483062
chr1	9194938	9194982	0.0311005
chr1	9199458	9199461	0.0426784
chr1	9207081	9207171	0.0410356
chr1	9215973	9216074	0.0423249
chr1	9247382	9247538	0.0478266
chr1	9260949	9261165	0.041832
chr1	9279536	9279694	0.0343823
chr1	9283470	9283539	0.0394048
chr1	9322463	9322862	0.0613779
chr1	9323534	9323606	0.03968
chr1	9335573	9335971	0.0421258
chr1	9373822	9373939	0.0447524
chr1	9382170	9382263	0.0455683
chr1	9385678	9385776	0.0420378
chr1	9417631	9417767	0.0458339
chr1	9432128	9432192	0.0310879
chr1	9448115	9448184	0.031842
chr1	9455996	9456110	0.0442789
chr1	9467069	9467314	0.0570484
chr1	9468966	9469014	0.038139
chr1	9470168	9470334	0.0394395
chr1	9474922	9475090	0.0585633
chr1	9497275	9497427	0.0549668
chr1	9502388	9502524	0.0425009
chr1	9511758	9511871	0.0442108
chr1	9513199	9513361	0.0378143
chr1	9515357	9515532	0.0391124
chr1	9516795	9516842	0.0310004
chr1	9517290	9517486	0.0547685
chr1	9524173	9524270	0.041874
chr1	9541320	9541618	0.0752069
chr1	9542094	9542194	0.0422184
chr1	9544707	9545657	0.757982
chr1	9554583	9554682	0.0421566
chr1	9555853	9555929	0.0322258
chr1	9557313	9557378	0.0312339
chr1	9559718	9559824	0.0407301
chr1	9567804	9567885	0.0313044
chr1	9578700	9578806	0.0429032
chr1	9584056	9584164	0.0321813
chr1	9587197	9587387	0.0561324
chr1	9589752	9589954	0.0387463
chr1	9600111	9600144	0.030864
chr1	9602042	9602444	0.0710768
chr1	9602988	9603083	0.0416877
chr1	9607028	9607104	0.0441986
chr1	9615425	9615510	0.040647
chr1	9615627	9615689	0.0310876
chr1	9620641	9620905	0.0474601
chr1	9623321	9623459	0.0333906
chr1	9625060	9625278	0.061302
chr1	9628745	9628832	0.0408179
chr1	9630611	9630785	0.0468311
chr1	9633707	9633885	0.0349954
chr1	9637810	9637892	0.0404709
chr1	9639889	9639975	0.0324374
chr1	9646440	9646468	0.0381068
chr1	9647145	9647331	0.0430957
chr1	9660882	9660916	0.0382305
chr1	9661337	9661449	0.044013
chr1	9671502	9671606	0.0333659
chr1	9699832	9701057	0.385381
chr1	9701152	9701346	0.0564402
chr1	9701904	9701961	0.0312994
chr1	9703137	9703228	0.0453704
chr1	9720762	9720840	0.0402279
chr1	9721604	9721750	0.0461803
chr1	9724529	9724652	0.0441609
chr1	9726255	9726415	0.0579385
chr1	9727496	9727712	0.0383221
chr1	9739831	9740086	0.0447242
chr1	9747290	9747513	0.0594726
chr1	9747579	9748862	0.770927
chr1	9751893	9752047	0.0557246
chr1	9760405	9760449	0.0385277
chr1	9769794	9769935	0.0516321
chr1	9770660	9770740	0.0393353
chr1	9772784	9773052	0.0604052
chr1	9773518	9773664	0.0358057
chr1	9774520	9774609	0.0313659
chr1	9788232	9788297	0.0319479
chr1	9794738	9794978	0.0430999
chr1	9797988	9798657	0.0806557
chr1	9798895	9799172	0.0602462
chr1	9799635	9799654	0.0306446
chr1	9799984	9800066	0.0404928
chr1	9804614	9804657	0.0312388
chr1	9804758	9804892	0.0498684
chr1	9807661	9808053	0.0913047
chr1	9812258	9812310	0.0386748
chr1	9813528	9813569	0.0432019
chr1	9820617	9820733	0.0344116
chr1	9822830	9823576	0.0774044
chr1	9833477	9833793	0.0590387
chr1	9843103	9843231	0.0488756
chr1	9845894	9846133	0.0510274
chr1	9847668	9848818	0.379212
chr1	9849310	9849502	0.0352597
chr1	9849516	9849665	0.0413111
chr1	9850504	9850811	0.0997272
chr1	9853610	9853752	0.0518026
chr1	9859528	9859634	0.0331488
chr1	9866211	9866265	0.0436441
chr1	9882932	9883619	0.150942
chr1	9884045	9884236	0.056602
chr1	9884412	9884529	0.0475729
chr1	9895629	9895714	0.0407477
chr1	9909837	9909917	0.0323247
chr1	9925406	9925608	0.035449
chr1	9926090	9926224	0.0343735
chr1	9927942	9928172	0.0486037
chr1	9931420	9931594	0.0383689
chr1	9934788	9934886	0.0455884
chr1	9939885	9940041	0.0569214
chr1	9940079	9940242	0.0350503
chr1	9942915	9942953	0.0308442
chr1	9943665	9944527	0.521944
chr1	9945738	9945791	0.031488
chr1	9949905	9950003	0.0403921
chr1	9958053	9958190	0.0366182
chr1	9959541	9959677	0.0443072
chr1	9963184	9963266	0.0405193
chr1	9968146	9968229	0.031175
chr1	9983227	9983375	0.0372632
chr1	9988168	9988231	0.039272
chr1	10008861	10009088	0.0523871
chr1	10022241	10022437	0.0356366
chr1	10022588	10022732	0.0339144
chr1	10024493	10024666	0.0391676
chr1	10029007	10029111	0.0461046
chr1	10037465	10038360	0.0859822
chr1	10039441	10040442	0.267232
chr1	10052228	10052354	0.0443687
chr1	10089546	10089877	0.0914708
chr1	10092991	10093200	0.0443918
chr1	10108974	10109160	0.0518973
chr1	10111193	10111342	0.0514862
chr1	10116895	10116987	0.0413413
chr1	10130180	10130527	0.0647358
chr1	10133858	10134319	0.052689
chr1	10141240	10141456	0.0412149
chr1	10142940	10143168	0.0545185
chr1	10145819	10145965	0.0411496
chr1	10147110	10147241	0.0495523
chr1	10155050	10155142	0.0322929
chr1	10172245	10172264	0.0428046
chr1	10175559	10175752	0.0371762
chr1	10192011	10192147	0.0348245
chr1	10230696	10230764	0.0438544
chr1	10232007	10232171	0.0536849
chr1	10232343	10233391	0.274996
chr1	10238085	10238171	0.0407284
chr1	10245433	10245546	0.046756
chr1	10257680	10257823	0.0408159
chr1	10261615	10261673	0.0390608
chr1	10262979	10263009	0.030903
chr1	10264529	10264636	0.0429629
chr1	10284974	10285150	0.0479229
chr1	10286889	10287023	0.0500016
chr1	10287721	10287959	0.0645399
chr1	10290059	10290214	0.0434693
chr1	10292936	10293056	0.0427795
chr1	10299984	10300096	0.0439229
chr1	10301166	10301479	0.0693563
chr1	10310381	10310586	0.0545082
chr1	10318644	10318680	0.0382689
chr1	10323160	10323353	0.0434153
chr1	10323520	10323631	0.0437508
chr1	10325455	10325697	0.0507094
chr1	10327645	10327728	0.0405483
chr1	10332470	10332689	0.0627675
chr1	10334326	10334479	0.0328057
chr1	10345667	10345769	0.0331692
chr1	10349108	10349267	0.0582798
chr1	10354169	10354296	0.044323
chr1	10361889	10361994	0.0319104
chr1	10395560	10395609	0.0309763
chr1	10398079	10398112	0.0307651
chr1	10400780	10401034	0.0552103
chr1	10401200	10401313	0.047181
chr1	10408562	10408771	0.0580071
chr1	10415573	10415762	0.0397138
chr1	10416047	10416118	0.0396278
chr1	10418037	10418191	0.0550884
chr1	10442338	10442415	0.0400519
chr1	10449283	10449372	0.0323906
chr1	10457399	10457565	0.0475903
chr1	10471501	10471598	0.0321338
chr1	10471599	10471715	0.0447542
chr1	10473714	10473722	0.0378561
chr1	10492452	10492531	0.0401877
chr1	10509212	10509313	0.0422549
chr1	10510028	10510153	0.0435211
chr1	10518077	10518387	0.0542857
chr1	10535400	10535892	0.0424489
chr1	10536152	10536253	0.0423125
chr1	10559363	10559440	0.0400861
chr1	10580378	10580481	0.0334585
chr1	10580952	10581064	0.04676
chr1	10582681	10582858	0.0465851
chr1	10587485	10587608	0.0447221
chr1	10587791	10587827	0.0308686
chr1	10598160	10598320	0.0475859
chr1	10598336	10598387	0.043556
chr1	10602159	10602326	0.0387507
chr1	10602837	10603208	0.0435747
chr1	10609273	10609475	0.0509639
chr1	10618018	10618087	0.0395949
chr1	10622731	10622804	0.0398021
chr1	10633695	10633854	0.058401
chr1	10636407	10636592	0.0525262
chr1	10637308	10637458	0.0542154
chr1	10637890	10638001	0.043356
chr1	10641733	10641880	0.0341567
chr1	10642962	10643181	0.062908
chr1	10656803	10657284	0.0571356
chr1	10668095	10668328	0.0402637
chr1	10685938	10686089	0.0538684
chr1	10693471	10693523	0.0309601
chr1	10705277	10705394	0.0448757
chr1	10707244	10707401	0.0400546
chr1	10712245	10712333	0.032389
chr1	10728444	10728588	0.0481358
chr1	10739864	10740045	0.0406593
chr1	10741721	10741918	0.0578281
chr1	10741922	10742061	0.0424033
chr1	10752177	10752293	0.0446058
chr1	10758130	10758417	0.0487371
chr1	10764043	10764120	0.0400567
chr1	10766188	10766541	0.045963
chr1	10770591	10770677	0.0407907
chr1	10771126	10771283	0.0571067
chr1	10777926	10778086	0.0371569
chr1	10778313	10778369	0.0389864
chr1	10784673	10784846	0.0474117
chr1	10794374	10794413	0.0309802
chr1	10794469	10794651	0.0503806
chr1	10801283	10801402	0.034655
chr1	10804464	10804768	0.0550979
chr1	10808975	10808978	0.0305806
chr1	10811359	10811507	0.0533189
chr1	10827095	10827143	0.0386562
chr1	10833765	10833879	0.0441538
chr1	10835800	10835959	0.058419
chr1	10845910	10846066	0.0350793
chr1	10852173	10852315	0.051759
chr1	10861567	10861682	0.0444758
chr1	10862704	10862847	0.0500256
chr1	10872299	10872318	0.0379313
chr1	10880298	10880683	0.0674602
chr1	10888856	10888961	0.0341676
chr1	10896930	10897116	0.0523106
chr1	10941651	10941781	0.0362232
chr1	10948287	10948466	0.0365455
chr1	10954034	10954256	0.0631465
chr1	10993550	10993701	0.0426266
chr1	10999705	10999954	0.0465998
chr1	11001739	11001933	0.0392516
chr1	11005643	11005698	0.0388973
chr1	11006336	11006399	0.0315165
chr1	11008193	11008379	0.0524207
chr1	11009080	11009254	0.0348272
chr1	11015810	11015956	0.0515873
chr1	11017298	11017454	0.0336887
chr1	11020792	11021022	0.0393959
chr1	11026385	11026515	0.0407041
chr1	11027133	11027319	0.0425973
chr1	11037242	11037431	0.0536977
chr1	11055269	11055389	0.0476245
chr1	11059951	11060059	0.0432289
chr1	11075867	11075953	0.0401463
chr1	11077466	11077546	0.0397451
chr1	11080773	11080973	0.0549663
chr1	11081186	11081354	0.0427492
chr1	11084581	11084727	0.0526677
chr1	11097354	11097751	0.0569331
chr1	11102662	11102914	0.0586907
chr1	11106853	11106893	0.0310572
chr1	11107992	11108087	0.039968
chr1	11109360	11109413	0.0385991
chr1	11111039	11111196	0.0534958
chr1	11136681	11136845	0.046829
chr1	11136876	11137035	0.0579482
chr1	11143901	11144090	0.0368615
chr1	11146322	11146440	0.0330424
chr1	11152619	11152758	0.044139
chr1	11153644	11153770	0.0429683
chr1	11171220	11171325	0.0424427
chr1	11186427	11186560	0.041315
chr1	11199559	11199879	0.0513153
chr1	11211913	11211977	0.0321075
chr1	11215540	11215626	0.0325629
chr1	11225389	11225485	0.0416819
chr1	11229394	11229618	0.0409816
chr1	11231700	11231852	0.0548979
chr1	11244372	11244549	0.0447758
chr1	11246100	11246279	0.0370894
chr1	11249412	11249548	0.0502796
chr1	11268956	11269096	0.0503634
chr1	11274996	11275111	0.0325281
chr1	11278495	11278558	0.0392163
chr1	11284407	11284532	0.0485589
chr1	11285014	11285289	0.053084
chr1	11291586	11291635	0.0310656
chr1	11294530	11294664	0.0340168
chr1	11295139	11295400	0.066744
chr1	11301187	11301328	0.0514796
chr1	11308081	11308172	0.0412758
chr1	11317301	11317450	0.0458131
chr1	11319435	11319562	0.0360211
chr1	11322431	11322720	0.064539
chr1	11340410	11340570	0.0410522
chr1	11356371	11356536	0.0371913
chr1	11357166	11357304	0.0407043
chr1	11370452	11370650	0.0447223
chr1	11402070	11402282	0.0458901
chr1	11403325	11403758	0.0656204
chr1	11409674	11409811	0.0355672
chr1	11411985	11412029	0.0432632
chr1	11412255	11412366	0.0436924
chr1	11416569	11416769	0.0375313
chr1	11430726	11430805	0.0324471
chr1	11430992	11431130	0.0355524
chr1	11435920	11436051	0.0455368
chr1	11443956	11444268	0.0641973
chr1	11444340	11444577	0.0546593
chr1	11448552	11448643	0.0330763
chr1	11458642	11458834	0.0407206
chr1	11464794	11465051	0.0413087
chr1	11478040	11478187	0.0521919
chr1	11480639	11480808	0.0481567
chr1	11490149	11490269	0.0351158
chr1	11491519	11491632	0.0342072
chr1	11540840	11540934	0.0328965
chr1	11556356	11556482	0.0346539
chr1	11556995	11557084	0.0410605
chr1	11564720	11564787	0.039437
chr1	11568139	11568431	0.0712684
chr1	11569374	11569445	0.0388622
chr1	11581536	11581682	0.0356102
chr1	11590101	11590280	0.0351685
chr1	11590354	11590439	0.0406744
chr1	11593555	11593621	0.0320576
chr1	11594876	11594949	0.0398743
chr1	11605631	11605782	0.0453739
chr1	11634658	11634713	0.0389081
chr1	11647996	11648078	0.0398588
chr1	11695084	11695163	0.0402505
chr1	11696225	11696417	0.0380916
chr1	11697725	11697802	0.0401196
chr1	11704825	11705004	0.0501895
chr1	11733209	11733390	0.0377168
chr1	11737944	11738171	0.051176
chr1	11740393	11740499	0.0431172
chr1	11743704	11743886	0.0497276
chr1	11750736	11750845	0.042258
chr1	11751537	11751764	0.0626232
chr1	11759332	11759475	0.0426572
chr1	11760900	11761108	0.0511658
chr1	11762784	11763001	0.0518617
chr1	11789543	11789775	0.0404018
chr1	11792997	11793025	0.0307525
chr1	11798555	11798811	0.0694306
chr1	11799418	11799642	0.0716637
chr1	11828701	11828889	0.0544053
chr1	11830590	11830805	0.0565231
chr1	11840859	11841144	0.0709278
chr1	11861625	11861810	0.0595302
chr1	11863028	11863076	0.038593
chr1	11883415	11883526	0.043631
chr1	11897489	11897565	0.0400381
chr1	11907271	11907438	0.0384824
chr1	11909577	11909687	0.0339917
chr1	11933609	11933839	0.0528553
chr1	11957671	11957693	0.0428201
chr1	11960630	11960655	0.0307263
chr1	11988117	11988409	0.0522011
chr1	11996155	11996301	0.0346787
chr1	11998263	11998452	0.0545759
chr1	12011294	12011523	0.0488091
chr1	12027800	12027910	0.043645
chr1	12033867	12034052	0.0526906
chr1	12034979	12035069	0.0328778
chr1	12043016	12043189	0.0457354
chr1	12049049	12049127	0.0390051
chr1	12050335	12050675	0.0408927
chr1	12053744	12053929	0.0515452
chr1	12056539	12056661	0.0437616
chr1	12057278	12057355	0.0353481
chr1	12063228	12063236	0.0306032
chr1	12065483	12065539	0.0313903
chr1	12073473	12073560	0.0408352
chr1	12113190	12113313	0.0364164
chr1	12124239	12124317	0.0401718
chr1	12131472	12131648	0.0466528
chr1	12132913	12133019	0.0429426
chr1	12134225	12134431	0.0336853
chr1	12138389	12138708	0.0406465
chr1	12149078	12149326	0.045053
chr1	12175660	12175804	0.0520344
chr1	12191880	12191979	0.0332833
chr1	12193512	12193601	0.0410631
chr1	12195736	12195810	0.0399031
chr1	12205530	12205864	0.0480545
chr1	12237377	12237478	0.0461097
chr1	12248966	12249024	0.0390546
chr1	12263848	12264007	0.0585928
chr1	12270543	12270692	0.0537769
chr1	12279396	12279481	0.0404527
chr1	12291003	12291131	0.0490888
chr1	12291810	12292018	0.0385984
chr1	12302413	12302485	0.039409
chr1	12310253	12310434	0.0482638
chr1	12335145	12335368	0.0383759
chr1	12342228	12342325	0.0414892
chr1	12342647	12342663	0.0379299
chr1	12354899	12355132	0.057621
chr1	12367805	12367896	0.0409145
chr1	12371975	12372074	0.0418067
chr1	12372305	12372495	0.0519119
chr1	12374056	12374194	0.0508062
chr1	12390703	12390925	0.0449726
chr1	12391355	12391492	0.0357555
chr1	12391929	12392109	0.0400798
chr1	12395409	12395580	0.0408362
chr1	12397355	12397400	0.0313376
chr1	12416483	12416589	0.0420647
chr1	12419309	12419339	0.0308867
chr1	12427130	12427349	0.0618679
chr1	12427548	12427741	0.0421858
chr1	12429435	12429527	0.0413505
chr1	12432852	12432951	0.0419106
chr1	12438486	12438845	0.0438427
chr1	12439124	12439275	0.0353568
chr1	12440269	12440493	0.059158
chr1	12449571	12449668	0.0317602
chr1	12450186	12450325	0.0345435
chr1	12453320	12453377	0.0384828
chr1	12454174	12454453	0.0766738
chr1	12456677	12456746	0.0439514
chr1	12471219	12471333	0.0327289
chr1	12493626	12493691	0.0316471
chr1	12494550	12494654	0.0333271
chr1	12494957	12495093	0.0359139
chr1	12495326	12495407	0.0446198
chr1	12497780	12497899	0.034361
chr1	12502949	12503060	0.0436112
chr1	12508785	12509008	0.0673186
chr1	12510235	12510330	0.0323666
chr1	12510703	12510826	0.0481315
chr1	12512512	12512585	0.039861
chr1	12523555	12523775	0.0428968
chr1	12541726	12541942	0.0523769
chr1	12558714	12558833	0.0351375
chr1	12576844	12576917	0.0398128
chr1	12580108	12580231	0.0418918
chr1	12580540	12580803	0.0623691
chr1	12584458	12584710	0.0482087
chr1	12594982	12595098	0.0447052
chr1	12602511	12602793	0.0374536
chr1	12604211	12604403	0.0395755
chr1	12609838	12610119	0.0498773
chr1	12612735	12612842	0.0432253
chr1	12613439	12613601	0.0433317
chr1	12615083	12615205	0.0347892
chr1	12639596	12639682	0.0318558
chr1	12644739	12644929	0.0573542
chr1	12651417	12651612	0.0429424
chr1	12670738	12670883	0.038498
chr1	12675105	12675270	0.0561507
chr1	12675736	12675911	0.0386401
chr1	12676502	12676931	0.0457897
chr1	12677714	12677867	0.0430482
chr1	12689083	12689132	0.0386984
chr1	12693473	12693623	0.0542211
chr1	12696354	12696395	0.0383866
chr1	12696715	12696796	0.0402837
chr1	12699755	12699844	0.0410965
chr1	12717967	12718057	0.0319479
chr1	12718218	12718705	0.047925
chr1	12721482	12721628	0.0476918
chr1	12740688	12740813	0.0345418
chr1	12742036	12742147	0.0343723
chr1	12746254	12746291	0.0310552
chr1	12750971	12751054	0.0441133
chr1	12757333	12757671	0.0779159
chr1	12761382	12761424	0.0310397
chr1	12761515	12761562	0.0434187
chr1	12763531	12763653	0.0325655
chr1	12764188	12764331	0.0504409
chr1	12786449	12786667	0.0649659
chr1	12792036	12792141	0.0338623
chr1	12793557	12793796	0.0669567
chr1	12804618	12804881	0.0364818
chr1	12806286	12806416	0.0409373
chr1	12814265	12814333	0.0394027
chr1	12823401	12823471	0.0310781
chr1	12831942	12831976	0.030878
chr1	12837487	12837635	0.0390969
chr1	12839674	12839761	0.0448889
chr1	12842688	12842934	0.0419945
chr1	12843209	12843527	0.0885157
chr1	12845014	12845205	0.0596234
chr1	12846848	12847106	0.0440827
chr1	12847443	12847635	0.0398097
chr1	12848149	12848295	0.0407041
chr1	12849866	12849935	0.0438443
chr1	12851363	12851457	0.0411783
chr1	12862723	12862806	0.0321209
chr1	12864966	12865661	0.0516336
chr1	12870517	12870693	0.0497293
chr1	12873923	12873938	0.0427507
chr1	12875487	12875749	0.0712415
chr1	12905655	12906119	0.0618838
chr1	12908139	12908217	0.044321
chr1	12922017	12922143	0.0329906
chr1	12925254	12925412	0.0460892
chr1	12940557	12940668	0.0455079
chr1	12941094	12941114	0.0379885
chr1	12942465	12942704	0.0689132
chr1	12942995	12943176	0.0494068
chr1	12943291	12943426	0.048286
chr1	12944129	12944264	0.0352666
chr1	12966266	12966357	0.0411867
chr1	12971661	12971701	0.0311253
chr1	12972015	12972061	0.0431454
chr1	12974111	12974238	0.0343205
chr1	12975462	12975552	0.0326718
chr1	12985403	12985500	0.0419095
chr1	12987905	12988064	0.058624
chr1	12990549	12990736	0.0350798
chr1	12991989	12992136	0.0376183
chr1	12992722	12992960	0.0457922
chr1	13002992	13003167	0.0403203
chr1	13015105	13015226	0.0424861
chr1	13046301	13046408	0.0336254
chr1	13064406	13064562	0.0566286
chr1	13066396	13066503	0.0430526
chr1	13072448	13072499	0.0387453
chr1	13077434	13077506	0.0443104
chr1	13088632	13088740	0.0406503
chr1	13106183	13106425	0.0625925
chr1	13111687	13111967	0.0856456
chr1	13117551	13117572	0.0307087
chr1	13117862	13118019	0.057015
chr1	13119029	13119109	0.0443567
chr1	13126563	13126726	0.0474878
chr1	13134254	13134346	0.0413799
chr1	13144670	13144760	0.0449906
chr1	13146982	13147196	0.056042
chr1	13148756	13148873	0.0474928
chr1	13151091	13151487	0.0724362
chr1	13151733	13151762	0.0307755
chr1	13152326	13152519	0.0376957
chr1	13154250	13154372	0.0481126
chr1	13154884	13155037	0.0552641
chr1	13158596	13158699	0.0425905
chr1	13161482	13161975	0.0633597
chr1	13162158	13162515	0.0583339
chr1	13162744	13162852	0.0459182
chr1	13175678	13175795	0.0323195
chr1	13190481	13190601	0.0450027
chr1	13197249	13197428	0.0385977
chr1	13204620	13204698	0.0402185
chr1	13215397	13215686	0.0670546
chr1	13222345	13222823	0.0525861
chr1	13223430	13223447	0.0306326
chr1	13225603	13225933	0.0521046
chr1	13226594	13226718	0.0450247
chr1	13229496	13229749	0.0484463
chr1	13232951	13233034	0.0398091
chr1	13234756	13234770	0.0379195
chr1	13235436	13235644	0.0421621
chr1	13241465	13241688	0.071501
chr1	13244348	13244506	0.0462427
chr1	13246697	13246890	0.0398001
chr1	13251500	13251677	0.0462849
chr1	13253820	13254038	0.0606013
chr1	13256025	13256201	0.0437686
chr1	13259056	13259188	0.0490486
chr1	13267094	13267852	0.1421
chr1	13272164	13272314	0.0342693
chr1	13274306	13274571	0.0451163
chr1	13279944	13280396	0.0668584
chr1	13281485	13281708	0.0712002
chr1	13285018	13285336	0.0456777
chr1	13286792	13286866	0.0311378
chr1	13289046	13289374	0.0668163
chr1	13293241	13293667	0.14392
chr1	13294271	13294319	0.0310709
chr1	13294793	13295118	0.0731768
chr1	13300669	13300710	0.0308995
chr1	13303285	13303513	0.0541732
chr1	13311469	13311634	0.0503362
chr1	13311727	13312275	0.151554
chr1	13320990	13321132	0.0518099
chr1	13325426	13325583	0.0348496
chr1	13341055	13341143	0.0410192
chr1	13342563	13342577	0.0427375
chr1	13356745	13356851	0.0429243
chr1	13360701	13360916	0.0591998
chr1	13363962	13364091	0.0490072
chr1	13364651	13364821	0.0375203
chr1	13367719	13367842	0.0479429
chr1	13368186	13368207	0.0428264
chr1	13369198	13369327	0.0410804
chr1	13371356	13371507	0.0543014
chr1	13372001	13373855	0.680682
chr1	13373913	13374913	0.106446
chr1	13376439	13376598	0.057621
chr1	13384449	13384603	0.0557403
chr1	13386172	13386189	0.0427557
chr1	13389995	13390037	0.0307679
chr1	13398424	13398568	0.0357008
chr1	13402166	13402271	0.042787
chr1	13403264	13403366	0.0425006
chr1	13404673	13404914	0.0654876
chr1	13405996	13406145	0.0463512
chr1	13406222	13406305	0.0327466
chr1	13425340	13425499	0.0569926
chr1	13426679	13427228	0.0999081
chr1	13443744	13443902	0.0560147
chr1	13454595	13454933	0.073349
chr1	13455984	13456004	0.0428166
chr1	13483235	13483275	0.0384117
chr1	13494830	13494989	0.0558704
chr1	13500356	13500922	0.0662294
chr1	13513863	13514213	0.0633953
chr1	13530329	13530423	0.0414713
chr1	13531507	13531965	0.105131
chr1	13547697	13547837	0.0433355
chr1	13547967	13548066	0.0400723
chr1	13559186	13559732	0.0817142
chr1	13559890	13560265	0.072599
chr1	13560485	13560576	0.0324089
chr1	13567832	13568025	0.0552707
chr1	13572359	13572941	0.11414
chr1	13573872	13574851	0.118376
chr1	13575354	13575755	0.0541925
chr1	13576873	13577366	0.103353
chr1	13584139	13584654	0.0514317
chr1	13584948	13585109	0.0468526
chr1	13585845	13586047	0.0397951
chr1	13588321	13588512	0.0403464
chr1	13588582	13588761	0.0471028
chr1	13588901	13590352	0.207845
chr1	13590920	13591056	0.0503904
chr1	13593070	13593859	0.176982
chr1	13594515	13594715	0.0428687
chr1	13597842	13597968	0.0413563
chr1	13599321	13599541	0.038324
chr1	13600503	13600538	0.0307164
chr1	13600566	13600935	0.0508497
chr1	13606918	13607034	0.0393498
chr1	13607933	13608108	0.0451185
chr1	13612432	13612652	0.062347
chr1	13639210	13639265	0.031522
chr1	13650432	13650535	0.0425527
chr1	13656071	13656207	0.0502529
chr1	13657450	13657616	0.0339022
chr1	13659750	13660183	0.0889698
chr1	13660291	13660837	0.303654
chr1	13667361	13667419	0.0390441
chr1	13667471	13667603	0.0362598
chr1	13676073	13676260	0.0516355
chr1	13681752	13681866	0.0441998
chr1	13688947	13689122	0.0379549
chr1	13696774	13696910	0.0504292
chr1	13699293	13699423	0.0427893
chr1	13715049	13715237	0.0346733
chr1	13718807	13718927	0.0477565
chr1	13749203	13749308	0.0336497
chr1	13771346	13771537	0.0366342
chr1	13774829	13774919	0.041178
chr1	13775335	13775514	0.0351327
chr1	13780759	13780892	0.0353193
chr1	13782380	13782495	0.0471389
chr1	13789272	13789574	0.103603
chr1	13790375	13790496	0.0350626
chr1	13799942	13800133	0.0551329
chr1	13800511	13800658	0.0420553
chr1	13802072	13802187	0.0438328
chr1	13802541	13802641	0.0333973
chr1	13805373	13805575	0.0536927
chr1	13810107	13810240	0.0495172
chr1	13822440	13822503	0.03169
chr1	13829320	13829561	0.0523622
chr1	13832488	13832631	0.0458857
chr1	13835724	13835937	0.0427066
chr1	13836230	13836312	0.0448852
chr1	13840161	13840259	0.0419818
chr1	13841559	13841768	0.0535138
chr1	13842857	13843003	0.046654
chr1	13854343	13854405	0.0316326
chr1	13856653	13856740	0.0409573
chr1	13864310	13864487	0.0396962
chr1	13870104	13870237	0.032495
chr1	13870299	13870562	0.0399095
chr1	13870641	13870754	0.0439962
chr1	13872083	13872234	0.0444508
chr1	13874074	13874271	0.0538287
chr1	13878368	13878516	0.03393
chr1	13878947	13879158	0.0599638
chr1	13889512	13889726	0.0561768
chr1	13889734	13889912	0.0388891
chr1	13900528	13900573	0.0308943
chr1	13904843	13904993	0.046964
chr1	13915117	13915156	0.0383405
chr1	13915209	13915303	0.0323027
chr1	13928960	13929030	0.0317813
chr1	13929553	13929626	0.0443509
chr1	13931156	13931207	0.030839
chr1	13932020	13932475	0.0377017
chr1	13935978	13936152	0.0575193
chr1	13940867	13941082	0.0614777
chr1	13979533	13979645	0.0337486
chr1	13980136	13980376	0.0580891
chr1	13981868	13982084	0.0509324
chr1	13995347	13995573	0.0471559
chr1	13995868	13996045	0.0456264
chr1	14011484	14011668	0.0344587
chr1	14015915	14016102	0.0440562
chr1	14020988	14021068	0.0445707
chr1	14039859	14039948	0.0323157
chr1	14052984	14053099	0.0443488
chr1	14068038	14068219	0.0398552
chr1	14098221	14098386	0.03751
chr1	14101730	14101786	0.0389364
chr1	14103320	14103543	0.0705126
chr1	14112496	14112685	0.0550472
chr1	14120543	14120623	0.0321444
chr1	14121530	14121602	0.0322822
chr1	14135152	14135271	0.0477805
chr1	14147471	14147583	0.0439852
chr1	14150705	14150863	0.046004
chr1	14154973	14155091	0.0476173
chr1	14163094	14163167	0.0440906
chr1	14166978	14166994	0.0306462
chr1	14167513	14167671	0.0375214
chr1	14170464	14170567	0.0330012
chr1	14175760	14175831	0.0316278
chr1	14181430	14181548	0.0448962
chr1	14184142	14184304	0.0368898
chr1	14190205	14190320	0.0423952
chr1	14196775	14196930	0.0561643
chr1	14198687	14198829	0.0351126
chr1	14199034	14199101	0.0438984
chr1	14199379	14199531	0.0362308
chr1	14200790	14200990	0.0436276
chr1	14201645	14201687	0.0384371
chr1	14205496	14205557	0.0312098
chr1	14212174	14212291	0.0437142
chr1	14227496	14227612	0.0473843
chr1	14235835	14236009	0.0468296
chr1	14236458	14236514	0.0385655
chr1	14237393	14237484	0.0320232
chr1	14239014	14239051	0.0310031
chr1	14239818	14240004	0.0519513
chr1	14244708	14244882	0.047072
chr1	14254008	14254098	0.0323141
chr1	14265356	14265467	0.045721
chr1	14265564	14265731	0.0383918
chr1	14272114	14272374	0.0491102
chr1	14272610	14272704	0.0448398
chr1	14289991	14290122	0.039879
chr1	14291412	14291613	0.0550389
chr1	14297115	14297311	0.0609507
chr1	14308536	14308762	0.0747764
chr1	14309732	14310088	0.0744426
chr1	14331351	14331615	0.0464687
chr1	14332132	14332270	0.0336263
chr1	14335575	14335688	0.0422505
chr1	14338261	14338338	0.0321716
chr1	14342728	14342927	0.0386402
chr1	14347073	14347160	0.0407662
chr1	14356075	14356087	0.0427086
chr1	14359965	14360003	0.0309722
chr1	14364152	14364281	0.0359697
chr1	14385277	14385389	0.0343745
chr1	14387001	14387100	0.0421253
chr1	14395319	14395420	0.042347
chr1	14402854	14403046	0.0442274
chr1	14417785	14417815	0.0380249
chr1	14420977	14421012	0.0307371
chr1	14433978	14434115	0.043241
chr1	14456900	14456970	0.0320637
chr1	14460107	14460277	0.042319
chr1	14475329	14475399	0.039376
chr1	14483064	14483204	0.0511236
chr1	14484305	14484523	0.0637862
chr1	14484891	14484999	0.0432501
chr1	14488185	14488243	0.0308804
chr1	14492100	14492278	0.0483102
chr1	14526846	14527188	0.0535744
chr1	14547547	14547631	0.0406336
chr1	14568138	14568248	0.0469264
chr1	14570962	14571013	0.038689
chr1	14571854	14571893	0.031118
chr1	14572644	14572746	0.0424895
chr1	14575761	14575857	0.0416822
chr1	14588193	14588488	0.0656661
chr1	14591279	14591381	0.0460917
chr1	14608208	14608410	0.0415048
chr1	14620988	14621405	0.0397929
chr1	14628880	14628967	0.0405599
chr1	14629305	14629444	0.0407657
chr1	14641849	14641918	0.0395494
chr1	14643006	14643075	0.0395864
chr1	14643715	14644011	0.0782865
chr1	14644922	14645108	0.0363657
chr1	14645478	14645597	0.0340847
chr1	14660309	14660441	0.046586
chr1	14670047	14670257	0.0627231
chr1	14671426	14671542	0.0407587
chr1	14671737	14672043	0.0709453
chr1	14679260	14679443	0.0409077
chr1	14688729	14688932	0.0391823
chr1	14692014	14692209	0.0378396
chr1	14696517	14696754	0.047569
chr1	14697161	14697619	0.0480508
chr1	14700676	14700767	0.0413033
chr1	14705609	14705761	0.0550885
chr1	14711719	14711753	0.0307787
chr1	14730077	14730113	0.0382664
chr1	14746883	14747119	0.0528419
chr1	14755839	14756048	0.0487449
chr1	14762867	14763091	0.0619355
chr1	14764496	14764635	0.0370672
chr1	14776119	14776188	0.0317268
chr1	14776989	14777064	0.0399481
chr1	14780195	14780343	0.0388724
chr1	14781457	14781574	0.0449282
chr1	14794458	14794534	0.0313848
chr1	14800351	14800737	0.0674174
chr1	14817212	14817429	0.0617081
chr1	14825426	14825475	0.0433438
chr1	14831317	14831501	0.0374888
chr1	14836141	14836222	0.0404054
chr1	14838031	14838264	0.0613475
chr1	14861952	14862013	0.0313695
chr1	14867729	14867827	0.0419125
chr1	14871689	14871763	0.0314459
chr1	14894760	14894848	0.0322306
chr1	14906412	14906496	0.0406408
chr1	14924943	14925258	0.0674199
chr1	14937296	14937450	0.0558322
chr1	14980457	14980542	0.0400047
chr1	14980777	14980881	0.0419396
chr1	14980928	14981146	0.039684
chr1	14981518	14981577	0.0390884
chr1	14995220	14995291	0.0397457
chr1	15008976	15009137	0.0449787
chr1	15011309	15011396	0.0318748
chr1	15032616	15032714	0.0316425
chr1	15050992	15051097	0.0335888
chr1	15052369	15052514	0.0389495
chr1	15056032	15056149	0.0449079
chr1	15057114	15057267	0.0442059
chr1	15103466	15103574	0.0338546
chr1	15105261	15105379	0.0402505
chr1	15110919	15111106	0.0518435
chr1	15111889	15111940	0.0387365
chr1	15120647	15120773	0.032996
chr1	15121415	15121569	0.0555334
chr1	15137145	15137291	0.0462676
chr1	15139786	15139955	0.0441581
chr1	15142008	15142094	0.0320616
chr1	15143299	15143473	0.0470531
chr1	15150018	15150165	0.0358389
chr1	15155058	15155369	0.0975436
chr1	15187169	15187357	0.0535156
chr1	15188266	15188562	0.0512027
chr1	15189008	15189134	0.0341752
chr1	15200955	15201079	0.0482725
chr1	15201159	15201215	0.0317081
chr1	15202028	15202182	0.0554209
chr1	15203977	15204220	0.0566344
chr1	15205969	15206009	0.0309554
chr1	15206490	15206660	0.04705
chr1	15210249	15210352	0.0425873
chr1	15222142	15222250	0.0432753
chr1	15242951	15243038	0.0408835
chr1	15250315	15250687	0.0481543
chr1	15255778	15255792	0.0306247
chr1	15257258	15257371	0.0468974
chr1	15274781	15275018	0.0639152
chr1	15277398	15277464	0.0394071
chr1	15282738	15282822	0.0406458
chr1	15283000	15283120	0.0337159
chr1	15285092	15285207	0.043257
chr1	15285469	15285568	0.045598
chr1	15286337	15286634	0.0572702
chr1	15287840	15287944	0.0334409
chr1	15295250	15295550	0.0383305
chr1	15297405	15297609	0.0564486
chr1	15298013	15298123	0.0434209
chr1	15301383	15301445	0.0392315
chr1	15307849	15307956	0.0466516
chr1	15311842	15311927	0.0450414
chr1	15313115	15313263	0.0414069
chr1	15319705	15319757	0.0311355
chr1	15322517	15322612	0.0327742
chr1	15324762	15324784	0.0379798
chr1	15337110	15337191	0.0447102
chr1	15338894	15339093	0.0442852
chr1	15351794	15351955	0.0365245
chr1	15362938	15363140	0.0383224
chr1	15366577	15366692	0.042022
chr1	15380110	15380143	0.030947
chr1	15409462	15409607	0.0369078
chr1	15410116	15410308	0.0577213
chr1	15423398	15423454	0.0312036
chr1	15423811	15423927	0.0445232
chr1	15427822	15428011	0.0489351
chr1	15430940	15431043	0.042655
chr1	15435725	15436007	0.0643288
chr1	15436051	15436108	0.0312084
chr1	15436340	15436483	0.0336379
chr1	15446332	15446351	0.0307108
chr1	15447013	15447092	0.0320204
chr1	15454677	15454905	0.0457208
chr1	15455330	15455487	0.0571924
chr1	15460519	15460613	0.0332238
chr1	15461967	15462015	0.038647
chr1	15469421	15469518	0.0418857
chr1	15471737	15471834	0.0328049
chr1	15473844	15473982	0.0367765
chr1	15475897	15476075	0.0373318
chr1	15483981	15484105	0.0405083
chr1	15498112	15498182	0.031307
chr1	15507721	15507794	0.0317172
chr1	15520524	15520652	0.0341998
chr1	15539235	15539457	0.0505157
chr1	15541428	15541640	0.0542335
chr1	15551769	15551889	0.0442605
chr1	15557517	15557658	0.0351437
chr1	15563271	15563379	0.0326889
chr1	15577439	15577575	0.033664
chr1	15581024	15581352	0.0443072
chr1	15592486	15592687	0.0527674
chr1	15593901	15593962	0.0391853
chr1	15610098	15610214	0.0471387
chr1	15612948	15613230	0.0703004
chr1	15617376	15617417	0.0309785
chr1	15619039	15619193	0.055474
chr1	15630848	15630956	0.0432666
chr1	15638962	15639055	0.0404499
chr1	15639808	15639979	0.0381349
chr1	15653743	15653815	0.0443907
chr1	15659463	15659479	0.0306332
chr1	15662467	15662713	0.0600294
chr1	15665444	15665632	0.0546467
chr1	15677367	15677434	0.0392999
chr1	15680535	15680681	0.0410104
chr1	15690860	15690925	0.0438599
chr1	15700283	15700370	0.0326003
chr1	15702408	15702626	0.0334404
chr1	15706893	15707002	0.0434219
chr1	15710286	15710482	0.0551653
chr1	15711669	15711962	0.0674242
chr1	15732962	15733168	0.0452535
chr1	15753679	15753691	0.0378769
chr1	15758508	15758632	0.0354402
chr1	15758649	15758840	0.0562735
chr1	15768458	15768629	0.0382564
chr1	15769224	15769503	0.0605581
chr1	15783130	15783243	0.043737
chr1	15787266	15787444	0.0534972
chr1	15791445	15791600	0.0562515
chr1	15803962	15804141	0.0481804
chr1	15805107	15806137	0.501897
chr1	15806215	15806474	0.0435918
chr1	15807931	15808029	0.0419966
chr1	15811442	15811671	0.0586564
chr1	15830292	15830362	0.0311998
chr1	15836407	15836459	0.0387783
chr1	15838056	15838245	0.0538833
chr1	15848189	15848272	0.0447625
chr1	15848858	15848921	0.0392726
chr1	15850688	15851171	0.124467
chr1	15853229	15853922	0.105338
chr1	15857952	15858059	0.0425948
chr1	15877247	15877294	0.0433871
chr1	15883209	15883304	0.04131
chr1	15892073	15892184	0.0340792
chr1	15892645	15892929	0.0697216
chr1	15897744	15897862	0.0448566
chr1	15901819	15901843	0.0380412
chr1	15905397	15905549	0.0360006
chr1	15911087	15911205	0.0437668
chr1	15914789	15914844	0.0389145
chr1	15918727	15918843	0.0447156
chr1	15920789	15920849	0.0313118
chr1	15921495	15921543	0.0310661
chr1	15924747	15924995	0.0487477
chr1	15926451	15926621	0.036681
chr1	15937152	15937252	0.040347
chr1	15939372	15939601	0.0483846
chr1	15960497	15960538	0.0310979
chr1	15960863	15961046	0.0389131
chr1	15990793	15991082	0.0662616
chr1	15992746	15992955	0.0610698
chr1	15993671	15993823	0.0502589
chr1	15996202	15996419	0.0501498
chr1	16012214	16012314	0.0334529
chr1	16018825	16018861	0.0382853
chr1	16028043	16028358	0.0468238
chr1	16039875	16039937	0.0392236
chr1	16040333	16040406	0.0398478
chr1	16043622	16043648	0.0307938
chr1	16056276	16056434	0.0578114
chr1	16063767	16063870	0.0458613
chr1	16093292	16093332	0.0431164
chr1	16100784	16101003	0.0418159
chr1	16103993	16106417	0.162791
chr1	16125244	16125347	0.033486
chr1	16125872	16126022	0.0542609
chr1	16129367	16129662	0.0558617
chr1	16130341	16130525	0.0497946
chr1	16134811	16134923	0.0335091
chr1	16135455	16135610	0.0351681
chr1	16149879	16149912	0.0308546
chr1	16158265	16158371	0.0334412
chr1	16159030	16159185	0.0485796
chr1	16159851	16160034	0.0592189
chr1	16162507	16162723	0.0367279
chr1	16173145	16173340	0.0580258
chr1	16173738	16173864	0.0345005
chr1	16175414	16175604	0.0553558
chr1	16177587	16178137	0.0884818
chr1	16179982	16180264	0.0475018
chr1	16194753	16194867	0.0442172
chr1	16196862	16196948	0.0451701
chr1	16200133	16200273	0.0323929
chr1	16206770	16206875	0.042815
chr1	16210738	16210890	0.0550993
chr1	16214269	16214433	0.0492602
chr1	16215541	16215827	0.0397004
chr1	16220524	16220639	0.0421284
chr1	16227996	16228479	0.0886797
chr1	16232908	16233105	0.0382757
chr1	16233859	16234082	0.0641093
chr1	16238605	16238733	0.0320107
chr1	16238940	16239177	0.0565784
chr1	16239248	16239447	0.037683
chr1	16240392	16240550	0.0580759
chr1	16243621	16243839	0.0421261
chr1	16247438	16247532	0.0313345
chr1	16248514	16248692	0.0477219
chr1	16250196	16250347	0.054469
chr1	16256607	16256847	0.0657966
chr1	16258337	16258446	0.0434427
chr1	16258709	16258853	0.0513937
chr1	16260588	16260877	0.0785166
chr1	16262036	16262284	0.0463292
chr1	16262985	16263013	0.0307628
chr1	16266818	16266921	0.0426227
chr1	16268399	16268507	0.0465034
chr1	16269507	16269614	0.0429491
chr1	16272192	16272375	0.0477542
chr1	16283486	16283733	0.0494687
chr1	16296420	16296517	0.0322393
chr1	16305926	16306125	0.056946
chr1	16327341	16327421	0.0323586
chr1	16353533	16353744	0.0372678
chr1	16372461	16372632	0.0449628
chr1	16393858	16393903	0.0384726
chr1	16407883	16407993	0.0437412
chr1	16440296	16440694	0.0576132
chr1	16441882	16441928	0.031348
chr1	16445935	16446089	0.0559736
chr1	16469163	16469256	0.0427137
chr1	16511350	16511477	0.0451998
chr1	16518519	16518896	0.0754371
chr1	16519014	16519531	0.0999735
chr1	16519652	16520157	0.0568885
chr1	16531637	16531810	0.046678
chr1	16533351	16533397	0.0385459
chr1	16536928	16537112	0.0413328
chr1	16537747	16537975	0.0631552
chr1	16539248	16539353	0.0428798
chr1	16542150	16542190	0.0310854
chr1	16543381	16543505	0.0437977
chr1	16544112	16544158	0.0310013
chr1	16550969	16551056	0.0409082
chr1	16555595	16555682	0.0408739
chr1	16586570	16586699	0.0363069
chr1	16588339	16588385	0.0310969
chr1	16591461	16591503	0.0384547
chr1	16598857	16599004	0.0532146
chr1	16605102	16605331	0.0494442
chr1	16607185	16607223	0.0307425
chr1	16610733	16611068	0.0760636
chr1	16611085	16611301	0.0585618
chr1	16616719	16616801	0.0321981
chr1	16618473	16618552	0.0394105
chr1	16618561	16618730	0.0546313
chr1	16618912	16619684	0.597087
chr1	16637919	16637947	0.0429356
chr1	16639050	16639105	0.0314459
chr1	16641751	16642616	0.0961153
chr1	16644087	16644347	0.0434742
chr1	16652101	16652223	0.033121
chr1	16656298	16657511	0.526242
chr1	16664978	16665589	0.130419
chr1	16671337	16671419	0.0445559
chr1	16671894	16672013	0.0476864
chr1	16674141	16674269	0.0473375
chr1	16682128	16682287	0.0566876
chr1	16682361	16682524	0.0460026
chr1	16687294	16688166	0.100381
chr1	16688226	16689091	0.193293
chr1	16691354	16691522	0.0537713
chr1	16695090	16695184	0.040995
chr1	16704102	16704191	0.0410305
chr1	16704511	16704691	0.0483228
chr1	16705120	16705202	0.0404856
chr1	16708132	16708405	0.0588273
chr1	16714773	16715082	0.0366528
chr1	16720738	16720908	0.0365227
chr1	16747150	16747316	0.0453763
chr1	16749587	16749862	0.0639416
chr1	16759103	16759358	0.0419715
chr1	16781031	16781274	0.0373081
chr1	16781451	16781567	0.0445227
chr1	16786009	16786102	0.0325009
chr1	16790440	16790618	0.0365036
chr1	16798367	16798563	0.0564594
chr1	16812052	16812421	0.0501015
chr1	16827043	16827186	0.034487
chr1	16841831	16841944	0.0436304
chr1	16853320	16853478	0.044003
chr1	16854515	16854650	0.0501898
chr1	16855342	16855396	0.0387281
chr1	16860583	16860756	0.0355823
chr1	16890363	16890410	0.031082
chr1	16904578	16904650	0.0319565
chr1	16927312	16927456	0.0366175
chr1	16960577	16960727	0.0446496
chr1	16961414	16961797	0.0378108
chr1	16988658	16988764	0.0337962
chr1	16990227	16990518	0.0612121
chr1	16997125	16997295	0.0393606
chr1	17000622	17000750	0.0339831
chr1	17002138	17002591	0.0661847
chr1	17011909	17012027	0.033735
chr1	17012846	17013135	0.0482918
chr1	17026306	17026399	0.0326578
chr1	17035578	17035723	0.0523475
chr1	17038550	17038744	0.0380846
chr1	17044375	17044590	0.0439763
chr1	17058980	17059198	0.0558758
chr1	17069282	17069410	0.0329954
chr1	17092666	17092768	0.0417282
chr1	17097199	17097307	0.041794
chr1	17097701	17098078	0.10037
chr1	17099259	17099570	0.0452874
chr1	17100626	17100731	0.0332526
chr1	17101752	17101817	0.0312562
chr1	17107601	17107761	0.03759
chr1	17108260	17108450	0.0347223
chr1	17115550	17115789	0.0649142
chr1	17120648	17120770	0.0468483
chr1	17121022	17121231	0.0594699
chr1	17122933	17122972	0.0431954
chr1	17132172	17132251	0.0319216
chr1	17133797	17133955	0.0576248
chr1	17147595	17147690	0.0416387
chr1	17148328	17148519	0.0580568
chr1	17150601	17150767	0.0484532
chr1	17169483	17169617	0.0418515
chr1	17169798	17169972	0.0383049
chr1	17180684	17180987	0.0417471
chr1	17183120	17183223	0.0390825
chr1	17188826	17188992	0.0361571
chr1	17190609	17190691	0.0448193
chr1	17205323	17205473	0.0542644
chr1	17211329	17211369	0.0308996
chr1	17213471	17213745	0.0520942
chr1	17217595	17217779	0.0489521
chr1	17230817	17231002	0.0522562
chr1	17245622	17245715	0.0321943
chr1	17253148	17253268	0.0330911
chr1	17256631	17256725	0.0416065
chr1	17275352	17275495	0.0379876
chr1	17277652	17277867	0.0442791
chr1	17279789	17279855	0.0318201
chr1	17301798	17301854	0.0389338
chr1	17314721	17314803	0.0322671
chr1	17317279	17317563	0.0687051
chr1	17326968	17327080	0.0429879
chr1	17335237	17335424	0.0548739
chr1	17349242	17349289	0.0311348
chr1	17350680	17350783	0.032387
chr1	17362719	17362819	0.0422928
chr1	17401687	17401734	0.0311332
chr1	17404558	17404759	0.0582109
chr1	17408641	17408855	0.034883
chr1	17410707	17410919	0.0350491
chr1	17412237	17412358	0.0433359
chr1	17414479	17414523	0.0312811
chr1	17444062	17444120	0.0311355
chr1	17448199	17448381	0.0511678
chr1	17480510	17480604	0.0455911
chr1	17498512	17498663	0.0360679
chr1	17502708	17502901	0.0378053
chr1	17506780	17506945	0.0369188
chr1	17540003	17540168	0.0389669
chr1	17546882	17546961	0.0402862
chr1	17560629	17560803	0.046027
chr1	17562874	17562935	0.0391748
chr1	17571566	17571763	0.040705
chr1	17574708	17574870	0.0427656
chr1	17590539	17590657	0.0475948
chr1	17593580	17593716	0.0357172
chr1	17612804	17612945	0.0382998
chr1	17613511	17613662	0.0407844
chr1	17614150	17614219	0.0442042
chr1	17619580	17619715	0.0426556
chr1	17621789	17622010	0.0632824
chr1	17634860	17634959	0.0421805
chr1	17638714	17638913	0.044003
chr1	17644150	17644247	0.0417157
chr1	17649465	17649677	0.0533597
chr1	17658306	17658534	0.0577165
chr1	17688923	17689039	0.043089
chr1	17693420	17693513	0.032278
chr1	17709233	17709379	0.0528665
chr1	17717514	17717571	0.0312242
chr1	17727392	17727582	0.0468324
chr1	17731899	17732119	0.0399977
chr1	17734831	17734911	0.0403032
chr1	17740807	17740929	0.0393792
chr1	17776204	17776318	0.0442728
chr1	17811551	17811608	0.0437548
chr1	17840154	17840330	0.0468033
chr1	17848405	17848421	0.0306553
chr1	17853824	17853977	0.0422228
chr1	17856683	17856755	0.0317567
chr1	17863004	17863154	0.0461402
chr1	17871942	17872226	0.0480701
chr1	17874113	17874238	0.0483045
chr1	17884233	17884308	0.0315207
chr1	17922914	17923021	0.0466236
chr1	17930793	17930840	0.0432522
chr1	17931830	17931989	0.0581579
chr1	17968847	17968952	0.0428723
chr1	17978121	17978280	0.0431189
chr1	17982123	17982297	0.0590237
chr1	17998585	17998700	0.0474263
chr1	18030352	18030475	0.0429753
chr1	18034238	18034317	0.0397474
chr1	18037625	18037838	0.0326687
chr1	18037846	18037986	0.0512703
chr1	18043377	18043475	0.0458719
chr1	18044198	18044554	0.0524277
chr1	18045359	18045601	0.0570301
chr1	18058374	18058474	0.0330163
chr1	18058559	18058666	0.0448741
chr1	18116595	18116703	0.0432497
chr1	18117482	18117638	0.0377629
chr1	18119364	18119507	0.0517273
chr1	18119973	18120037	0.0393244
chr1	18128354	18128443	0.0411278
chr1	18137030	18137174	0.0356205
chr1	18160816	18160968	0.0547643
chr1	18168566	18168766	0.0422408
chr1	18176666	18176800	0.036491
chr1	18177312	18177483	0.0464762
chr1	18181598	18181782	0.0509142
chr1	18189310	18189461	0.0545491
chr1	18193547	18193743	0.0330189
chr1	18206684	18206977	0.0503665
chr1	18213446	18213555	0.043486
chr1	18238225	18238378	0.0553801
chr1	18266231	18266275	0.0385095
chr1	18270508	18270702	0.0390962
chr1	18276400	18276431	0.0307207
chr1	18289759	18289872	0.044119
chr1	18294539	18294579	0.0310566
chr1	18295117	18295195	0.0402293
chr1	18301243	18301330	0.0322556
chr1	18304256	18304512	0.0534612
chr1	18308249	18308383	0.0339014
chr1	18318893	18319213	0.04908
chr1	18338481	18338607	0.0437851
chr1	18339733	18339833	0.0416511
chr1	18363030	18363116	0.032496
chr1	18378186	18378337	0.0360933
chr1	18380887	18381072	0.0517754
chr1	18385861	18385991	0.0355795
chr1	18386532	18386614	0.031766
chr1	18390038	18390188	0.0540948
chr1	18397033	18397152	0.0478152
chr1	18401062	18401206	0.0343022
chr1	18404386	18404466	0.0403667
chr1	18412577	18412683	0.043072
chr1	18421995	18422147	0.0546473
chr1	18423092	18423190	0.0318884
chr1	18424203	18424394	0.0568184
chr1	18429433	18429589	0.0437785
chr1	18434744	18434827	0.0318276
chr1	18441969	18442070	0.0450385
chr1	18455692	18455798	0.0465583
chr1	18460653	18460891	0.0621177
chr1	18462765	18462890	0.0413629
chr1	18464161	18464391	0.0605993
chr1	18485899	18485986	0.0330532
chr1	18489018	18489126	0.0465532
chr1	18503347	18503358	0.0306052
chr1	18507478	18507614	0.0341303
chr1	18508426	18508524	0.0331814
[truncated: 487,374+ more rows]

## Sheet: SKO_ATAC-seq_merged_peaks
chromosome	start	end	accessibility_score
chr1	3003465	3003559	0.0384598
chr1	3012632	3013016	0.0788426
chr1	3014480	3014625	0.0546837
chr1	3030018	3030151	0.0411563
chr1	3032259	3032596	0.0846634
chr1	3035182	3035250	0.037773
chr1	3061806	3061954	0.0554784
chr1	3064565	3064810	0.120061
chr1	3081018	3081192	0.0604739
chr1	3082734	3082979	0.118043
chr1	3118331	3118482	0.0575104
chr1	3119226	3119375	0.056012
chr1	3121517	3121582	0.03794
chr1	3123240	3123390	0.0563168
chr1	3129176	3129592	0.0966177
chr1	3168043	3168068	0.0363187
chr1	3177232	3177398	0.0494645
chr1	3181658	3181816	0.0562934
chr1	3185363	3185512	0.054881
chr1	3185759	3185889	0.0753906
chr1	3185913	3186043	0.0753906
chr1	3197483	3197562	0.0382303
chr1	3210122	3210274	0.0449531
chr1	3211074	3211325	0.0672552
chr1	3218223	3218358	0.0518429
chr1	3237767	3237823	0.0370977
chr1	3246169	3246315	0.0550308
chr1	3248268	3248517	0.0493401
chr1	3251725	3251869	0.0545651
chr1	3253849	3253981	0.0514187
chr1	3254354	3254502	0.0559081
chr1	3265551	3265707	0.0591686
chr1	3270677	3270805	0.0505466
chr1	3283992	3284192	0.045602
chr1	3301726	3301865	0.0529324
chr1	3307785	3307941	0.0597095
chr1	3310732	3310889	0.0597379
chr1	3311675	3311733	0.0375128
chr1	3323668	3323779	0.0482413
chr1	3333642	3334051	0.0584216
chr1	3335384	3335529	0.0546837
chr1	3355364	3355431	0.0381061
chr1	3357153	3357296	0.053495
chr1	3360414	3360664	0.0859584
chr1	3360824	3360983	0.058491
chr1	3363020	3363268	0.0822889
chr1	3364842	3364995	0.0576746
chr1	3369504	3369773	0.0855582
chr1	3370579	3370827	0.114884
chr1	3383158	3383313	0.05955
chr1	3385663	3385921	0.0582743
chr1	3387663	3387810	0.0414117
chr1	3389429	3389582	0.0581349
chr1	3389882	3390139	0.100604
chr1	3391731	3391800	0.0450896
chr1	3392172	3392422	0.0477182
chr1	3393003	3393356	0.0742451
chr1	3394346	3394597	0.0674995
chr1	3398192	3398428	0.138396
chr1	3399203	3399476	0.081045
chr1	3400266	3400548	0.0649881
chr1	3400997	3401119	0.0496449
chr1	3405116	3405199	0.045951
chr1	3407515	3407758	0.132135
chr1	3415476	3415614	0.0527991
chr1	3418960	3419122	0.059771
chr1	3420740	3420776	0.0444204
chr1	3421321	3421478	0.0598725
chr1	3422472	3422535	0.0726372
chr1	3422705	3422768	0.0726372
chr1	3425324	3425481	0.0458351
chr1	3428209	3428485	0.0790435
chr1	3431769	3432040	0.0823837
chr1	3432705	3432834	0.0506945
chr1	3442684	3442845	0.0591353
chr1	3446164	3446389	0.0487878
chr1	3448793	3449037	0.122318
chr1	3451315	3451427	0.0483999
chr1	3452015	3452193	0.0511416
chr1	3453761	3453833	0.0384808
chr1	3455807	3456047	0.0882662
chr1	3459574	3459791	0.0528141
chr1	3460128	3460248	0.040044
chr1	3462047	3462296	0.112331
chr1	3464786	3464942	0.0598889
chr1	3466107	3466260	0.0439286
chr1	3467281	3467418	0.0526659
chr1	3469483	3469740	0.0618272
chr1	3482379	3482521	0.053581
chr1	3483239	3483502	0.0707374
chr1	3483658	3483839	0.0527309
chr1	3485937	3486087	0.0568942
chr1	3492579	3492724	0.0549167
chr1	3497357	3497511	0.0586102
chr1	3499040	3499159	0.039891
chr1	3505554	3505842	0.0502793
chr1	3508262	3508519	0.0631141
chr1	3514377	3514468	0.0464729
chr1	3515393	3515639	0.117698
chr1	3516575	3516686	0.0461567
chr1	3524431	3524683	0.0729869
chr1	3540402	3540748	0.15892
chr1	3546517	3546666	0.056012
chr1	3548411	3548660	0.0774533
chr1	3554218	3554568	0.0789175
chr1	3560070	3560142	0.0454448
chr1	3566455	3566607	0.0575925
chr1	3567605	3567857	0.0724959
chr1	3579412	3579668	0.0637563
chr1	3583702	3583860	0.0463654
chr1	3585835	3585897	0.0374836
chr1	3587438	3587724	0.0626053
chr1	3588751	3588904	0.0576746
chr1	3590594	3590663	0.0729805
chr1	3590819	3590888	0.0729805
chr1	3591600	3591755	0.0551006
chr1	3593523	3593662	0.0531951
chr1	3595249	3595492	0.123869
chr1	3600603	3600770	0.0603185
chr1	3602663	3602686	0.0442483
chr1	3604830	3604876	0.0369821
chr1	3606457	3606520	0.0377978
chr1	3625124	3625370	0.0585371
chr1	3640250	3640403	0.0559681
chr1	3647765	3647825	0.037607
chr1	3648875	3649177	0.126305
chr1	3649213	3649312	0.0740483
chr1	3656634	3656694	0.0376632
chr1	3667198	3667434	0.136759
chr1	3670673	3670828	0.0590165
chr1	3671884	3672132	0.1127
chr1	3672334	3672504	0.0434702
chr1	3675256	3675353	0.039375
chr1	3692459	3692478	0.0704886
chr1	3692760	3692779	0.0704886
chr1	3693005	3693078	0.0384694
chr1	3719056	3719115	0.0375631
chr1	3722502	3722863	0.149408
chr1	3723884	3724018	0.0519819
chr1	3726365	3726391	0.0707186
chr1	3726666	3726687	0.0705539
chr1	3744124	3744175	0.0372001
chr1	3762902	3763090	0.0598451
chr1	3774031	3774179	0.0556952
chr1	3776529	3776601	0.0454448
chr1	3778589	3778644	0.0367371
chr1	3787508	3787557	0.0367814
chr1	3795442	3795554	0.038975
chr1	3797591	3797649	0.0375023
chr1	3813687	3813804	0.0488726
chr1	3821352	3821604	0.0540506
chr1	3822587	3822739	0.0579101
chr1	3836650	3836864	0.0623624
chr1	3838920	3839067	0.0553688
chr1	3839985	3840143	0.0597665
chr1	3858240	3858478	0.0590766
chr1	3867762	3868016	0.105028
chr1	3886851	3887100	0.0893254
chr1	3887738	3887881	0.0542046
chr1	3901385	3901536	0.0571664
chr1	3903931	3904087	0.0599608
chr1	3910247	3910317	0.0377462
chr1	3911808	3911831	0.0442484
chr1	3912337	3912742	0.0708401
chr1	3915369	3915618	0.0765177
chr1	3919615	3919750	0.0518428
chr1	3927899	3928138	0.131367
chr1	3934656	3934914	0.0977322
chr1	3936095	3936252	0.0598335
chr1	3939005	3939186	0.0580008
chr1	3939576	3939621	0.0445935
chr1	3941204	3941308	0.0395623
chr1	3944289	3944446	0.0596812
chr1	3944531	3944603	0.0731665
chr1	3944751	3944823	0.0731665
chr1	3946596	3946742	0.043463
chr1	3948744	3948750	0.0361039
chr1	3968086	3968167	0.073679
chr1	3968294	3968375	0.073679
chr1	3969332	3969379	0.0369342
chr1	3970060	3970267	0.0525665
chr1	3970720	3970882	0.0471209
chr1	3974086	3974216	0.0508408
chr1	3988592	3988707	0.0485584
chr1	3989396	3989552	0.0594355
chr1	3996488	3996540	0.0447642
chr1	4003167	4003389	0.0630885
chr1	4007054	4007203	0.0547035
chr1	4010364	4010515	0.0555742
chr1	4011984	4012218	0.13962
chr1	4023744	4023898	0.0582068
chr1	4024306	4024387	0.0367129
chr1	4029882	4030045	0.0429773
chr1	4032036	4032067	0.0364514
chr1	4036769	4036790	0.0362341
chr1	4037102	4037255	0.0582775
chr1	4043932	4044087	0.0591198
chr1	4049153	4049392	0.0895594
chr1	4061161	4061324	0.0563125
chr1	4063745	4063993	0.114884
chr1	4068348	4068455	0.0471599
chr1	4077071	4077340	0.0855582
chr1	4090415	4090563	0.043284
chr1	4093105	4093293	0.0444939
chr1	4102972	4103044	0.0383192
chr1	4104170	4104326	0.0595843
chr1	4111285	4111438	0.0582775
chr1	4113352	4113544	0.0400428
chr1	4113557	4113713	0.0596498
chr1	4120972	4121159	0.0628726
chr1	4121227	4121339	0.0752732
chr1	4121433	4121529	0.074394
chr1	4125063	4125127	0.0368228
chr1	4127131	4127289	0.0597856
chr1	4142198	4142350	0.0575925
chr1	4143513	4143774	0.0396265
chr1	4169342	4169485	0.0539586
chr1	4185036	4185270	0.062962
chr1	4198227	4198383	0.0599608
chr1	4199287	4199421	0.0419338
chr1	4222680	4223157	0.0724426
chr1	4225717	4225967	0.0753344
chr1	4227510	4228147	0.0916073
chr1	4234004	4234251	0.114525
chr1	4239847	4239977	0.0508406
chr1	4242192	4242449	0.0644547
chr1	4242824	4243077	0.0714506
chr1	4247801	4247887	0.0461178
chr1	4259839	4260088	0.112331
chr1	4262091	4262333	0.0583918
chr1	4267809	4268074	0.0897876
chr1	4275752	4276005	0.0716118
chr1	4283149	4283257	0.038152
chr1	4289707	4289868	0.0470136
chr1	4300513	4300619	0.0477604
chr1	4302766	4302916	0.0547342
chr1	4318465	4318721	0.0689122
chr1	4326079	4326156	0.0386391
chr1	4327430	4327676	0.118383
chr1	4329188	4329488	0.0781587
chr1	4334587	4334744	0.0599773
chr1	4335428	4335484	0.0373219
chr1	4350066	4350306	0.129184
chr1	4350422	4350598	0.0545288
chr1	4351232	4351475	0.0608808
chr1	4353840	4354115	0.0793053
chr1	4354572	4354631	0.0724037
chr1	4354810	4354869	0.0724036
chr1	4356244	4356389	0.0546837
chr1	4357844	4357995	0.057341
chr1	4359719	4359816	0.0394561
chr1	4362481	4362588	0.0374966
chr1	4370937	4371193	0.064902
chr1	4377465	4377716	0.0901433
chr1	4385872	4386026	0.0589619
chr1	4392224	4392486	0.0927337
chr1	4400897	4401041	0.041094
chr1	4402333	4402390	0.0366782
chr1	4408926	4409083	0.0599533
chr1	4409374	4409541	0.0470977
chr1	4413129	4413397	0.0633209
chr1	4417075	4417237	0.060165
chr1	4421606	4421757	0.0569866
chr1	4425790	4425936	0.0511718
chr1	4432672	4432927	0.102227
chr1	4448152	4448380	0.0582254
chr1	4450770	4450842	0.0385155
chr1	4453928	4454029	0.0472743
chr1	4456968	4457003	0.036376
chr1	4458028	4458185	0.0598725
chr1	4458804	4458967	0.048114
chr1	4459534	4459685	0.0569027
chr1	4462146	4462299	0.0489147
chr1	4462613	4462760	0.0550574
chr1	4470744	4470901	0.0599803
chr1	4471072	4471234	0.0475616
chr1	4471357	4471540	0.0580975
chr1	4471610	4471910	0.204018
chr1	4472312	4472450	0.0408614
chr1	4475623	4475668	0.036753
chr1	4480254	4480410	0.0590681
chr1	4491657	4491822	0.0602801
chr1	4492301	4492412	0.0379542
chr1	4494058	4494122	0.0377824
chr1	4497210	4497265	0.03742
chr1	4499742	4499869	0.0407443
chr1	4504348	4504504	0.0599216
chr1	4506216	4506376	0.0423718
chr1	4506899	4507125	0.0539155
chr1	4507786	4508029	0.122633
chr1	4516550	4516819	0.0527338
chr1	4517082	4517139	0.0372471
chr1	4518049	4518245	0.0606331
chr1	4531964	4532229	0.0586105
chr1	4537070	4537212	0.0538334
chr1	4539283	4539560	0.0783003
chr1	4547409	4547666	0.0674608
chr1	4551223	4551359	0.0412429
chr1	4573983	4574136	0.0576746
chr1	4578664	4578910	0.0800256
chr1	4580983	4581407	0.0619718
chr1	4582192	4582305	0.038812
chr1	4585430	4585500	0.0382931
chr1	4590762	4590905	0.0539586
chr1	4593994	4594141	0.0558024
chr1	4595522	4595800	0.0681137
chr1	4597018	4597209	0.0515372
chr1	4602213	4602473	0.0648125
chr1	4609302	4609504	0.0480122
chr1	4613465	4613886	0.0513806
chr1	4615018	4615091	0.0385858
chr1	4615636	4615982	0.0775658
chr1	4619062	4619171	0.0405335
chr1	4620718	4620815	0.0469469
chr1	4622162	4622316	0.0587345
chr1	4622678	4622803	0.0498348
chr1	4623040	4623282	0.0642661
chr1	4627749	4627894	0.054145
chr1	4630707	4630922	0.0544695
chr1	4639075	4639334	0.0645631
chr1	4669072	4669117	0.0369171
chr1	4673957	4674199	0.0852678
chr1	4677593	4677657	0.0451052
chr1	4687265	4687523	0.0594821
chr1	4687971	4688061	0.0741423
chr1	4688168	4688258	0.0741423
chr1	4689858	4690310	0.0809499
chr1	4691475	4691620	0.0546837
chr1	4695288	4695526	0.132903
chr1	4695660	4695815	0.0586722
chr1	4697705	4697784	0.0735703
chr1	4697916	4697995	0.0735703
chr1	4702134	4702291	0.0596185
chr1	4703419	4703490	0.0384136
chr1	4703670	4703809	0.0531951
chr1	4718487	4718639	0.0570765
chr1	4724818	4724946	0.0505466
chr1	4725094	4725126	0.0364833
chr1	4726047	4726105	0.0366811
chr1	4735822	4736070	0.0786762
chr1	4745769	4746008	0.0894643
chr1	4757344	4757500	0.0595846
chr1	4758196	4758455	0.0642539
chr1	4767957	4768043	0.0380091
chr1	4768060	4768215	0.0585462
chr1	4769025	4769165	0.0523485
chr1	4769368	4769532	0.0602484
chr1	4774279	4774436	0.0575783
chr1	4774728	4775166	0.0912443
chr1	4777199	4777434	0.138303
chr1	4777555	4777721	0.0446221
chr1	4777865	4778022	0.0599324
chr1	4780677	4780932	0.104633
chr1	4782585	4782630	0.0716399
chr1	4782843	4782888	0.0716399
chr1	4785572	4786049	0.105008
chr1	4786158	4786348	0.042902
chr1	4792262	4792397	0.0391749
chr1	4797382	4797537	0.0585462
chr1	4804650	4804693	0.0367178
chr1	4807480	4808052	0.176809
chr1	4818451	4818607	0.0599728
chr1	4820989	4821144	0.0594756
chr1	4821278	4821469	0.0418561
chr1	4822592	4822718	0.0403979
chr1	4827180	4827424	0.121684
chr1	4830524	4830697	0.0478915
chr1	4832078	4832238	0.0600549
chr1	4835696	4835943	0.0795181
chr1	4837337	4837584	0.0796523
chr1	4838785	4839050	0.0889431
chr1	4841375	4841527	0.0579101
chr1	4844795	4844808	0.0361621
chr1	4844847	4845003	0.0599189
chr1	4846586	4846743	0.0599773
chr1	4849739	4849903	0.0602276
chr1	4851598	4851755	0.0599803
chr1	4857484	4857899	0.150725
chr1	4858371	4858668	0.0854535
chr1	4859489	4859644	0.0594756
chr1	4863215	4863459	0.0833343
chr1	4867941	4868071	0.0406545
chr1	4874634	4874877	0.0855261
chr1	4881174	4881408	0.061306
chr1	4885391	4885492	0.0472743
chr1	4888129	4888472	0.0656336
chr1	4899597	4899738	0.0534537
chr1	4901598	4901715	0.0488726
chr1	4907153	4907378	0.0545064
chr1	4907558	4907712	0.0535158
chr1	4912144	4912374	0.0529551
chr1	4917725	4917974	0.1138
chr1	4923015	4923172	0.0599803
chr1	4923915	4924095	0.0529874
chr1	4926600	4926681	0.0388075
chr1	4935622	4935883	0.0948263
chr1	4937828	4938096	0.0851347
chr1	4938987	4939021	0.0710925
chr1	4939122	4939297	0.0565847
chr1	4940308	4940521	0.0481062
chr1	4945017	4945329	0.189096
chr1	4946411	4946539	0.0413092
chr1	4953565	4953670	0.0475992
chr1	4962652	4962814	0.0589868
chr1	4962900	4963276	0.0756972
chr1	4964442	4964686	0.120389
chr1	4965898	4966020	0.0496449
chr1	4972224	4972544	0.1816
chr1	4975151	4975298	0.055588
chr1	4989375	4989440	0.0378999
chr1	4991026	4991181	0.058689
chr1	4991949	4992093	0.0545651
chr1	5007847	5007962	0.0480791
chr1	5012263	5012537	0.0807339
chr1	5018029	5018264	0.139637
chr1	5020174	5020439	0.090631
chr1	5022957	5023069	0.0387402
chr1	5023593	5023829	0.138576
chr1	5030356	5030484	0.0502863
chr1	5032112	5032231	0.039678
chr1	5041915	5042072	0.0599773
chr1	5046682	5046838	0.0599428
chr1	5054454	5054611	0.0458036
chr1	5075490	5075646	0.0599608
chr1	5082990	5083574	0.103655
chr1	5088323	5088377	0.0368061
chr1	5089557	5089812	0.0689207
chr1	5095107	5095157	0.0367747
chr1	5105774	5105972	0.0438425
chr1	5106546	5106782	0.136759
chr1	5116604	5116613	0.0361124
chr1	5120995	5121269	0.0703789
chr1	5138276	5138414	0.0525305
chr1	5141619	5141654	0.0365979
chr1	5143600	5143731	0.0509868
chr1	5145317	5145525	0.0610922
chr1	5152037	5152194	0.0599803
chr1	5153229	5153385	0.0597095
chr1	5160378	5160423	0.0369005
chr1	5166041	5166093	0.0372501
chr1	5168467	5168798	0.170814
chr1	5170735	5170813	0.0387202
chr1	5174814	5175168	0.15472
chr1	5177796	5178044	0.114163
chr1	5180244	5180509	0.090631
chr1	5186864	5187119	0.0693629
chr1	5188452	5188548	0.0396938
chr1	5205248	5205696	0.109187
chr1	5211778	5211807	0.0363662
chr1	5212054	5212172	0.0490282
chr1	5214450	5214626	0.0446939
chr1	5220311	5220464	0.0576746
chr1	5222201	5222279	0.0379
chr1	5227700	5227736	0.0444204
chr1	5230941	5231083	0.0538334
chr1	5242702	5243010	0.194045
chr1	5243388	5243615	0.0480847
chr1	5247562	5247717	0.0586722
chr1	5249575	5249727	0.0579101
chr1	5263722	5263834	0.0483999
chr1	5264932	5265159	0.0567611
chr1	5273104	5273248	0.0545651
chr1	5276192	5276351	0.0458211
chr1	5278797	5278844	0.0369927
chr1	5297329	5297484	0.0594756
chr1	5301033	5301081	0.037054
chr1	5301518	5301549	0.036456
chr1	5307323	5307379	0.0374298
chr1	5313652	5313899	0.0787864
chr1	5315723	5315872	0.0566117
chr1	5315885	5315927	0.0714371
chr1	5316148	5316190	0.0714371
chr1	5317380	5317644	0.0910521
chr1	5320049	5320116	0.0379332
chr1	5324430	5324586	0.0590681
chr1	5326041	5326291	0.075935
chr1	5333450	5333607	0.0599773
chr1	5337364	5337513	0.0564168
chr1	5364807	5364932	0.0500999
chr1	5370134	5370277	0.0539694
chr1	5371982	5372018	0.0366241
chr1	5385966	5386215	0.0529966
chr1	5392846	5393179	0.0628772
chr1	5405970	5406075	0.0475992
chr1	5410899	5410927	0.0363793
chr1	5415373	5415529	0.0599738
chr1	5415857	5416010	0.0581354
chr1	5429576	5429711	0.0395488
chr1	5443919	5444063	0.0545651
chr1	5451466	5451731	0.0889431
chr1	5454635	5454924	0.0594067
chr1	5458147	5458302	0.0593954
chr1	5458879	5459131	0.0733517
chr1	5467745	5467814	0.0375286
chr1	5484299	5484451	0.0531089
chr1	5496789	5496809	0.0705315
chr1	5497087	5497107	0.0705315
chr1	5501182	5501191	0.0702777
chr1	5501497	5501506	0.0702777
chr1	5519402	5519653	0.078075
chr1	5532338	5532714	0.0546243
chr1	5563507	5563582	0.0456141
chr1	5572810	5573063	0.0709372
chr1	5580962	5581232	0.0842938
chr1	5585342	5585489	0.0558024
chr1	5589186	5589340	0.058962
chr1	5591584	5591734	0.0565146
chr1	5597569	5597928	0.0752581
chr1	5598934	5599068	0.0419817
chr1	5600849	5600999	0.0565143
chr1	5601742	5601792	0.0371217
chr1	5607362	5607512	0.0568942
chr1	5608523	5608769	0.11906
chr1	5609776	5609923	0.0430427
chr1	5623427	5623582	0.0585465
chr1	5625518	5625669	0.0575104
chr1	5643702	5643844	0.0532587
chr1	5659057	5659194	0.0526658
chr1	5660018	5660619	0.0890696
chr1	5667068	5667259	0.0609143
chr1	5670999	5671132	0.051561
chr1	5672968	5673439	0.108585
chr1	5674027	5674076	0.0370605
chr1	5688326	5688482	0.0597633
chr1	5698240	5698497	0.0651347
chr1	5702806	5702967	0.0601172
chr1	5717839	5717996	0.0599803
chr1	5724172	5724334	0.047745
chr1	5726836	5727078	0.0853375
chr1	5742875	5742887	0.0703394
chr1	5743185	5743197	0.0703394
chr1	5743819	5743975	0.0592634
chr1	5745100	5745353	0.106213
chr1	5753783	5754020	0.136326
chr1	5758104	5758260	0.059853
chr1	5758674	5758925	0.083388
chr1	5766682	5766916	0.138896
chr1	5772928	5773175	0.0788763
chr1	5773500	5773565	0.0379172
chr1	5774285	5774502	0.0622214
chr1	5788948	5789128	0.0486122
chr1	5790066	5790224	0.0583004
chr1	5790730	5790777	0.037015
chr1	5792479	5792702	0.0568027
chr1	5795262	5795422	0.0587286
chr1	5815981	5816238	0.0658321
chr1	5819567	5819662	0.0381054
chr1	5831439	5831492	0.0372656
chr1	5832133	5832264	0.0512757
chr1	5843249	5843295	0.0365168
chr1	5848229	5848338	0.0479216
chr1	5861189	5861447	0.107037
chr1	5861692	5861706	0.0703751
chr1	5864779	5864831	0.0447638
chr1	5866990	5867245	0.103033
chr1	5877047	5877212	0.0492734
chr1	5892218	5892366	0.0556952
chr1	5907583	5907733	0.0563169
chr1	5908095	5908374	0.0517313
chr1	5922480	5922605	0.0473737
chr1	5923446	5923682	0.13586
chr1	5927729	5927998	0.0548134
chr1	5932125	5932245	0.0493381
chr1	5936685	5936939	0.0709313
chr1	5950042	5950202	0.0426769
chr1	5950329	5950511	0.0407297
chr1	5953301	5953669	0.0713484
chr1	5958206	5958456	0.111958
chr1	5960175	5960223	0.036764
chr1	5974501	5974650	0.0562168
chr1	5975481	5975494	0.036136
chr1	5975948	5976106	0.0590792
chr1	5981356	5981614	0.0661892
chr1	6006850	6006975	0.0500998
chr1	6008292	6008603	0.0983457
chr1	6014238	6014517	0.0774023
chr1	6022408	6022529	0.0494923
chr1	6023504	6023524	0.0362585
chr1	6025358	6025608	0.110836
chr1	6035667	6035789	0.0496449
chr1	6041659	6041805	0.055031
chr1	6058025	6058060	0.0711317
chr1	6058298	6058333	0.0711317
chr1	6060633	6060679	0.0716946
chr1	6060889	6061167	0.0710127
chr1	6063241	6063474	0.0569371
chr1	6066867	6067128	0.0858471
chr1	6076379	6076526	0.0553688
chr1	6077403	6077640	0.134296
chr1	6086599	6086731	0.0514184
chr1	6087974	6088130	0.0599608
chr1	6091553	6091901	0.0790465
chr1	6092253	6092512	0.0567728
chr1	6096076	6096230	0.0584804
chr1	6096769	6096881	0.0483999
chr1	6102075	6102317	0.086033
chr1	6105421	6105554	0.051561
chr1	6114433	6114538	0.0475995
chr1	6117170	6117407	0.0575702
chr1	6117910	6118158	0.0787087
chr1	6138251	6138426	0.0587758
chr1	6143389	6143528	0.0531951
chr1	6152863	6153024	0.0418484
chr1	6160457	6160607	0.0565143
chr1	6174573	6174727	0.0587324
chr1	6176177	6176334	0.0525068
chr1	6178150	6178304	0.0582066
chr1	6182273	6182672	0.0641386
chr1	6188420	6188562	0.0540816
chr1	6194184	6194333	0.0482748
chr1	6195230	6195383	0.0584146
chr1	6196828	6196872	0.0368564
chr1	6211839	6211931	0.0381338
chr1	6213258	6213399	0.0537082
chr1	6214229	6215161	0.288178
chr1	6215332	6215347	0.0703771
chr1	6215354	6215805	0.0573154
chr1	6215939	6216175	0.13586
chr1	6219737	6219998	0.0939908
chr1	6223235	6223366	0.0509922
chr1	6226017	6226147	0.0508406
chr1	6243275	6243482	0.056482
chr1	6256649	6256681	0.070983
chr1	6256927	6256959	0.070983
chr1	6257023	6257155	0.0514184
chr1	6260017	6260181	0.0544607
chr1	6268857	6269014	0.0597887
chr1	6269831	6269987	0.059853
chr1	6271413	6271567	0.0580805
chr1	6278696	6278916	0.0598708
chr1	6280094	6280464	0.0539635
chr1	6286865	6286995	0.038996
chr1	6289347	6289434	0.0374442
chr1	6293886	6294041	0.0593096
chr1	6305640	6305899	0.0583224
chr1	6307280	6307347	0.0452755
chr1	6319406	6319590	0.0600761
chr1	6320002	6320161	0.059967
chr1	6345096	6345252	0.0594355
chr1	6354494	6354791	0.0886687
chr1	6359197	6359453	0.047016
chr1	6360974	6361132	0.0593104
chr1	6362397	6362637	0.128666
chr1	6369117	6369249	0.0384766
chr1	6370337	6370478	0.0387101
chr1	6382862	6382900	0.0366907
chr1	6383499	6383733	0.0590332
chr1	6390571	6390733	0.0476429
chr1	6396208	6396280	0.0384781
chr1	6399719	6399942	0.0505445
chr1	6400576	6401071	0.0741143
chr1	6401257	6401326	0.0382617
chr1	6402399	6402555	0.0599189
chr1	6404574	6404721	0.0555879
chr1	6406399	6406648	0.0869077
chr1	6409154	6409400	0.0814053
chr1	6410215	6410785	0.201071
chr1	6414158	6414392	0.13962
chr1	6414890	6414955	0.0379647
chr1	6415464	6415622	0.0598723
chr1	6419339	6419599	0.0695183
chr1	6427892	6428150	0.0645623
chr1	6441708	6441824	0.0487155
chr1	6448057	6448224	0.0489577
chr1	6449161	6449206	0.0715916
chr1	6449366	6449628	0.120692
chr1	6450132	6450283	0.0569867
chr1	6453482	6453679	0.0541239
chr1	6453907	6454722	0.159412
chr1	6454828	6454885	0.0722289
chr1	6455718	6455856	0.0525305
chr1	6456289	6456311	0.0706004
chr1	6456584	6456606	0.0706004
chr1	6466036	6466133	0.0469469
chr1	6466762	6466903	0.0415983
chr1	6467145	6467388	0.122951
chr1	6467548	6467670	0.0404917
chr1	6468174	6468581	0.135076
chr1	6478313	6478557	0.0844312
chr1	6485104	6485157	0.0372538
chr1	6493201	6493357	0.0599608
chr1	6493560	6493727	0.050226
chr1	6495338	6495495	0.0598725
chr1	6499347	6499548	0.0482444
chr1	6510725	6510784	0.0368188
chr1	6518358	6518420	0.037526
chr1	6522178	6522332	0.05885
chr1	6523966	6524100	0.0519819
chr1	6530425	6530582	0.0577501
chr1	6541691	6541927	0.137542
chr1	6547877	6548034	0.0597977
chr1	6562675	6562835	0.0471474
chr1	6582062	6582132	0.0375872
chr1	6602217	6602286	0.0379293
chr1	6603280	6603437	0.0599773
chr1	6607005	6607243	0.133316
chr1	6610746	6610875	0.0408061
chr1	6611737	6611880	0.0539586
chr1	6615410	6615559	0.0566117
chr1	6621797	6621872	0.0456141
chr1	6624633	6624729	0.0743937
chr1	6624824	6624920	0.0743937
chr1	6642817	6642975	0.0465892
chr1	6662389	6662545	0.0452818
chr1	6667219	6667462	0.121364
chr1	6669168	6669221	0.0372833
chr1	6675556	6675800	0.0849895
chr1	6708525	6708636	0.0482413
chr1	6711858	6711868	0.0702841
chr1	6712059	6712370	0.203396
chr1	6719056	6719117	0.0372086
chr1	6723294	6723429	0.0521209
chr1	6734585	6734726	0.0534537
chr1	6742172	6742329	0.0598335
chr1	6745789	6746039	0.111958
chr1	6749497	6749570	0.0374094
chr1	6760104	6760363	0.0607102
chr1	6762800	6763036	0.136172
chr1	6766923	6767079	0.0599608
chr1	6774565	6774811	0.117698
chr1	6775096	6775239	0.0413215
chr1	6780609	6780821	0.0471188
chr1	6787011	6787178	0.0577723
chr1	6791791	6791900	0.0473415
chr1	6793778	6793935	0.0598335
chr1	6796818	6796989	0.0593928
chr1	6797118	6797288	0.0587052
chr1	6798212	6798240	0.0363936
chr1	6801592	6801703	0.0467113
chr1	6801965	6802219	0.105028
chr1	6804892	6805148	0.0675933
chr1	6805673	6805759	0.0380245
chr1	6805898	6805994	0.046782
chr1	6807382	6807585	0.0418922
chr1	6808117	6808370	0.0684875
chr1	6809465	6809509	0.0369092
chr1	6820323	6820454	0.050987
chr1	6825591	6825634	0.0368337
chr1	6835035	6835184	0.056012
chr1	6836225	6836381	0.0598111
chr1	6844007	6844116	0.0394845
chr1	6844763	6845000	0.0587021
chr1	6846372	6846531	0.0546027
chr1	6861156	6861253	0.0469469
chr1	6861563	6861671	0.0386534
chr1	6865395	6865491	0.0395913
chr1	6866283	6866441	0.0544509
chr1	6866624	6866766	0.0510479
chr1	6868658	6868772	0.0403568
chr1	6875231	6875592	0.0678701
chr1	6891686	6891761	0.0386928
chr1	6893333	6893591	0.0616723
chr1	6898878	6899002	0.0499487
chr1	6900576	6900842	0.0893653
chr1	6901288	6901464	0.0454519
chr1	6906434	6906584	0.0441952
chr1	6926688	6926823	0.0487291
chr1	6927587	6927841	0.104233
chr1	6928306	6928445	0.0511988
chr1	6935455	6935601	0.0552569
chr1	6940669	6940709	0.0367018
chr1	6943090	6943132	0.0714888
chr1	6943352	6943394	0.0714858
chr1	6945829	6946279	0.0476696
chr1	6958272	6958423	0.0568017
chr1	6962642	6962782	0.0530638
chr1	6966300	6966538	0.133316
chr1	6968746	6968998	0.0560557
chr1	6970032	6970188	0.0598889
chr1	6971471	6971616	0.0432396
chr1	6972792	6973048	0.0658479
chr1	6973052	6973144	0.0373804
chr1	6976068	6976516	0.109098
chr1	6979044	6979187	0.0542069
chr1	6981026	6981082	0.0371844
chr1	7003021	7003170	0.0442213
chr1	7013773	7013927	0.0589619
chr1	7015221	7015370	0.0564168
chr1	7015858	7016015	0.0599324
chr1	7016533	7016810	0.0783007
chr1	7024224	7024338	0.0750858
chr1	7024394	7024508	0.0750858
chr1	7032942	7033135	0.0613449
chr1	7036073	7036219	0.0548002
chr1	7041554	7041775	0.0527415
chr1	7067693	7067855	0.0476998
chr1	7077188	7077365	0.0508417
chr1	7077905	7078038	0.0409029
chr1	7086662	7086818	0.0596498
chr1	7087605	7087754	0.0566118
chr1	7088249	7089274	0.433961
chr1	7095636	7095777	0.0537082
chr1	7096737	7097017	0.0654214
chr1	7097039	7097137	0.0387487
chr1	7099995	7100033	0.0443448
chr1	7100039	7100415	0.133462
chr1	7113482	7113782	0.0750191
chr1	7138532	7138875	0.0816604
chr1	7142109	7142361	0.0729521
chr1	7143497	7143660	0.0480426
chr1	7144999	7145154	0.0392145
chr1	7147392	7147455	0.036798
chr1	7151159	7151406	0.114525
chr1	7151812	7151972	0.0462932
chr1	7154461	7154616	0.0590165
chr1	7157199	7157316	0.0488726
chr1	7158183	7158330	0.0558024
chr1	7162706	7162776	0.0374686
chr1	7163222	7163434	0.0532316
chr1	7164915	7165071	0.0599428
chr1	7165844	7165908	0.0451052
chr1	7166445	7166602	0.0599533
chr1	7175769	7175924	0.0587935
chr1	7180817	7180852	0.0365737
chr1	7189829	7190088	0.058021
chr1	7196893	7196907	0.0361719
chr1	7199362	7199599	0.134296
chr1	7203399	7203637	0.0455797
chr1	7207011	7207150	0.0529324
chr1	7208801	7208950	0.0562169
chr1	7209093	7209185	0.0390046
chr1	7209437	7209509	0.0454448
chr1	7212455	7212494	0.0367
chr1	7219804	7220028	0.0627908
chr1	7248850	7249012	0.0591501
chr1	7314292	7314306	0.0361715
chr1	7319611	7319855	0.0835009
chr1	7320936	7321054	0.0408024
chr1	7323526	7323570	0.0364458
chr1	7335686	7335838	0.0579101
chr1	7345228	7345293	0.0451384
chr1	7386532	7386783	0.0753134
chr1	7386828	7386881	0.0370546
chr1	7388759	7389170	0.126004
chr1	7397554	7398592	0.485606
chr1	7425545	7425673	0.0407177
chr1	7442523	7442676	0.0584146
chr1	7455900	7456135	0.139223
chr1	7456485	7456642	0.0599055
chr1	7458401	7458470	0.0382388
chr1	7463096	7463352	0.0614701
chr1	7466687	7466834	0.0510047
chr1	7469876	7470046	0.0470451
chr1	7491557	7491713	0.0457066
chr1	7492408	7492626	0.0505395
chr1	7493969	7494123	0.05885
chr1	7514861	7515016	0.0594756
chr1	7516325	7516572	0.117356
chr1	7528617	7528768	0.0568017
chr1	7531938	7531964	0.0707314
chr1	7532226	7532252	0.0707314
chr1	7534180	7534434	0.0710252
chr1	7535074	7535216	0.0392804
chr1	7538009	7538138	0.0506991
chr1	7544484	7544624	0.0533244
chr1	7548772	7548808	0.0444204
chr1	7550683	7550712	0.0363731
chr1	7557625	7557715	0.0741423
chr1	7557822	7557912	0.0741423
chr1	7558096	7558218	0.0496449
chr1	7561608	7561749	0.0537082
chr1	7567942	7568007	0.0368309
chr1	7576501	7576545	0.0364731
chr1	7580020	7580218	0.0617954
chr1	7580995	7581136	0.0537082
chr1	7592951	7593050	0.0446309
chr1	7598596	7598845	0.0742977
chr1	7599545	7599686	0.0534537
chr1	7614049	7614190	0.0529855
chr1	7614889	7615025	0.0522583
chr1	7625130	7625375	0.0823602
chr1	7629879	7630025	0.0550308
chr1	7634314	7634476	0.0590354
chr1	7644779	7644962	0.0587671
chr1	7652974	7653043	0.0382101
chr1	7653866	7654043	0.0606452
chr1	7654980	7655023	0.0715356
chr1	7655240	7655283	0.0715356
chr1	7655409	7655562	0.0567796
chr1	7658846	7658901	0.0721885
chr1	7659089	7659144	0.0721885
chr1	7663940	7664097	0.0599773
chr1	7666348	7666582	0.139452
chr1	7671258	7671440	0.0419516
chr1	7672257	7672519	0.0523993
chr1	7676529	7676715	0.0605334
chr1	7678324	7678483	0.0461232
chr1	7694834	7695070	0.134845
chr1	7696518	7696715	0.0600486
chr1	7696762	7696962	0.0610506
chr1	7701459	7701542	0.0377558
chr1	7713797	7713831	0.0365703
chr1	7724257	7724498	0.0877535
chr1	7727129	7727387	0.0977322
chr1	7728374	7728561	0.0612549
chr1	7732063	7732201	0.050312
chr1	7732526	7732596	0.0453146
chr1	7737092	7737365	0.0804317
chr1	7750483	7750641	0.0595436
chr1	7757035	7757201	0.0432393
chr1	7757385	7757541	0.0595128
chr1	7763153	7763279	0.0405356
chr1	7763648	7763723	0.0456141
chr1	7771469	7771587	0.0490282
chr1	7772643	7772700	0.0374822
chr1	7775543	7775662	0.0405755
chr1	7779796	7779965	0.0404927
chr1	7780479	7780733	0.103434
chr1	7783875	7784023	0.0561144
chr1	7785372	7785625	0.0725206
chr1	7786193	7786232	0.0713431
chr1	7786459	7786498	0.0713431
chr1	7792795	7793037	0.0618173
chr1	7816520	7816582	0.0725767
chr1	7816699	7817064	0.165195
chr1	7817674	7817764	0.0389857
chr1	7818582	7818651	0.0729805
chr1	7818807	7818876	0.0729805
chr1	7820798	7820936	0.0525332
chr1	7823631	7823791	0.0541495
chr1	7823959	7824108	0.052026
chr1	7825285	7825441	0.0590419
chr1	7826110	7826347	0.137785
chr1	7854331	7854390	0.0367195
chr1	7862428	7862483	0.0367749
chr1	7878248	7878398	0.0567067
chr1	7879713	7879799	0.0461182
chr1	7880185	7880335	0.0568969
chr1	7898572	7898729	0.0599054
chr1	7900802	7900909	0.0394354
chr1	7903153	7903215	0.0377357
chr1	7908000	7908166	0.0491073
chr1	7911489	7911630	0.0413821
chr1	7915719	7915959	0.0646381
chr1	7924054	7924317	0.0931533
chr1	7924604	7924679	0.0387127
chr1	7935944	7936033	0.0462849
chr1	7951798	7951945	0.0558024
chr1	7952268	7952357	0.0392644
chr1	7965049	7965158	0.0404043
chr1	7969286	7969403	0.0488726
chr1	7970021	7970276	0.0675519
chr1	8008119	8008192	0.0385529
chr1	8018573	8018645	0.0731665
chr1	8018793	8018865	0.0731665
chr1	8020708	8020765	0.044935
chr1	8035592	8035803	0.0623306
chr1	8038014	8038111	0.0469469
chr1	8039441	8039579	0.0419126
chr1	8050433	8050588	0.058048
chr1	8051156	8051299	0.0537439
chr1	8060634	8060762	0.0505466
chr1	8061950	8062198	0.0775409
chr1	8073735	8073865	0.0508406
chr1	8076566	8076736	0.051101
chr1	8078581	8078644	0.0378022
chr1	8084529	8084673	0.0545651
chr1	8096850	8097086	0.13586
chr1	8104327	8104383	0.0722582
chr1	8104568	8104624	0.0722582
chr1	8133406	8133546	0.0423428
chr1	8137789	8137940	0.057341
chr1	8143313	8143444	0.0509964
chr1	8145593	8145732	0.0525704
chr1	8147964	8148111	0.055145
chr1	8154643	8154716	0.0380573
chr1	8155057	8155224	0.0474722
chr1	8155430	8155602	0.0432824
chr1	8171654	8171808	0.0570799
chr1	8182919	8183171	0.138993
chr1	8183359	8183379	0.0705059
chr1	8184140	8184251	0.0482416
chr1	8185362	8185507	0.0519092
chr1	8187360	8187432	0.0377721
chr1	8204467	8204605	0.0527991
chr1	8223318	8223567	0.0515658
chr1	8224667	8224828	0.0597978
chr1	8225032	8225184	0.0561979
chr1	8226816	8227058	0.0854625
chr1	8240860	8241017	0.0597887
chr1	8261710	8262065	0.0760545
chr1	8262482	8262636	0.0583461
chr1	8272926	8273071	0.0544464
chr1	8274953	8275052	0.0394899
chr1	8279767	8279865	0.039627
chr1	8284639	8284879	0.128666
chr1	8292932	8293088	0.0596498
chr1	8297295	8297452	0.0597379
chr1	8298997	8299213	0.0515766
chr1	8299312	8299455	0.0542046
chr1	8314971	8315234	0.0935746
chr1	8317854	8317905	0.0368383
chr1	8318598	8318643	0.0715866
chr1	8318857	8318902	0.0715866
chr1	8324616	8324773	0.0599803
chr1	8327840	8327992	0.0570765
chr1	8328224	8328459	0.139665
chr1	8329480	8329624	0.0545651
chr1	8336656	8336907	0.0743994
chr1	8344278	8344513	0.0974826
chr1	8345240	8345249	0.0702777
chr1	8345555	8345564	0.0702777
chr1	8348797	8348953	0.0590681
chr1	8351611	8351905	0.0753296
chr1	8354675	8354917	0.0860045
chr1	8365313	8365472	0.0588123
chr1	8373757	8373884	0.0403622
chr1	8382805	8382882	0.0734656
chr1	8383019	8383096	0.0734656
chr1	8388341	8388550	0.0491416
chr1	8417996	8418242	0.0538601
chr1	8422804	8423027	0.0565298
chr1	8425579	8425727	0.038964
chr1	8433394	8433446	0.0372532
chr1	8446527	8446602	0.038641
chr1	8465508	8465655	0.0553688
chr1	8469786	8469876	0.0452843
chr1	8471377	8471614	0.137552
chr1	8473937	8474079	0.0538334
chr1	8475426	8475578	0.0574257
chr1	8485578	8485715	0.0415894
chr1	8488025	8488178	0.0581351
chr1	8490793	8490950	0.0599533
chr1	8492107	8492246	0.0531951
chr1	8494517	8494674	0.0596824
chr1	8509668	8509926	0.062953
chr1	8516083	8516400	0.0938138
chr1	8517505	8517661	0.0582248
chr1	8527400	8527722	0.0692815
chr1	8532179	8532283	0.0474376
chr1	8551410	8551590	0.0425422
chr1	8552205	8552273	0.0380115
chr1	8555939	8556085	0.0550308
chr1	8557156	8557211	0.037078
chr1	8561729	8561901	0.0578972
chr1	8566629	8566770	0.0517994
chr1	8575212	8575305	0.0466171
chr1	8577850	8577997	0.0558024
chr1	8585628	8585766	0.0525305
chr1	8596382	8596621	0.0470637
chr1	8604237	8604404	0.0425418
chr1	8607025	8607186	0.059812
chr1	8612613	8612740	0.049146
chr1	8613707	8613943	0.0518937
chr1	8616220	8616485	0.0889431
chr1	8627043	8627241	0.04226
chr1	8632426	8632521	0.0388346
chr1	8633654	8633721	0.0452755
chr1	8642972	8643062	0.046451
chr1	8643577	8643681	0.0474368
chr1	8644085	8644320	0.137167
chr1	8645387	8645437	0.03682
chr1	8649925	8650307	0.057985
chr1	8663039	8663199	0.059459
chr1	8674419	8674442	0.0442483
chr1	8676723	8676840	0.0488726
chr1	8677972	8677998	0.0363399
chr1	8680404	8680639	0.139665
chr1	8686217	8686475	0.0578183
chr1	8704342	8704509	0.0548015
chr1	8733449	8733522	0.0385479
chr1	8737961	8738030	0.0729805
chr1	8738186	8738255	0.0729805
chr1	8743175	8743386	0.0525747
chr1	8745152	8745386	0.0936902
chr1	8746187	8746337	0.0568942
chr1	8758622	8758787	0.0603085
chr1	8758924	8758986	0.0367492
chr1	8760619	8760756	0.0523953
chr1	8764385	8764538	0.0579869
chr1	8781375	8781523	0.0554784
chr1	8781606	8781885	0.0769894
chr1	8790971	8791082	0.0459456
chr1	8801704	8801845	0.0537082
chr1	8804070	8804167	0.0376166
chr1	8805346	8805521	0.0413208
chr1	8807436	8807592	0.0599788
chr1	8818679	8818843	0.0574299
chr1	8819013	8819165	0.0540096
chr1	8822450	8822495	0.0445925
chr1	8835226	8835245	0.0362315
chr1	8852261	8852512	0.11046
chr1	8860421	8860576	0.0589074
chr1	8861703	8861855	0.0574257
chr1	8863545	8863676	0.0509868
chr1	8899569	8899685	0.0487155
chr1	8902033	8902174	0.0506774
chr1	8912285	8912406	0.0396848
chr1	8912972	8913129	0.0506239
chr1	8914177	8914428	0.0734232
chr1	8917732	8917991	0.113189
chr1	8918194	8918224	0.0708931
chr1	8919837	8919994	0.0597415
chr1	8925582	8925733	0.0567399
chr1	8928388	8928559	0.0568471
chr1	8928954	8929111	0.0599324
chr1	8930424	8930666	0.12356
chr1	8935287	8935567	0.077193
chr1	8942331	8942581	0.0581253
chr1	8945204	8945439	0.137661
chr1	8945501	8945605	0.0474368
chr1	8947121	8947358	0.133519
chr1	8950997	8951149	0.057754
chr1	8952058	8952133	0.038652
chr1	8952811	8952860	0.036826
chr1	8957963	8958173	0.0667019
chr1	8958174	8958253	0.0735703
chr1	8963717	8963790	0.0382043
chr1	8963951	8964177	0.0502864
chr1	8966958	8967202	0.119728
chr1	8975325	8975519	0.0565405
chr1	9001473	9001708	0.139665
chr1	9009604	9009758	0.0586092
chr1	9015174	9015434	0.0874835
chr1	9017708	9017845	0.0372659
chr1	9022469	9022610	0.0534538
chr1	9030640	9031030	0.0641815
chr1	9031714	9031864	0.0563168
chr1	9033518	9033676	0.0457239
chr1	9039316	9039483	0.0597962
chr1	9055060	9055216	0.0598111
chr1	9073697	9073700	0.0702227
chr1	9074016	9074019	0.0702227
chr1	9074681	9074837	0.0598125
chr1	9078991	9079006	0.0361779
chr1	9084322	9084480	0.0600078
chr1	9101161	9101290	0.0506945
chr1	9102404	9102640	0.138203
chr1	9103720	9103979	0.0681862
chr1	9104420	9104839	0.0637858
chr1	9105297	9105532	0.137889
chr1	9108315	9108509	0.0494164
chr1	9111096	9111356	0.096905
chr1	9115579	9115752	0.0522702
chr1	9125480	9125619	0.0429958
chr1	9129069	9129133	0.0370249
chr1	9134633	9134690	0.0449355
chr1	9136673	9136713	0.0367229
chr1	9139953	9140106	0.0579928
chr1	9142241	9142397	0.0547348
chr1	9144057	9144209	0.0579101
chr1	9145981	9146154	0.040738
chr1	9146998	9147258	0.095243
chr1	9147519	9147525	0.0360926
chr1	9151385	9151531	0.0550308
chr1	9154010	9154055	0.0444492
chr1	9159021	9159065	0.0368884
chr1	9160711	9160883	0.0589568
chr1	9170593	9170845	0.0716715
chr1	9174597	9174728	0.0509869
chr1	9185067	9185140	0.0385434
chr1	9197569	9197724	0.0593136
chr1	9200279	9200514	0.138663
chr1	9201478	9201635	0.0599774
chr1	9207671	9207796	0.0499566
chr1	9208951	9208979	0.0363759
chr1	9210506	9210663	0.0599683
chr1	9214527	9214647	0.0493381
chr1	9219056	9219428	0.0793432
chr1	9220722	9220976	0.105819
chr1	9224064	9224318	0.0709774
chr1	9225369	9225510	0.0527664
chr1	9231125	9231278	0.0576746
chr1	9256580	9256699	0.0389143
chr1	9257399	9257594	0.0615396
chr1	9259571	9259599	0.0363979
chr1	9261282	9261403	0.0752359
chr1	9261446	9261567	0.0752359
chr1	9262793	9262848	0.0374185
chr1	9266014	9266180	0.0498946
chr1	9274016	9274160	0.0543255
chr1	9280861	9281016	0.05955
chr1	9285698	9285845	0.0432726
chr1	9289632	9289689	0.044935
chr1	9301944	9301964	0.0362504
chr1	9302454	9302669	0.0601063
chr1	9302774	9302783	0.0702777
chr1	9304917	9305052	0.0521209
chr1	9324292	9324459	0.0592471
chr1	9328010	9328164	0.0580609
chr1	9333070	9333084	0.0703559
chr1	9333379	9333393	0.0703559
chr1	9348532	9348789	0.0656081
chr1	9355370	9355429	0.0376267
chr1	9361297	9361372	0.0386569
chr1	9362947	9362963	0.0704094
chr1	9363253	9363465	0.0605878
chr1	9374212	9374498	0.0842326
chr1	9377419	9377773	0.151866
chr1	9382963	9383198	0.0957323
chr1	9398589	9398740	0.0575105
chr1	9407998	9408072	0.0386288
chr1	9409559	9409680	0.0494923
chr1	9425222	9425496	0.0514211
chr1	9431957	9432195	0.132042
chr1	9436272	9436441	0.0605017
chr1	9437823	9438061	0.0556449
chr1	9443952	9444073	0.0494941
chr1	9448052	9448280	0.0581541
chr1	9448709	9448877	0.0587073
chr1	9450987	9451138	0.0437412
chr1	9461993	9462148	0.0591198
chr1	9465038	9465114	0.0375753
chr1	9469180	9469252	0.0454448
chr1	9469640	9469712	0.0384429
chr1	9471660	9471749	0.0375766
chr1	9478787	9478911	0.0499488
chr1	9482690	9482834	0.0541081
chr1	9499884	9500025	0.0534537
chr1	9509011	9509038	0.0363697
chr1	9513883	9513947	0.0379053
chr1	9514853	9515004	0.057341
chr1	9516987	9517044	0.04484
chr1	9518844	9519089	0.0849825
chr1	9526662	9526914	0.108162
chr1	9536143	9536288	0.0537988
chr1	9536807	9537067	0.0666358
chr1	9541202	9541539	0.0837391
chr1	9543009	9543070	0.037539
chr1	9545040	9545609	0.358342
chr1	9548145	9548440	0.110018
chr1	9551652	9551800	0.0556962
chr1	9551869	9552080	0.0550987
chr1	9552182	9552353	0.0507087
chr1	9556369	9556416	0.0446273
chr1	9557092	9557194	0.0746593
chr1	9557275	9557377	0.0746593
chr1	9559843	9559865	0.070599
chr1	9560050	9560298	0.137205
chr1	9566293	9566370	0.0386927
chr1	9572504	9572639	0.0521209
chr1	9583002	9583120	0.0490282
chr1	9588989	9589125	0.0456091
chr1	9599993	9600241	0.114163
chr1	9602748	9603018	0.0834957
chr1	9607112	9607187	0.0456141
chr1	9611848	9612003	0.0593954
chr1	9612125	9612255	0.0753906
chr1	9612279	9612409	0.0753906
chr1	9616800	9617035	0.139665
chr1	9618270	9618429	0.0600385
chr1	9620576	9620730	0.0587324
chr1	9620854	9621121	0.136345
chr1	9621232	9621287	0.0720741
chr1	9622012	9622157	0.0544488
chr1	9622195	9622366	0.0421481
chr1	9624181	9624528	0.0792386
chr1	9628788	9629028	0.0881907
chr1	9631516	9631683	0.0409092
chr1	9640072	9640270	0.047945
chr1	9640488	9640797	0.192634
chr1	9643003	9643242	0.0891721
chr1	9645445	9645678	0.0638512
chr1	9646221	9646378	0.0599803
chr1	9647678	9647896	0.057992
chr1	9661951	9662133	0.0438782
chr1	9667543	9667698	0.0589074
chr1	9668376	9668414	0.0366697
chr1	9673667	9673820	0.0581353
chr1	9675388	9675749	0.0696115
chr1	9685016	9685173	0.0599879
chr1	9685978	9686213	0.138663
chr1	9690007	9690224	0.0491901
chr1	9698172	9698225	0.0372935
chr1	9699331	9699833	0.0931362
chr1	9700009	9701317	0.314287
chr1	9705364	9705680	0.058899
chr1	9707074	9707438	0.0885107
chr1	9711212	9711335	0.0410724
chr1	9713774	9714010	0.0482543
chr1	9726245	9726597	0.15555
chr1	9727237	9727509	0.0813652
chr1	9734014	9734081	0.072891
chr1	9734240	9734307	0.072891
chr1	9740352	9740507	0.0593954
chr1	9746335	9746475	0.0533244
chr1	9747456	9748821	0.45039
chr1	9749358	9749597	0.128927
chr1	9757360	9757603	0.134205
chr1	9758800	9758952	0.0570767
chr1	9765343	9765415	0.0384627
chr1	9765765	9765827	0.0369753
chr1	9768901	9769303	0.142132
chr1	9772799	9773001	0.0553405
chr1	9781513	9781650	0.0523953
chr1	9786785	9786922	0.0416031
chr1	9787523	9787556	0.0710341
chr1	9787802	9787834	0.070983
chr1	9788710	9788962	0.108551
chr1	9795708	9795728	0.0362425
chr1	9796358	9796518	0.0580806
chr1	9798109	9798155	0.0716342
chr1	9798157	9798199	0.0368079
chr1	9798277	9798539	0.140486
chr1	9799553	9799734	0.0401832
chr1	9805304	9805512	0.0564659
chr1	9807815	9808103	0.0613089
chr1	9819972	9820203	0.0460414
chr1	9823311	9823671	0.254222
chr1	9824158	9824409	0.0676455
chr1	9825014	9825128	0.0401734
chr1	9825978	9826093	0.0485603
chr1	9827539	9827763	0.0526347
chr1	9835012	9835157	0.0544464
chr1	9835958	9836025	0.0379608
chr1	9838676	9838825	0.0439098
chr1	9838839	9838991	0.0570765
chr1	9845245	9845376	0.0509868
chr1	9847712	9848745	0.192891
chr1	9848770	9849105	0.0727838
chr1	9850144	9850304	0.0456529
chr1	9850601	9851029	0.0457101
chr1	9854385	9854464	0.0384988
chr1	9855814	9855969	0.0592175
chr1	9856809	9857062	0.0722757
chr1	9862292	9862448	0.0591686
chr1	9870734	9871080	0.117498
chr1	9871673	9871764	0.0389008
chr1	9876035	9876189	0.0587324
chr1	9880603	9881056	0.113392
chr1	9882055	9882193	0.0527991
chr1	9883063	9883506	0.174552
chr1	9888019	9888270	0.0532055
chr1	9892571	9892750	0.0454586
chr1	9894563	9894805	0.0860158
chr1	9899061	9899236	0.060779
chr1	9913848	9913920	0.0731665
chr1	9914068	9914140	0.0731665
chr1	9919820	9919837	0.070468
chr1	9920121	9920141	0.0705153
chr1	9923137	9923344	0.0580111
chr1	9925148	9925230	0.0389825
chr1	9928849	9928868	0.0362221
chr1	9932116	9932423	0.0788025
chr1	9933602	9933748	0.0434553
chr1	9942071	9942320	0.0778298
chr1	9942926	9943134	0.0428308
chr1	9943874	9944416	0.406397
chr1	9950199	9950458	0.0964907
chr1	9954550	9954609	0.0376008
chr1	9959874	9960078	0.0505476
chr1	9964011	9964168	0.0597382
chr1	9967131	9967293	0.0445141
chr1	9967885	9968032	0.0555879
chr1	9970219	9970354	0.0521209
chr1	9972490	9972717	0.0633481
chr1	9974445	9974647	0.0509359
chr1	9982291	9982388	0.0382863
chr1	9988912	9989066	0.0586092
chr1	9991704	9991771	0.0375741
chr1	9993004	9993329	0.0864384
chr1	9998440	9998739	0.0741314
chr1	9999020	9999137	0.0397328
chr1	10003462	10003587	0.0500998
chr1	10006116	10006264	0.0556952
chr1	10007303	10007623	0.0520885
chr1	10008858	10008979	0.0494923
chr1	10009364	10009529	0.049134
chr1	10013406	10013553	0.0436953
chr1	10022920	10023061	0.0533394
chr1	10028913	10029134	0.0487447
chr1	10030365	10030516	0.0426034
chr1	10033081	10033237	0.059853
chr1	10034540	10034865	0.0673492
chr1	10037773	10038363	0.137777
chr1	10039511	10040219	0.257254
chr1	10041723	10042022	0.0586885
chr1	10046402	10046605	0.0610107
chr1	10054635	10054677	0.0368021
chr1	10057243	10057398	0.0443011
chr1	10058485	10058549	0.0451052
chr1	10061095	10061349	0.0600847
chr1	10064597	10064634	0.0365928
chr1	10075977	10076057	0.0389137
chr1	10079195	10079503	0.195041
chr1	10085416	10085640	0.0489213
chr1	10086609	10086744	0.0518428
chr1	10094974	10095131	0.0405607
chr1	10095170	10095415	0.0822338
chr1	10096154	10096228	0.0372579
chr1	10103494	10103634	0.0532027
chr1	10110817	10111067	0.0449739
chr1	10124658	10124819	0.0451269
chr1	10126186	10126307	0.0400331
chr1	10127165	10127308	0.0537526
chr1	10129308	10129600	0.0646811
chr1	10130964	10130987	0.0442483
chr1	10131336	10131379	0.036655
chr1	10132299	10132465	0.0583288
chr1	10133192	10133347	0.0595501
chr1	10133603	10133768	0.0486054
chr1	10136572	10136605	0.0365135
chr1	10139084	10139318	0.0638628
chr1	10141496	10141652	0.0594355
chr1	10142259	10142505	0.116306
chr1	10153297	10153443	0.0548002
chr1	10154789	10155055	0.0528829
chr1	10156841	10156942	0.0472743
chr1	10162561	10162824	0.0640679
chr1	10163664	10163826	0.0600875
chr1	10163991	10164024	0.0364851
chr1	10164355	10164595	0.0892297
chr1	10165155	10165397	0.0575962
chr1	10165878	10166018	0.0530638
chr1	10168161	10168212	0.0368242
chr1	10173215	10173355	0.0530638
chr1	10174495	10174739	0.052263
chr1	10176648	10176805	0.0599533
chr1	10179982	10180138	0.0599797
chr1	10182739	10182973	0.138743
chr1	10191722	10191843	0.0396862
chr1	10202768	10202949	0.0413763
chr1	10203730	10203801	0.0372406
chr1	10208740	10208781	0.0367679
chr1	10209558	10209715	0.0599773
chr1	10210834	10210971	0.0523953
chr1	10215974	10216222	0.0785369
chr1	10218227	10218452	0.0440269
chr1	10219704	10219856	0.0574257
chr1	10229396	10229472	0.0377153
chr1	10231465	10231632	0.0500033
chr1	10232008	10232258	0.045364
chr1	10232534	10232571	0.0711904
chr1	10232714	10233391	0.116548
chr1	10233400	10233590	0.0608543
chr1	10234575	10234811	0.138396
chr1	10234959	10235009	0.0370212
chr1	10236476	10236628	0.0574257
chr1	10246330	10246581	0.0536335
chr1	10247309	10247431	0.0496449
chr1	10255108	10255257	0.0566117
chr1	10259307	10259563	0.0747057
chr1	10262426	10262681	0.103434
chr1	10262978	10263379	0.119343
chr1	10264760	10265037	0.0680271
chr1	10267722	10267874	0.0536954
chr1	10269407	10269529	0.0496449
chr1	10275099	10275113	0.0703559
chr1	10275408	10275422	0.0703559
chr1	10278373	10278393	0.0362249
chr1	10280493	10280739	0.117699
chr1	10293766	10293921	0.0594757
chr1	10298109	10298170	0.0377033
chr1	10298933	10298986	0.0368361
chr1	10312614	10312655	0.0713895
chr1	10312879	10312920	0.0713895
chr1	10312927	10313083	0.0595843
chr1	10313577	10313644	0.0452755
chr1	10314564	10314717	0.0581349
chr1	10324948	10325012	0.0451185
chr1	10325285	10325697	0.0830464
chr1	10328868	10329010	0.0535984
chr1	10329437	10329639	0.0593613
chr1	10330048	10330096	0.0370335
chr1	10330431	10330709	0.0776175
chr1	10332175	10332327	0.057754
chr1	10335703	10335875	0.0605882
chr1	10337818	10338029	0.0504145
chr1	10348680	10348834	0.0587324
chr1	10354055	10354173	0.0393591
chr1	10362054	10362315	0.0806602
chr1	10365211	10365367	0.0593523
chr1	10376896	10377044	0.0439685
chr1	10393303	10393447	0.0545651
chr1	10396743	10396817	0.0381754
chr1	10399959	10400217	0.0649281
chr1	10405345	10405464	0.0491839
chr1	10417351	10417495	0.0545651
chr1	10420606	10420860	0.070902
chr1	10431638	10431857	0.0475249
chr1	10443668	10443782	0.0750858
chr1	10443838	10443952	0.0750858
chr1	10444463	10444612	0.0566117
chr1	10453578	10453733	0.0577479
chr1	10454888	10455187	0.0694555
chr1	10455297	10455443	0.048019
chr1	10457470	10457579	0.0479216
chr1	10474445	10474583	0.0527991
chr1	10480333	10480529	0.0608292
chr1	10483361	10483467	0.0477604
chr1	10486310	10486393	0.0459506
chr1	10490942	10491087	0.0544466
chr1	10491124	10491360	0.138203
chr1	10500204	10500240	0.0366132
chr1	10501352	10501515	0.0589378
chr1	10506192	10506361	0.0553919
chr1	10506464	10506650	0.0609266
chr1	10522621	10522737	0.0487259
chr1	10523204	10523440	0.137775
chr1	10524741	10524898	0.0459665
chr1	10528376	10528551	0.0569139
chr1	10528897	10529020	0.0497991
chr1	10552849	10553012	0.0602036
chr1	10560925	10561077	0.0568198
chr1	10562542	10562621	0.0735703
chr1	10562753	10562832	0.0735703
chr1	10566894	10566943	0.0369816
chr1	10570852	10570956	0.0401547
chr1	10577603	10577764	0.0476841
chr1	10578593	10578665	0.0454448
chr1	10582699	10582888	0.0400364
chr1	10590597	10591062	0.0738788
chr1	10591887	10591964	0.0380669
chr1	10598356	10598523	0.0495018
chr1	10598648	10598802	0.0580609
chr1	10599586	10599646	0.0449027
chr1	10605820	10605962	0.0418673
chr1	10611099	10611265	0.0451853
chr1	10612635	10612795	0.054105
chr1	10614578	10614621	0.0715356
chr1	10614838	10614881	0.0715356
chr1	10616876	10617019	0.0538642
chr1	10619297	10619374	0.0373765
chr1	10632621	10632741	0.0397632
chr1	10637674	10637836	0.0452945
chr1	10638024	10638273	0.0528632
chr1	10640439	10640557	0.0409259
chr1	10644355	10644775	0.0619638
chr1	10644920	10645203	0.0758804
chr1	10646999	10647052	0.0366471
chr1	10654158	10654258	0.0384098
chr1	10655007	10655151	0.0433868
chr1	10659452	10659605	0.0582775
chr1	10660876	10661118	0.126498
chr1	10668136	10668393	0.0731786
chr1	10672835	10673076	0.0868401
chr1	10677058	10677314	0.0685304
chr1	10679200	10679323	0.0409678
chr1	10680138	10680332	0.0535016
chr1	10693786	10693942	0.0598889
chr1	10694687	10694905	0.0542368
chr1	10695904	10696052	0.0554784
chr1	10698863	10698930	0.0452755
chr1	10708336	10708491	0.0585462
chr1	10720034	10720306	0.0566536
chr1	10722021	10722276	0.0660061
chr1	10727819	10728073	0.070281
chr1	10741500	10741657	0.0596185
chr1	10744097	10744268	0.054495
chr1	10744396	10744580	0.0532236
chr1	10755722	10755900	0.0547939
chr1	10760249	10760397	0.0559072
chr1	10764046	10764390	0.0522771
chr1	10766385	10766459	0.0385456
chr1	10769143	10769299	0.0594355
chr1	10776427	10776691	0.0910521
chr1	10777455	10777704	0.0516363
chr1	10793061	10793215	0.0587324
chr1	10793880	10794272	0.0725432
chr1	10797724	10797845	0.0752359
chr1	10797888	10798009	0.0752359
chr1	10798839	10798990	0.0575104
chr1	10801691	10801772	0.0378625
chr1	10802867	10802995	0.0505466
chr1	10808017	10808031	0.0703729
chr1	10808325	10808339	0.0703729
chr1	10812783	10812879	0.038938
chr1	10824695	10824850	0.0587926
chr1	10832866	10832901	0.0365746
chr1	10848283	10848413	0.0508406
chr1	10852670	10852734	0.0451052
chr1	10854046	10854085	0.0367182
chr1	10855695	10855790	0.0376054
chr1	10859747	10859822	0.0456141
chr1	10875253	10875494	0.087722
chr1	10880172	10880431	0.0598006
chr1	10899885	10900041	0.0593525
chr1	10900836	10900988	0.0447213
chr1	10904533	10904649	0.0396455
chr1	10919114	10919237	0.0382628
chr1	10940130	10940465	0.0798662
chr1	10945116	10945258	0.053581
chr1	10951428	10951572	0.0545651
chr1	10951696	10951760	0.037695
chr1	10960081	10960389	0.0892162
chr1	10960884	10961012	0.0505466
chr1	10989365	10989621	0.068174
chr1	10990045	10990312	0.0864051
chr1	10990408	10990542	0.0517019
chr1	10993956	10994100	0.0543255
chr1	10997605	10997687	0.0376692
chr1	10999739	10999979	0.130181
chr1	11002397	11002728	0.0540179
chr1	11005056	11005104	0.0445604
chr1	11006354	11006477	0.0497976
chr1	11006498	11006513	0.0361793
chr1	11007168	11007319	0.057341
chr1	11010450	11010542	0.0389579
chr1	11011431	11011586	0.048164
chr1	11012096	11012219	0.0497976
chr1	11012967	11012987	0.036208
chr1	11017400	11017553	0.0576746
chr1	11025149	11025281	0.0514184
chr1	11036702	11036889	0.0613369
chr1	11043693	11043709	0.0704284
chr1	11043998	11044014	0.0704284
chr1	11054606	11054733	0.0398501
chr1	11067280	11067427	0.0558024
chr1	11068245	11068394	0.0548928
chr1	11077904	11077953	0.0718076
chr1	11078157	11078206	0.0718076
chr1	11083841	11083986	0.0546839
chr1	11087677	11087928	0.0660225
chr1	11090050	11090200	0.0567067
chr1	11107067	11107212	0.0544464
chr1	11109713	11109869	0.0599788
chr1	11112064	11112298	0.139648
chr1	11113503	11113657	0.0583463
chr1	11113867	11114094	0.0392566
chr1	11115208	11115342	0.0519819
chr1	11118150	11118299	0.0562168
chr1	11119345	11119426	0.0458098
chr1	11120498	11120762	0.0902093
chr1	11121229	11121232	0.0702229
chr1	11121548	11121551	0.0702227
chr1	11148328	11148490	0.0550582
chr1	11148978	11149079	0.0379702
chr1	11152829	11153081	0.0730173
chr1	11154617	11154741	0.0499487
chr1	11155357	11155487	0.0395243
chr1	11158466	11158699	0.0619961
chr1	11159171	11159429	0.0638561
chr1	11165792	11165943	0.0575104
chr1	11168166	11168229	0.0376589
chr1	11173520	11173683	0.0538953
chr1	11173827	11173988	0.0536151
chr1	11182702	11182867	0.0558648
chr1	11191528	11191616	0.0458928
chr1	11195567	11195662	0.03868
chr1	11199620	11199658	0.0712554
chr1	11199889	11199927	0.0712554
chr1	11201769	11201926	0.058959
chr1	11202936	11203080	0.0545651
chr1	11208383	11208720	0.081989
chr1	11209154	11209406	0.0717308
chr1	11211006	11211250	0.119728
chr1	11219985	11220126	0.0417704
chr1	11227216	11227365	0.0533561
chr1	11227759	11227915	0.0592636
chr1	11228831	11229154	0.0968562
chr1	11229445	11229711	0.0876747
chr1	11232895	11233163	0.0868284
chr1	11233676	11233720	0.0368941
chr1	11234061	11234202	0.0534537
chr1	11234208	11234410	0.0476843
chr1	11249723	11249879	0.0594355
chr1	11264319	11264409	0.0741423
chr1	11264516	11264606	0.0741423
chr1	11275179	11275236	0.044935
chr1	11276677	11276680	0.0702227
chr1	11276954	11277265	0.0737433
chr1	11277639	11277796	0.059964
chr1	11287739	11287901	0.047981
chr1	11291687	11291726	0.0444316
chr1	11294311	11294581	0.0993518
chr1	11296590	11296644	0.0373072
chr1	11297072	11297256	0.0517271
chr1	11306189	11306437	0.0782133
chr1	11308095	11308242	0.0489763
chr1	11308382	11308546	0.051
chr1	11310536	11310558	0.0705769
chr1	11310832	11310854	0.0705769
chr1	11313735	11313825	0.0389993
chr1	11335974	11336342	0.0783367
chr1	11336973	11337215	0.0618209
chr1	11352080	11352137	0.044935
chr1	11380635	11380773	0.0527991
chr1	11381873	11381997	0.0499487
chr1	11386462	11386553	0.0464577
chr1	11392555	11392689	0.0395307
chr1	11394053	11394205	0.0575108
chr1	11403537	11403793	0.101822
chr1	11421275	11421430	0.0589074
chr1	11425389	11425419	0.0364614
chr1	11426719	11426769	0.0718667
chr1	11426970	11427020	0.0718667
chr1	11427926	11428083	0.0598735
chr1	11451456	11451511	0.0373119
chr1	11469581	11469825	0.0832004
chr1	11469934	11470028	0.0386817
chr1	11471557	11471713	0.0598889
chr1	11472789	11472946	0.0599324
chr1	11474664	11474852	0.0464869
chr1	11475749	11475931	0.0599013
chr1	11476630	11476785	0.05955
chr1	11477211	11477653	0.114025
chr1	11490507	11490742	0.137661
chr1	11491249	11491500	0.107775
chr1	11494537	11494664	0.0503988
chr1	11507140	11507278	0.0527991
chr1	11510317	11510458	0.0534537
chr1	11512001	11512061	0.0370823
chr1	11513421	11513548	0.0503988
chr1	11514820	11514993	0.0396482
chr1	11516331	11516486	0.0587926
chr1	11537633	11537790	0.0596185
chr1	11541012	11541228	0.0448567
chr1	11542679	11542744	0.0378312
chr1	11553633	11553708	0.0386566
chr1	11554800	11554955	0.051863
chr1	11558187	11558322	0.0521209
chr1	11572215	11572486	0.083114
chr1	11577049	11577102	0.0372175
chr1	11578618	11578651	0.0365346
chr1	11582664	11582692	0.0707888
chr1	11582950	11582978	0.0707888
chr1	11583422	11583779	0.0495007
chr1	11585377	11585482	0.0475992
chr1	11586633	11586783	0.0568943
chr1	11592178	11592330	0.0573666
chr1	11592866	11593015	0.0540531
chr1	11593256	11593498	0.125353
chr1	11600697	11600830	0.051561
chr1	11605238	11605394	0.0590825
chr1	11630941	11631173	0.0537294
chr1	11631261	11631499	0.085024
chr1	11633571	11633626	0.0721885
chr1	11633814	11633869	0.0721885
chr1	11634962	11635038	0.0380639
chr1	11641865	11642003	0.0525449
chr1	11650731	11650807	0.0733628
chr1	11650947	11651023	0.0733628
chr1	11657518	11657665	0.0551451
chr1	11659115	11659269	0.0583461
chr1	11659404	11659420	0.0704277
chr1	11659668	11659911	0.129742
chr1	11666705	11666858	0.0571244
chr1	11671179	11671332	0.058135
chr1	11697067	11697208	0.0425526
chr1	11699980	11700091	0.0401801
chr1	11703548	11703759	0.0486402
chr1	11704031	11704268	0.132694
chr1	11711152	11711352	0.0484327
chr1	11711451	11711604	0.0576746
chr1	11712703	11712752	0.0718076
chr1	11712956	11713005	0.0718076
chr1	11744269	11744533	0.0918937
chr1	11751524	11751766	0.124764
chr1	11752502	11752757	0.0640849
chr1	11755284	11755550	0.056564
chr1	11761858	11762021	0.0601192
chr1	11766396	11766551	0.05912
chr1	11775797	11775954	0.0599775
chr1	11784780	11784797	0.0361104
chr1	11791792	11792106	0.0821657
chr1	11792209	11792273	0.0726616
chr1	11797090	11797246	0.0593524
chr1	11799607	11799863	0.101011
chr1	11802238	11802625	0.13671
chr1	11833104	11833359	0.0689114
chr1	11839646	11839981	0.0768577
chr1	11840943	11841097	0.058064
chr1	11885186	11885469	0.047718
chr1	11886043	11886173	0.0508406
chr1	11904794	11904936	0.0415115
chr1	11905002	11905243	0.0646069
chr1	11906616	11906868	0.0694555
chr1	11909297	11909520	0.0455636
chr1	11910133	11910253	0.0493381
chr1	11916992	11917056	0.037059
chr1	11928156	11928311	0.0585462
chr1	11931163	11931485	0.0916173
chr1	11936374	11936525	0.057341
chr1	11937615	11937870	0.0441814
chr1	11942070	11942215	0.0544464
chr1	11961833	11962004	0.0603911
chr1	11970376	11970630	0.105819
chr1	11982797	11982953	0.0595533
chr1	11985409	11985418	0.0702777
chr1	11985724	11985733	0.0702777
chr1	11992683	11992839	0.0599637
chr1	11993921	11994075	0.0589619
chr1	11994587	11994823	0.137033
chr1	12009507	12009625	0.0490282
chr1	12012635	12012879	0.0587994
chr1	12017176	12017323	0.0437112
chr1	12032114	12032361	0.115954
chr1	12036179	12036336	0.0599803
chr1	12062896	12063152	0.064096
chr1	12073716	12073872	0.0597096
chr1	12075160	12075280	0.0493381
chr1	12081923	12082182	0.0801448
chr1	12083301	12083324	0.0706251
chr1	12083594	12083617	0.0706251
chr1	12085280	12085434	0.05688
chr1	12089688	12089908	0.0421248
chr1	12091506	12091649	0.0539586
chr1	12100422	12100564	0.0528068
chr1	12112419	12112558	0.0529324
chr1	12125920	12125984	0.0451052
chr1	12140925	12140991	0.0380256
chr1	12153583	12153735	0.0572537
chr1	12170906	12171067	0.0451898
chr1	12192307	12192560	0.0726771
chr1	12194782	12195018	0.135534
chr1	12197521	12197669	0.0554784
chr1	12198136	12198284	0.0554784
chr1	12207780	12207917	0.0526658
chr1	12209121	12209356	0.139665
chr1	12214750	12214881	0.0509868
chr1	12224239	12224405	0.0493048
chr1	12230976	12231133	0.0591051
chr1	12233810	12233959	0.0562168
chr1	12236628	12236727	0.0395219
chr1	12236757	12237021	0.0902093
chr1	12240268	12240532	0.0918937
chr1	12243979	12244137	0.0599291
chr1	12249960	12250101	0.0537082
chr1	12250707	12250954	0.0792316
chr1	12255863	12256046	0.0413402
chr1	12259945	12260051	0.0387963
chr1	12260721	12260867	0.0550308
chr1	12261266	12261423	0.0599774
chr1	12271703	12271743	0.0443653
chr1	12281042	12281287	0.118723
chr1	12281576	12281699	0.0497976
chr1	12285798	12285977	0.0429684
chr1	12287733	12287987	0.0682001
chr1	12295712	12295867	0.0410861
chr1	12296726	12296769	0.0715356
chr1	12296986	12297029	0.0715356
chr1	12300946	12301193	0.0794626
chr1	12307549	12307771	0.0524589
chr1	12309699	12309753	0.0721203
chr1	12309944	12309998	0.0721203
chr1	12313170	12313396	0.0542635
chr1	12315675	12315970	0.0688317
chr1	12319056	12319212	0.0452749
chr1	12330914	12331179	0.0889431
chr1	12354706	12354862	0.059889
chr1	12356201	12356303	0.0386364
chr1	12358617	12358634	0.036186
chr1	12366619	12366779	0.060022
chr1	12367511	12367620	0.0479216
chr1	12372629	12372734	0.0475994
chr1	12374681	12374767	0.0461178
chr1	12380467	12380517	0.0371403
chr1	12381440	12381559	0.0489139
chr1	12384608	12384774	0.0602459
chr1	12384865	12385104	0.130425
chr1	12387087	12387135	0.0370439
chr1	12387834	12387862	0.036389
chr1	12387890	12388151	0.0939908
chr1	12393480	12393687	0.062153
chr1	12397173	12397493	0.0907935
chr1	12400261	12400416	0.059122
chr1	12415774	12416275	0.143305
chr1	12425619	12425868	0.0618514
chr1	12433856	12434139	0.0755491
chr1	12434818	12434892	0.0386494
chr1	12439155	12439293	0.0527991
chr1	12445820	12445977	0.0599533
chr1	12453489	12453612	0.0497983
chr1	12457236	12457390	0.05885
chr1	12464727	12464865	0.0518117
chr1	12466641	12466761	0.0394268
chr1	12477173	12477263	0.046451
chr1	12478684	12478719	0.0365839
chr1	12490648	12490801	0.0582775
chr1	12491742	12491846	0.0473434
chr1	12492664	12492798	0.0519819
chr1	12494365	12494639	0.0807339
chr1	12494838	12494974	0.041948
chr1	12500482	12500766	0.0891585
chr1	12508131	12508287	0.059853
chr1	12510219	12510319	0.0471106
chr1	12516084	12516188	0.0474368
chr1	12521301	12521555	0.0671709
chr1	12524247	12524404	0.0596294
chr1	12530891	12531047	0.0597095
chr1	12538881	12538972	0.0464586
chr1	12546981	12547134	0.057987
chr1	12547882	12548038	0.0593182
chr1	12551815	12551872	0.0374652
chr1	12567147	12567630	0.0668251
chr1	12567638	12567869	0.0497464
chr1	12568317	12568404	0.0377224
chr1	12568564	12568621	0.044935
chr1	12570623	12570643	0.0362376
chr1	12571882	12572214	0.0876292
chr1	12572366	12572393	0.0363699
chr1	12583769	12584025	0.0663662
chr1	12584378	12584760	0.0920094
chr1	12585210	12585366	0.0590291
chr1	12585367	12585482	0.0404763
chr1	12585641	12585812	0.0576544
chr1	12586717	12586972	0.0652128
chr1	12606483	12606526	0.0368434
chr1	12607328	12607379	0.0369399
chr1	12608238	12608369	0.0509869
chr1	12614494	12614647	0.0582775
chr1	12620949	12621109	0.0414447
chr1	12623222	12623305	0.0449568
chr1	12630881	12631037	0.0591688
chr1	12633583	12633719	0.0409581
chr1	12639573	12639637	0.0373343
chr1	12644721	12644880	0.0547326
chr1	12646158	12646315	0.0596185
chr1	12654305	12654460	0.0590165
chr1	12656146	12656459	0.188053
chr1	12671531	12671703	0.0461486
chr1	12673153	12673471	0.0496982
chr1	12676510	12676831	0.0421051
chr1	12682157	12682194	0.0712132
chr1	12682428	12682465	0.0712132
chr1	12684345	12684599	0.0805609
chr1	12688910	12689063	0.0581349
chr1	12700010	12700143	0.051561
chr1	12700910	12701165	0.104632
chr1	12710948	12711191	0.121364
chr1	12711853	12711933	0.0457823
chr1	12713686	12713910	0.0574925
chr1	12715910	12716111	0.0617789
chr1	12718635	12718782	0.0437554
chr1	12725012	12725267	0.103834
chr1	12733638	12733876	0.134105
chr1	12734323	12734496	0.0605793
chr1	12740584	12740717	0.0419794
chr1	12753136	12753381	0.0514184
chr1	12753740	12753859	0.0410768
chr1	12756330	12756405	0.0374012
chr1	12759159	12759445	0.0752825
chr1	12762069	12762241	0.0603631
chr1	12762442	12762546	0.0470891
chr1	12765481	12765502	0.0362345
chr1	12767771	12768021	0.0637823
chr1	12770351	12770587	0.0858169
chr1	12771090	12771234	0.0523828
chr1	12775240	12775364	0.0416724
chr1	12775615	12775734	0.0491839
chr1	12779852	12780000	0.0556952
chr1	12784548	12784731	0.0476794
chr1	12785789	12785820	0.0709145
chr1	12786070	12786101	0.0709145
chr1	12791519	12791775	0.0776993
chr1	12791923	12792226	0.10919
chr1	12796511	12796586	0.0456141
chr1	12799936	12800012	0.038526
chr1	12806314	12806467	0.0582775
chr1	12810710	12811047	0.0595697
chr1	12814962	12815217	0.0724179
chr1	12815741	12815814	0.038106
chr1	12817754	12817838	0.0737898
chr1	12817960	12818044	0.0737898
chr1	12818658	12818758	0.0471106
chr1	12821567	12821644	0.038424
chr1	12825357	12825506	0.0564168
chr1	12827108	12827235	0.0398614
chr1	12828060	12828122	0.037303
chr1	12831621	12831877	0.0672766
chr1	12835238	12835392	0.0588502
chr1	12836084	12836129	0.0369257
chr1	12844348	12844404	0.0374063
chr1	12847537	12847692	0.0547809
chr1	12857619	12857774	0.0482322
chr1	12862999	12863016	0.0704479
chr1	12863302	12863319	0.0704479
chr1	12865330	12865795	0.0566645
chr1	12866783	12866939	0.0599608
chr1	12869982	12870142	0.0425137
chr1	12876405	12876601	0.0403599
chr1	12877546	12877740	0.0616852
chr1	12879107	12879255	0.0561144
chr1	12884980	12885274	0.052932
chr1	12893178	12893334	0.0596498
chr1	12894501	12894743	0.126498
chr1	12895545	12895704	0.0460152
chr1	12895743	12895899	0.0594355
chr1	12906189	12906607	0.0563323
chr1	12913436	12913710	0.0692061
chr1	12914436	12914715	0.0769894
chr1	12919874	12920027	0.0582775
chr1	12924833	12924980	0.0553688
chr1	12925733	12925890	0.0599054
chr1	12928880	12929200	0.0665164
chr1	12932742	12932994	0.0702558
chr1	12942547	12942818	0.0834974
chr1	12942960	12943128	0.0604415
chr1	12943154	12943219	0.072686
chr1	12943336	12943611	0.119884
chr1	12945856	12946098	0.0607851
chr1	12948442	12948763	0.179465
chr1	12951370	12951567	0.0401577
chr1	12953956	12954370	0.0708383
chr1	12957199	12957352	0.0584146
chr1	12965982	12966395	0.0852324
chr1	12973764	12973906	0.0524336
chr1	12974779	12974935	0.059853
chr1	12976654	12976775	0.0494923
chr1	12977312	12977591	0.0501355
chr1	12983564	12983732	0.0502992
chr1	12984185	12984339	0.0584805
chr1	12985130	12985286	0.0599211
chr1	12988200	12988268	0.0382218
chr1	12990307	12990478	0.0603404
chr1	12992305	12992976	0.106974
chr1	13005408	13005653	0.120717
chr1	13006490	13006784	0.0488208
chr1	13010854	13011031	0.0672798
[truncated: 695,520+ more rows]
