# Supplementary material for: The 3D enhancer network of the developing T cell genome is shaped by SATB1
Source: Nat Commun. 2022 Nov 14;13:6954. doi: 10.1038/s41467-022-34345-y (PMC9663569; doi:10.1038/s41467-022-34345-y)
Supplement: Supplementary file 11 — Supplementary Data 8 [file 41467_2022_34345_MOESM11_ESM.xlsx]

## Sheet: SKO_underinteract_H3K27ac_loops
chr1	start1	end1	chr2	start2	end2	WT_isPeak1	WT_isPeak2	WT_PS1	WT_PS2	SKO_isPeak1	SKO_isPeak2	SKO_PS1	SKO_PS2	WT_R1_CC	WT_R1_QVal	WT_R1_Bias1	WT_R1_Bias2	SKO_R1_CC	SKO_R1_QVal	SKO_R1_Bias1	SKO_R1_Bias2	logFC	logCPM	PValue	QValue
chr1	6210000	6215000	chr1	6260000	6265000	1	1	13.348	4.52137	1	0	14.7968	0	275	1.1921e-13	0.757008	0.389242	39	0.017251	0.686487	2.5748	3.28426	4.77027	2.4615e-27	6.56921e-26
chr1	6215000	6220000	chr1	6260000	6265000	1	1	10.6395	4.52137	1	0	7.93242	0	145	6.08693e-08	0.607351	0.389242	41	0.0133662	0.597553	2.5748	2.28948	3.97997	8.04275e-13	3.62245e-12
chr1	9745000	9750000	chr1	10030000	10035000	1	0	7.42279	0	1	0	13.5312	0	45	0.00554288	0.839554	1.54785	1	0.936496	0.822462	1.37936	5.77075	2.0537	1.49345e-13	7.47374e-13
chr1	9745000	9750000	chr1	10035000	10040000	1	1	7.42279	10.753	1	1	13.5312	12.2528	238	1.43949e-12	0.839554	0.850963	26	0.0894591	0.822462	0.776157	3.65816	4.52938	3.89249e-29	1.26455e-27
chr1	13425000	13430000	chr1	13585000	13590000	1	1	6.0321	15.0965	0	1	0	21.3179	102	4.03487e-06	0.420113	1.11605	1	0.936496	4.63129	0.954761	6.94945	3.20145	8.82606e-26	2.01933e-24
chr1	13565000	13570000	chr1	13585000	13590000	0	1	0	15.0965	0	1	0	21.3179	90	2.88431e-05	3.1017	1.11605	29	0.24537	2.90083	0.954761	2.09953	3.33262	4.22631e-09	1.17149e-08
chr1	16105000	16110000	chr1	16685000	16690000	0	1	0	12.0573	1	1	11.169	12.2661	61	0.000566674	4.0796	1.78716	27	0.0675906	0.391018	1.66918	1.64177	2.88467	2.84783e-05	5.23832e-05
chr1	16515000	16520000	chr1	16685000	16690000	0	1	0	12.0573	0	1	0	12.2661	52	0.00211786	1.45186	1.78716	15	0.511029	1.371	1.66918	2.25373	2.52629	7.86979e-07	1.70396e-06
chr1	16520000	16525000	chr1	16615000	16620000	0	1	0	6.10386	0	1	0	8.40732	51	0.00236313	1.52385	0.706675	1	0.936496	1.19544	0.700452	5.95093	2.22554	4.49613e-15	2.79528e-14
chr1	20985000	20990000	chr1	21065000	21070000	1	0	9.39378	0	1	0	14.1299	0	53	0.00196004	1.05431	1.53585	16	0.561394	1.12602	1.70538	2.18892	2.56523	3.87196e-07	8.67239e-07
chr1	30825000	30830000	chr1	30870000	30875000	0	1	0	8.04319	0	1	0	9.17492	59	0.000831607	1.81182	0.95834	17	0.509064	1.7221	0.986366	2.25665	2.70333	8.29579e-08	1.99838e-07
chr1	35610000	35615000	chr1	35650000	35655000	1	1	10.8254	7.80246	0	1	0	5.431	96	4.28753e-06	0.598627	0.877136	3	0.936496	3.52781	0.776157	5.40455	3.13809	3.26819e-23	5.75112e-22
chr1	35615000	35620000	chr1	36145000	36150000	1	1	9.09387	8.48039	1	0	6.00846	0	42	0.00852644	0.886532	1.28114	2	0.936496	0.499798	11.7203	4.76596	1.98643	2.34568e-11	8.72156e-11
chr1	35650000	35655000	chr1	36065000	36070000	1	1	7.80246	7.48062	1	1	5.431	7.60801	102	2.88459e-06	0.877136	1.66032	36	0.0193982	0.776157	0.856271	1.96936	3.5381	6.36832e-09	1.72823e-08
chr1	36065000	36070000	chr1	36135000	36140000	1	0	7.48062	0	1	0	7.60801	0	51	0.0081378	1.66032	3.40167	12	0.936496	0.856271	3.04294	2.54425	2.44938	5.98948e-08	1.46514e-07
chr1	36065000	36070000	chr1	36145000	36150000	1	1	7.48062	8.48039	1	0	7.60801	0	291	1.05347e-17	1.66032	1.28114	5	0.936496	0.856271	11.7203	6.29334	4.72504	4.97502e-49	8.34316e-47
chr1	36145000	36150000	chr1	36245000	36250000	1	0	8.48039	0	0	0	0	0	47	0.00571739	1.28114	2.48976	0	1	0	0	8.81254	2.08888	8.98453e-14	4.63784e-13
chr1	36145000	36150000	chr1	36250000	36255000	1	0	8.48039	0	0	0	0	0	59	0.00100008	1.28114	3.62965	0	1	0	0	9.13994	2.40835	9.51107e-17	7.50375e-16
chr1	36145000	36150000	chr1	36260000	36265000	1	1	8.48039	10.1326	0	0	0	0	363	2.10878e-19	1.28114	0.916731	0	1	0	0	11.759	5.02676	4.60687e-59	1.67367e-56
chr1	36145000	36150000	chr1	36280000	36285000	1	0	8.48039	0	0	0	0	0	44	0.00983366	1.28114	3.20369	0	1	0	0	8.71761	1.99708	4.15962e-13	1.95357e-12
chr1	36145000	36150000	chr1	36290000	36295000	1	1	8.48039	6.79789	0	0	0	0	183	3.09112e-10	1.28114	0.462392	0	1	0	0	10.7713	4.03483	5.51685e-39	4.015e-37
chr1	36145000	36150000	chr1	36305000	36310000	1	1	8.48039	8.41876	0	0	0	0	120	1.78656e-07	1.28114	0.999277	0	1	0	0	10.1629	3.42469	5.55015e-29	1.77577e-27
chr1	36145000	36150000	chr1	36365000	36370000	1	1	8.48039	4.006	0	0	0	0	48	0.00363742	1.28114	0.671106	0	1	0	0	8.84285	2.11827	5.41924e-14	2.90667e-13
chr1	36260000	36265000	chr1	36305000	36310000	1	1	10.1326	8.41876	0	0	0	0	90	6.36109e-06	0.916731	0.999277	0	1	0	0	9.74827	3.01052	2.17756e-23	3.9349e-22
chr1	36305000	36310000	chr1	36365000	36370000	1	1	8.41876	4.006	0	0	0	0	252	4.11942e-14	0.999277	0.671106	0	1	0	0	11.2326	4.49817	8.39427e-48	1.30641e-45
chr1	36305000	36310000	chr1	37470000	37475000	1	1	8.41876	3.16693	0	1	0	6.19251	71	0.000193984	0.999277	1.68783	3	0.936496	9.69728	1.58465	4.96989	2.71867	3.01894e-18	2.8777e-17
chr1	36305000	36310000	chr1	37620000	37625000	1	0	8.41876	0	0	0	0	0	44	0.00669176	0.999277	2.53775	0	1	0	0	8.71761	1.99708	4.15962e-13	1.95357e-12
chr1	36365000	36370000	chr1	36440000	36445000	1	1	4.006	8.72267	0	1	0	12.7139	81	3.7573e-05	0.671106	0.830159	12	0.936496	6.77138	0.796737	3.21058	3.01799	1.27161e-13	6.44664e-13
chr1	36365000	36370000	chr1	36470000	36475000	1	1	4.006	5.30563	0	0	0	0	58	0.00109438	0.671106	0.619431	0	1	0	0	9.11533	2.38419	1.52753e-16	1.17149e-15
chr1	36365000	36370000	chr1	36760000	36765000	1	1	4.006	9.08021	0	1	0	11.4919	65	0.000390715	0.671106	1.49992	2	0.936496	6.77138	1.52879	5.39474	2.58041	2.32769e-18	2.24492e-17
chr1	36440000	36445000	chr1	36470000	36475000	1	1	8.72267	5.30563	1	0	12.7139	0	326	1.19772e-17	0.830159	0.619431	13	0.936496	0.796737	6.31159	5.10391	4.91339	8.90535e-46	1.14295e-43
chr1	36440000	36445000	chr1	36705000	36710000	1	1	8.72267	7.22249	1	1	12.7139	5.10084	48	0.00402056	0.830159	0.519436	3	0.936496	0.796737	0.449083	4.40612	2.18843	8.31848e-12	3.28086e-11
chr1	36445000	36450000	chr1	36760000	36765000	1	1	10.0674	9.08021	1	1	12.7139	11.4919	53	0.00184412	0.501988	1.49992	18	0.276616	0.446878	1.52879	2.02043	2.59909	2.11207e-06	4.37642e-06
chr1	36760000	36765000	chr1	36795000	36800000	1	1	9.08021	5.02429	1	0	11.4919	0	62	0.000454864	1.49992	0.620102	8	0.936496	1.52879	4.41394	3.40186	2.61882	1.39298e-12	6.03909e-12
chr1	36765000	36770000	chr1	36795000	36800000	1	1	4.53343	5.02429	0	0	0	0	206	1.48305e-12	1.1382	0.620102	0	1	0	0	10.942	4.20625	3.63299e-42	3.47479e-40
chr1	36765000	36770000	chr1	36920000	36925000	1	1	4.53343	7.57564	0	0	0	0	77	4.61745e-05	1.1382	1.63549	0	1	0	0	9.52349	2.78703	1.14433e-20	1.48134e-19
chr1	36920000	36925000	chr1	36940000	36945000	1	1	7.57564	3.76555	0	0	0	0	223	9.07844e-14	1.63549	0.41273	0	1	0	0	11.0563	4.32109	2.21884e-44	2.58286e-42
chr1	36920000	36925000	chr1	37475000	37480000	1	0	7.57564	0	0	0	0	0	44	0.00700161	1.63549	9.61706	0	1	0	0	8.71761	1.99708	4.15962e-13	1.95357e-12
chr1	37465000	37470000	chr1	37615000	37620000	0	1	0	7.76951	0	1	0	6.13687	44	0.00794619	5.0815	0.642249	6	0.936496	5.43382	0.463048	3.31458	2.1456	2.34787e-09	6.74376e-09
chr1	37470000	37475000	chr1	37490000	37495000	1	1	3.16693	4.04491	1	1	6.19251	5.00266	199	5.81388e-13	1.68783	0.626142	78	3.38701e-05	1.58465	0.704862	1.82048	4.52927	8.1573e-11	2.81765e-10
chr1	37470000	37475000	chr1	37510000	37515000	1	1	3.16693	7.05987	1	0	6.19251	0	92	4.12247e-06	1.68783	0.694595	11	0.936496	1.58465	5.97721	3.51803	3.17088	4.17743e-16	3.01827e-15
chr1	37470000	37475000	chr1	37515000	37520000	1	0	3.16693	0	1	0	6.19251	0	67	0.00244413	1.68783	4.76354	22	0.718928	1.58465	4.53097	2.0706	2.91905	1.2608e-07	2.97902e-07
chr1	37470000	37475000	chr1	37540000	37545000	1	1	3.16693	10.7861	1	0	6.19251	0	980	4.82996e-45	1.68783	0.818079	147	9.80722e-10	1.58465	7.61571	3.20688	6.61348	3.25992e-38	2.2524e-36
chr1	37470000	37475000	chr1	37590000	37595000	1	0	3.16693	0	1	0	6.19251	0	67	0.000241358	1.68783	2.57975	13	0.798291	1.58465	2.59152	2.82306	2.79382	1.49193e-10	4.97448e-10
chr1	37470000	37475000	chr1	39025000	39030000	1	1	3.16693	13.5889	1	1	6.19251	11.2629	45	0.00632046	1.68783	1.81467	1	0.936496	1.58465	1.99625	5.77075	2.0537	1.49345e-13	7.47374e-13
chr1	37475000	37480000	chr1	37540000	37545000	0	1	0	10.7861	0	0	0	0	150	6.68196e-10	9.61706	0.818079	0	1	0	0	10.4846	3.74708	4.55373e-34	2.24443e-32
chr1	37475000	37480000	chr1	37610000	37615000	0	1	0	11.2065	0	0	0	0	76	6.70074e-05	9.61706	0.832172	0	1	0	0	9.50466	2.76835	1.76288e-20	2.22392e-19
chr1	37480000	37485000	chr1	37540000	37545000	0	1	0	10.7861	0	0	0	0	72	0.000226948	6.1914	0.818079	0	1	0	0	9.42677	2.69117	1.0122e-19	1.15556e-18
chr1	37480000	37485000	chr1	37615000	37620000	0	1	0	7.76951	0	1	0	6.13687	94	2.98133e-06	6.1914	0.642249	24	0.175917	8.81951	0.463048	2.43371	3.33397	5.42284e-11	1.92251e-10
chr1	37490000	37495000	chr1	37510000	37515000	1	1	4.04491	7.05987	1	0	5.00266	0	122	1.05757e-07	0.626142	0.694595	33	0.255583	0.704862	5.97721	2.35243	3.72103	2.26981e-12	9.54206e-12
chr1	37490000	37495000	chr1	37540000	37545000	1	1	4.04491	10.7861	1	0	5.00266	0	173	4.2967e-10	0.626142	0.818079	28	0.260328	0.704862	7.61571	3.09187	4.12094	1.12393e-20	1.46451e-19
chr1	37490000	37495000	chr1	37610000	37615000	1	1	4.04491	11.2065	1	0	5.00266	0	65	0.000380414	0.626142	0.832172	26	0.154619	0.704862	6.72122	1.7874	2.93848	3.84165e-06	7.75717e-06
chr1	37495000	37500000	chr1	37610000	37615000	0	1	0	11.2065	0	0	0	0	61	0.000674653	4.77553	0.832172	0	1	0	0	9.18796	2.45553	3.71245e-17	3.09307e-16
chr1	37505000	37510000	chr1	37610000	37615000	0	1	0	11.2065	0	0	0	0	57	0.00120878	3.77963	0.832172	0	1	0	0	9.09028	2.35963	3.96752e-16	2.87167e-15
chr1	37510000	37515000	chr1	37535000	37540000	1	0	7.05987	0	0	0	0	0	55	0.00204591	0.694595	2.20179	0	1	0	0	9.03885	2.30927	1.04021e-15	7.08609e-15
chr1	37510000	37515000	chr1	37540000	37545000	1	1	7.05987	10.7861	0	0	0	0	240	6.30337e-14	0.694595	0.818079	0	1	0	0	11.1623	4.4275	2.20218e-46	2.97024e-44
chr1	37510000	37515000	chr1	37635000	37640000	1	0	7.05987	0	0	0	0	0	43	0.0077236	0.694595	2.63974	0	1	0	0	8.68452	1.96519	6.97018e-13	3.17749e-12
chr1	37540000	37545000	chr1	37610000	37615000	1	1	10.7861	11.2065	0	0	0	0	238	2.13297e-13	0.818079	0.832172	0	1	0	0	11.1502	4.41538	3.54326e-46	4.65366e-44
chr1	37540000	37545000	chr1	37615000	37620000	1	1	10.7861	7.76951	0	1	0	6.13687	309	6.31631e-16	0.818079	0.642249	23	0.258888	7.61571	0.463048	4.21049	4.87159	5.00011e-38	3.372e-36
chr1	37545000	37550000	chr1	37610000	37615000	1	1	8.81385	11.2065	1	0	6.01723	0	123	2.48369e-07	0.529503	0.832172	25	0.245499	0.543163	6.72122	2.76271	3.67005	4.35392e-15	2.72605e-14
chr1	38555000	38560000	chr1	38660000	38665000	0	1	0	16.1858	0	1	0	19.1282	49	0.00398095	1.45786	1.65763	0	0.966772	1.371	1.70519	8.87253	2.14709	3.27725e-14	1.81863e-13
chr1	38640000	38645000	chr1	38660000	38665000	0	1	0	16.1858	0	1	0	19.1282	65	0.00221767	2.0458	1.65763	7	0.936496	2.37416	1.70519	3.65889	2.66354	4.05678e-13	1.92271e-12
chr1	38660000	38665000	chr1	38690000	38695000	1	0	16.1858	0	1	0	19.1282	0	89	1.67541e-05	1.65763	2.0038	20	0.745006	1.70519	2.12337	2.61625	3.22724	7.50174e-12	2.97881e-11
chr1	38885000	38890000	chr1	39190000	39195000	1	0	7.79097	0	1	0	8.94566	0	45	0.00538332	0.797274	3.96561	5	0.936496	0.612252	3.80368	3.60315	2.15057	2.60031e-10	8.39962e-10
chr1	39025000	39030000	chr1	39065000	39070000	1	0	13.5889	0	1	0	11.2629	0	77	0.000101263	1.81467	2.0038	10	0.936496	1.99625	1.8893	3.3972	2.92725	4.31381e-14	2.35669e-13
chr1	39025000	39030000	chr1	39195000	39200000	1	0	13.5889	0	1	0	11.2629	0	49	0.00355302	1.81467	1.67384	13	0.740899	1.99625	1.83078	2.37251	2.42177	3.62217e-07	8.15998e-07
chr1	43095000	43100000	chr1	43445000	43450000	1	1	14.0354	8.18082	1	1	10.0371	10.0829	64	0.000388211	0.929482	2.40659	13	0.593339	0.908456	3.34644	2.75707	2.73786	6.45721e-10	1.98859e-09
chr1	43095000	43100000	chr1	43825000	43830000	1	1	14.0354	7.36466	1	1	10.0371	9.42141	48	0.00427627	0.929482	0.699293	20	0.210031	0.908456	0.662967	1.72692	2.52717	6.25423e-05	0.000111147
chr1	43300000	43305000	chr1	43560000	43565000	0	1	0	3.62516	0	0	0	0	42	0.00925484	5.06351	0.627484	0	1	0	0	8.65065	1.93261	1.97336e-12	8.37789e-12
chr1	43445000	43450000	chr1	43630000	43635000	1	0	8.18082	0	1	0	10.0829	0	141	3.16811e-09	2.40659	2.63974	47	0.00561352	3.34644	4.12971	2.05277	3.98456	4.99148e-11	1.77756e-10
chr1	43455000	43460000	chr1	44100000	44105000	0	1	0	8.37762	1	0	6.55793	0	60	0.000653425	18.7302	0.606009	8	0.936496	2.22998	7.27296	3.35463	2.57692	2.35366e-11	8.74329e-11
chr1	43460000	43465000	chr1	43930000	43935000	0	1	0	11.9363	0	1	0	16.5059	52	0.00214748	15.7005	1.53482	10	0.936496	19.4531	1.42075	2.8318	2.43494	3.7454e-09	1.04884e-08
chr1	43470000	43475000	chr1	43825000	43830000	0	1	0	7.36466	0	1	0	9.42141	44	0.00628217	6.76134	0.699293	0	0.943851	11.2188	0.662967	8.71761	1.99708	4.15962e-13	1.95357e-12
chr1	43930000	43935000	chr1	44100000	44105000	1	1	11.9363	8.37762	1	0	16.5059	0	106	1.33267e-06	1.53482	0.606009	16	0.68568	1.42075	7.27296	3.18749	3.40558	5.57889e-16	3.9937e-15
chr1	46850000	46855000	chr1	46890000	46895000	1	1	8.9453	7.00376	1	1	8.91385	6.0832	147	7.52273e-09	0.892572	0.555005	34	0.0257672	0.810702	0.399838	2.57827	3.95257	5.04064e-15	3.11917e-14
chr1	51455000	51460000	chr1	51580000	51585000	0	1	0	15.0167	0	1	0	8.50387	55	0.00233798	3.72564	1.90057	18	0.570117	3.7368	1.9595	2.07377	2.64004	1.07845e-06	2.30056e-06
chr1	51470000	51475000	chr1	51580000	51585000	0	1	0	15.0167	0	1	0	8.50387	248	1.747e-16	5.00351	1.90057	68	0.00024272	5.43382	1.9595	2.33545	4.74456	8.58726e-17	6.85414e-16
chr1	51475000	51480000	chr1	51540000	51545000	1	0	12.9142	0	1	0	13.6328	0	145	5.81199e-09	2.43008	6.49737	54	0.00907552	2.68421	4.99076	1.89337	4.05827	5.12054e-10	1.59174e-09
chr1	51475000	51480000	chr1	51600000	51605000	1	0	12.9142	0	1	0	13.6328	0	80	3.58005e-05	2.43008	3.16169	10	0.936496	2.68421	3.64484	3.45227	2.97674	1.40221e-14	8.24326e-14
chr1	51475000	51480000	chr1	52115000	52120000	1	1	12.9142	12.0047	1	1	13.6328	16.9798	145	1.32671e-08	2.43008	1.72541	22	0.144029	2.68421	1.20025	3.18321	3.85666	1.21615e-19	1.37966e-18
chr1	51540000	51545000	chr1	51580000	51585000	0	1	0	15.0167	0	1	0	8.50387	68	0.00855196	6.49737	1.90057	26	0.723743	4.99076	1.9595	1.85239	2.98715	1.62689e-06	3.40644e-06
chr1	51585000	51590000	chr1	52230000	52235000	1	1	3.04342	17.7834	1	1	7.70879	15.9788	53	0.001801	17.6383	1.57643	2	0.936496	1.86175	1.74709	5.10082	2.2999	4.06981e-14	2.22636e-13
chr1	52115000	52120000	chr1	52795000	52800000	1	1	12.0047	8.82241	1	1	16.9798	7.03887	44	0.00685933	1.72541	0.677146	12	0.609409	1.20025	0.698982	2.33173	2.27884	1.32245e-06	2.79669e-06
chr1	52130000	52135000	chr1	53775000	53780000	0	1	0	7.22452	0	1	0	8.27816	43	0.00815977	3.75563	1.80259	0	1	0	0	8.68452	1.96519	6.97018e-13	3.17749e-12
chr1	52230000	52235000	chr1	53780000	53785000	1	1	17.7834	10.8853	1	1	15.9788	10.0898	71	0.000200902	1.57643	1.67575	12	0.624842	1.74709	1.34725	3.02074	2.85137	9.97452e-12	3.88772e-11
chr1	52500000	52505000	chr1	52575000	52580000	1	1	11.3121	5.44502	1	0	14.2922	0	145	2.093e-08	0.769088	0.574467	1	0.94096	0.592408	4.34706	7.45649	3.7057	2.23437e-33	1.03662e-31
chr1	52500000	52505000	chr1	52630000	52635000	1	1	11.3121	5.95553	1	1	14.2922	7.50108	342	1.5908e-17	0.769088	1.01069	76	7.0578e-05	0.592408	1.05619	2.6388	5.16099	2.07105e-22	3.29445e-21
chr1	52575000	52580000	chr1	52630000	52635000	1	1	5.44502	5.95553	0	1	0	7.50108	61	0.00052241	0.574467	1.01069	4	0.936496	4.34706	1.05619	4.35294	2.52873	8.43573e-15	5.08458e-14
chr1	53770000	53775000	chr1	53885000	53890000	1	0	9.23666	0	1	0	10.4051	0	48	0.0045415	0.945589	2.90372	10	0.936496	0.791592	2.30728	2.71656	2.3387	1.9177e-08	4.93941e-08
chr1	53770000	53775000	chr1	53905000	53910000	1	0	9.23666	0	1	0	10.4051	0	63	0.000359595	0.945589	2.63974	4	0.936496	0.791592	2.58316	4.39941	2.57213	2.2359e-15	1.46744e-14
chr1	53770000	53775000	chr1	54925000	54930000	1	1	9.23666	16.5472	1	1	10.4051	25.3155	57	0.00121148	0.945589	1.98513	19	0.234337	0.791592	1.78678	2.04781	2.6956	1.23175e-06	2.61408e-06
chr1	53770000	53775000	chr1	55025000	55030000	1	1	9.23666	20.7904	1	1	10.4051	14.8462	56	0.00131815	0.945589	2.52739	3	0.936496	0.791592	2.64525	4.62807	2.39489	9.9007e-15	5.90047e-14
chr1	53775000	53780000	chr1	53820000	53825000	1	0	7.22452	0	1	0	8.27816	0	62	0.00388684	1.80259	3.95361	15	0.936496	1.55966	4.02939	2.50702	2.73024	4.03391e-09	1.12585e-08
chr1	53775000	53780000	chr1	53845000	53850000	1	0	7.22452	0	1	0	8.27816	0	95	5.8983e-06	1.80259	3.98961	34	0.0853044	1.55966	4.40558	1.94902	3.44094	1.73267e-08	4.48954e-08
chr1	53775000	53780000	chr1	53885000	53890000	1	0	7.22452	0	1	0	8.27816	0	135	5.92165e-09	1.80259	2.90372	47	0.00471856	1.55966	2.30728	1.99008	3.93504	2.26111e-10	7.35885e-10
chr1	53775000	53780000	chr1	54905000	54910000	1	1	7.22452	9.07728	1	1	8.27816	8.14844	55	0.00142525	1.80259	1.40932	7	0.936496	1.55966	1.23553	3.41831	2.44807	3.96543e-11	1.42353e-10
chr1	53775000	53780000	chr1	55025000	55030000	1	1	7.22452	20.7904	1	1	8.27816	14.8462	80	5.53789e-05	1.80259	2.52739	17	0.289681	1.55966	2.64525	2.69526	3.06359	2.35228e-11	8.74329e-11
chr1	53775000	53780000	chr1	55210000	55215000	1	1	7.22452	10.5495	1	1	8.27816	7.38484	49	0.00380381	1.80259	0.443601	0	1	0	0	8.87253	2.14709	3.27725e-14	1.81863e-13
chr1	53780000	53785000	chr1	53840000	53845000	1	0	10.8853	0	1	0	10.0898	0	57	0.003168	1.67575	3.26368	12	0.936496	1.34725	3.12654	2.7044	2.58165	4.07669e-09	1.13334e-08
chr1	53780000	53785000	chr1	53845000	53850000	1	0	10.8853	0	1	0	10.0898	0	102	2.00189e-06	1.67575	3.98961	40	0.0303305	1.34725	4.40558	1.81793	3.57166	3.89728e-08	9.71603e-08
chr1	53780000	53785000	chr1	53875000	53880000	1	1	10.8853	3.19866	1	0	10.0898	0	198	5.27877e-11	1.67575	0.320789	24	0.207948	1.34725	2.95934	3.50764	4.2756	3.40922e-25	7.32388e-24
chr1	53850000	53855000	chr1	53875000	53880000	1	1	6.47726	3.19866	1	0	9.7386	0	85	2.34577e-05	0.963709	0.320789	1	0.964976	0.834222	2.95934	6.68671	2.94182	1.68173e-22	2.7009e-21
chr1	53850000	53855000	chr1	54490000	54495000	1	1	6.47726	8.23629	1	1	9.7386	8.48529	44	0.00689469	0.963709	1.12679	3	0.936496	0.834222	0.929036	4.28088	2.07347	5.6308e-11	1.98857e-10
chr1	54490000	54495000	chr1	54925000	54930000	1	1	8.23629	16.5472	1	1	8.48529	25.3155	143	1.69838e-08	1.12679	1.98513	10	0.805145	0.929036	1.78678	4.28938	3.75348	4.96361e-26	1.16038e-24
chr1	54490000	54495000	chr1	55130000	55135000	1	0	8.23629	0	1	1	8.48529	7.99836	45	0.00577307	1.12679	4.40357	0	1	0	0	8.74995	2.02831	2.48909e-13	1.20818e-12
chr1	54495000	54500000	chr1	55025000	55030000	0	1	0	20.7904	0	1	0	14.8462	50	0.00273658	2.32777	2.52739	1	0.936496	2.23205	2.64525	5.92242	2.19823	7.35991e-15	4.4576e-14
chr1	54660000	54665000	chr1	55025000	55030000	0	1	0	20.7904	0	1	0	14.8462	56	0.00114738	1.69184	2.52739	18	0.321773	1.69702	2.64525	2.09972	2.66011	7.70411e-07	1.6709e-06
chr1	54770000	54775000	chr1	54925000	54930000	0	1	0	16.5472	0	1	0	25.3155	105	6.30799e-07	1.91381	1.98513	13	0.70485	1.63851	1.78678	3.4704	3.36466	1.15239e-17	1.02374e-16
chr1	54795000	54800000	chr1	54925000	54930000	0	1	0	16.5472	0	1	0	25.3155	76	5.39174e-05	2.38777	1.98513	23	0.210034	2.35744	1.78678	2.18845	3.07458	1.26578e-08	3.33366e-08
chr1	54815000	54820000	chr1	55025000	55030000	0	1	0	20.7904	0	1	0	14.8462	44	0.00713771	1.33787	2.52739	3	0.936496	1.78898	2.64525	4.28088	2.07347	5.6308e-11	1.98857e-10
chr1	54830000	54835000	chr1	54925000	54930000	0	1	0	16.5472	0	1	0	25.3155	301	1.59771e-19	3.17969	1.98513	135	4.55349e-09	3.39405	1.78678	1.62694	5.17063	1.58825e-10	5.27842e-10
chr1	54835000	54840000	chr1	54905000	54910000	0	1	0	9.07728	0	1	0	8.14844	61	0.0012396	3.50966	1.40932	12	0.936496	4.04611	1.23553	2.80208	2.66379	6.09298e-10	1.88337e-09
chr1	54840000	54845000	chr1	54905000	54910000	1	1	6.72918	9.07728	0	1	0	8.14844	212	1.94608e-12	0.563729	1.40932	46	0.0133544	5.04928	1.23553	2.67171	4.4664	5.30074e-19	5.62661e-18
chr1	54840000	54845000	chr1	54910000	54915000	1	1	6.72918	7.49697	0	1	0	6.17039	373	1.02283e-19	0.563729	1.43617	62	0.000862992	5.04928	1.37518	3.05705	5.23394	3.83574e-28	1.1206e-26
chr1	54840000	54845000	chr1	54920000	54925000	1	0	6.72918	0	0	0	0	0	69	0.000202784	0.563729	6.67135	0	1	0	0	9.36546	2.63053	5.99836e-19	6.26089e-18
chr1	54840000	54845000	chr1	54925000	54930000	1	1	6.72918	16.5472	0	1	0	25.3155	628	1.52939e-30	0.563729	1.98513	166	3.3316e-11	5.04928	1.78678	2.38974	6.07583	1.4788e-22	2.41372e-21
chr1	54855000	54860000	chr1	54925000	54930000	0	1	0	16.5472	0	1	0	25.3155	75	0.000139258	2.81973	1.98513	29	0.159896	3.15998	1.78678	1.83683	3.12955	6.18719e-07	1.35423e-06
chr1	54860000	54865000	chr1	54925000	54930000	0	1	0	16.5472	0	1	0	25.3155	137	5.16837e-09	3.16769	1.98513	13	0.936496	3.5696	1.78678	3.85385	3.71764	1.00042e-22	1.6698e-21
chr1	54865000	54870000	chr1	54910000	54915000	0	1	0	7.49697	0	1	0	6.17039	73	0.000497089	4.37357	1.43617	18	0.936496	4.47245	1.37518	2.48156	2.9658	9.44526e-10	2.85589e-09
chr1	54870000	54875000	chr1	54905000	54910000	0	1	0	9.07728	0	1	0	8.14844	70	0.00135257	4.61355	1.40932	32	0.221883	4.7734	1.23553	1.59609	3.09077	1.35612e-05	2.58777e-05
chr1	54895000	54900000	chr1	54925000	54930000	0	1	0	16.5472	0	1	0	25.3155	66	0.00456484	3.46166	1.98513	29	0.544355	4.02939	1.78678	1.65268	2.99305	9.70011e-06	1.8769e-05
chr1	55005000	55010000	chr1	55025000	55030000	0	1	0	20.7904	0	1	0	14.8462	83	0.000957119	2.72973	2.52739	5	0.959542	2.25713	2.64525	4.48481	2.96115	1.63272e-18	1.60735e-17
chr1	55025000	55030000	chr1	55140000	55145000	1	0	20.7904	0	1	0	14.8462	0	67	0.000270352	2.52739	2.0518	0	0.990077	2.64525	2.20697	9.32309	2.58868	1.47817e-18	1.46063e-17
chr1	57840000	57845000	chr1	58420000	58425000	1	1	5.76969	25.5252	1	1	9.14831	42.133	53	0.0018173	1.65696	3.27768	14	0.521739	1.40899	3.95355	2.37971	2.53048	1.51739e-07	3.54768e-07
chr1	58420000	58425000	chr1	58800000	58805000	1	1	25.5252	11.3753	1	1	42.133	10.2614	51	0.00249023	3.27768	0.905323	12	0.656475	3.95355	1.1488	2.54425	2.44938	5.98948e-08	1.46514e-07
chr1	58420000	58425000	chr1	58950000	58955000	1	0	25.5252	0	1	0	42.133	0	53	0.00174797	3.27768	3.88162	7	0.936496	3.95355	4.76504	3.36497	2.40099	1.42268e-10	4.76506e-10
chr1	58650000	58655000	chr1	58715000	58720000	1	1	8.68314	3.97368	1	0	9.04445	0	48	0.00374849	0.385886	1.78917	7	0.936496	0.458638	24.9287	3.22231	2.27642	1.22677e-09	3.66039e-09
chr1	58710000	58715000	chr1	58895000	58900000	1	0	7.84542	0	1	0	11.1263	0	92	4.54643e-06	3.80048	1.90181	10	0.936496	5.04575	1.89766	3.65366	3.15968	8.4606e-17	6.75663e-16
chr1	58710000	58715000	chr1	58920000	58925000	1	0	7.84542	0	1	0	11.1263	0	46	0.00597002	3.80048	2.0038	13	0.809277	5.04575	2.31564	2.28156	2.34976	1.11751e-06	2.38084e-06
chr1	58710000	58715000	chr1	59260000	59265000	1	0	7.84542	0	1	0	11.1263	0	42	0.00923291	3.80048	1.44586	19	0.274673	5.04575	1.69702	1.60818	2.37143	0.000299766	0.0004937
chr1	58710000	58715000	chr1	60410000	60415000	1	0	7.84542	0	1	0	11.1263	0	42	0.00913104	3.80048	3.0417	1	0.936496	5.04575	2.89247	5.67145	1.9598	1.17118e-12	5.19807e-12
chr1	58715000	58720000	chr1	58795000	58800000	1	1	3.97368	4.49871	0	1	0	5.41955	131	2.91676e-08	1.78917	0.575138	17	0.936496	24.9287	0.572563	3.40602	3.68865	7.82911e-20	9.0877e-19
chr1	60075000	60080000	chr1	60095000	60100000	1	1	9.04364	6.34014	1	1	10.397	6.59605	477	5.93607e-28	1.15967	0.94626	133	7.26118e-09	1.19143	0.882731	2.31249	5.69183	3.39115e-20	4.12886e-19
chr1	60095000	60100000	chr1	60975000	60980000	1	0	6.34014	0	1	0	6.59605	0	60	0.000664849	0.94626	5.57346	0	1	0	0	9.16415	2.43213	5.93548e-17	4.82039e-16
chr1	60550000	60555000	chr1	60745000	60750000	0	1	0	7.56015	0	1	0	7.34749	63	0.000382541	2.0638	2.04352	1	0.936496	2.24041	2.31157	6.25522	2.51934	9.20566e-18	8.28252e-17
chr1	60560000	60565000	chr1	60745000	60750000	0	1	0	7.56015	0	1	0	7.34749	44	0.00840949	2.22578	2.04352	20	0.280016	2.49956	2.31157	1.60168	2.43769	0.000216832	0.000362196
chr1	60580000	60585000	chr1	60745000	60750000	0	1	0	7.56015	0	1	0	7.34749	46	0.00573888	2.35777	2.04352	14	0.720966	2.70855	2.31157	2.17578	2.36966	2.8034e-06	5.73811e-06
chr1	60665000	60670000	chr1	60745000	60750000	0	1	0	7.56015	0	1	0	7.34749	50	0.00646686	2.26178	2.04352	22	0.403584	2.51628	2.31157	1.64913	2.60364	0.000116767	0.000201033
chr1	60880000	60885000	chr1	60905000	60910000	0	1	0	7.57871	0	1	0	6.04639	63	0.000968416	3.52166	0.650302	23	0.78678	5.50906	0.879056	1.91822	2.8644	1.25466e-06	2.66056e-06
chr1	63115000	63120000	chr1	64530000	64535000	0	1	0	15.3051	0	1	0	16.4952	72	0.000133546	3.82763	6.88622	22	0.16528	4.91552	7.88064	2.17428	3.00052	1.92468e-08	4.95514e-08
chr1	63665000	63670000	chr1	64530000	64535000	0	1	0	15.3051	0	1	0	16.4952	129	9.89512e-08	1.20588	6.88622	38	0.0141694	1.32084	7.88064	2.23015	3.82277	6.35411e-12	2.53719e-11
chr1	63750000	63755000	chr1	64530000	64535000	0	1	0	15.3051	0	1	0	16.4952	43	0.00733552	1.67384	6.88622	9	0.931268	1.42951	7.88064	2.70794	2.18667	2.26803e-07	5.22167e-07
chr1	63755000	63760000	chr1	64530000	64535000	0	1	0	15.3051	0	1	0	16.4952	56	0.00120345	1.13389	6.88622	1	0.936496	1.01153	7.88064	6.08559	2.35505	3.96752e-16	2.87167e-15
chr1	63935000	63940000	chr1	64530000	64535000	0	1	0	15.3051	0	1	0	16.4952	119	1.85986e-07	1.88982	6.88622	12	0.664926	1.64687	7.88064	3.76495	3.52096	1.24904e-20	1.61134e-19
chr1	63945000	63950000	chr1	64120000	64125000	0	1	0	12.7787	0	1	0	15.2215	67	0.000227464	2.0578	2.9475	18	0.427012	2.45776	2.96424	2.35801	2.86486	9.75315e-09	2.592e-08
chr1	63970000	63975000	chr1	64120000	64125000	0	1	0	12.7787	0	1	0	15.2215	62	0.000550593	1.90781	2.9475	22	0.273052	2.08993	2.96424	1.95889	2.83292	8.26652e-07	1.78771e-06
chr1	63995000	64000000	chr1	64085000	64090000	0	1	0	5.68387	0	1	0	4.84094	53	0.00573273	4.0976	2.05627	19	0.703557	4.53933	2.04329	1.94304	2.61569	4.56294e-06	9.1472e-06
chr1	64000000	64005000	chr1	64085000	64090000	1	1	6.75845	5.68387	0	1	0	4.84094	1261	3.56914e-61	1.71266	2.05627	357	2.4013e-24	17.522	2.04329	2.29129	7.09817	1.17937e-23	2.1882e-22
chr1	64000000	64005000	chr1	64090000	64095000	1	0	6.75845	0	0	0	0	0	54	0.00671456	1.71266	5.75944	0	1	0	0	9.01243	2.28343	1.69034e-15	1.11949e-14
chr1	64000000	64005000	chr1	64110000	64115000	1	0	6.75845	0	0	0	0	0	108	3.75333e-07	1.71266	2.91572	0	1	0	0	10.011	3.27276	6.27921e-27	1.60343e-25
chr1	64000000	64005000	chr1	64115000	64120000	1	0	6.75845	0	0	0	0	0	471	2.12459e-30	1.71266	9.2091	0	1	0	0	12.1346	5.40382	7.24301e-68	4.79838e-65
chr1	64000000	64005000	chr1	64120000	64125000	1	1	6.75845	12.7787	0	1	0	15.2215	3262	6.3376e-122	1.71266	2.9475	1365	2.02054e-78	17.522	2.96424	1.72793	8.5822	6.93013e-16	4.86665e-15
chr1	64000000	64005000	chr1	64245000	64250000	1	0	6.75845	0	0	0	0	0	44	0.00763297	1.71266	2.72973	0	1	0	0	8.71761	1.99708	4.15962e-13	1.95357e-12
chr1	64000000	64005000	chr1	64295000	64300000	1	0	6.75845	0	0	0	0	0	110	5.18142e-07	1.71266	2.11779	0	1	0	0	10.0375	3.2992	2.98885e-27	7.89243e-26
chr1	64000000	64005000	chr1	64300000	64305000	1	0	6.75845	0	0	0	0	0	110	4.36271e-07	1.71266	3.52766	0	1	0	0	10.0375	3.2992	2.98885e-27	7.89243e-26
chr1	64000000	64005000	chr1	64445000	64450000	1	1	6.75845	5.74329	0	0	0	0	193	7.7223e-11	1.71266	0.956327	0	1	0	0	10.848	4.11186	1.9893e-40	1.60891e-38
chr1	64000000	64005000	chr1	64525000	64530000	1	0	6.75845	0	0	0	0	0	58	0.000825321	1.71266	11.4769	0	1	0	0	9.11533	2.38419	1.52753e-16	1.17149e-15
chr1	64025000	64030000	chr1	64120000	64125000	0	1	0	12.7787	0	1	0	15.2215	101	1.42103e-06	2.48976	2.9475	46	0.00905347	2.49956	2.96424	1.60278	3.61006	1.09716e-06	2.33958e-06
chr1	64030000	64035000	chr1	64120000	64125000	0	1	0	12.7787	0	1	0	15.2215	55	0.00497986	3.20969	2.9475	16	0.936259	2.95098	2.96424	2.24225	2.60717	1.90522e-07	4.42437e-07
chr1	64040000	64045000	chr1	64530000	64535000	0	1	0	15.3051	0	1	0	16.4952	86	1.19977e-05	2.84372	6.88622	25	0.116675	3.49437	7.88064	2.24699	3.23957	1.76048e-09	5.11121e-09
chr1	64045000	64050000	chr1	64120000	64125000	0	1	0	12.7787	0	1	0	15.2215	59	0.00419675	3.50966	2.9475	18	0.936496	3.72844	2.96424	2.17487	2.71877	2.00478e-07	4.64289e-07
chr1	64050000	64055000	chr1	64120000	64125000	0	1	0	12.7787	0	1	0	15.2215	90	1.70714e-05	2.69374	2.9475	20	0.776597	2.95934	2.96424	2.63235	3.24081	5.468e-12	2.1929e-11
chr1	64050000	64055000	chr1	64530000	64535000	0	1	0	15.3051	0	1	0	16.4952	65	0.000297035	2.69374	6.88622	15	0.560134	2.95934	7.88064	2.57508	2.78639	1.37065e-09	4.06921e-09
chr1	64055000	64060000	chr1	64530000	64535000	0	1	0	15.3051	0	1	0	16.4952	73	7.97605e-05	2.89172	6.88622	15	0.55261	2.82559	7.88064	2.74228	2.92661	5.55867e-11	1.96943e-10
chr1	64060000	64065000	chr1	64530000	64535000	0	1	0	15.3051	0	1	0	16.4952	183	3.16788e-11	2.62774	6.88622	20	0.240066	2.46612	7.88064	3.65534	4.14992	9.17641e-26	2.09735e-24
chr1	64075000	64080000	chr1	64530000	64535000	0	1	0	15.3051	0	1	0	16.4952	114	2.34034e-07	3.49166	6.88622	38	0.0154212	3.47765	7.88064	2.05197	3.68	4.93428e-10	1.54546e-09
chr1	64085000	64090000	chr1	64445000	64450000	1	1	5.68387	5.74329	1	0	4.84094	0	218	3.32768e-12	2.05627	0.956327	78	3.18036e-05	2.04329	11.085	1.95197	4.63168	2.45008e-12	1.02884e-11
chr1	64095000	64100000	chr1	64530000	64535000	0	1	0	15.3051	0	1	0	16.4952	109	3.95331e-07	3.71364	6.88622	18	0.388321	4.08791	7.88064	3.05923	3.45968	5.66248e-16	4.04903e-15
chr1	64120000	64125000	chr1	64440000	64445000	1	0	12.7787	0	1	0	15.2215	0	45	0.0060017	2.9475	2.67574	20	0.268979	2.96424	2.85903	1.63402	2.46056	0.000159196	0.000270158
chr1	64125000	64130000	chr1	64530000	64535000	0	1	0	15.3051	0	1	0	16.4952	143	4.61349e-09	2.41776	6.88622	32	0.0432356	2.37416	7.88064	2.62558	3.90589	2.38157e-15	1.56145e-14
chr1	64245000	64250000	chr1	64530000	64535000	0	1	0	15.3051	0	1	0	16.4952	78	3.79173e-05	2.72973	6.88622	18	0.435135	3.48601	7.88064	2.577	3.045	1.80632e-10	5.9314e-10
chr1	64295000	64300000	chr1	64530000	64535000	0	1	0	15.3051	0	1	0	16.4952	70	0.000140673	2.11779	6.88622	2	0.936496	2.13173	7.88064	5.50149	2.6833	2.45415e-19	2.69126e-18
chr1	64300000	64305000	chr1	64530000	64535000	0	1	0	15.3051	0	1	0	16.4952	106	4.79803e-07	3.52766	6.88622	15	0.802308	3.55288	7.88064	3.27974	3.39615	1.47916e-16	1.14453e-15
chr1	64445000	64450000	chr1	64525000	64530000	1	0	5.74329	0	0	0	0	0	135	9.62317e-09	0.956327	11.4769	0	1	0	0	10.3327	3.59477	1.58075e-31	6.2686e-30
chr1	64530000	64535000	chr1	64915000	64920000	1	0	15.3051	0	1	0	16.4952	0	44	0.00653287	6.88622	1.87182	10	0.936496	7.88064	2.24877	2.59132	2.23592	4.67112e-07	1.03639e-06
chr1	69730000	69735000	chr1	69765000	69770000	0	1	0	8.57583	0	1	0	11.8489	86	1.21841e-05	1.97981	0.948273	14	0.936496	2.67511	1.60082	3.07696	3.11812	8.41187e-14	4.38494e-13
chr1	71100000	71105000	chr1	72305000	72310000	0	1	0	6.0321	0	1	0	7.88076	53	0.00189564	11.9808	0.423468	0	1	0	0	8.98551	2.25714	2.75344e-15	1.76193e-14
chr1	74215000	74220000	chr1	74235000	74240000	0	1	0	10.0499	0	1	0	14.5404	66	0.00450083	2.81373	1.73078	18	0.936496	3.33553	1.74194	2.33635	2.84736	1.36341e-08	3.56182e-08
chr1	74245000	74250000	chr1	74280000	74285000	1	1	4.31919	8.66002	0	1	0	8.17922	73	9.86781e-05	0.855661	0.541583	6	0.936496	6.12768	0.582118	4.04361	2.80149	1.65395e-15	1.10416e-14
chr1	74245000	74250000	chr1	74390000	74395000	1	1	4.31919	5.89718	0	1	0	9.78042	113	3.61088e-07	0.855661	1.55898	7	0.936496	6.12768	1.93231	4.45572	3.40574	5.68421e-23	9.78479e-22
chr1	74355000	74360000	chr1	74390000	74395000	0	1	0	5.89718	0	1	0	9.78042	53	0.00576736	2.11179	1.55898	7	0.936496	2.12337	1.93231	3.36497	2.40099	1.42268e-10	4.76506e-10
chr1	74390000	74395000	chr1	75520000	75525000	1	1	5.89718	5.48309	1	0	9.78042	0	48	0.00438818	1.55898	0.58856	10	0.782917	1.93231	5.60938	2.71656	2.3387	1.9177e-08	4.93941e-08
chr1	74505000	74510000	chr1	74815000	74820000	0	1	0	6.45244	1	1	11.703	8.26862	44	0.00701588	6.75534	0.568427	3	0.936496	0.727647	0.500533	4.28088	2.07347	5.6308e-11	1.98857e-10
chr1	74585000	74590000	chr1	75315000	75320000	0	1	0	11.1885	0	1	0	5.87944	60	0.000686206	4.57755	0.805328	16	0.382738	5.85181	0.704127	2.36755	2.70719	2.27908e-08	5.82493e-08
chr1	75125000	75130000	chr1	75190000	75195000	1	1	8.54426	19.2654	1	1	8.80848	7.20056	49	0.00335336	0.622116	0.757008	12	0.642288	0.510823	0.697512	2.48666	2.40258	1.29632e-07	3.05204e-07
chr1	75125000	75130000	chr1	75215000	75220000	1	1	8.54426	8.04079	1	0	8.80848	0	63	0.000510903	0.622116	0.802643	6	0.936496	0.510823	7.60735	3.83139	2.60617	1.55196e-13	7.7476e-13
chr1	75125000	75130000	chr1	75315000	75320000	1	1	8.54426	11.1885	1	1	8.80848	5.87944	138	6.5684e-08	0.622116	0.805328	52	0.00235431	0.510823	0.704127	1.87634	3.99106	9.04415e-10	2.73829e-09
chr1	75140000	75145000	chr1	75215000	75220000	1	1	11.5969	8.04079	1	0	6.92744	0	159	5.88821e-10	1.50596	0.802643	10	0.936496	1.5479	7.60735	4.44229	3.89917	1.84638e-28	5.57118e-27
chr1	75190000	75195000	chr1	75210000	75215000	1	0	19.2654	0	1	0	7.20056	0	84	0.000280078	0.757008	7.10331	19	0.936496	0.697512	9.73072	2.60638	3.14617	5.06319e-11	1.80139e-10
chr1	75190000	75195000	chr1	75215000	75220000	1	1	19.2654	8.04079	1	0	7.20056	0	194	7.00319e-12	0.757008	0.802643	32	0.323399	0.697512	7.60735	3.06534	4.28912	2.34442e-21	3.27892e-20
chr1	75215000	75220000	chr1	75235000	75240000	1	0	8.04079	0	0	0	0	0	73	0.000492947	0.802643	4.01361	0	1	0	0	9.44664	2.71085	6.51984e-20	7.65274e-19
chr1	78535000	78540000	chr1	79710000	79715000	1	1	6.017	6.0112	0	1	0	11.9308	50	0.00344534	0.561045	0.965722	6	0.936496	5.75985	1.13851	3.49859	2.30682	1.01667e-10	3.47023e-10
chr1	80225000	80230000	chr1	80410000	80415000	1	0	7.18375	0	0	0	0	0	62	0.00045033	0.317433	8.58516	0	1	0	0	9.21137	2.47856	2.32721e-17	1.98633e-16
chr1	80340000	80345000	chr1	80385000	80390000	1	0	18.872	0	1	0	34.9009	0	102	2.923e-06	2.12942	2.93971	37	0.131678	2.23292	3.86219	1.92998	3.54657	1.1894e-08	3.13965e-08
chr1	80340000	80345000	chr1	80475000	80480000	1	0	18.872	0	1	0	34.9009	0	55	0.00134591	2.12942	1.57785	5	0.936496	2.23292	1.45459	3.89205	2.40991	1.71351e-12	7.37692e-12
chr1	80665000	80670000	chr1	80755000	80760000	1	1	4.67479	4.27627	0	1	0	6.46405	185	2.74808e-10	0.597285	0.805328	4	0.936496	5.94377	0.707802	5.95193	4.07412	9.44302e-38	6.17414e-36
chr1	85650000	85655000	chr1	85680000	85685000	1	1	11.7307	5.60122	1	0	21.5619	0	158	2.7607e-09	0.609365	0.634196	17	0.936496	0.687222	6.58747	3.67618	3.93625	9.15972e-24	1.71717e-22
chr1	85650000	85655000	chr1	85685000	85690000	1	1	11.7307	13.4117	1	1	21.5619	7.64351	185	1.90615e-11	0.609365	1.32208	62	0.000400249	0.687222	1.24361	2.04581	4.37621	1.85253e-12	7.96473e-12
chr1	85680000	85685000	chr1	85735000	85740000	1	0	5.60122	0	0	0	0	0	75	0.000436177	0.634196	14.2366	0	1	0	0	9.48557	2.74943	2.72097e-20	3.35827e-19
chr1	85740000	85745000	chr1	85790000	85795000	0	1	0	10.4862	0	1	0	14.0966	84	7.64398e-05	5.80743	1.20195	37	0.12773	7.46524	1.34431	1.65019	3.3355	2.04768e-06	4.2496e-06
chr1	85750000	85755000	chr1	85955000	85960000	1	0	13.4263	0	1	1	7.18745	8.33908	53	0.00237301	2.11801	5.19549	14	0.52621	2.1653	0.560803	2.37971	2.53048	1.51739e-07	3.54768e-07
chr1	85750000	85755000	chr1	86420000	86425000	1	1	13.4263	17.7216	1	1	7.18745	18.5281	56	0.00121688	2.11801	2.5851	0	1	0	0	9.06479	2.33466	6.41661e-16	4.518e-15
chr1	85750000	85755000	chr1	86440000	86445000	1	1	13.4263	11.8361	1	1	7.18745	17.1092	68	0.000223486	2.11801	2.66362	28	0.0615333	2.1653	3.39789	1.74605	3.01215	5.6108e-06	1.11447e-05
chr1	85790000	85795000	chr1	85840000	85845000	1	0	10.4862	0	1	0	14.0966	0	68	0.000319609	1.20195	2.54375	0	0.995482	1.34431	2.39088	9.34443	2.60975	9.40652e-19	9.55908e-18
chr1	86150000	86155000	chr1	86355000	86360000	1	1	8.10692	6.8305	1	1	4.52497	10.715	138	1.02963e-07	0.451655	0.736204	8	0.936496	0.373378	0.804087	4.55485	3.68951	3.85582e-26	9.16626e-25
chr1	86355000	86360000	chr1	86490000	86495000	1	1	6.8305	3.49659	1	1	10.715	5.63271	129	9.85832e-08	0.736204	0.978473	58	0.000772338	0.804087	0.962111	1.62199	3.95485	1.44682e-07	3.39272e-07
chr1	87620000	87625000	chr1	87825000	87830000	1	1	12.6153	13.0899	1	1	16.3249	10.7812	83	2.25218e-05	0.974447	2.1972	23	0.149608	1.06207	1.97567	2.3154	3.17662	1.10418e-09	3.31305e-09
chr1	87755000	87760000	chr1	87930000	87935000	1	0	12.0922	0	1	0	14.6301	0	50	0.00288572	1.06773	2.76573	10	0.936496	0.981221	2.84231	2.77533	2.38759	8.46169e-09	2.25944e-08
chr1	87755000	87760000	chr1	87935000	87940000	1	0	12.0922	0	1	0	14.6301	0	59	0.000728305	1.06773	4.1156	16	0.54442	0.981221	5.28335	2.34335	2.68771	4.62091e-08	1.1419e-07
chr1	87765000	87770000	chr1	87825000	87830000	0	1	0	13.0899	0	1	0	10.7812	54	0.00903884	3.23368	2.1972	22	0.495791	2.98442	1.97567	1.75994	2.68398	2.62032e-05	4.83702e-05
chr1	87765000	87770000	chr1	87845000	87850000	0	1	0	9.13291	0	1	0	8.92113	62	0.00151299	3.23368	2.39182	24	0.36159	2.98442	2.36596	1.83415	2.86084	3.38021e-06	6.86003e-06
chr1	87790000	87795000	chr1	87845000	87850000	0	1	0	9.13291	0	1	0	8.92113	59	0.00478242	3.0837	2.39182	7	0.936496	2.75035	2.36596	3.5194	2.53801	7.35336e-12	2.92144e-11
chr1	87790000	87795000	chr1	87850000	87855000	0	1	0	8.2275	0	1	0	12.0273	61	0.00222753	3.0837	2.14351	13	0.936496	2.75035	1.90511	2.68793	2.67973	1.95167e-09	5.63776e-09
chr1	87800000	87805000	chr1	87850000	87855000	0	1	0	8.2275	0	1	0	12.0273	79	0.000118147	2.82572	2.14351	27	0.302779	3.10982	1.90511	2.01425	3.1644	7.84581e-08	1.89444e-07
chr1	87810000	87815000	chr1	87845000	87850000	0	1	0	9.13291	0	1	0	8.92113	62	0.00708505	2.97571	2.39182	13	0.936496	2.76707	2.36596	2.71135	2.69936	1.34897e-09	4.01333e-09
chr1	87820000	87825000	chr1	87845000	87850000	0	1	0	9.13291	0	1	0	8.92113	88	0.000582272	3.92962	2.39182	17	0.936496	4.10463	2.36596	2.8326	3.18082	1.19683e-12	5.23832e-12
chr1	87820000	87825000	chr1	87850000	87855000	0	1	0	8.2275	0	1	0	12.0273	65	0.00947177	3.92962	2.14351	14	0.936496	4.10463	1.90511	2.67363	2.77165	1.37065e-09	4.06921e-09
chr1	87825000	87830000	chr1	87860000	87865000	1	0	13.0899	0	1	0	10.7812	0	69	0.00437514	2.1972	4.1036	9	0.936496	1.97567	3.83711	3.38888	2.77181	2.85661e-13	1.37208e-12
chr1	87825000	87830000	chr1	87875000	87880000	1	0	13.0899	0	1	0	10.7812	0	90	8.16949e-05	2.1972	5.0875	30	0.334977	1.97567	4.7734	2.05086	3.34244	8.64655e-09	2.30648e-08
chr1	87825000	87830000	chr1	87890000	87895000	1	0	13.0899	0	1	0	10.7812	0	66	0.00180875	2.1972	4.37357	20	0.813396	1.97567	4.9824	2.1855	2.87507	7.7493e-08	1.87486e-07
chr1	88455000	88460000	chr1	88700000	88705000	0	1	0	15.9541	0	1	0	8.78529	56	0.00110235	2.24978	2.69248	23	0.138268	1.75554	1.40825	1.74859	2.73779	1.43295e-05	2.72399e-05
chr1	88460000	88465000	chr1	88700000	88705000	0	1	0	15.9541	0	1	0	8.78529	166	1.40931e-10	2.54375	2.69248	7	0.936496	1.90602	1.40825	5.01015	3.93947	2.0658e-31	8.10648e-30
chr1	88465000	88470000	chr1	88700000	88705000	0	1	0	15.9541	0	1	0	8.78529	71	0.000111827	2.40577	2.69248	21	0.210279	2.3658	1.40825	2.2208	2.97184	1.56247e-08	4.06936e-08
chr1	88470000	88475000	chr1	88700000	88705000	0	1	0	15.9541	0	1	0	8.78529	124	4.28651e-08	2.38777	2.69248	15	0.474407	2.28221	1.40825	3.50581	3.60075	2.06556e-19	2.28796e-18
chr1	88475000	88480000	chr1	88700000	88705000	0	1	0	15.9541	0	1	0	8.78529	309	1.17007e-18	3.57565	2.69248	65	0.000257431	3.20178	1.40825	2.71755	5.00364	1.84348e-22	2.95646e-21
chr1	88480000	88485000	chr1	88700000	88705000	0	1	0	15.9541	0	1	0	8.78529	61	0.000519582	3.16769	2.69248	15	0.553356	2.55808	1.40825	2.4836	2.71104	5.78702e-09	1.57751e-08
chr1	88485000	88490000	chr1	88700000	88705000	0	1	0	15.9541	0	1	0	8.78529	53	0.00174027	1.96781	2.69248	4	0.936496	2.10665	1.40825	4.1505	2.34129	5.01095e-13	2.3236e-12
chr1	88505000	88510000	chr1	88700000	88705000	0	1	0	15.9541	0	1	0	8.78529	50	0.00442795	4.38557	2.69248	9	0.936496	3.54452	1.40825	2.92504	2.36786	8.46169e-09	2.25944e-08
chr1	88550000	88555000	chr1	88700000	88705000	0	1	0	15.9541	0	1	0	8.78529	107	4.13774e-07	2.53775	2.69248	12	0.787168	2.29893	1.40825	3.61174	3.37982	1.22639e-18	1.23403e-17
chr1	88555000	88560000	chr1	88700000	88705000	0	1	0	15.9541	0	1	0	8.78529	235	2.45218e-15	3.29968	2.69248	25	0.145025	2.90083	1.40825	3.69613	4.50819	2.42133e-29	8.00871e-28
chr1	88560000	88565000	chr1	88620000	88625000	0	1	0	10.9631	0	1	0	11.4705	76	0.000225746	4.44557	1.74622	6	0.936496	3.28537	0.881261	4.10163	2.85541	3.31442e-16	2.44372e-15
chr1	88565000	88570000	chr1	88700000	88705000	0	1	0	15.9541	0	1	0	8.78529	358	1.39894e-22	3.47966	2.69248	108	3.40452e-07	2.78379	1.40825	2.19859	5.29794	2.55886e-17	2.17869e-16
chr1	88575000	88580000	chr1	88680000	88685000	0	1	0	5.95623	0	0	0	0	97	3.78605e-06	6.68335	1.8442	0	1	0	0	9.85621	3.11814	9.00946e-25	1.85837e-23
chr1	88575000	88580000	chr1	88700000	88705000	0	1	0	15.9541	0	1	0	8.78529	246	1.65634e-16	6.68335	2.69248	94	2.92115e-06	5.6679	1.40825	1.8575	4.82601	4.41661e-12	1.79668e-11
chr1	88580000	88585000	chr1	88700000	88705000	0	1	0	15.9541	0	1	0	8.78529	162	7.83664e-11	3.1077	2.69248	31	0.0568474	2.23205	1.40825	2.85103	4.05472	4.42109e-18	4.14669e-17
chr1	88585000	88590000	chr1	88620000	88625000	1	1	6.32402	10.9631	0	1	0	11.4705	157	5.60629e-10	0.516081	1.74622	8	0.936496	3.49437	0.881261	4.74081	3.86828	5.10152e-29	1.64156e-27
chr1	88585000	88590000	chr1	88650000	88655000	1	1	6.32402	6.31671	0	0	0	0	77	7.61248e-05	0.516081	0.834856	0	1	0	0	9.52349	2.78703	1.14433e-20	1.48134e-19
chr1	88585000	88590000	chr1	88655000	88660000	1	1	6.32402	6.00743	0	0	0	0	221	4.89912e-12	0.516081	0.913376	0	1	0	0	11.0433	4.30804	4.6892e-44	5.2811e-42
chr1	88585000	88590000	chr1	88680000	88685000	1	1	6.32402	5.95623	0	0	0	0	114	3.18172e-07	0.516081	1.8442	0	1	0	0	10.089	3.3507	6.88455e-28	1.94325e-26
chr1	88585000	88590000	chr1	88700000	88705000	1	1	6.32402	15.9541	0	1	0	8.78529	405	1.29201e-21	0.516081	2.69248	110	2.46059e-07	3.49437	1.40825	2.35007	5.44942	6.62838e-20	7.73328e-19
chr1	88590000	88595000	chr1	88700000	88705000	0	1	0	15.9541	0	1	0	8.78529	93	5.37269e-06	3.44966	2.69248	13	0.907869	2.98442	1.40825	3.2955	3.20693	1.31704e-15	8.90862e-15
chr1	88595000	88600000	chr1	88700000	88705000	0	1	0	15.9541	0	1	0	8.78529	84	1.68732e-05	1.36187	2.69248	0	0.954782	1.23724	1.40825	9.64886	2.91156	3.85558e-22	5.92799e-21
chr1	88610000	88615000	chr1	88700000	88705000	0	1	0	15.9541	0	1	0	8.78529	109	5.23239e-07	3.31168	2.69248	37	0.0271752	2.42432	1.40825	2.02565	3.6212	1.67349e-09	4.87827e-09
chr1	88615000	88620000	chr1	88700000	88705000	0	1	0	15.9541	0	1	0	8.78529	157	1.9055e-10	3.1077	2.69248	6	0.936496	2.60824	1.40825	5.1473	3.85469	3.99274e-31	1.53341e-29
chr1	88620000	88625000	chr1	88650000	88655000	1	1	10.9631	6.31671	1	0	11.4705	0	182	6.3833e-12	1.74622	0.834856	21	0.921996	0.881261	6.1444	3.57755	4.14815	4.81375e-25	1.01905e-23
chr1	88620000	88625000	chr1	88655000	88660000	1	1	10.9631	6.00743	1	0	11.4705	0	197	8.02213e-13	1.74622	0.913376	36	0.118281	0.881261	6.42863	2.91827	4.32835	1.81543e-20	2.287e-19
chr1	88620000	88625000	chr1	88675000	88680000	1	0	10.9631	0	1	0	11.4705	0	111	1.06226e-06	1.74622	5.55546	33	0.0942011	0.881261	5.08271	2.21623	3.60991	6.35074e-11	2.23791e-10
chr1	88620000	88625000	chr1	88680000	88685000	1	1	10.9631	5.95623	1	0	11.4705	0	671	2.43436e-38	1.74622	1.8442	33	0.188119	0.881261	10.9094	4.81085	5.96708	1.34255e-57	4.32004e-55
chr1	88620000	88625000	chr1	88685000	88690000	1	0	10.9631	0	1	0	11.4705	0	55	0.0099503	1.74622	5.56746	9	0.936496	0.881261	5.11615	3.06227	2.48514	1.83334e-10	6.00307e-10
chr1	88625000	88630000	chr1	88680000	88685000	0	1	0	5.95623	0	0	0	0	60	0.00403725	3.91762	1.8442	0	1	0	0	9.16415	2.43213	5.93548e-17	4.82039e-16
chr1	88625000	88630000	chr1	88700000	88705000	0	1	0	15.9541	0	1	0	8.78529	86	4.83116e-05	3.91762	2.69248	5	0.936496	3.0931	1.40825	4.53597	3.00968	5.03433e-19	5.35138e-18
chr1	88640000	88645000	chr1	88700000	88705000	0	1	0	15.9541	0	1	0	8.78529	111	3.56731e-06	6.08341	2.69248	48	0.0108646	4.61457	1.40825	1.67764	3.72596	1.64899e-07	3.84579e-07
chr1	88650000	88655000	chr1	88680000	88685000	1	1	6.31671	5.95623	0	0	0	0	227	1.02423e-14	0.834856	1.8442	0	1	0	0	11.082	4.34684	8.25275e-45	9.80945e-43
chr1	88650000	88655000	chr1	88700000	88705000	1	1	6.31671	15.9541	0	1	0	8.78529	818	9.63626e-44	0.834856	2.69248	49	0.0153336	6.1444	1.40825	4.52834	6.26428	5.33152e-57	1.62284e-54
chr1	88655000	88660000	chr1	88680000	88685000	1	1	6.00743	5.95623	0	0	0	0	300	2.7115e-19	0.913376	1.8442	0	1	0	0	11.4841	4.7507	3.84129e-53	8.8289e-51
chr1	88655000	88660000	chr1	88700000	88705000	1	1	6.00743	15.9541	0	1	0	8.78529	374	2.49428e-23	0.913376	2.69248	104	1.68317e-06	6.42863	1.40825	2.31603	5.34029	4.60446e-19	4.9095e-18
chr1	88660000	88665000	chr1	88700000	88705000	0	1	0	15.9541	0	1	0	8.78529	72	0.00662313	5.04551	2.69248	15	0.936496	4.07955	1.40825	2.72241	2.90979	7.91513e-11	2.7401e-10
chr1	88680000	88685000	chr1	88700000	88705000	1	1	5.95623	15.9541	0	1	0	8.78529	1081	2.86562e-67	1.8442	2.69248	44	0.699026	10.9094	1.40825	5.08529	6.64757	1.20907e-69	9.55568e-67
chr1	91045000	91050000	chr1	91185000	91190000	0	1	0	10.8112	0	1	0	15.1996	67	0.000330805	4.00161	2.77838	8	0.936496	4.24674	4.42248	3.51357	2.7187	1.7945e-13	8.86313e-13
chr1	91050000	91055000	chr1	91095000	91100000	1	1	10.5006	14.4741	1	1	6.80117	13.394	750	7.85325e-42	1.34758	1.8489	289	6.45434e-18	1.25758	1.52144	1.84648	6.43502	1.47403e-15	9.94216e-15
chr1	91050000	91055000	chr1	91240000	91245000	1	1	10.5006	5.43599	1	1	6.80117	9.25845	54	0.0016264	1.34758	0.768417	2	0.936496	1.25758	1.1907	5.12773	2.3254	2.53516e-14	1.43331e-13
chr1	91050000	91055000	chr1	91245000	91250000	1	0	10.5006	0	1	0	6.80117	0	66	0.000258199	1.34758	4.03761	25	0.146999	1.25758	5.63446	1.86565	2.94191	1.50364e-06	3.16294e-06
chr1	91055000	91060000	chr1	91090000	91095000	1	0	8.06877	0	1	0	9.10048	0	161	2.46144e-08	2.56228	8.09321	24	0.936496	2.29319	7.82471	3.20937	4.00482	1.19332e-20	1.54299e-19
chr1	91055000	91060000	chr1	91625000	91630000	1	1	8.06877	7.63834	1	1	9.10048	4.66467	43	0.00732227	2.56228	1.87708	9	0.936496	2.29319	2.18368	2.70794	2.18667	2.26803e-07	5.22167e-07
chr1	91180000	91185000	chr1	91405000	91410000	1	0	8.6579	0	1	0	9.36158	0	60	0.000746957	5.87554	2.44176	24	0.208766	7.98721	2.58316	1.78692	2.82567	6.1327e-06	1.21401e-05
chr1	91180000	91185000	chr1	91610000	91615000	1	0	8.6579	0	1	0	9.36158	0	74	7.5427e-05	5.87554	4.94952	16	0.567128	7.98721	7.4318	2.66964	2.95629	8.51151e-11	2.9373e-10
chr1	91180000	91185000	chr1	92175000	92180000	1	0	8.6579	0	1	1	9.36158	5.86486	65	0.000310047	5.87554	4.72754	16	0.344725	7.98721	0.707802	2.48284	2.80097	3.91821e-09	1.0956e-08
chr1	91180000	91185000	chr1	92930000	92935000	1	1	8.6579	15.281	1	1	9.36158	8.47293	56	0.00130663	5.87554	0.699964	0	1	0	0	9.06479	2.33466	6.41661e-16	4.518e-15
chr1	91185000	91190000	chr1	91410000	91415000	1	0	10.8112	0	1	0	15.1996	0	46	0.00913932	2.77838	7.82924	10	0.936496	4.42248	9.40469	2.6553	2.28818	6.57743e-08	1.60105e-07
chr1	91240000	91245000	chr1	91295000	91300000	1	0	5.43599	0	1	0	9.25845	0	58	0.0013363	0.768417	3.32368	7	0.936496	1.1907	5.48398	3.49479	2.51603	1.11834e-11	4.33677e-11
chr1	91625000	91630000	chr1	92470000	92475000	1	0	7.63834	0	1	0	4.66467	0	66	0.000295378	1.87708	6.36538	2	0.936496	2.18368	7.25624	5.41673	2.60157	1.47817e-18	1.46063e-17
chr1	92905000	92910000	chr1	93475000	93480000	0	1	0	9.08125	0	1	0	9.89429	42	0.00931263	5.81943	1.03149	1	0.936496	7.36492	1.02312	5.67145	1.9598	1.17118e-12	5.19807e-12
chr1	93445000	93450000	chr1	93475000	93480000	1	1	4.90377	9.08125	1	1	5.5066	9.89429	339	6.82044e-19	0.638893	1.03149	118	1.77024e-07	0.526993	1.02312	1.99235	5.2592	8.10939e-15	4.89377e-14
chr1	93475000	93480000	chr1	93800000	93805000	1	1	9.08125	9.48609	1	1	9.89429	11.517	272	1.61545e-14	1.03149	1.4516	101	2.89807e-06	1.02312	1.48396	1.89892	4.96161	7.61236e-13	3.43892e-12
chr1	95630000	95635000	chr1	95665000	95670000	0	1	0	7.14543	0	1	0	11.5533	49	0.0050501	0.809921	1.99721	5	0.936496	0.91121	2.56881	3.72574	2.25973	2.58535e-11	9.56849e-11
chr1	97580000	97585000	chr1	97650000	97655000	1	0	8.06088	0	0	1	0	5.77154	59	0.00103475	0.676475	4.42757	25	0.290026	9.37125	0.614457	1.70417	2.82205	1.54697e-05	2.92788e-05
chr1	97580000	97585000	chr1	97655000	97660000	1	0	8.06088	0	0	0	0	0	44	0.00977365	0.676475	3.14969	0	1	0	0	8.71761	1.99708	4.15962e-13	1.95357e-12
chr1	97580000	97585000	chr1	97765000	97770000	1	0	8.06088	0	0	1	0	8.78496	49	0.00362552	0.676475	7.42728	7	0.936496	9.37125	0.962111	3.25199	2.30217	7.95362e-10	2.43148e-09
chr1	106510000	106515000	chr1	106710000	106715000	0	1	0	8.50978	0	1	0	12.5346	90	7.43502e-06	1.76383	1.36235	8	0.936496	1.91438	0.774687	3.93876	3.10755	4.99272e-18	4.63651e-17
chr1	106535000	106540000	chr1	106710000	106715000	0	1	0	8.50978	0	1	0	12.5346	49	0.00316899	1.46386	1.36235	5	0.936496	1.35428	0.774687	3.72574	2.25973	2.58535e-11	9.56849e-11
chr1	106540000	106545000	chr1	106710000	106715000	0	1	0	8.50978	0	1	0	12.5346	93	3.85169e-06	2.48976	1.36235	11	0.81448	2.5748	0.774687	3.53361	3.18504	2.94037e-16	2.17827e-15
chr1	106545000	106550000	chr1	106710000	106715000	0	1	0	8.50978	0	1	0	12.5346	193	2.54004e-12	3.91162	1.36235	32	0.0382543	3.33553	0.774687	3.05789	4.2825	2.9268e-21	4.04074e-20
chr1	106600000	106605000	chr1	106705000	106710000	1	0	7.49799	0	0	0	0	0	67	0.000225057	0.708688	3.20369	0	1	0	0	9.32309	2.58868	1.47817e-18	1.46063e-17
chr1	106600000	106605000	chr1	106710000	106715000	1	1	7.49799	8.50978	0	1	0	12.5346	990	4.44663e-41	0.708688	1.36235	24	0.17961	4.12971	0.774687	5.82895	6.50358	1.76665e-76	1.90261e-73
chr1	106610000	106615000	chr1	106710000	106715000	0	1	0	8.50978	0	1	0	12.5346	55	0.00226881	3.72564	1.36235	1	0.936496	2.45776	0.774687	6.05965	2.33003	6.41661e-16	4.518e-15
chr1	106615000	106620000	chr1	106710000	106715000	0	1	0	8.50978	0	1	0	12.5346	53	0.00247968	2.90972	1.36235	9	0.936496	2.55808	0.774687	3.00893	2.43932	6.36816e-10	1.96479e-09
chr1	106620000	106625000	chr1	106710000	106715000	0	1	0	8.50978	0	1	0	12.5346	70	0.000158909	2.56775	1.36235	9	0.936496	2.04813	0.774687	3.4096	2.79033	1.92688e-13	9.48783e-13
chr1	120065000	120070000	chr1	120120000	120125000	0	1	0	6.32402	0	1	0	14.724	44	0.00677321	1.49385	0.652987	2	0.936496	1.18708	0.695307	4.83291	2.04851	5.22709e-12	2.09777e-11
chr1	121325000	121330000	chr1	121475000	121480000	1	1	9.42238	8.64996	1	1	13.3556	7.21504	181	3.80995e-11	0.781168	2.5851	26	0.0889936	0.765132	1.3546	3.26339	4.1683	3.33953e-22	5.19663e-21
chr1	121430000	121435000	chr1	121475000	121480000	1	1	8.52599	8.64996	1	1	9.04445	7.21504	568	6.17606e-32	0.694595	2.5851	147	3.16367e-09	0.612252	1.3546	2.4201	5.92604	1.25051e-22	2.05599e-21
chr1	121450000	121455000	chr1	121475000	121480000	0	1	0	8.64996	0	1	0	7.21504	117	3.29625e-05	5.35148	2.5851	10	0.936496	3.85383	1.3546	4.00011	3.48062	4.19765e-21	5.69921e-20
chr1	121475000	121480000	chr1	121605000	121610000	1	1	8.64996	7.57853	1	1	7.21504	4.81947	60	0.000564299	2.5851	0.750297	19	0.237082	1.3546	0.675462	2.12168	2.75288	3.31373e-07	7.49512e-07
chr1	121475000	121480000	chr1	121615000	121620000	1	1	8.64996	4.79014	1	1	7.21504	7.64424	68	0.000174287	2.5851	0.615405	6	0.936496	1.3546	0.475543	3.9414	2.70703	1.92619e-14	1.11319e-13
chr1	121595000	121600000	chr1	121615000	121620000	0	1	0	4.79014	0	1	0	7.64424	65	0.00142338	4.81753	0.615405	19	0.583071	3.31881	0.475543	2.23696	2.84375	6.41654e-08	1.56409e-07
chr1	121600000	121605000	chr1	121705000	121710000	0	1	0	8.72733	0	0	0	0	104	8.08744e-07	4.55356	0.43085	0	1	0	0	9.95663	3.2184	4.11777e-26	9.71211e-25
chr1	121605000	121610000	chr1	121705000	121710000	1	1	7.57853	8.72733	1	0	4.81947	0	291	4.54171e-14	0.750297	0.43085	83	1.60113e-05	0.675462	3.39405	2.27902	4.9848	4.71785e-17	3.89044e-16
chr1	125430000	125435000	chr1	125475000	125480000	1	0	16.2942	0	1	0	16.8803	0	53	0.00321526	1.37845	1.79982	12	0.936496	1.33108	2.34072	2.59963	2.49477	2.77199e-08	7.03405e-08
chr1	127200000	127205000	chr1	127455000	127460000	1	0	7.32702	0	1	0	8.82196	0	58	0.000863086	0.769088	4.64355	14	0.595227	1.02753	5.26663	2.50952	2.6357	2.46256e-08	6.27962e-08
chr1	127205000	127210000	chr1	127460000	127465000	1	1	7.32702	6.32713	1	0	7.72128	0	359	5.17489e-18	1.8348	0.585205	92	4.04914e-06	3.54563	5.46726	2.43361	5.26185	3.47807e-20	4.22669e-19
chr1	127210000	127215000	chr1	127460000	127465000	0	1	0	6.32713	0	0	0	0	54	0.00152218	12.2568	0.585205	0	1	0	0	9.01243	2.28343	1.69034e-15	1.11949e-14
chr1	127215000	127220000	chr1	127325000	127330000	1	0	6.09083	0	0	0	0	0	62	0.000607592	1.57442	2.88572	0	1	0	0	9.21137	2.47856	2.32721e-17	1.98633e-16
chr1	127315000	127320000	chr1	128590000	128595000	0	1	0	12.4262	0	1	0	16.1072	46	0.00506699	6.50937	5.20443	20	0.215619	12.247	7.53739	1.66566	2.48309	0.00011673	0.000201031
chr1	127775000	127780000	chr1	127830000	127835000	1	1	7.57417	7.7442	0	1	0	3.92865	55	0.00149763	0.414744	0.879821	3	0.936496	4.57277	0.673992	4.60212	2.37059	1.5826e-14	9.19455e-14
chr1	128245000	128250000	chr1	128590000	128595000	0	1	0	12.4262	0	1	0	16.1072	54	0.00152777	3.51566	5.20443	20	0.296312	4.19658	7.53739	1.8965	2.65223	6.84948e-06	1.34767e-05
chr1	128355000	128360000	chr1	128825000	128830000	1	0	5.62392	0	0	0	0	0	44	0.00660105	0.679831	4.17559	0	1	0	0	8.71761	1.99708	4.15962e-13	1.95357e-12
chr1	128365000	128370000	chr1	128585000	128590000	0	1	0	7.06945	0	1	0	8.74162	49	0.0032502	3.55165	1.25027	17	0.449637	4.2969	1.43251	1.98924	2.49582	5.20702e-06	1.03627e-05
chr1	128390000	128395000	chr1	128830000	128835000	0	1	0	7.17349	0	1	0	5.61026	48	0.00381651	2.38177	0.708688	5	0.936496	2.90919	0.924626	3.69605	2.23317	6.47615e-11	2.26141e-10
chr1	128395000	128400000	chr1	128590000	128595000	0	1	0	12.4262	0	1	0	16.1072	184	5.02949e-12	2.30378	5.20443	80	2.50548e-05	2.54972	7.53739	1.67102	4.45191	2.77791e-09	7.88396e-09
chr1	128405000	128410000	chr1	128590000	128595000	0	1	0	12.4262	0	1	0	16.1072	108	3.52662e-07	2.43576	5.20443	47	0.00707497	2.79215	7.53739	1.66843	3.6891	1.92969e-07	4.47451e-07
chr1	128415000	128420000	chr1	128540000	128545000	1	0	9.94711	0	1	0	17.4981	0	50	0.00501587	1.48986	4.46356	16	0.766814	1.68314	5.53414	2.10502	2.50006	3.69141e-06	7.46351e-06
chr1	128415000	128420000	chr1	128565000	128570000	1	0	9.94711	0	1	0	17.4981	0	50	0.0033236	1.48986	2.39377	1	0.936496	1.68314	2.72527	5.92242	2.19823	7.35991e-15	4.4576e-14
chr1	128415000	128420000	chr1	128605000	128610000	1	0	9.94711	0	1	0	17.4981	0	60	0.000736297	1.48986	6.25739	25	0.167933	1.68314	7.18937	1.72838	2.83976	1.15793e-05	2.22294e-05
chr1	128415000	128420000	chr1	128610000	128615000	1	0	9.94711	0	1	0	17.4981	0	46	0.00646675	1.48986	4.46356	4	0.936496	1.68314	8.97835	3.94657	2.15554	2.15568e-11	8.08534e-11
chr1	128415000	128420000	chr1	128785000	128790000	1	0	9.94711	0	1	0	17.4981	0	124	8.10328e-08	1.48986	3.98961	45	0.00520604	1.68314	4.23002	1.9301	3.82596	1.23001e-09	3.66787e-09
chr1	128425000	128430000	chr1	128590000	128595000	0	1	0	12.4262	0	1	0	16.1072	57	0.00140414	2.0578	5.20443	19	0.583622	2.63331	7.53739	2.04781	2.6956	1.23175e-06	2.61408e-06
chr1	128435000	128440000	chr1	128600000	128605000	0	1	0	9.66862	0	0	0	0	47	0.00449987	2.55575	1.22745	0	1	0	0	8.81254	2.08888	8.98453e-14	4.63784e-13
chr1	128440000	128445000	chr1	128585000	128590000	0	1	0	7.06945	0	1	0	8.74162	51	0.00273287	3.52166	1.25027	17	0.526593	4.12135	1.43251	2.04683	2.53966	2.61601e-06	5.37656e-06
chr1	128460000	128465000	chr1	128590000	128595000	0	1	0	12.4262	0	1	0	16.1072	91	7.46163e-06	2.14179	5.20443	38	0.0541927	2.70019	7.53739	1.72721	3.43036	5.02916e-07	1.11391e-06
chr1	128465000	128470000	chr1	128590000	128595000	0	1	0	12.4262	0	1	0	16.1072	100	1.62182e-06	2.24978	5.20443	17	0.936496	2.70855	7.53739	3.01681	3.34095	1.30538e-14	7.70217e-14
chr1	128515000	128520000	chr1	128590000	128595000	0	1	0	12.4262	0	1	0	16.1072	60	0.00450079	2.22578	5.20443	3	0.968849	2.54972	7.53739	4.72742	2.48834	9.7909e-16	6.73492e-15
chr1	128585000	128590000	chr1	128830000	128835000	1	1	7.06945	7.17349	1	1	8.74162	5.61026	348	2.29403e-17	1.25027	0.708688	82	3.10672e-05	1.43251	0.924626	2.55446	5.19833	2.65575e-21	3.67554e-20
chr1	128600000	128605000	chr1	128745000	128750000	1	0	9.66862	0	0	0	0	0	57	0.00104954	1.22745	2.84372	0	1	0	0	9.09028	2.35963	3.96752e-16	2.87167e-15
chr1	128600000	128605000	chr1	128780000	128785000	1	0	9.66862	0	0	0	0	0	56	0.00113222	1.22745	4.03161	0	1	0	0	9.06479	2.33466	6.41661e-16	4.518e-15
chr1	128600000	128605000	chr1	128805000	128810000	1	0	9.66862	0	0	0	0	0	66	0.000249561	1.22745	3.30568	0	1	0	0	9.30142	2.5673	2.32769e-18	2.24492e-17
chr1	128600000	128605000	chr1	128820000	128825000	1	0	9.66862	0	0	0	0	0	43	0.00943141	1.22745	5.32748	0	1	0	0	8.68452	1.96519	6.97018e-13	3.17749e-12
chr1	128600000	128605000	chr1	128830000	128835000	1	1	9.66862	7.17349	0	1	0	5.61026	73	0.00012744	1.22745	0.708688	24	0.185612	12.3891	0.924626	2.06941	3.04083	6.87003e-08	1.6675e-07
chr1	131095000	131100000	chr1	131275000	131280000	1	1	5.57373	6.92616	1	0	4.60776	0	44	0.00657266	0.501988	1.01337	1	0.936496	0.560803	10.249	5.7384	2.02305	2.48909e-13	1.20818e-12
chr1	131135000	131140000	chr1	131235000	131240000	1	0	6.81474	0	1	0	6.14896	0	48	0.00368847	0.64896	1.90781	0	1	0	0	8.84285	2.11827	5.41924e-14	2.90667e-13
chr1	131195000	131200000	chr1	131275000	131280000	1	1	8.87082	6.92616	1	0	8.46362	0	42	0.00924661	1.30195	1.01337	6	0.936496	1.15983	10.249	3.24763	2.08779	5.82975e-09	1.58772e-08
chr1	131275000	131280000	chr1	131525000	131530000	1	0	6.92616	0	0	0	0	0	82	2.03995e-05	1.01337	6.96532	0	1	0	0	9.61414	2.87704	8.90188e-22	1.30456e-20
chr1	131275000	131280000	chr1	131550000	131555000	1	0	6.92616	0	0	0	0	0	44	0.00665811	1.01337	2.88572	0	1	0	0	8.71761	1.99708	4.15962e-13	1.95357e-12
chr1	131275000	131280000	chr1	131635000	131640000	1	1	6.92616	9.98498	0	1	0	10.9627	80	5.40551e-05	1.01337	0.83687	9	0.936496	10.249	1.55231	3.60198	2.96385	2.74897e-15	1.76193e-14
chr1	131825000	131830000	chr1	132005000	132010000	1	1	7.14756	9.93515	1	1	9.32136	12.7187	100	1.85616e-06	0.693924	3.25017	39	0.0131241	0.900371	3.2531	1.82578	3.54158	7.96067e-08	1.92084e-07
chr1	131935000	131940000	chr1	132005000	132010000	0	1	0	9.93515	0	1	0	12.7187	58	0.004848	2.66374	3.25017	6	0.936496	3.08474	3.2531	3.7123	2.498	1.99436e-12	8.44955e-12
chr1	132005000	132010000	chr1	132040000	132045000	1	0	9.93515	0	1	0	12.7187	0	118	1.9762e-06	3.25017	3.40167	18	0.936496	3.2531	2.39088	3.17359	3.56111	2.64938e-17	2.25192e-16
chr1	132005000	132010000	chr1	132095000	132100000	1	0	9.93515	0	1	0	12.7187	0	69	0.000825321	3.25017	4.19359	30	0.224241	3.2531	3.98759	1.66804	3.05201	7.63722e-06	1.49489e-05
chr1	132005000	132010000	chr1	132155000	132160000	1	0	9.93515	0	1	0	12.7187	0	63	0.000496939	3.25017	2.18979	6	0.936496	3.2531	2.22369	3.83139	2.60617	1.55196e-13	7.7476e-13
chr1	133540000	133545000	chr1	133660000	133665000	1	1	3.38578	5.66552	1	1	4.16055	9.82964	68	0.000268859	0.931496	0.511383	11	0.72637	0.948146	0.557863	3.08251	2.78287	8.11531e-12	3.21367e-11
chr1	133610000	133615000	chr1	133660000	133665000	1	1	7.17349	5.66552	1	1	15.5492	9.82964	50	0.00387707	0.362397	0.511383	16	0.331232	0.332219	0.557863	2.10502	2.50006	3.69141e-06	7.46351e-06
chr1	133610000	133615000	chr1	134060000	134065000	1	1	7.17349	9.68613	1	1	15.5492	8.62348	81	3.89068e-05	0.362397	6.20169	22	0.155634	0.332219	6.44151	2.34397	3.13685	8.53506e-10	2.58745e-09
chr1	133685000	133690000	chr1	134060000	134065000	0	1	0	9.68613	1	1	4.89124	8.62348	117	1.14212e-07	5.52546	6.20169	30	0.0468076	0.852596	6.44151	2.42898	3.64814	2.13513e-12	8.98677e-12
chr1	133710000	133715000	chr1	134060000	134065000	0	1	0	9.68613	0	1	0	8.62348	48	0.0037057	2.50776	6.20169	6	0.936496	2.78379	6.44151	3.43982	2.25497	2.47547e-10	8.02112e-10
chr1	134060000	134065000	chr1	135145000	135150000	1	0	9.68613	0	1	1	8.62348	7.48972	56	0.001202	6.20169	4.61355	3	0.936496	6.44151	0.521848	4.62807	2.39489	9.9007e-15	5.90047e-14
chr1	134060000	134065000	chr1	135725000	135730000	1	1	9.68613	8.16166	1	1	8.62348	9.02884	111	1.14287e-06	6.20169	1.49791	11	0.709117	6.44151	1.43692	3.7886	3.41909	4.23976e-20	5.10278e-19
chr1	134065000	134070000	chr1	135145000	135150000	1	0	5.98757	0	1	1	6.9234	7.48972	59	0.000834168	3.19648	4.61355	0	1	0	0	9.13994	2.40835	9.51107e-17	7.50375e-16
chr1	135725000	135730000	chr1	136130000	136135000	1	1	8.16166	14.8055	1	1	9.02884	11.2383	91	7.74789e-06	1.49791	3.24144	2	0.936496	1.43692	3.38981	5.8795	3.05104	6.51625e-24	1.23757e-22
chr1	136130000	136135000	chr1	137895000	137900000	1	1	14.8055	17.0656	1	1	11.2383	13.4959	43	0.00783202	3.24144	2.44417	11	0.725167	3.38981	3.20165	2.4226	2.23115	6.96931e-07	1.51664e-06
chr1	136685000	136690000	chr1	136730000	136735000	1	1	6.31671	5.97942	1	0	10.3208	0	47	0.00448725	0.843581	0.514068	21	0.606969	0.956966	4.87372	1.62672	2.523	0.000158383	0.000268955
chr1	137295000	137300000	chr1	137770000	137775000	0	1	0	16.5238	0	1	0	7.7008	43	0.00754282	1.69184	1.92876	5	0.936496	1.82242	1.73533	3.53772	2.09288	6.62422e-10	2.03668e-09
chr1	137300000	137305000	chr1	137900000	137905000	0	1	0	12.9868	0	1	0	11.3766	97	3.65745e-06	1.32587	6.62449	8	0.936496	1.79734	8.46496	4.0467	3.20814	2.66954e-19	2.92248e-18
chr1	137310000	137315000	chr1	137900000	137905000	0	1	0	12.9868	0	1	0	11.3766	96	4.32056e-06	1.40386	6.62449	2	0.936496	0.961369	8.46496	5.95658	3.12657	9.00946e-25	1.85837e-23
chr1	137315000	137320000	chr1	137770000	137775000	0	1	0	16.5238	0	1	0	7.7008	68	0.000207102	2.89772	1.92876	5	0.936496	2.76707	1.73533	4.19763	2.69132	2.52803e-15	1.6337e-14
chr1	137315000	137320000	chr1	137805000	137810000	0	1	0	16.4139	0	1	0	11.8584	191	2.10903e-11	2.89772	3.55686	16	0.398939	2.76707	4.24975	4.03637	4.18572	9.5051e-29	2.949e-27
chr1	137315000	137320000	chr1	137810000	137815000	0	1	0	8.36966	0	1	0	12.139	56	0.00109343	2.89772	2.59517	4	0.936496	2.76707	3.21929	4.22978	2.41436	8.00461e-14	4.17844e-13
chr1	137320000	137325000	chr1	137770000	137775000	0	1	0	16.5238	0	1	0	7.7008	50	0.00261143	2.0218	1.92876	14	0.525572	1.9729	1.73533	2.29581	2.46363	6.52268e-07	1.42433e-06
chr1	137320000	137325000	chr1	137895000	137900000	0	1	0	17.0656	0	1	0	13.4959	43	0.0073459	2.0218	2.44417	5	0.936496	1.9729	3.20165	3.53772	2.09288	6.62422e-10	2.03668e-09
chr1	137325000	137330000	chr1	137770000	137775000	0	1	0	16.5238	0	1	0	7.7008	55	0.00129745	3.28768	1.92876	24	0.120906	3.51945	1.73533	1.66162	2.734	3.61438e-05	6.58275e-05
chr1	137325000	137330000	chr1	137810000	137815000	0	1	0	8.36966	0	1	0	12.139	179	1.04435e-10	3.28768	2.59517	46	0.00464679	3.51945	3.21929	2.42773	4.25951	2.37946e-15	1.56052e-14
chr1	137330000	137335000	chr1	137770000	137775000	0	1	0	16.5238	0	1	0	7.7008	218	7.5956e-13	5.1655	1.92876	30	0.0549207	4.82356	1.73533	3.3262	4.43076	6.30531e-25	1.31931e-23
chr1	137330000	137335000	chr1	137805000	137810000	0	1	0	16.4139	0	1	0	11.8584	277	5.48163e-16	5.1655	3.55686	105	8.29535e-07	4.82356	4.24975	1.86923	4.9943	1.5743e-12	6.79644e-12
chr1	137330000	137335000	chr1	137895000	137900000	0	1	0	17.0656	0	1	0	13.4959	241	9.92815e-14	5.1655	2.44417	93	5.219e-06	4.82356	3.20165	1.84329	4.79961	1.03084e-11	4.01439e-11
chr1	137335000	137340000	chr1	137770000	137775000	0	1	0	16.5238	0	1	0	7.7008	43	0.00755468	1.45786	1.92876	1	0.936496	1.73046	1.73533	5.70532	1.99176	4.15962e-13	1.95357e-12
chr1	137335000	137340000	chr1	137900000	137905000	0	1	0	12.9868	0	1	0	11.3766	155	2.38167e-09	1.45786	6.62449	23	0.137719	1.73046	8.46496	3.21564	3.94943	2.20194e-20	2.74703e-19
chr1	137350000	137355000	chr1	137805000	137810000	0	1	0	16.4139	0	1	0	11.8584	119	1.99425e-07	1.67384	3.55686	38	0.0140114	1.98126	4.24975	2.11384	3.72914	1.1467e-10	3.87151e-10
chr1	137355000	137360000	chr1	137770000	137775000	0	1	0	16.5238	0	1	0	7.7008	49	0.00326243	2.0758	1.92876	1	0.936496	2.09829	1.73533	5.89333	2.17042	1.98699e-14	1.13926e-13
chr1	137355000	137360000	chr1	137900000	137905000	0	1	0	12.9868	0	1	0	11.3766	63	0.000369743	2.0758	6.62449	16	0.393935	2.09829	8.46496	2.43782	2.76416	7.91452e-09	2.1229e-08
chr1	137360000	137365000	chr1	137900000	137905000	0	1	0	12.9868	0	1	0	11.3766	174	1.74782e-10	2.15979	6.62449	29	0.058704	2.08993	8.46496	3.04981	4.13392	2.0478e-20	2.56112e-19
chr1	137435000	137440000	chr1	137805000	137810000	0	1	0	16.4139	0	1	0	11.8584	75	6.02703e-05	2.74773	3.55686	14	0.564192	2.87575	4.24975	2.87977	2.94669	5.77531e-12	2.31202e-11
chr1	137435000	137440000	chr1	137900000	137905000	0	1	0	12.9868	0	1	0	11.3766	63	0.000353258	2.74773	6.62449	19	0.280281	2.87575	8.46496	2.19195	2.80806	1.23717e-07	2.9267e-07
chr1	137445000	137450000	chr1	137770000	137775000	0	1	0	16.5238	0	1	0	7.7008	52	0.00202607	2.37577	1.92876	11	0.769263	2.81723	1.73533	2.69617	2.45373	1.29674e-08	3.39397e-08
chr1	137445000	137450000	chr1	137810000	137815000	0	1	0	8.36966	0	1	0	12.139	72	0.000109128	2.37577	2.59517	15	0.491478	2.81723	3.21929	2.72241	2.90979	7.91513e-11	2.7401e-10
chr1	137445000	137450000	chr1	137900000	137905000	0	1	0	12.9868	0	1	0	11.3766	124	6.88578e-08	2.37577	6.62449	39	0.013001	2.81723	8.46496	2.13583	3.78384	5.34067e-11	1.89517e-10
chr1	137450000	137455000	chr1	137805000	137810000	0	1	0	16.4139	0	1	0	11.8584	47	0.00448708	2.45376	3.55686	6	0.936496	2.77543	4.24975	3.40952	2.22836	6.06227e-10	1.87439e-09
chr1	137455000	137460000	chr1	137895000	137900000	0	1	0	17.0656	0	1	0	13.4959	59	0.000746211	1.81782	2.44417	17	0.364023	2.46612	3.20165	2.25665	2.70333	8.29579e-08	1.99838e-07
chr1	137460000	137465000	chr1	137770000	137775000	0	1	0	16.5238	0	1	0	7.7008	43	0.00771228	2.0938	1.92876	16	0.442013	3.01786	1.73533	1.88792	2.33614	5.69274e-05	0.000101654
chr1	137470000	137475000	chr1	137805000	137810000	0	1	0	16.4139	0	1	0	11.8584	49	0.00320092	1.76983	3.55686	20	0.256606	2.12337	4.24975	1.75661	2.54874	4.57083e-05	8.23975e-05
chr1	137470000	137475000	chr1	137900000	137905000	0	1	0	12.9868	0	1	0	11.3766	77	4.5336e-05	1.76983	6.62449	32	0.0372224	2.12337	8.46496	1.7334	3.19132	1.70133e-06	3.55868e-06
chr1	137475000	137480000	chr1	137805000	137810000	0	1	0	16.4139	0	1	0	11.8584	112	3.55109e-07	2.0578	3.55686	19	0.327057	2.80887	4.24975	3.02097	3.50306	7.66526e-16	5.35338e-15
chr1	137485000	137490000	chr1	137900000	137905000	0	1	0	12.9868	0	1	0	11.3766	84	1.64796e-05	2.12979	6.62449	38	0.0155639	2.58316	8.46496	1.61187	3.34527	3.43352e-06	6.96397e-06
chr1	137490000	137495000	chr1	137900000	137905000	0	1	0	12.9868	0	1	0	11.3766	92	4.88016e-06	2.45376	6.62449	32	0.0435355	2.27385	8.46496	1.98985	3.38645	1.97143e-08	5.06679e-08
chr1	137510000	137515000	chr1	137900000	137905000	0	1	0	12.9868	0	1	0	11.3766	58	0.00077429	2.69374	6.62449	9	0.936496	3.00114	8.46496	3.13875	2.55136	5.33141e-11	1.89203e-10
chr1	137520000	137525000	chr1	137810000	137815000	0	1	0	8.36966	0	1	0	12.139	57	0.000913547	1.82982	2.59517	6	0.936496	2.33236	3.21929	3.68725	2.47539	3.06841e-12	1.27741e-11
chr1	137535000	137540000	chr1	137805000	137810000	0	1	0	16.4139	0	1	0	11.8584	48	0.00391202	2.10579	3.55686	6	0.936496	2.54972	4.24975	3.43982	2.25497	2.47547e-10	8.02112e-10
chr1	137540000	137545000	chr1	137805000	137810000	0	1	0	16.4139	0	1	0	11.8584	61	0.000492214	2.49576	3.55686	28	0.0789536	2.28221	4.24975	1.58958	2.89816	4.94198e-05	8.86129e-05
chr1	137540000	137545000	chr1	137810000	137815000	0	1	0	8.36966	0	1	0	12.139	50	0.00277685	2.49576	2.59517	9	0.936496	2.28221	3.21929	2.92504	2.36786	8.46169e-09	2.25944e-08
chr1	137545000	137550000	chr1	137900000	137905000	0	1	0	12.9868	0	1	0	11.3766	107	5.41925e-07	2.61574	6.62449	41	0.0107595	2.9259	8.46496	1.85141	3.63238	2.12076e-08	5.43478e-08
chr1	137550000	137555000	chr1	137805000	137810000	0	1	0	16.4139	0	1	0	11.8584	44	0.00755376	2.41776	3.55686	8	0.936496	2.75871	4.24975	2.90809	2.19154	4.31634e-08	1.06962e-07
chr1	137560000	137565000	chr1	137770000	137775000	0	1	0	16.5238	0	1	0	7.7008	109	3.5716e-07	2.95771	1.92876	9	0.936496	3.21014	1.73533	4.04773	3.37572	1.34798e-20	1.72613e-19
chr1	137560000	137565000	chr1	137805000	137810000	0	1	0	16.4139	0	1	0	11.8584	91	5.48663e-06	2.95771	3.55686	7	0.936496	3.21014	4.24975	4.14366	3.11073	4.59412e-19	4.90079e-18
chr1	137565000	137570000	chr1	137770000	137775000	0	1	0	16.5238	0	1	0	7.7008	109	3.90661e-07	2.86772	1.92876	12	0.79795	3.1767	1.73533	3.63843	3.4043	4.51674e-19	4.82281e-18
chr1	137565000	137570000	chr1	137895000	137900000	0	1	0	17.0656	0	1	0	13.4959	113	3.09071e-07	2.86772	2.44417	19	0.290933	3.1767	3.20165	3.03379	3.51434	4.1819e-16	3.02023e-15
chr1	137570000	137575000	chr1	137770000	137775000	0	1	0	16.5238	0	1	0	7.7008	74	7.04354e-05	2.14179	1.92876	3	0.936496	2.45776	1.73533	5.02951	2.77574	8.32003e-19	8.53974e-18
chr1	137605000	137610000	chr1	137805000	137810000	0	1	0	16.4139	0	1	0	11.8584	83	1.72706e-05	3.0717	3.55686	16	0.601027	3.0931	4.24975	2.83501	3.09697	2.801e-12	1.1715e-11
chr1	137615000	137620000	chr1	137810000	137815000	0	1	0	8.36966	0	1	0	12.139	59	0.00076951	2.80173	2.59517	4	0.936496	3.04294	3.21929	4.30493	2.48403	2.06335e-14	1.18019e-13
chr1	137615000	137620000	chr1	137900000	137905000	0	1	0	12.9868	0	1	0	11.3766	156	3.90358e-10	2.80173	6.62449	65	0.000267025	3.04294	8.46496	1.73197	4.20017	3.33977e-09	9.40097e-09
chr1	137620000	137625000	chr1	137770000	137775000	0	1	0	16.5238	0	1	0	7.7008	76	5.13462e-05	3.0597	1.92876	13	0.838371	3.5696	1.73533	3.00463	2.95013	4.04059e-12	1.64862e-11
chr1	137640000	137645000	chr1	137900000	137905000	0	1	0	12.9868	0	1	0	11.3766	170	4.02528e-11	3.46166	6.62449	67	0.000200248	3.34389	8.46496	1.81225	4.30479	4.70263e-10	1.47547e-09
chr1	137645000	137650000	chr1	137770000	137775000	1	1	11.675	16.5238	1	1	7.10669	7.7008	98	3.37745e-06	0.474472	1.92876	11	0.750384	0.321194	1.73533	3.60908	3.25386	3.65388e-17	3.05898e-16
chr1	137645000	137650000	chr1	137895000	137900000	1	1	11.675	17.0656	1	1	7.10669	13.4959	126	1.33367e-07	0.474472	2.44417	49	0.00290483	0.321194	3.20165	1.83068	3.87095	5.85353e-09	1.5941e-08
chr1	137650000	137655000	chr1	137740000	137745000	1	0	14.3076	0	0	0	0	0	57	0.00131462	0.863714	3.81563	0	1	0	0	9.09028	2.35963	3.96752e-16	2.87167e-15
chr1	137650000	137655000	chr1	137770000	137775000	1	1	14.3076	16.5238	0	1	0	7.7008	332	1.12406e-18	0.863714	1.92876	42	0.0238388	8.00862	1.73533	3.44938	5.02741	5.38911e-31	2.04873e-29
chr1	137650000	137655000	chr1	137775000	137780000	1	0	14.3076	0	0	0	0	0	52	0.00350828	0.863714	7.12131	0	1	0	0	8.95809	2.23038	4.49613e-15	2.79528e-14
chr1	137650000	137655000	chr1	137805000	137810000	1	1	14.3076	16.4139	0	1	0	11.8584	460	4.35963e-25	0.863714	3.55686	99	1.88026e-06	8.00862	4.24975	2.68553	5.58235	6.67866e-25	1.39355e-23
chr1	137650000	137655000	chr1	137810000	137815000	1	1	14.3076	8.36966	0	1	0	12.139	148	2.55256e-09	0.863714	2.59517	29	0.17863	8.00862	3.21929	2.81647	3.92901	4.10235e-17	3.41034e-16
chr1	137650000	137655000	chr1	137900000	137905000	1	1	14.3076	12.9868	0	1	0	11.3766	788	1.21412e-37	0.863714	6.62449	302	3.30223e-19	8.00862	8.46496	1.85433	6.50458	8.6515e-16	6.02662e-15
chr1	137650000	137655000	chr1	137905000	137910000	1	0	14.3076	0	0	0	0	0	69	0.000146167	0.863714	14.9205	0	1	0	0	9.36546	2.63053	5.99836e-19	6.26089e-18
chr1	137650000	137655000	chr1	137955000	137960000	1	0	14.3076	0	0	0	0	0	45	0.00587449	0.863714	3.84562	0	1	0	0	8.74995	2.02831	2.48909e-13	1.20818e-12
chr1	137655000	137660000	chr1	137805000	137810000	1	1	4.07303	16.4139	1	1	4.52497	11.8584	286	2.59478e-16	0.508699	3.55686	95	3.58647e-06	0.440263	4.24975	2.05952	5.00068	1.00548e-14	5.98678e-14
chr1	137655000	137660000	chr1	137810000	137815000	1	1	4.07303	8.36966	1	1	4.52497	12.139	89	9.56744e-06	0.508699	2.59517	38	0.0141909	0.440263	3.21929	1.69518	3.40654	8.14076e-07	1.76179e-06
chr1	137655000	137660000	chr1	137910000	137915000	1	0	4.07303	0	1	0	4.52497	0	61	0.000524971	0.508699	5.80143	0	0.939474	0.440263	6.60418	9.18796	2.45553	3.71245e-17	3.09307e-16
chr1	137660000	137665000	chr1	137805000	137810000	0	1	0	16.4139	0	1	0	11.8584	99	1.74366e-06	3.83363	3.55686	37	0.0458438	4.66473	4.24975	1.88696	3.5134	3.17688e-08	7.98722e-08
chr1	137660000	137665000	chr1	137900000	137905000	0	1	0	12.9868	0	1	0	11.3766	300	6.73647e-19	3.83363	6.62449	87	8.8451e-06	4.66473	8.46496	2.25516	5.03291	4.47155e-17	3.69477e-16
chr1	137665000	137670000	chr1	137770000	137775000	1	1	6.48053	16.5238	1	1	7.97281	7.7008	147	5.36555e-09	0.51541	1.92876	2	0.936496	0.416743	1.73533	6.57075	3.73288	8.57737e-34	4.12382e-32
chr1	137665000	137670000	chr1	137930000	137935000	1	0	6.48053	0	1	0	7.97281	0	49	0.00315127	0.51541	7.06731	2	0.936496	0.416743	8.60216	4.98784	2.19333	4.48437e-13	2.08759e-12
chr1	137675000	137680000	chr1	137900000	137905000	0	1	0	12.9868	0	1	0	11.3766	74	7.38243e-05	1.64984	6.62449	26	0.143878	1.98126	8.46496	1.9742	3.08001	2.17239e-07	5.01225e-07
chr1	137690000	137695000	chr1	137900000	137905000	0	1	0	12.9868	0	1	0	11.3766	157	1.90216e-10	2.75373	6.62449	51	0.00319179	2.64167	8.46496	2.09024	4.13144	5.56854e-12	2.23115e-11
chr1	137700000	137705000	chr1	137895000	137900000	0	1	0	17.0656	0	1	0	13.4959	48	0.00463582	3.52766	2.44417	1	0.938053	3.1349	3.20165	5.86365	2.14208	3.27725e-14	1.81863e-13
chr1	137715000	137720000	chr1	137900000	137905000	0	1	0	12.9868	0	1	0	11.3766	68	0.000243396	1.81782	6.62449	19	0.505888	1.83078	8.46496	2.30195	2.89575	1.72923e-08	4.48139e-08
chr1	137720000	137725000	chr1	137900000	137905000	0	1	0	12.9868	0	1	0	11.3766	59	0.000866089	1.31387	6.62449	6	0.936496	1.18708	8.46496	3.73692	2.52027	1.29822e-12	5.65715e-12
chr1	137745000	137750000	chr1	137900000	137905000	0	1	0	12.9868	0	1	0	11.3766	108	3.91668e-07	2.33977	6.62449	22	0.410635	2.19861	8.46496	2.75854	3.48393	7.18505e-14	3.76678e-13
chr1	137760000	137765000	chr1	137895000	137900000	0	1	0	17.0656	0	1	0	13.4959	54	0.00287142	3.44366	2.44417	18	0.669857	4.22166	3.20165	2.04735	2.6197	1.50939e-06	3.17193e-06
chr1	137770000	137775000	chr1	137910000	137915000	1	0	16.5238	0	1	0	7.7008	0	89	9.23078e-06	1.92876	5.80143	13	0.936496	1.73533	6.60418	3.23215	3.15038	5.28081e-15	3.26242e-14
chr1	137770000	137775000	chr1	137930000	137935000	1	0	16.5238	0	1	0	7.7008	0	92	5.02389e-06	1.92876	7.06731	34	0.055266	1.73533	8.60216	1.90277	3.40527	3.7582e-08	9.38333e-08
chr1	137770000	137775000	chr1	137955000	137960000	1	0	16.5238	0	1	0	7.7008	0	91	5.41107e-06	1.92876	3.84562	4	0.936496	1.73533	4.96568	4.92918	3.07525	4.10504e-21	5.5802e-20
chr1	137770000	137775000	chr1	138040000	138045000	1	0	16.5238	0	1	0	7.7008	0	60	0.000658919	1.92876	5.35748	13	0.754536	1.73533	5.60102	2.66412	2.65984	2.8254e-09	8.00312e-09
chr1	137805000	137810000	chr1	138035000	138040000	1	0	16.4139	0	1	0	11.8584	0	128	1.90481e-08	3.55686	3.90562	17	0.588976	4.24975	4.31362	3.37263	3.65837	1.90141e-19	2.10977e-18
chr1	137810000	137815000	chr1	137940000	137945000	1	0	8.36966	0	1	0	12.139	0	77	8.05965e-05	2.59517	5.03951	18	0.758322	3.21929	5.81001	2.55841	3.0295	2.51211e-10	8.13515e-10
chr1	137810000	137815000	chr1	137950000	137955000	1	0	8.36966	0	1	0	12.139	0	75	6.82288e-05	2.59517	2.66974	6	0.936496	3.21929	2.75871	4.08255	2.83765	7.38263e-16	5.16509e-15
chr1	137810000	137815000	chr1	137970000	137975000	1	0	8.36966	0	1	0	12.139	0	57	0.00186176	2.59517	5.21349	26	0.226916	3.21929	6.35339	1.59825	2.80046	4.92515e-05	8.84274e-05
chr1	137810000	137815000	chr1	138045000	138050000	1	0	8.36966	0	1	0	12.139	0	72	9.612e-05	2.59517	3.55165	5	0.936496	3.21929	3.84547	4.27997	2.7682	3.12414e-16	2.3072e-15
chr1	137840000	137845000	chr1	137900000	137905000	0	1	0	12.9868	0	1	0	11.3766	82	0.000703384	2.66374	6.62449	27	0.936496	3.66156	8.46496	2.06795	3.20634	1.62493e-08	4.22616e-08
chr1	137895000	137900000	chr1	138040000	138045000	1	0	17.0656	0	1	0	13.4959	0	58	0.00161179	2.44417	5.35748	17	0.767025	3.20165	5.60102	2.23203	2.68381	1.65417e-07	3.85489e-07
chr1	137900000	137905000	chr1	138035000	138040000	1	0	12.9868	0	1	0	11.3766	0	225	3.91292e-15	6.62449	3.90562	44	0.0333815	8.46496	4.31362	2.82145	4.53214	1.26755e-20	1.63071e-19
chr1	137900000	137905000	chr1	138155000	138160000	1	1	12.9868	7.9311	1	0	11.3766	0	85	1.20531e-05	6.62449	1.47643	17	0.784307	8.46496	15.5073	2.78261	3.13794	4.46631e-12	1.8164e-11
chr1	138125000	138130000	chr1	138190000	138195000	0	1	0	11.5384	0	1	0	14.8055	81	0.000201567	6.32938	1.90661	28	0.466484	8.27613	1.80883	1.99808	3.20334	4.45826e-08	1.1034e-07
chr1	138130000	138135000	chr1	138190000	138195000	0	1	0	11.5384	0	1	0	14.8055	200	1.39845e-12	11.3449	1.90661	59	0.0170225	14.153	1.80883	2.2296	4.45326	2.24278e-14	1.27828e-13
chr1	138135000	138140000	chr1	138155000	138160000	1	1	7.91777	7.9311	1	0	7.27801	0	281	6.49855e-19	1.83078	1.47643	125	0.000210473	1.9132	15.5073	1.63869	5.06875	2.38006e-10	7.7381e-10
chr1	138135000	138140000	chr1	138250000	138255000	1	0	7.91777	0	1	0	7.27801	0	139	2.87676e-09	1.83078	5.77144	51	0.0047711	1.9132	5.63446	1.91468	3.99299	4.27764e-10	1.34598e-09
chr1	138135000	138140000	chr1	138285000	138290000	1	0	7.91777	0	1	0	7.27801	0	50	0.00423523	1.83078	3.74363	4	0.936496	1.9132	4.2551	4.06661	2.26448	2.02376e-12	8.54036e-12
chr1	138155000	138160000	chr1	138175000	138180000	1	1	7.9311	10.0311	0	1	0	14.4206	417	7.4746e-27	1.47643	1.4563	63	0.528675	15.5073	1.77208	3.19485	5.38052	8.44277e-31	3.15895e-29
chr1	138155000	138160000	chr1	138190000	138195000	1	1	7.9311	11.5384	0	1	0	14.8055	371	7.03574e-24	1.47643	1.90661	120	1.03283e-05	15.5073	1.80883	2.09823	5.36819	2.46986e-16	1.8504e-15
chr1	138155000	138160000	chr1	138195000	138200000	1	1	7.9311	6.40963	0	0	0	0	90	7.74999e-06	1.47643	0.481854	0	1	0	0	9.74827	3.01052	2.17756e-23	3.9349e-22
chr1	138155000	138160000	chr1	138250000	138255000	1	0	7.9311	0	0	0	0	0	67	0.000559704	1.47643	5.77144	0	1	0	0	9.32309	2.58868	1.47817e-18	1.46063e-17
chr1	138155000	138160000	chr1	138280000	138285000	1	0	7.9311	0	0	0	0	0	50	0.00385416	1.47643	3.37167	0	1	0	0	8.90162	2.17537	1.98699e-14	1.13926e-13
chr1	138155000	138160000	chr1	138615000	138620000	1	1	7.9311	12.5114	0	1	0	12.4448	109	1.41069e-06	1.47643	0.779826	0	0.944273	15.5073	0.934181	10.0243	3.28604	4.32914e-27	1.12796e-25
chr1	138170000	138175000	chr1	138195000	138200000	1	1	7.76761	6.40963	1	0	14.4206	0	156	2.04586e-10	3.27231	0.481854	34	0.936496	3.75436	5.32515	2.66394	4.02556	3.6636e-16	2.69236e-15
chr1	138170000	138175000	chr1	138245000	138250000	1	0	7.76761	0	1	0	14.4206	0	107	2.19845e-06	3.27231	4.21759	24	0.74404	3.75436	4.96568	2.62039	3.49019	6.96371e-13	3.17749e-12
chr1	138170000	138175000	chr1	138260000	138265000	1	0	7.76761	0	1	0	14.4206	0	91	1.10955e-05	3.27231	2.89772	9	0.936496	3.75436	2.87575	3.78762	3.13386	2.18918e-17	1.88494e-16
chr1	138170000	138175000	chr1	138320000	138325000	1	0	7.76761	0	1	0	14.4206	0	67	0.000248324	3.27231	2.41176	27	0.160624	3.75436	2.76707	1.7769	2.9838	4.0581e-06	8.17591e-06
chr1	138170000	138175000	chr1	138615000	138620000	1	1	7.76761	12.5114	1	1	14.4206	12.4448	107	1.27318e-06	3.27231	0.779826	35	0.0231047	3.75436	0.934181	2.0788	3.5839	9.42642e-10	2.85096e-09
chr1	138175000	138180000	chr1	138195000	138200000	1	1	10.0311	6.40963	1	0	14.4206	0	43	0.00959156	1.4563	0.481854	11	0.936496	1.77208	5.32515	2.4226	2.23115	6.96931e-07	1.51664e-06
chr1	138175000	138180000	chr1	138245000	138250000	1	0	10.0311	0	1	0	14.4206	0	77	0.000109602	1.4563	4.21759	30	0.206262	1.77208	4.96568	1.82607	3.16938	5.11614e-07	1.13279e-06
chr1	138175000	138180000	chr1	138265000	138270000	1	0	10.0311	0	1	0	14.4206	0	75	9.46744e-05	1.4563	3.70164	25	0.274609	1.77208	4.11299	2.0498	3.08321	7.97031e-08	1.92285e-07
chr1	138190000	138195000	chr1	138250000	138255000	1	0	11.5384	0	1	0	14.8055	0	81	0.00021534	1.90661	5.77144	14	0.936496	1.80883	5.63446	2.99065	3.04264	4.82507e-13	2.24157e-12
chr1	138190000	138195000	chr1	138785000	138790000	1	1	11.5384	7.57417	1	1	14.8055	7.52203	105	2.14395e-06	1.90661	1.02075	11	0.736533	1.80883	0.901841	3.70851	3.34512	4.50069e-19	4.80682e-18
chr1	138615000	138620000	chr1	138960000	138965000	1	1	12.5114	11.3876	1	1	12.4448	15.89	51	0.00262667	0.779826	1.32946	10	0.810665	0.934181	1.36856	2.80384	2.41145	5.62731e-09	1.53676e-08
chr1	143700000	143705000	chr1	143735000	143740000	1	1	7.45325	5.01537	1	0	10.9786	0	158	1.27298e-08	0.642249	0.368437	38	0.0292424	0.582853	3.96251	2.52249	4.06487	2.79786e-15	1.78832e-14
chr1	150390000	150395000	chr1	151425000	151430000	1	1	10.3259	10.4665	1	1	8.52773	8.12653	46	0.00529141	1.28852	0.931496	18	0.254273	1.3987	1.16203	1.81651	2.44635	3.0572e-05	5.60354e-05
chr1	151065000	151070000	chr1	151340000	151345000	0	1	0	13.6544	0	1	0	16.1851	61	0.00051793	1.88982	1.77843	17	0.332798	1.47131	1.93892	2.30466	2.74162	4.16326e-08	1.03459e-07
chr1	151075000	151080000	chr1	151340000	151345000	0	1	0	13.6544	0	1	0	16.1851	111	4.00862e-07	2.50776	1.77843	41	0.00916547	2.61659	1.93892	1.90431	3.67305	6.5696e-09	1.7806e-08
chr1	151095000	151100000	chr1	151345000	151350000	0	1	0	14.0611	0	1	0	19.3856	42	0.00931025	2.93971	0.518765	15	0.463159	2.49956	0.494653	1.9463	2.29051	3.81899e-05	6.92125e-05
chr1	151340000	151345000	chr1	152900000	152905000	1	1	13.6544	10.5581	1	1	16.1851	9.03055	57	0.00116049	1.77843	1.49053	7	0.936496	1.93892	1.47367	3.46974	2.49372	1.7031e-11	6.46524e-11
chr1	152775000	152780000	chr1	152900000	152905000	1	1	4.58544	10.5581	0	1	0	9.03055	50	0.00326376	0.240256	1.49053	11	0.936496	2.17353	1.47367	2.6397	2.40702	2.86567e-08	7.24198e-08
chr1	153485000	153490000	chr1	153730000	153735000	1	1	7.63844	8.55911	1	0	5.3111	0	56	0.0013524	1.0429	0.554334	2	0.936496	0.912131	4.84864	5.1801	2.37513	9.9007e-15	5.90047e-14
chr1	153545000	153550000	chr1	153840000	153845000	0	1	0	6.24819	0	1	0	9.21806	53	0.00160703	2.21978	1.48919	7	0.936496	2.38252	1.76546	3.36497	2.40099	1.42268e-10	4.76506e-10
chr1	153730000	153735000	chr1	153840000	153845000	1	1	8.55911	6.24819	0	1	0	9.21806	223	1.2878e-12	0.554334	1.48919	9	0.936496	4.84864	1.76546	5.07974	4.36443	7.75719e-38	5.10152e-36
chr1	155025000	155030000	chr1	155095000	155100000	1	1	7.65125	12.8962	0	1	0	13.9736	150	1.05644e-09	0.909349	1.90192	14	0.936496	8.78607	1.85293	3.87876	3.84673	6.53595e-24	1.23974e-22
chr1	155025000	155030000	chr1	155220000	155225000	1	1	7.65125	8.44918	0	1	0	10.1917	456	5.28842e-22	0.909349	1.12276	103	6.93327e-07	8.78607	1.39796	2.61587	5.57948	5.39539e-24	1.03384e-22
chr1	155050000	155055000	chr1	155220000	155225000	0	1	0	8.44918	0	1	0	10.1917	71	0.000105654	4.36157	1.12276	29	0.0795363	4.70653	1.39796	1.75787	3.0704	1.86776e-06	3.89089e-06
chr1	155155000	155160000	chr1	156935000	156940000	0	1	0	10.3786	0	1	0	13.9112	62	0.000527664	15.4125	1.76367	2	0.936496	21.844	1.98743	5.32668	2.51508	3.93677e-16	2.87167e-15
chr1	155970000	155975000	chr1	156040000	156045000	1	1	13.7732	6.43912	1	0	10.494	0	128	3.40159e-08	1.7489	0.681173	36	0.17236	1.97714	7.82471	2.29663	3.79963	3.91525e-12	1.60053e-11
chr1	156035000	156040000	chr1	156260000	156265000	1	1	11.1052	6.47726	1	1	16.3493	7.79071	87	1.20974e-05	2.10459	0.989211	34	0.0271406	2.5034	1.28624	1.82225	3.34386	1.76828e-07	4.11187e-07
chr1	156035000	156040000	chr1	156300000	156305000	1	1	11.1052	5.97942	1	1	16.3493	8.58559	76	7.21965e-05	2.10459	0.712044	27	0.0753525	2.5034	0.662967	1.95847	3.12124	2.42961e-07	5.56495e-07
chr1	156035000	156040000	chr1	156420000	156425000	1	0	11.1052	0	1	0	16.3493	0	61	0.000529958	2.10459	13.2947	25	0.14225	2.5034	20.9411	1.75218	2.85727	8.6622e-06	1.68563e-05
chr1	156035000	156040000	chr1	156715000	156720000	1	1	11.1052	7.82238	1	1	16.3493	11.2838	80	5.18299e-05	2.10459	0.726808	24	0.114126	2.5034	0.865091	2.20133	3.14507	6.24655e-09	1.69529e-08
chr1	156035000	156040000	chr1	156935000	156940000	1	1	11.1052	10.3786	1	1	16.3493	13.9112	76	8.14563e-05	2.10459	1.76367	16	0.356186	2.5034	1.98743	2.70806	2.98872	4.27624e-11	1.52853e-10
chr1	156040000	156045000	chr1	156405000	156410000	1	1	6.43912	10.8576	0	1	0	14.0095	68	0.000211975	0.681173	2.54685	12	0.803685	7.82471	3.26339	2.95855	2.79753	3.03057e-11	1.11494e-10
chr1	156040000	156045000	chr1	156555000	156560000	1	1	6.43912	7.56752	0	1	0	10.5243	49	0.00352279	0.681173	0.70332	13	0.574705	7.82471	0.665907	2.37251	2.42177	3.62217e-07	8.15998e-07
chr1	156070000	156075000	chr1	156405000	156410000	0	1	0	10.8576	0	1	0	14.0095	84	1.69524e-05	3.46166	2.54685	0	0.954337	3.70336	3.26339	9.64886	2.91156	3.85558e-22	5.92799e-21
chr1	156260000	156265000	chr1	156390000	156395000	1	0	6.47726	0	1	0	7.79071	0	68	0.000241204	0.989211	6.1674	25	0.209498	1.28624	6.7881	1.90865	2.97448	8.36573e-07	1.80813e-06
chr1	156260000	156265000	chr1	156560000	156565000	1	0	6.47726	0	1	0	7.79071	0	56	0.00111785	0.989211	2.88572	0	0.940658	1.28624	3.45257	9.06479	2.33466	6.41661e-16	4.518e-15
chr1	156405000	156410000	chr1	156545000	156550000	1	0	10.8576	0	1	0	14.0095	0	45	0.00800191	2.54685	1.60784	12	0.936496	3.26339	1.99797	2.36407	2.30441	8.97687e-07	1.93381e-06
chr1	156405000	156410000	chr1	156555000	156560000	1	1	10.8576	7.56752	1	1	14.0095	10.5243	77	4.49847e-05	2.54685	0.70332	33	0.0358948	3.26339	0.665907	1.6892	3.20216	2.98997e-06	6.10006e-06
chr1	156405000	156410000	chr1	156560000	156565000	1	0	10.8576	0	1	0	14.0095	0	80	3.29014e-05	2.54685	2.88572	6	0.936496	3.26339	3.45257	4.17553	2.92439	6.79579e-17	5.46978e-16
chr1	156405000	156410000	chr1	156630000	156635000	1	0	10.8576	0	1	0	14.0095	0	71	0.00011656	2.54685	3.40167	28	0.109125	3.26339	4.23002	1.80824	3.05848	1.86776e-06	3.89089e-06
chr1	159930000	159935000	chr1	160020000	160025000	0	1	0	10.7044	0	1	0	13.2846	55	0.0014008	2.34577	0.920758	0	0.987613	3.04294	1.24361	9.03885	2.30927	1.04021e-15	7.08609e-15
chr1	159935000	159940000	chr1	160020000	160025000	1	1	7.27518	10.7044	0	1	0	13.2846	115	4.01892e-07	0.763048	0.920758	20	0.436291	4.04611	1.24361	2.98562	3.54517	7.51345e-16	5.25009e-15
chr1	159935000	159940000	chr1	160025000	160030000	1	1	7.27518	11.7264	0	1	0	13.6277	102	1.47618e-06	0.763048	1.50059	38	0.0427995	4.04611	1.99846	1.89166	3.55498	2.17489e-08	5.5659e-08
chr1	159935000	159940000	chr1	160045000	160050000	1	1	7.27518	7.82744	0	1	0	12.8171	256	2.98501e-14	0.763048	1.18652	14	0.936496	4.04611	1.59347	4.64953	4.57911	6.20446e-38	4.12858e-36
chr1	160010000	160015000	chr1	160045000	160050000	0	1	0	7.82744	0	1	0	12.8171	51	0.00778171	2.56175	1.18652	19	0.936496	3.49437	1.59347	1.88766	2.5741	1.21319e-05	2.32236e-05
chr1	160210000	160215000	chr1	161250000	161255000	1	1	10.2042	10.2556	1	1	3.17341	11.8627	45	0.00586578	0.990553	1.42879	3	0.936496	0.930506	1.33843	4.31322	2.10304	3.48054e-11	1.27124e-10
chr1	160215000	160220000	chr1	160305000	160310000	0	1	0	15.2446	0	1	0	8.16542	48	0.00649203	2.63974	1.37845	21	0.421923	3.36061	1.57583	1.65703	2.54461	0.000117005	0.000201436
chr1	161035000	161040000	chr1	161070000	161075000	1	1	5.76486	12.2137	0	1	0	10.5926	124	6.81613e-08	0.777141	0.908678	17	0.936496	8.61052	1.03929	3.32686	3.617	8.47246e-19	8.68828e-18
chr1	161035000	161040000	chr1	161105000	161110000	1	0	5.76486	0	0	0	0	0	48	0.00404838	0.777141	1.69783	0	1	0	0	8.84285	2.11827	5.41924e-14	2.90667e-13
chr1	161035000	161040000	chr1	161130000	161135000	1	1	5.76486	16.1707	0	1	0	6.34743	58	0.000870165	0.777141	0.750297	5	0.936496	8.61052	0.699717	3.96853	2.47971	2.90348e-13	1.39207e-12
chr1	161130000	161135000	chr1	161965000	161970000	1	1	16.1707	4.8167	1	1	6.34743	5.01542	50	0.00310726	0.750297	0.579165	7	0.936496	0.699717	0.560068	3.28108	2.32749	5.1629e-10	1.60281e-09
chr1	161250000	161255000	chr1	161730000	161735000	1	0	10.2556	0	1	0	11.8627	0	53	0.00169388	1.42879	2.30378	2	0.936496	1.33843	2.16517	5.10082	2.2999	4.06981e-14	2.22636e-13
chr1	161250000	161255000	chr1	161755000	161760000	1	0	10.2556	0	1	0	11.8627	0	44	0.0062157	1.42879	2.19579	1	0.936496	1.33843	1.98962	5.7384	2.02305	2.48909e-13	1.20818e-12
chr1	162570000	162575000	chr1	162735000	162740000	1	1	5.72524	11.4044	1	1	7.78708	10.7295	63	0.000472007	0.726137	0.863043	11	0.716912	0.663702	0.848921	2.9725	2.68755	8.0531e-11	2.7823e-10
chr1	163930000	163935000	chr1	165190000	165195000	0	1	0	8.55911	1	1	9.76025	2.33653	42	0.00887429	5.80143	0.849621	1	0.936496	0.562273	0.759252	5.67145	1.9598	1.17118e-12	5.19807e-12
chr1	163995000	164000000	chr1	164135000	164140000	1	0	7.22249	0	1	0	6.19069	0	50	0.00373929	0.567085	7.92523	5	0.936496	0.499063	7.49868	3.75482	2.28582	1.63768e-11	6.22898e-11
chr1	164070000	164075000	chr1	165460000	165465000	1	1	12.1891	7.15649	1	1	11.3344	7.01958	44	0.00661107	2.10795	1.49053	3	0.936496	2.08886	1.445	4.28088	2.07347	5.6308e-11	1.98857e-10
chr1	164070000	164075000	chr1	165705000	165710000	1	1	12.1891	9.1649	1	1	11.3344	13.9792	210	2.03231e-11	2.10795	4.82593	66	0.000285327	2.08886	5.9623	2.13858	4.54043	9.2258e-14	4.75584e-13
chr1	164070000	164075000	chr1	165710000	165715000	1	0	12.1891	0	1	0	11.3344	0	50	0.00305783	2.10795	12.1128	2	0.936496	2.08886	16.1594	5.01692	2.22069	1.70595e-13	8.44893e-13
chr1	164070000	164075000	chr1	165785000	165790000	1	1	12.1891	13.7902	1	1	11.3344	17.5328	55	0.00145908	2.10795	2.9079	11	0.679894	2.08886	2.69523	2.77693	2.52119	2.67664e-09	7.61044e-09
chr1	164245000	164250000	chr1	165460000	165465000	1	1	9.53581	7.15649	0	1	0	7.01958	77	0.000103481	0.426824	1.49053	1	0.936496	4.7734	1.445	6.54429	2.80175	7.44212e-21	9.87803e-20
chr1	164450000	164455000	chr1	165195000	165200000	1	0	11.2088	0	1	0	18.3961	0	47	0.00457768	1.6073	3.47366	10	0.842069	1.4891	3.66992	2.68625	2.31365	2.89012e-08	7.28987e-08
chr1	165460000	165465000	chr1	166375000	166380000	1	0	7.15649	0	1	1	7.01958	7.03887	46	0.00467506	1.49053	7.11531	12	0.613804	1.445	0.801882	2.39571	2.32955	6.09387e-07	1.33412e-06
chr1	165640000	165645000	chr1	165800000	165805000	1	1	6.91397	7.32794	1	1	6.08841	9.23366	133	1.20267e-08	0.963709	3.79444	30	0.0553756	0.934181	3.01569	2.61374	3.8034	8.20236e-15	4.94789e-14
chr1	165640000	165645000	chr1	165845000	165850000	1	1	6.91397	8.27942	1	1	6.08841	13.0404	260	1.66576e-15	0.963709	4.34743	117	1.22528e-07	0.934181	5.08471	1.62198	4.96113	5.06293e-10	1.57405e-09
chr1	165650000	165655000	chr1	165705000	165710000	1	1	4.25423	9.1649	0	1	0	13.9792	148	1.22859e-09	0.307367	4.82593	44	0.1026	3.04294	5.9623	2.21747	4.02238	1.2966e-12	5.65715e-12
chr1	165655000	165660000	chr1	165705000	165710000	0	1	0	9.1649	0	1	0	13.9792	76	0.00234159	3.26368	4.82593	20	0.936496	3.24357	5.9623	2.38873	3.03846	2.30451e-09	6.62895e-09
chr1	165705000	165710000	chr1	165990000	165995000	1	0	9.1649	0	1	0	13.9792	0	46	0.00590569	4.82593	3.70764	10	0.936496	5.9623	4.13807	2.6553	2.28818	6.57743e-08	1.60105e-07
chr1	165705000	165710000	chr1	166135000	166140000	1	0	9.1649	0	1	0	13.9792	0	42	0.00969457	4.82593	1.86582	11	0.874658	5.9623	2.06485	2.38874	2.20427	1.04e-06	2.22263e-06
chr1	165705000	165710000	chr1	166150000	166155000	1	0	9.1649	0	1	0	13.9792	0	90	6.56094e-06	4.82593	4.57755	36	0.0215526	5.9623	5.40038	1.78898	3.39988	2.09611e-07	4.84244e-07
chr1	165705000	165710000	chr1	166155000	166160000	1	0	9.1649	0	1	0	13.9792	0	67	0.000205487	4.82593	2.59175	27	0.0847249	5.9623	2.47448	1.7769	2.9838	4.0581e-06	8.17591e-06
chr1	165705000	165710000	chr1	166160000	166165000	1	0	9.1649	0	1	0	13.9792	0	83	2.25115e-05	4.82593	1.98581	22	0.191126	5.9623	2.05649	2.37912	3.16553	4.59485e-10	1.44347e-09
chr1	165710000	165715000	chr1	166015000	166020000	0	1	0	6.28077	0	1	0	6.82903	89	7.2364e-06	12.1128	1.20329	32	0.0496336	16.1594	1.24949	1.94208	3.34941	5.63602e-08	1.38326e-07
chr1	165780000	165785000	chr1	165880000	165885000	1	0	8.51783	0	1	0	11.3224	0	68	0.000334468	1.65226	4.47556	12	0.936496	1.63831	4.20494	2.95855	2.79753	3.03057e-11	1.11494e-10
chr1	165780000	165785000	chr1	165890000	165895000	1	0	8.51783	0	1	0	11.3224	0	47	0.00724659	1.65226	2.88572	9	0.936496	1.63831	2.70855	2.83596	2.29285	2.89012e-08	7.28987e-08
chr1	165780000	165785000	chr1	165925000	165930000	1	0	8.51783	0	1	0	11.3224	0	47	0.00497292	1.65226	2.29178	3	0.936496	1.63831	2.63331	4.37582	2.1605	1.33778e-11	5.14783e-11
chr1	165780000	165785000	chr1	165985000	165990000	1	0	8.51783	0	1	0	11.3224	0	60	0.000630415	1.65226	3.19169	8	0.936496	1.63831	4.4223	3.35463	2.57692	2.35366e-11	8.74329e-11
chr1	165780000	165785000	chr1	166155000	166160000	1	0	8.51783	0	1	0	11.3224	0	46	0.00453376	1.65226	2.59175	18	0.291322	1.63831	2.47448	1.81651	2.44635	3.0572e-05	5.60354e-05
chr1	165785000	165790000	chr1	166100000	166105000	1	0	13.7902	0	1	0	17.5328	0	51	0.00250513	2.9079	3.22769	9	0.936496	2.69523	4.02939	2.95355	2.39206	5.62731e-09	1.53676e-08
chr1	165800000	165805000	chr1	165870000	165875000	1	0	7.32794	0	1	0	9.23366	0	63	0.00536784	3.79444	3.80363	9	0.936496	3.01569	4.03775	3.25784	2.65561	4.65269e-12	1.88896e-11
chr1	165800000	165805000	chr1	166150000	166155000	1	0	7.32794	0	1	0	9.23366	0	118	1.12423e-07	3.79444	4.57755	37	0.0204059	3.01569	5.40038	2.14	3.71195	1.46166e-10	4.89238e-10
chr1	165800000	165805000	chr1	167280000	167285000	1	1	7.32794	12.8964	1	1	9.23366	12.6817	79	6.08963e-05	3.79444	1.89319	11	0.678995	3.01569	1.4869	3.29852	2.97334	9.17917e-14	4.73289e-13
chr1	165845000	165850000	chr1	165960000	165965000	1	0	8.27942	0	1	0	13.0404	0	74	0.000131505	4.34743	2.19579	23	0.461571	5.08471	2.75035	2.15003	3.0441	2.33451e-08	5.96221e-08
chr1	165845000	165850000	chr1	165995000	166000000	1	0	8.27942	0	1	0	13.0404	0	48	0.00774958	4.34743	2.35777	5	0.936496	5.08471	3.08474	3.69605	2.23317	6.47615e-11	2.26141e-10
chr1	165845000	165850000	chr1	166145000	166150000	1	0	8.27942	0	1	0	13.0404	0	44	0.00681187	4.34743	1.63184	3	0.936496	5.08471	1.83078	4.28088	2.07347	5.6308e-11	1.98857e-10
chr1	165845000	165850000	chr1	166160000	166165000	1	0	8.27942	0	1	0	13.0404	0	61	0.000526928	4.34743	1.98581	14	0.652118	5.08471	2.05649	2.58215	2.69548	5.78702e-09	1.57751e-08
chr1	171110000	171115000	chr1	171270000	171275000	1	1	6.56423	7.82956	1	1	5.44351	6.77788	72	0.000173654	0.803985	0.565743	20	0.187146	0.715152	0.479953	2.31084	2.97523	8.24597e-09	2.20852e-08
chr1	171110000	171115000	chr1	171410000	171415000	1	1	6.56423	15.2784	1	1	5.44351	13.735	71	0.000156939	0.803985	1.4261	23	0.134125	0.715152	1.45456	2.09041	2.99718	7.95389e-08	1.91951e-07
chr1	171150000	171155000	chr1	171325000	171330000	1	1	4.41736	15.3967	1	1	6.41365	8.3595	88	1.71044e-05	0.519436	1.33953	32	0.0356391	0.485098	1.32446	1.9258	3.33686	7.32891e-08	1.77515e-07
chr1	171290000	171295000	chr1	171410000	171415000	1	1	11.4064	15.2784	1	1	17.2904	13.735	83	2.0003e-05	0.871767	1.4261	17	0.357741	0.813642	1.45456	2.74831	3.10864	8.66359e-12	3.38761e-11
chr1	171325000	171330000	chr1	171360000	171365000	1	1	15.3967	8.34606	1	0	8.3595	0	374	2.50472e-20	1.33953	0.511383	21	0.936496	1.32446	5.89361	4.61622	5.12898	2.23297e-44	2.59261e-42
chr1	171325000	171330000	chr1	171385000	171390000	1	1	15.3967	12.0991	1	1	8.3595	11.725	287	5.22296e-18	1.33953	1.72541	101	8.80429e-07	1.32446	1.77502	1.97633	5.02255	7.03627e-14	3.69437e-13
chr1	171325000	171330000	chr1	171390000	171395000	1	0	15.3967	0	1	0	8.3595	0	72	0.000622686	1.33953	7.01332	12	0.936496	1.32446	7.89158	3.04089	2.8689	6.8991e-12	2.74848e-11
chr1	171360000	171365000	chr1	171385000	171390000	1	1	8.34606	12.0991	0	1	0	11.725	150	1.05347e-09	0.511383	1.72541	36	0.568607	5.89361	1.77502	2.52528	3.98969	4.46717e-15	2.79528e-14
chr1	171500000	171505000	chr1	171920000	171925000	1	1	11.001	7.68121	1	1	14.0834	8.60468	48	0.00337526	1.53549	2.72402	5	0.936496	1.46705	2.77608	3.69605	2.23317	6.47615e-11	2.26141e-10
chr1	171605000	171610000	chr1	171680000	171685000	1	1	18.1286	9.76053	0	0	0	0	71	0.000186911	0.672449	0.555005	0	1	0	0	9.40662	2.67123	1.57453e-19	1.75571e-18
chr1	171605000	171610000	chr1	171780000	171785000	1	1	18.1286	10.8853	0	1	0	5.43391	87	1.94586e-05	0.672449	1.07176	5	0.936496	5.92705	1.14292	4.55263	3.02551	3.41095e-19	3.70532e-18
chr1	171765000	171770000	chr1	171920000	171925000	1	1	13.0583	7.68121	1	1	17.6118	8.60468	272	3.52812e-16	1.09323	2.72402	37	0.0199954	1.0165	2.77608	3.3441	4.74878	5.44722e-28	1.56201e-26
chr1	171765000	171770000	chr1	171935000	171940000	1	0	13.0583	0	1	0	17.6118	0	45	0.00986633	1.09323	9.97703	0	1	0	0	8.74995	2.02831	2.48909e-13	1.20818e-12
chr1	171765000	171770000	chr1	172080000	172085000	1	1	13.0583	7.06734	1	1	17.6118	11.6223	53	0.00195047	1.09323	0.713386	3	0.936496	1.0165	0.669582	4.54879	2.32076	4.06981e-14	2.22636e-13
chr1	171770000	171775000	chr1	172015000	172020000	1	0	9.50927	0	0	0	0	0	77	4.16494e-05	1.47643	5.53146	0	1	0	0	9.52349	2.78703	1.14433e-20	1.48134e-19
chr1	171770000	171775000	chr1	172025000	172030000	1	1	9.50927	11.5121	0	1	0	7.97053	126	9.17127e-08	1.47643	1.2194	15	0.631393	14.5626	1.05252	3.52887	3.62182	1.12553e-19	1.2817e-18
chr1	171770000	171775000	chr1	172145000	172150000	1	1	9.50927	10.8468	0	1	0	10.749	62	0.000491161	1.47643	1.89453	12	0.798055	14.5626	1.95289	2.8255	2.68364	4.1753e-10	1.31506e-09
chr1	171775000	171780000	chr1	172080000	172085000	0	1	0	7.06734	0	1	0	11.6223	49	0.00335336	7.2113	0.713386	15	0.486322	8.62724	0.669582	2.16818	2.45932	2.27883e-06	4.7074e-06
chr1	171780000	171785000	chr1	172080000	172085000	1	1	10.8853	7.06734	1	1	5.43391	11.6223	53	0.00201639	1.07176	0.713386	1	0.936496	1.14292	0.669582	6.00631	2.2787	1.69034e-15	1.11949e-14
chr1	171800000	171805000	chr1	172025000	172030000	0	1	0	11.5121	0	1	0	7.97053	46	0.00547353	2.83772	1.2194	4	0.936496	3.11818	1.05252	3.94657	2.15554	2.15568e-11	8.08534e-11
chr1	171805000	171810000	chr1	171915000	171920000	0	1	0	11.6775	0	1	0	11.4079	79	6.26037e-05	2.25578	4.13066	11	0.936496	2.31564	4.4313	3.29852	2.97334	9.17917e-14	4.73289e-13
chr1	171815000	171820000	chr1	171915000	171920000	0	1	0	11.6775	0	1	0	11.4079	154	4.24707e-10	4.03761	4.13066	56	0.00428171	4.60621	4.4313	1.92786	4.1372	2.0108e-10	6.56884e-10
chr1	171825000	171830000	chr1	172025000	172030000	0	1	0	11.5121	0	1	0	7.97053	85	1.35153e-05	4.67954	1.2194	16	0.486722	5.38366	1.05252	2.86931	3.1265	1.42734e-12	6.17559e-12
chr1	171840000	171845000	chr1	171930000	171935000	1	0	5.57971	0	1	0	6.02998	0	56	0.00218824	1.36704	3.82163	11	0.936496	1.84852	4.36378	2.80288	2.54302	1.80747e-09	5.23969e-09
chr1	171845000	171850000	chr1	171920000	171925000	0	1	0	7.68121	0	1	0	8.60468	81	0.00029413	6.02941	2.72402	21	0.936496	6.98037	2.77608	2.41064	3.12543	3.44136e-10	1.09384e-09
chr1	171880000	171885000	chr1	171920000	171925000	0	1	0	7.68121	0	1	0	8.60468	58	0.00529333	2.0278	2.72402	6	0.936496	2.83395	2.77608	3.7123	2.498	1.99436e-12	8.44955e-12
chr1	171915000	171920000	chr1	171990000	171995000	1	1	11.6775	4.58591	1	0	11.4079	0	673	6.67276e-36	4.13066	0.552992	184	3.08021e-12	4.4313	5.04928	2.34117	6.18369	3.36204e-22	5.22986e-21
chr1	171915000	171920000	chr1	172020000	172025000	1	0	11.6775	0	1	0	11.4079	0	82	7.3998e-05	4.13066	3.63565	14	0.936496	4.4313	3.33553	3.00833	3.05805	3.39632e-13	1.62129e-12
chr1	171915000	171920000	chr1	172045000	172050000	1	0	11.6775	0	1	0	11.4079	0	49	0.00837468	4.13066	2.90972	14	0.936496	4.4313	3.02622	2.26673	2.44068	9.39308e-07	2.01855e-06
chr1	171920000	171925000	chr1	171975000	171980000	1	0	7.68121	0	1	0	8.60468	0	55	0.00917376	2.72402	2.65774	19	0.895869	2.77608	2.62495	1.99637	2.65617	2.37222e-06	4.88999e-06
chr1	171920000	171925000	chr1	171985000	171990000	1	0	7.68121	0	1	0	8.60468	0	97	5.2862e-06	2.72402	2.66974	23	0.485091	2.77608	2.77543	2.54001	3.36187	9.00281e-12	3.51872e-11
chr1	171920000	171925000	chr1	171990000	171995000	1	1	7.68121	4.58591	1	0	8.60468	0	177	3.13674e-11	2.72402	0.552992	34	0.193288	2.77608	5.04928	2.84603	4.18297	5.61466e-19	5.90831e-18
chr1	171920000	171925000	chr1	172015000	172020000	1	0	7.68121	0	1	0	8.60468	0	69	0.000908422	2.72402	5.53146	23	0.658557	2.77608	6.58747	2.04925	2.96507	1.46878e-07	3.44118e-07
chr1	172145000	172150000	chr1	172205000	172210000	1	1	10.8468	5.13685	1	0	10.749	0	155	3.41875e-09	1.89453	0.29126	15	0.936496	1.95289	2.24041	3.82749	3.89756	1.20424e-24	2.45697e-23
chr1	175630000	175635000	chr1	177440000	177445000	0	1	0	11.3588	0	1	0	9.73974	65	0.000371537	4.76354	2.61329	6	0.936496	6.08588	2.29025	3.87641	2.64734	6.70597e-14	3.52464e-13
chr1	175690000	175695000	chr1	177440000	177445000	0	1	0	11.3588	0	1	0	9.73974	42	0.00927871	5.1355	2.61329	16	0.345311	7.32312	2.29025	1.85406	2.31121	7.9848e-05	0.000140434
chr1	176795000	176800000	chr1	177440000	177445000	0	1	0	11.3588	0	1	0	9.73974	72	0.000109071	3.83963	2.61329	19	0.260055	5.19975	2.29025	2.38429	2.9624	4.67846e-09	1.2874e-08
chr1	176940000	176945000	chr1	177440000	177445000	1	1	8.62867	11.3588	0	1	0	9.73974	118	4.05707e-07	0.709359	2.61329	42	0.0084823	8.35973	2.29025	1.95781	3.74898	1.85389e-09	5.37046e-09
chr1	176945000	176950000	chr1	177170000	177175000	1	0	8.82051	0	1	0	8.67084	0	42	0.0092808	1.9395	2.20778	6	0.936496	2.43431	2.54136	3.24763	2.08779	5.82975e-09	1.58772e-08
chr1	176965000	176970000	chr1	178335000	178340000	0	1	0	16.6458	0	1	0	17.4884	52	0.00226557	3.36567	2.63476	3	0.936496	3.90399	2.67906	4.52136	2.29521	6.54767e-14	3.44627e-13
chr1	176970000	176975000	chr1	178335000	178340000	0	1	0	16.6458	0	1	0	17.4884	53	0.00202686	2.62174	2.63476	0	1	0	0	8.98551	2.25714	2.75344e-15	1.76193e-14
chr1	177440000	177445000	chr1	177680000	177685000	1	0	11.3588	0	1	0	9.73974	0	115	2.06949e-07	2.61329	1.81782	25	0.122576	2.29025	2.14845	2.66577	3.58699	5.38763e-14	2.90667e-13
chr1	177440000	177445000	chr1	177685000	177690000	1	0	11.3588	0	1	0	9.73974	0	43	0.00878961	2.61329	1.90781	6	0.936496	2.29025	2.24041	3.28149	2.11697	3.6972e-09	1.03715e-08
chr1	177440000	177445000	chr1	177700000	177705000	1	0	11.3588	0	1	0	9.73974	0	227	4.09102e-14	2.61329	4.19959	87	8.35592e-06	2.29025	4.37214	1.85305	4.71131	1.42118e-11	5.4298e-11
chr1	177440000	177445000	chr1	178320000	178325000	1	0	11.3588	0	1	0	9.73974	0	44	0.00623434	2.61329	5.06951	2	0.936496	2.29025	6.82154	4.83291	2.04851	5.22709e-12	2.09777e-11
chr1	177440000	177445000	chr1	178335000	178340000	1	1	11.3588	16.6458	1	1	9.73974	17.4884	85	2.3758e-05	2.61329	2.63476	16	0.376966	2.29025	2.67906	2.86931	3.1265	1.42734e-12	6.17559e-12
chr1	178335000	178340000	chr1	179165000	179170000	1	0	16.6458	0	1	0	17.4884	0	55	0.00141238	2.63476	4.1156	9	0.916544	2.67906	4.43902	3.06227	2.48514	1.83334e-10	6.00307e-10
chr1	178405000	178410000	chr1	179545000	179550000	1	1	16.4029	15.9419	1	1	22.8804	16.307	148	1.58502e-08	3.49378	1.24423	33	0.0293335	4.24093	1.28257	2.63093	3.95455	1.32045e-15	8.92897e-15
chr1	179545000	179550000	chr1	179610000	179615000	1	1	15.9419	4.40847	1	0	16.307	0	55	0.00252225	1.24423	0.138248	4	0.936496	1.28257	1.63015	4.20383	2.3904	1.9951e-13	9.80018e-13
chr1	179545000	179550000	chr1	179620000	179625000	1	0	15.9419	0	1	0	16.307	0	64	0.000376712	1.24423	2.20179	24	0.219473	1.28257	2.4494	1.87988	2.89521	1.37932e-06	2.90891e-06
chr1	180265000	180270000	chr1	180385000	180390000	0	1	0	7.73425	0	1	0	6.31272	100	1.27895e-06	3.84562	1.43684	28	0.126059	4.67309	1.33108	2.30173	3.44504	9.26702e-11	3.18145e-10
chr1	180310000	180315000	chr1	180400000	180405000	1	0	8.61862	0	1	0	12.1413	0	85	3.63956e-05	1.16236	9.14911	35	0.0925213	1.18776	9.89792	1.74709	3.32846	5.31744e-07	1.17459e-06
chr1	180330000	180335000	chr1	180810000	180815000	1	1	27.2872	8.39701	1	1	17.0954	7.3538	77	7.92503e-05	2.6757	0.508028	6	0.936496	3.03701	0.523318	4.12046	2.87296	2.22556e-16	1.67155e-15
chr1	180385000	180390000	chr1	180720000	180725000	1	1	7.73425	6.14052	1	1	6.31272	9.61878	82	3.28787e-05	1.43684	1.01673	9	0.913038	1.33108	1.30609	3.63756	2.99624	8.85054e-16	6.15765e-15
chr1	180385000	180390000	chr1	180850000	180855000	1	1	7.73425	7.87674	1	0	6.31272	0	42	0.0092528	1.43684	0.759692	2	0.936496	1.33108	8.20089	4.76596	1.98643	2.34568e-11	8.72156e-11
chr1	180430000	180435000	chr1	180765000	180770000	0	1	0	12.1191	0	1	0	9.15799	57	0.00090005	2.66374	1.19792	7	0.936496	4.2969	1.68167	3.46974	2.49372	1.7031e-11	6.46524e-11
chr1	180640000	180645000	chr1	180760000	180765000	1	0	14.0165	0	1	0	9.81896	0	50	0.00327394	1.1684	2.28578	4	0.936496	1.40384	2.86739	4.06661	2.26448	2.02376e-12	8.54036e-12
chr1	180650000	180655000	chr1	180775000	180780000	0	1	0	9.6043	0	1	0	9.53125	47	0.00488905	1.88382	1.21	5	0.936496	2.47448	1.55011	3.66575	2.20614	1.02759e-10	3.50166e-10
chr1	180695000	180700000	chr1	180765000	180770000	0	1	0	12.1191	0	1	0	9.15799	56	0.00168933	2.71174	1.19792	23	0.444474	3.96251	1.68167	1.74859	2.73779	1.43295e-05	2.72399e-05
chr1	180745000	180750000	chr1	180765000	180770000	1	1	4.57378	12.1191	0	1	0	9.15799	46	0.0050429	0.242941	1.19792	19	0.936496	2.64167	1.68167	1.73911	2.46485	6.10845e-05	0.000108745
chr1	180810000	180815000	chr1	180850000	180855000	1	1	8.39701	7.87674	1	0	7.3538	0	60	0.000685786	0.508028	0.759692	12	0.936496	0.523318	8.20089	2.77827	2.64368	1.30045e-09	3.8723e-09
chr1	180810000	180815000	chr1	180880000	180885000	1	1	8.39701	9.33737	1	0	7.3538	0	45	0.00607903	0.508028	0.73419	3	0.936496	0.523318	9.82268	4.31322	2.10304	3.48054e-11	1.27124e-10
chr1	180850000	180855000	chr1	180880000	180885000	1	1	7.87674	9.33737	0	0	0	0	108	6.63516e-07	0.759692	0.73419	0	1	0	0	10.011	3.27276	6.27921e-27	1.60343e-25
chr1	180910000	180915000	chr1	181255000	181260000	0	1	0	8.23525	0	0	0	0	43	0.00800586	6.29339	0.829488	0	1	0	0	8.68452	1.96519	6.97018e-13	3.17749e-12
chr1	181140000	181145000	chr1	181210000	181215000	1	1	9.11806	7.4169	0	1	0	9.62457	46	0.00523094	0.263745	1.35094	5	0.936496	2.85903	1.28771	3.63479	2.17861	1.63327e-10	5.41445e-10
chr1	181210000	181215000	chr1	181335000	181340000	1	1	7.4169	10.9274	1	1	9.62457	9.73733	66	0.000230933	1.35094	1.13081	12	0.724036	1.28771	0.949616	2.91555	2.76052	9.28042e-11	3.18392e-10
chr1	181255000	181260000	chr1	181335000	181340000	1	1	8.23525	10.9274	0	1	0	9.73733	287	4.17876e-16	0.829488	1.13081	11	0.936496	10.4079	0.949616	5.15826	4.72739	5.91111e-44	6.64064e-42
chr1	181255000	181260000	chr1	182340000	182345000	1	1	8.23525	14.0381	0	1	0	14.0434	73	0.000157062	0.829488	1.29792	6	0.936496	10.4079	1.42075	4.04361	2.80149	1.65395e-15	1.10416e-14
chr1	181840000	181845000	chr1	181865000	181870000	1	1	12.3044	5.06753	1	0	16.6655	0	213	2.91111e-14	3.52868	0.667751	49	0.513907	3.8014	5.40038	2.58762	4.48529	3.55126e-18	3.36659e-17
chr1	181840000	181845000	chr1	181870000	181875000	1	1	12.3044	22.2551	1	1	16.6655	9.69055	798	2.46732e-46	3.52868	0.754324	350	6.68459e-22	3.8014	0.536548	1.65981	6.56754	3.24847e-13	1.55169e-12
chr1	181840000	181845000	chr1	182120000	182125000	1	1	12.3044	6.32402	1	0	16.6655	0	215	7.83254e-12	3.52868	0.289918	60	0.000518572	3.8014	2.75871	2.3097	4.54322	1.03901e-15	7.08609e-15
chr1	181840000	181845000	chr1	182160000	182165000	1	0	12.3044	0	1	0	16.6655	0	107	5.01349e-07	3.52868	5.65745	23	0.213906	3.8014	10.2741	2.68142	3.48134	2.64594e-13	1.28265e-12
chr1	181840000	181845000	chr1	182350000	182355000	1	0	12.3044	0	1	0	16.6655	0	49	0.0033576	3.52868	5.04551	11	0.875882	3.8014	5.25827	2.61062	2.38311	4.26378e-08	1.05794e-07
chr1	181840000	181845000	chr1	183100000	183105000	1	1	12.3044	5.67102	1	1	16.6655	6.67793	44	0.00680322	3.52868	0.761706	1	0.936496	3.8014	0.808497	5.7384	2.02305	2.48909e-13	1.20818e-12
chr1	181850000	181855000	chr1	181880000	181885000	1	1	10.2363	4.32885	1	0	18.4591	0	269	1.34806e-16	1.68917	0.651644	60	0.0180807	1.6508	6.88842	2.63283	4.81537	2.05569e-20	2.57027e-19
chr1	181850000	181855000	chr1	182275000	182280000	1	0	10.2363	0	1	0	18.4591	0	58	0.000875003	1.68917	2.74173	0	1	0	0	9.11533	2.38419	1.52753e-16	1.17149e-15
chr1	181850000	181855000	chr1	182355000	182360000	1	1	10.2363	6.66537	1	1	18.4591	9.33048	118	3.98596e-07	1.68917	1.11404	23	0.134383	1.6508	1.0606	2.82246	3.60249	6.33606e-15	3.88272e-14
chr1	182155000	182160000	chr1	182290000	182295000	0	1	0	9.26734	0	0	0	0	60	0.0006365	3.79763	0.546281	0	1	0	0	9.16415	2.43213	5.93548e-17	4.82039e-16
chr1	182240000	182245000	chr1	182340000	182345000	0	1	0	14.0381	0	1	0	14.0434	44	0.00964726	2.17179	1.29792	0	1	0	0	8.71761	1.99708	4.15962e-13	1.95357e-12
chr1	182280000	182285000	chr1	182340000	182345000	1	1	11.3876	14.0381	1	1	12.1413	14.0434	359	2.43712e-20	0.936193	1.29792	125	4.17018e-08	0.943001	1.42075	1.99198	5.34189	5.17356e-15	3.19967e-14
chr1	182290000	182295000	chr1	182340000	182345000	1	1	9.26734	14.0381	0	1	0	14.0434	316	2.47706e-17	0.546281	1.29792	56	0.00643857	6.79646	1.42075	2.96435	5.00493	1.5818e-25	3.5259e-24
chr1	182290000	182295000	chr1	182355000	182360000	1	1	9.26734	6.66537	0	1	0	9.33048	52	0.00215118	0.546281	1.11404	15	0.936496	6.79646	1.0606	2.25373	2.52629	7.86979e-07	1.70396e-06
chr1	183295000	183300000	chr1	183345000	183350000	1	1	9.69498	8.99716	1	0	9.11232	0	68	0.000234423	0.987869	0.483868	9	0.936496	1.09294	5.40874	3.36785	2.75306	6.30146e-13	2.89284e-12
chr1	183295000	183300000	chr1	183415000	183420000	1	1	9.69498	14.8281	1	1	9.11232	12.0454	130	3.32992e-08	0.987869	1.42744	16	0.424955	1.09294	1.24141	3.48168	3.67087	2.50176e-20	3.10644e-19
chr1	183295000	183300000	chr1	183420000	183425000	1	1	9.69498	14.8281	1	1	9.11232	10.8614	153	1.40347e-09	0.987869	1.62139	51	0.00203078	1.09294	1.45456	2.05303	4.10178	1.55485e-11	5.92892e-11
chr1	183345000	183350000	chr1	183420000	183425000	1	1	8.99716	14.8281	0	1	0	10.8614	56	0.00113404	0.483868	1.62139	22	0.53553	5.40874	1.45456	1.81231	2.72261	1.43295e-05	2.72399e-05
chr1	183415000	183420000	chr1	184115000	184120000	1	1	14.8281	13.6861	1	1	12.0454	12.6284	87	2.03619e-05	1.42744	2.43477	31	0.041557	1.24141	3.10316	1.95492	3.31425	5.01011e-08	1.23516e-07
chr1	183420000	183425000	chr1	184115000	184120000	1	1	14.8281	13.6861	1	1	10.8614	12.6284	116	5.10801e-07	1.62139	2.43477	50	0.00261602	1.45456	3.10316	1.68243	3.78776	1.21562e-07	2.87662e-07
chr1	183900000	183905000	chr1	184030000	184035000	0	1	0	13.5297	0	1	0	11.5506	75	6.61137e-05	2.22578	2.20257	11	0.936496	2.69183	2.72537	3.22366	2.90686	4.02269e-13	1.90937e-12
chr1	184010000	184015000	chr1	184115000	184120000	0	1	0	13.6861	0	1	0	12.6284	162	1.56685e-10	9.97703	2.43477	73	0.000684819	13.9691	3.10316	1.61927	4.282	1.85782e-08	4.79477e-08
chr1	184030000	184035000	chr1	184165000	184170000	1	0	13.5297	0	1	0	11.5506	0	79	3.56752e-05	2.20257	2.65774	21	0.407809	2.72537	3.52781	2.37461	3.09595	6.47618e-10	1.99429e-09
chr1	184100000	184105000	chr1	184125000	184130000	1	0	10.9857	0	1	0	10.9275	0	63	0.00531304	1.39657	3.71964	26	0.936496	2.17045	5.09943	1.74238	2.90514	9.03861e-06	1.75668e-05
chr1	185325000	185330000	chr1	185360000	185365000	1	1	9.53581	5.25484	1	0	5.25274	0	70	0.000179727	0.657684	0.587218	9	0.936496	0.471133	5.36695	3.4096	2.79033	1.92688e-13	9.48783e-13
chr1	187215000	187220000	chr1	187345000	187350000	0	1	0	5.34373	1	0	6.65213	0	44	0.00815192	3.77963	0.724795	6	0.936496	0.381463	5.94377	3.31458	2.1456	2.34787e-09	6.74376e-09
chr1	187345000	187350000	chr1	187375000	187380000	1	1	5.34373	6.72918	0	0	0	0	411	8.39011e-21	0.724795	0.6248	0	1	0	0	11.9381	5.20657	3.08939e-63	1.39174e-60
chr1	189700000	189705000	chr1	189830000	189835000	0	1	0	9.52726	0	1	0	14.5078	126	2.38562e-08	4.24759	2.17371	32	0.0633404	3.80368	1.94774	2.44313	3.75216	3.64941e-13	1.73824e-12
chr1	189700000	189705000	chr1	189865000	189870000	0	1	0	9.08835	0	1	0	12.7585	46	0.00675103	4.24759	1.19256	14	0.648286	3.80368	0.786447	2.17578	2.36966	2.8034e-06	5.73811e-06
chr1	189705000	189710000	chr1	189865000	189870000	0	1	0	9.08835	0	1	0	12.7585	77	4.13756e-05	3.0597	1.19256	6	0.936496	3.16834	0.786447	4.12046	2.87296	2.22556e-16	1.67155e-15
chr1	189720000	189725000	chr1	189830000	189835000	0	1	0	9.52726	0	1	0	14.5078	46	0.00796397	2.24378	2.17371	7	0.936496	1.59671	1.94774	3.16105	2.22355	4.53328e-09	1.25066e-08
chr1	189720000	189725000	chr1	189865000	189870000	0	1	0	9.08835	0	1	0	12.7585	55	0.00130022	2.24378	1.19256	0	0.937	1.59671	0.786447	9.03885	2.30927	1.04021e-15	7.08609e-15
chr1	189725000	189730000	chr1	189780000	189785000	0	1	0	7.30379	0	0	0	0	57	0.00677008	4.96752	1.55093	0	1	0	0	9.09028	2.35963	3.96752e-16	2.87167e-15
chr1	189725000	189730000	chr1	189865000	189870000	0	1	0	9.08835	0	1	0	12.7585	108	3.45732e-07	4.96752	1.19256	1	0.936496	3.87055	0.786447	7.03183	3.28313	6.27921e-27	1.60343e-25
chr1	189735000	189740000	chr1	189830000	189835000	0	1	0	9.52726	0	1	0	14.5078	48	0.00665885	2.18979	2.17371	2	0.936496	2.09829	1.94774	4.95816	2.16546	7.2951e-13	3.2997e-12
chr1	189745000	189750000	chr1	189830000	189835000	0	1	0	9.52726	0	1	0	14.5078	54	0.00652534	4.18759	2.17371	20	0.613987	4.01267	1.94774	1.8965	2.65223	6.84948e-06	1.34767e-05
chr1	189780000	189785000	chr1	189830000	189835000	1	1	7.30379	9.52726	0	1	0	14.5078	591	2.36885e-35	1.55093	2.17371	191	2.44209e-12	11.3776	1.94774	2.09993	6.03938	2.73624e-18	2.62769e-17
chr1	189780000	189785000	chr1	189865000	189870000	1	1	7.30379	9.08835	0	1	0	12.7585	107	4.66173e-07	1.55093	1.19256	26	0.287485	11.3776	0.786447	2.50559	3.50773	1.76306e-12	7.58733e-12
chr1	189830000	189835000	chr1	191395000	191400000	1	1	9.52726	13.1581	1	1	14.5078	10.5072	42	0.00856606	2.17371	3.1448	6	0.936496	1.94774	3.77568	3.24763	2.08779	5.82975e-09	1.58772e-08
chr1	189865000	189870000	chr1	191395000	191400000	1	1	9.08835	13.1581	1	1	12.7585	10.5072	69	0.000241358	1.19256	3.1448	3	0.936496	0.786447	3.77568	4.92873	2.67936	1.11374e-17	9.90387e-17
chr1	191325000	191330000	chr1	191480000	191485000	1	1	4.90377	9.56197	1	1	7.69802	9.33048	55	0.00155698	0.760364	0.6852	24	0.120669	0.757782	0.803352	1.66162	2.734	3.61438e-05	6.58275e-05
chr1	191325000	191330000	chr1	191570000	191575000	1	1	4.90377	10.4349	1	1	7.69802	6.91666	106	2.88761e-06	0.760364	0.626142	46	0.00492109	0.757782	0.743082	1.67242	3.66141	3.70689e-07	8.33618e-07
chr1	191360000	191365000	chr1	191570000	191575000	0	1	0	10.4349	0	1	0	6.91666	53	0.00179119	3.25768	0.626142	7	0.936496	3.2185	0.743082	3.36497	2.40099	1.42268e-10	4.76506e-10
chr1	191395000	191400000	chr1	191465000	191470000	1	1	13.1581	4.07303	1	0	10.5072	0	461	3.89025e-25	3.1448	0.450312	147	1.55906e-09	3.77568	4.84864	2.11904	5.67742	1.5974e-17	1.39406e-16
chr1	191395000	191400000	chr1	191475000	191480000	1	1	13.1581	7.64842	1	0	10.5072	0	314	3.07431e-18	3.1448	0.477157	111	7.54496e-07	3.77568	6.019	1.96998	5.15341	4.01709e-14	2.21745e-13
chr1	191395000	191400000	chr1	193170000	193175000	1	1	13.1581	7.30228	1	1	10.5072	8.98098	56	0.00141738	3.1448	1.76904	6	0.936496	3.77568	1.60303	3.66177	2.45244	4.72798e-12	1.91728e-11
chr1	191395000	191400000	chr1	193185000	193190000	1	1	13.1581	6.2058	1	0	10.5072	0	57	0.00115655	3.1448	0.989882	10	0.826289	3.77568	10.5249	2.96399	2.54719	3.31705e-10	1.05738e-09
chr1	191395000	191400000	chr1	193205000	193210000	1	0	13.1581	0	1	0	10.5072	0	52	0.00217214	3.1448	5.29148	1	0.936496	3.77568	5.15795	5.97888	2.25236	2.75344e-15	1.76193e-14
chr1	191395000	191400000	chr1	193260000	193265000	1	0	13.1581	0	1	0	10.5072	0	62	0.000545599	3.1448	9.01112	1	0.936496	3.77568	6.49551	6.23217	2.49695	1.46208e-17	1.27993e-16
chr1	191400000	191405000	chr1	191465000	191470000	1	1	6.21046	4.07303	0	0	0	0	50	0.00331378	0.6852	0.450312	0	1	0	0	8.90162	2.17537	1.98699e-14	1.13926e-13
chr1	191400000	191405000	chr1	191560000	191565000	1	0	6.21046	0	0	0	0	0	66	0.000232216	0.6852	4.0676	0	1	0	0	9.30142	2.5673	2.32769e-18	2.24492e-17
chr1	191400000	191405000	chr1	191570000	191575000	1	1	6.21046	10.4349	0	1	0	6.91666	47	0.00453163	0.6852	0.626142	15	0.631935	8.04206	0.743082	2.10819	2.41297	4.62432e-06	9.25706e-06
chr1	191475000	191480000	chr1	191515000	191520000	1	1	7.64842	10.2468	0	1	0	13.2219	199	3.00413e-12	0.477157	1.85158	24	0.936496	6.019	3.74407	3.5149	4.28227	2.70333e-25	5.90031e-24
chr1	191480000	191485000	chr1	191570000	191575000	1	1	9.56197	10.4349	1	1	9.33048	6.91666	44	0.00739348	0.6852	0.626142	10	0.875467	0.803352	0.743082	2.59132	2.23592	4.67112e-07	1.03639e-06
chr1	192770000	192775000	chr1	193165000	193170000	1	1	7.97117	5.50553	1	0	7.75043	0	43	0.00763819	1.00062	0.820763	0	0.93815	0.881261	7.01381	8.68452	1.96519	6.97018e-13	3.17749e-12
chr1	192770000	192775000	chr1	193200000	193205000	1	1	7.97117	13.9809	1	1	7.75043	18.9411	201	1.41038e-11	1.00062	3.65283	45	0.00487281	0.881261	3.48462	2.62648	4.39603	7.00455e-18	6.43187e-17
chr1	192775000	192780000	chr1	193200000	193205000	0	1	0	13.9809	0	1	0	18.9411	43	0.007736	2.0638	3.65283	2	0.936496	1.98126	3.48462	4.79982	2.01779	8.60156e-12	3.36481e-11
chr1	193105000	193110000	chr1	193200000	193205000	0	1	0	13.9809	0	1	0	18.9411	54	0.0081848	3.47966	3.65283	18	0.889126	3.38569	3.48462	2.04735	2.6197	1.50939e-06	3.17193e-06
chr1	193120000	193125000	chr1	193160000	193165000	1	1	9.65058	7.4454	1	0	6.90294	0	66	0.000249728	1.96701	0.689897	28	0.782007	1.9132	6.43699	1.70305	2.98045	9.70011e-06	1.8769e-05
chr1	193120000	193125000	chr1	193165000	193170000	1	1	9.65058	5.50553	1	0	6.90294	0	152	5.65609e-10	1.96701	0.820763	49	0.0464839	1.9132	7.01381	2.10112	4.0828	1.05756e-11	4.10956e-11
chr1	193120000	193125000	chr1	193190000	193195000	1	1	9.65058	4.79142	1	0	6.90294	0	74	6.82436e-05	1.96701	0.681844	34	0.180595	1.9132	7.12249	1.58906	3.17129	1.39406e-05	2.65724e-05
chr1	193130000	193135000	chr1	193160000	193165000	1	1	3.84478	7.4454	0	0	0	0	222	1.39145e-13	1.15632	0.689897	0	1	0	0	11.0498	4.31458	3.65177e-44	4.15425e-42
chr1	193130000	193135000	chr1	193165000	193170000	1	1	3.84478	5.50553	0	0	0	0	300	1.08332e-17	1.15632	0.820763	0	1	0	0	11.4841	4.7507	3.84129e-53	8.8289e-51
chr1	193130000	193135000	chr1	193170000	193175000	1	1	3.84478	7.30228	0	1	0	8.98098	709	2.23918e-39	1.15632	1.76904	87	0.000199197	9.98151	1.60303	3.49569	6.11986	2.99531e-40	2.38402e-38
chr1	193130000	193135000	chr1	193185000	193190000	1	1	3.84478	6.2058	0	0	0	0	428	1.6802e-23	1.15632	0.989882	0	1	0	0	11.9966	5.26525	1.30558e-64	6.53502e-62
chr1	193130000	193135000	chr1	193190000	193195000	1	1	3.84478	4.79142	0	0	0	0	62	0.000448101	1.15632	0.681844	0	1	0	0	9.21137	2.47856	2.32721e-17	1.98633e-16
chr1	193130000	193135000	chr1	193200000	193205000	1	1	3.84478	13.9809	0	1	0	18.9411	703	1.8074e-40	1.15632	3.65283	152	2.21791e-09	9.98151	3.48462	2.67947	6.19545	1.2617e-27	3.46787e-26
chr1	193135000	193140000	chr1	193165000	193170000	0	1	0	5.50553	0	0	0	0	56	0.00695136	4.94952	0.820763	0	1	0	0	9.06479	2.33466	6.41661e-16	4.518e-15
chr1	193135000	193140000	chr1	193170000	193175000	0	1	0	7.30228	0	1	0	8.98098	70	0.00332929	4.94952	1.76904	25	0.730019	4.67309	1.60303	1.95041	3.00635	4.65059e-07	1.03444e-06
chr1	193140000	193145000	chr1	193160000	193165000	1	1	21.0602	7.4454	1	0	8.04973	0	196	1.73566e-12	1.17444	0.689897	31	0.567637	0.972401	6.43699	3.12572	4.29734	5.37484e-22	8.13886e-21
chr1	193140000	193145000	chr1	193165000	193170000	1	1	21.0602	5.50553	1	0	8.04973	0	165	1.01295e-10	1.17444	0.820763	10	0.936496	0.972401	7.01381	4.49569	3.95026	3.35442e-29	1.09502e-27
chr1	193140000	193145000	chr1	193185000	193190000	1	1	21.0602	6.2058	1	0	8.04973	0	98	1.92161e-06	1.17444	0.989882	18	0.936496	0.972401	10.5249	2.90592	3.32542	1.08239e-13	5.51967e-13
chr1	193140000	193145000	chr1	193190000	193195000	1	1	21.0602	4.79142	1	0	8.04973	0	68	0.000189496	1.17444	0.681844	21	0.76125	0.972401	7.12249	2.15861	2.92252	9.21502e-08	2.21248e-07
chr1	193140000	193145000	chr1	193330000	193335000	1	1	21.0602	6.56423	1	0	8.04973	0	53	0.00202422	1.17444	0.526819	0	0.966496	0.972401	5.49234	8.98551	2.25714	2.75344e-15	1.76193e-14
chr1	193160000	193165000	chr1	193185000	193190000	1	1	7.4454	6.2058	0	0	0	0	149	1.68399e-09	0.689897	0.989882	0	1	0	0	10.4749	3.73741	6.24656e-34	3.03234e-32
chr1	193160000	193165000	chr1	193200000	193205000	1	1	7.4454	13.9809	0	1	0	18.9411	222	1.10257e-14	0.689897	3.65283	42	0.390094	6.43699	3.48462	2.86898	4.50677	4.18635e-21	5.68731e-20
chr1	193165000	193170000	chr1	193185000	193190000	1	1	5.50553	6.2058	0	0	0	0	97	2.05189e-06	0.820763	0.989882	0	1	0	0	9.85621	3.11814	9.00946e-25	1.85837e-23
chr1	193165000	193170000	chr1	193190000	193195000	1	1	5.50553	4.79142	0	0	0	0	66	0.000248308	0.820763	0.681844	0	1	0	0	9.30142	2.5673	2.32769e-18	2.24492e-17
chr1	193165000	193170000	chr1	193200000	193205000	1	1	5.50553	13.9809	0	1	0	18.9411	356	3.95459e-23	0.820763	3.65283	97	0.000256344	7.01381	3.48462	2.34527	5.26419	4.13454e-19	4.43363e-18
chr1	193170000	193175000	chr1	193190000	193195000	1	1	7.30228	4.79142	1	0	8.98098	0	181	5.93691e-12	1.76904	0.681844	27	0.936496	1.60303	7.12249	3.20924	4.17373	3.33953e-22	5.19663e-21
chr1	193170000	193175000	chr1	193270000	193275000	1	1	7.30228	7.17349	1	0	8.98098	0	95	4.01609e-06	1.76904	0.628156	0	0.996547	1.60303	4.75669	9.82619	3.08818	1.97858e-24	3.95445e-23
chr1	193170000	193175000	chr1	193445000	193450000	1	1	7.30228	10.0679	1	0	8.98098	0	48	0.00363977	1.76904	1.22141	11	0.936496	1.60303	10.5751	2.58094	2.35882	6.34742e-08	1.5495e-07
chr1	193200000	193205000	chr1	193300000	193305000	1	0	13.9809	0	1	0	18.9411	0	51	0.00889761	3.65283	2.91572	1	0.986739	3.48462	2.73363	5.95093	2.22554	4.49613e-15	2.79528e-14
chr1	193200000	193205000	chr1	193325000	193330000	1	0	13.9809	0	1	0	18.9411	0	143	1.54618e-09	3.65283	3.19769	57	0.00149652	3.48462	3.51945	1.79555	4.06041	3.43695e-09	9.66186e-09
chr1	193200000	193205000	chr1	193330000	193335000	1	1	13.9809	6.56423	1	0	18.9411	0	143	4.24271e-09	3.65283	0.526819	44	0.0193447	3.48462	5.49234	2.16792	3.98227	4.89168e-12	1.97885e-11
chr1	193200000	193205000	chr1	193335000	193340000	1	1	13.9809	5.45651	1	0	18.9411	0	159	2.79328e-10	3.65283	0.97042	63	0.00111001	3.48462	8.71084	1.80441	4.21054	1.22731e-09	3.66141e-09
chr1	193200000	193205000	chr1	193350000	193355000	1	0	13.9809	0	1	0	18.9411	0	90	9.37062e-06	3.65283	5.03351	14	0.936496	3.48462	5.19139	3.14247	3.17587	1.49977e-14	8.79502e-14
chr1	193200000	193205000	chr1	193365000	193370000	1	0	13.9809	0	1	0	18.9411	0	113	1.77757e-07	3.65283	3.69564	49	0.00411497	3.48462	3.83711	1.67372	3.75245	1.41363e-07	3.31922e-07
chr1	193200000	193205000	chr1	193380000	193385000	1	0	13.9809	0	1	0	18.9411	0	50	0.00520783	3.65283	3.77363	11	0.936496	3.48462	4.18822	2.6397	2.40702	2.86567e-08	7.24198e-08
chr1	193200000	193205000	chr1	193445000	193450000	1	1	13.9809	10.0679	1	0	18.9411	0	177	6.07226e-11	3.65283	1.22141	18	0.516452	3.48462	10.5751	3.75812	4.0941	1.24274e-25	2.80482e-24
chr2	3330000	3335000	chr2	3710000	3715000	1	1	3.84305	12.5107	1	1	8.37229	12.0454	57	0.00124184	0.428166	1.62542	3	0.936496	0.366028	2.10503	4.65355	2.41881	3.89954e-15	2.44802e-14
chr2	3330000	3335000	chr2	3925000	3930000	1	1	3.84305	9.01875	1	1	8.37229	6.35375	59	0.000893868	0.428166	1.57173	13	0.553315	0.366028	1.43398	2.63992	2.63969	5.93199e-09	1.61244e-08
chr2	3420000	3425000	chr2	3815000	3820000	1	0	10.4283	0	1	0	7.36127	0	51	0.00246048	1.21537	2.57375	5	0.936496	0.754842	2.81723	3.78333	2.31147	1.03915e-11	4.04361e-11
chr2	3420000	3425000	chr2	3920000	3925000	1	0	10.4283	0	1	0	7.36127	0	104	1.34086e-06	1.21537	6.34138	26	0.0868369	0.754842	6.88842	2.4646	3.47355	4.12595e-12	1.68299e-11
chr2	3420000	3425000	chr2	3925000	3930000	1	1	10.4283	9.01875	1	1	7.36127	6.35375	86	2.05011e-05	1.21537	1.57173	17	0.293937	0.754842	1.43398	2.79947	3.15237	3.2101e-12	1.32428e-11
chr2	3430000	3435000	chr2	3510000	3515000	1	1	5.49579	13.815	0	1	0	7.83644	59	0.000952277	0.492592	0.743586	18	0.454677	3.79532	0.671787	2.17487	2.71877	2.00478e-07	4.64289e-07
chr2	3510000	3515000	chr2	3710000	3715000	1	1	13.815	12.5107	1	1	7.83644	12.0454	115	3.79968e-07	0.743586	1.62542	34	0.0277276	0.671787	2.10503	2.22437	3.65911	4.77483e-11	1.70188e-10
chr2	3545000	3550000	chr2	3655000	3660000	0	1	0	16.3356	0	1	0	14.3933	72	0.000104529	2.45376	1.70729	32	0.0653408	2.99278	1.94333	1.63667	3.12019	8.0918e-06	1.57818e-05
chr2	3615000	3620000	chr2	3710000	3715000	0	1	0	12.5107	0	1	0	12.0454	51	0.00406159	2.66974	1.62542	17	0.638189	2.52464	2.10503	2.04683	2.53966	2.61601e-06	5.37656e-06
chr2	3655000	3660000	chr2	3730000	3735000	1	0	16.3356	0	1	0	14.3933	0	68	0.00157716	1.70729	8.01522	27	0.737138	1.94333	12.3724	1.79824	2.99971	3.0661e-06	6.2514e-06
chr2	3655000	3660000	chr2	3805000	3810000	1	0	16.3356	0	1	0	14.3933	0	66	0.000242404	1.70729	2.77173	17	0.511126	1.94333	3.12654	2.41813	2.83328	5.29731e-09	1.45193e-08
chr2	3655000	3660000	chr2	3920000	3925000	1	0	16.3356	0	1	0	14.3933	0	50	0.00311338	1.70729	6.34138	3	0.936496	1.94333	6.88842	4.46489	2.24277	2.02376e-12	8.54036e-12
chr2	3655000	3660000	chr2	3925000	3930000	1	1	16.3356	9.01875	1	1	14.3933	6.35375	217	1.35116e-12	1.70729	1.57173	24	0.129739	1.94333	1.43398	3.63976	4.3973	2.31313e-27	6.18421e-26
chr2	5525000	5530000	chr2	5710000	5715000	0	1	0	18.9321	0	1	0	13.0747	64	0.000339576	2.0038	1.88044	4	0.936496	1.57999	1.64419	4.42209	2.59337	1.44149e-15	9.72412e-15
chr2	5540000	5545000	chr2	5710000	5715000	0	1	0	18.9321	0	1	0	13.0747	45	0.00598044	1.26588	1.88044	11	0.850529	1.25396	1.64419	2.48804	2.28351	3.13151e-07	7.1008e-07
chr2	5595000	5600000	chr2	5710000	5715000	0	1	0	18.9321	0	1	0	13.0747	93	3.78029e-06	2.63974	1.88044	18	0.406712	2.13173	1.64419	2.83045	3.26012	5.27489e-13	2.43947e-12
chr2	5610000	5615000	chr2	5655000	5660000	1	0	6.79494	0	1	0	8.16779	0	58	0.00157674	0.765061	3.40767	17	0.576898	0.547573	3.20178	2.23203	2.68381	1.65417e-07	3.85489e-07
chr2	5610000	5615000	chr2	5710000	5715000	1	1	6.79494	18.9321	1	1	8.16779	13.0747	449	7.30245e-24	0.765061	1.88044	99	2.71984e-06	0.547573	1.64419	2.65062	5.55224	2.82774e-24	5.5676e-23
chr2	6320000	6325000	chr2	6705000	6710000	0	1	0	9.64259	0	1	0	6.57353	73	8.97098e-05	4.22959	2.96629	26	0.103811	4.93224	2.80695	1.9546	3.06493	2.89766e-07	6.59143e-07
chr2	6630000	6635000	chr2	6720000	6725000	0	1	0	12.395	0	1	0	18.2116	52	0.00415469	1.96181	2.50054	12	0.936496	2.30728	2.54088	2.57221	2.47225	4.07372e-08	1.01413e-07
chr2	6695000	6700000	chr2	6720000	6725000	0	1	0	12.395	0	1	0	18.2116	79	0.00427172	4.1456	2.50054	22	0.936496	4.2551	2.54088	2.30795	3.10761	1.58775e-09	4.63464e-09
chr2	9350000	9355000	chr2	9870000	9875000	0	1	0	7.79169	0	1	0	5.10608	46	0.00513998	1.63784	1.69723	8	0.936496	2.67511	2.65628	2.97207	2.24546	1.84384e-08	4.75925e-08
chr2	9380000	9385000	chr2	9875000	9880000	0	1	0	11.9861	0	1	0	13.5469	55	0.00130136	0.911911	3.17433	2	0.936496	0.61862	7.17578	5.15415	2.35047	1.5826e-14	9.19455e-14
chr2	9445000	9450000	chr2	9870000	9875000	0	1	0	7.79169	0	1	0	5.10608	74	9.17192e-05	1.91381	1.69723	4	0.936496	4.16314	2.65628	4.63122	2.79056	1.29533e-17	1.14711e-16
chr2	9560000	9565000	chr2	10015000	10020000	0	1	0	7.38547	0	0	0	0	50	0.00257958	6.56336	0.601311	0	1	0	0	8.90162	2.17537	1.98699e-14	1.13926e-13
chr2	9635000	9640000	chr2	9870000	9875000	0	1	0	7.79169	0	1	0	5.10608	83	1.83982e-05	2.32177	1.69723	19	0.308795	1.8475	2.65628	2.58913	3.13169	6.97392e-11	2.42489e-10
chr2	9795000	9800000	chr2	9875000	9880000	0	1	0	11.9861	0	1	0	13.5469	98	4.26154e-06	2.87972	3.17433	16	0.936496	2.10665	7.17578	3.0744	3.30537	1.00298e-14	5.97265e-14
chr2	9870000	9875000	chr2	10015000	10020000	1	1	7.79169	7.38547	1	0	5.10608	0	60	0.000604331	1.69723	0.601311	22	0.392589	2.65628	5.77657	1.91167	2.79704	3.13688e-06	6.39079e-06
chr2	9875000	9880000	chr2	10015000	10020000	1	1	11.9861	7.38547	1	0	13.5469	0	149	2.28807e-09	3.17433	0.601311	58	0.00325579	7.17578	5.77657	1.82978	4.11152	8.84267e-10	2.67819e-09
chr2	9875000	9880000	chr2	11170000	11175000	1	1	11.9861	11.4184	1	1	13.5469	15.7874	198	5.13634e-11	3.17433	3.8951	61	0.000567179	7.17578	4.08805	2.16713	4.45033	6.91423e-14	3.63326e-13
chr2	10080000	10085000	chr2	10290000	10295000	1	0	8.0571	0	1	0	12.2156	0	51	0.00223205	0.818079	1.54185	9	0.886472	0.750432	1.36264	2.95355	2.39206	5.62731e-09	1.53676e-08
chr2	11115000	11120000	chr2	11155000	11160000	1	1	4.07471	7.00559	0	0	0	0	183	1.13412e-10	0.528832	0.944918	0	1	0	0	10.7713	4.03483	5.51685e-39	4.015e-37
chr2	11115000	11120000	chr2	11160000	11165000	1	1	4.07471	7.51581	0	1	0	10.8522	372	5.74707e-20	0.528832	1.3657	18	0.888668	4.47245	1.11058	4.82923	5.11322	2.01196e-46	2.74656e-44
chr2	11115000	11120000	chr2	11170000	11175000	1	1	4.07471	11.4184	0	1	0	15.7874	504	6.056e-29	0.528832	3.8951	178	1.25147e-11	4.47245	4.08805	1.97185	5.83514	4.67284e-16	3.36595e-15
chr2	11115000	11120000	chr2	11190000	11195000	1	0	4.07471	0	0	0	0	0	77	0.00012306	0.528832	14.2126	0	1	0	0	9.52349	2.78703	1.14433e-20	1.48134e-19
chr2	11115000	11120000	chr2	11200000	11205000	1	1	4.07471	18.4684	0	1	0	12.1772	109	5.73446e-07	0.528832	1.81937	7	0.936496	4.47245	2.03006	4.40377	3.35632	2.27955e-22	3.61335e-21
chr2	11155000	11160000	chr2	11200000	11205000	1	1	7.00559	18.4684	0	1	0	12.1772	183	6.3453e-12	0.944918	1.81937	39	0.276034	8.73592	2.03006	2.69694	4.25084	1.00801e-17	9.03862e-17
chr2	11155000	11160000	chr2	11250000	11255000	1	0	7.00559	0	0	0	0	0	54	0.00242099	0.944918	4.1396	0	1	0	0	9.01243	2.28343	1.69034e-15	1.11949e-14
chr2	11160000	11165000	chr2	11205000	11210000	1	1	7.51581	5.08168	1	1	10.8522	9.95101	249	1.48929e-15	1.3657	1.0731	88	7.23411e-06	1.11058	1.237	1.96998	4.8193	3.62105e-13	1.72527e-12
chr2	11160000	11165000	chr2	11635000	11640000	1	1	7.51581	13.375	1	1	10.8522	17.1725	177	1.94424e-10	1.3657	3.63203	35	0.0226042	1.11058	3.6228	2.80438	4.18833	1.42643e-18	1.42135e-17
chr2	11170000	11175000	chr2	11245000	11250000	1	0	11.4184	0	1	0	15.7874	0	99	4.45125e-06	3.8951	2.64574	35	0.124029	4.08805	2.90919	1.96681	3.496	9.18661e-09	2.44389e-08
chr2	11170000	11175000	chr2	11280000	11285000	1	0	11.4184	0	1	0	15.7874	0	206	9.12648e-14	3.8951	2.34577	11	0.936496	4.08805	2.46612	4.68006	4.26346	8.55919e-34	4.11948e-32
chr2	11170000	11175000	chr2	11285000	11290000	1	0	11.4184	0	1	0	15.7874	0	235	9.22075e-16	3.8951	3.22169	77	6.74761e-05	4.08805	3.31045	2.07884	4.71395	6.56285e-14	3.45385e-13
chr2	11170000	11175000	chr2	11295000	11300000	1	0	11.4184	0	1	0	15.7874	0	57	0.00183943	3.8951	2.12979	10	0.936496	4.08805	2.03977	2.96399	2.54719	3.31705e-10	1.05738e-09
chr2	11170000	11175000	chr2	11500000	11505000	1	0	11.4184	0	1	0	15.7874	0	114	1.8165e-07	3.8951	6.78534	26	0.113526	4.08805	5.83509	2.59692	3.58455	1.86519e-13	9.20721e-13
chr2	11170000	11175000	chr2	11560000	11565000	1	0	11.4184	0	1	0	15.7874	0	60	0.000571931	3.8951	3.92962	13	0.669076	4.08805	5.29171	2.66412	2.65984	2.8254e-09	8.00312e-09
chr2	11170000	11175000	chr2	11600000	11605000	1	1	11.4184	6.27893	1	1	15.7874	12.9999	211	3.58303e-12	3.8951	1.17578	42	0.00842715	4.08805	1.11499	2.7957	4.4428	5.57386e-20	6.61304e-19
chr2	11170000	11175000	chr2	11640000	11645000	1	0	11.4184	0	1	0	15.7874	0	111	3.33801e-07	3.8951	7.82324	36	0.022908	4.08805	10.55	2.09123	3.63394	5.30055e-10	1.64463e-09
chr2	11205000	11210000	chr2	11635000	11640000	1	1	5.08168	13.375	1	1	9.95101	17.1725	97	3.72789e-06	1.0731	3.63203	13	0.601718	1.237	3.6228	3.35618	3.2614	2.37247e-16	1.77892e-15
chr2	11220000	11225000	chr2	11635000	11640000	0	1	0	13.375	0	1	0	17.1725	49	0.00319909	5.87943	3.63203	9	0.936496	6.61254	3.6228	2.89595	2.34327	1.27337e-08	3.34261e-08
chr2	11600000	11605000	chr2	11685000	11690000	1	0	6.27893	0	1	0	12.9999	0	166	5.2169e-11	1.17578	3.25768	12	0.936496	1.11499	3.26865	4.24481	3.97122	9.94129e-28	2.75937e-26
chr2	11600000	11605000	chr2	11775000	11780000	1	1	6.27893	5.89929	1	1	12.9999	6.17285	108	1.13521e-06	1.17578	0.777141	28	0.0616914	1.11499	0.839367	2.41265	3.53612	7.71599e-12	3.06199e-11
chr2	11610000	11615000	chr2	11660000	11665000	0	1	0	11.016	0	1	0	5.4631	47	0.00906692	2.28578	1.1845	5	0.936496	2.59988	1.30535	3.66575	2.20614	1.02759e-10	3.50166e-10
chr2	11660000	11665000	chr2	11705000	11710000	1	1	11.016	5.57373	1	1	5.4631	12.4728	69	0.000174139	1.1845	0.486552	17	0.343845	1.30535	0.495388	2.48216	2.8857	1.89918e-09	5.49564e-09
chr2	13270000	13275000	chr2	13540000	13545000	0	1	0	8.2166	0	1	0	13.2824	64	0.000334282	3.77963	0.726808	4	0.936496	5.0242	0.802617	4.42209	2.59337	1.44149e-15	9.72412e-15
chr2	13545000	13550000	chr2	13570000	13575000	0	1	0	7.87659	0	1	0	6.47625	51	0.00699333	2.68174	0.861701	12	0.936496	3.33553	0.822462	2.54425	2.44938	5.98948e-08	1.46514e-07
chr2	14055000	14060000	chr2	14130000	14135000	1	1	8.52755	7.35677	0	1	0	5.6875	112	1.09006e-06	0.48521	0.872438	16	0.661126	3.90399	0.782772	3.26685	3.47652	6.16786e-17	4.99741e-16
chr2	14070000	14075000	chr2	14160000	14165000	1	1	11.8834	5.44502	1	1	8.69555	8.99692	83	8.04161e-05	0.504672	0.401993	4	0.936496	0.440263	0.464518	4.79659	2.94807	2.13189e-19	2.36028e-18
chr2	16365000	16370000	chr2	17390000	17395000	0	1	0	9.56197	0	1	0	9.76485	43	0.00795202	2.95771	0.936865	17	0.310601	4.1715	0.927566	1.80122	2.35617	0.000114266	0.000197241
chr2	17360000	17365000	chr2	18390000	18395000	1	1	15.1107	10.7861	1	1	13.8118	19.0439	45	0.00579788	1.47308	0.972433	6	0.936496	2.36155	0.900371	3.34692	2.17369	1.49301e-09	4.36431e-09
chr2	18055000	18060000	chr2	18605000	18610000	1	1	18.3583	9.47354	1	1	9.77861	14.8945	112	1.06662e-06	1.30664	0.925456	11	0.688696	1.32446	0.897431	3.80153	3.43106	3.03779e-20	3.70765e-19
chr2	18060000	18065000	chr2	18390000	18395000	1	1	16.8814	10.7861	1	1	17.9096	19.0439	73	0.000120146	1.17041	0.972433	32	0.0338505	1.0878	0.900371	1.65654	3.13469	6.24599e-06	1.23421e-05
chr2	18060000	18065000	chr2	18670000	18675000	1	1	16.8814	14.0445	1	1	17.9096	12.076	136	7.61998e-08	1.17041	0.821434	7	0.936496	1.0878	0.793062	4.72278	3.66154	7.61512e-27	1.93815e-25
chr2	18060000	18065000	chr2	18675000	18680000	1	0	16.8814	0	1	0	17.9096	0	61	0.000531287	1.17041	7.07931	26	0.0858524	1.0878	8.02534	1.69592	2.87104	1.59477e-05	3.01443e-05
chr2	18390000	18395000	chr2	18585000	18590000	1	0	10.7861	0	1	0	19.0439	0	74	7.38498e-05	0.972433	2.79573	11	0.885797	0.900371	2.9677	3.20432	2.88977	8.47353e-13	3.80544e-12
chr2	18390000	18395000	chr2	18605000	18610000	1	1	10.7861	9.47354	1	1	19.0439	14.8945	70	0.000164168	0.972433	0.925456	1	0.936496	0.900371	0.897431	6.40698	2.66726	2.45415e-19	2.69126e-18
chr2	18390000	18395000	chr2	19300000	19305000	1	1	10.7861	8.31763	1	1	19.0439	4.94334	123	3.71135e-07	0.972433	0.944247	51	0.00263239	0.900371	0.656352	1.7384	3.858	3.72913e-08	9.31488e-08
chr2	18605000	18610000	chr2	18625000	18630000	1	0	9.47354	0	1	0	14.8945	0	55	0.00266738	0.925456	1.66184	6	0.936496	0.897431	2.00633	3.63582	2.42913	1.1276e-11	4.36553e-11
chr2	18605000	18610000	chr2	18765000	18770000	1	1	9.47354	11.0847	1	1	14.8945	9.47151	186	1.46928e-10	0.925456	0.848278	35	0.0222148	0.897431	1.10764	2.8759	4.2507	1.21353e-19	1.37739e-18
chr2	18605000	18610000	chr2	18995000	19000000	1	1	9.47354	8.00175	1	1	14.8945	7.56521	66	0.000273441	0.925456	2.31196	22	0.164246	0.897431	1.99405	2.04894	2.90221	1.72509e-07	4.01267e-07
chr2	18670000	18675000	chr2	19300000	19305000	1	1	14.0445	8.31763	1	1	12.076	4.94334	46	0.0052838	0.821434	0.944247	13	0.54603	0.793062	0.656352	2.28156	2.34976	1.11751e-06	2.38084e-06
chr2	18675000	18680000	chr2	19300000	19305000	0	1	0	8.31763	0	1	0	4.94334	42	0.0082492	7.07931	0.944247	9	0.910821	8.02534	0.656352	2.67407	2.15892	3.42974e-07	7.73847e-07
chr2	18820000	18825000	chr2	19300000	19305000	1	1	15.9956	8.31763	1	1	12.0627	4.94334	76	0.000112861	0.556347	0.944247	21	0.165589	0.505678	0.656352	2.31884	3.05061	2.30451e-09	6.62895e-09
chr2	18870000	18875000	chr2	19015000	19020000	0	1	0	10.4597	0	1	0	7.11088	62	0.000603608	3.89362	1.7885	27	0.111904	4.14642	1.34063	1.66519	2.90165	2.15975e-05	4.02426e-05
chr2	18885000	18890000	chr2	18995000	19000000	0	1	0	8.00175	0	1	0	7.56521	89	1.05531e-05	3.76163	2.31196	5	0.936496	3.75352	1.99405	4.58538	3.05667	1.57255e-19	1.75571e-18
chr2	18995000	19000000	chr2	19060000	19065000	1	0	8.00175	0	1	0	7.56521	0	87	3.94637e-05	2.31196	3.75563	35	0.0955663	1.99405	3.92071	1.78061	3.35358	3.20444e-07	7.26031e-07
chr2	18995000	19000000	chr2	19085000	19090000	1	0	8.00175	0	1	0	7.56521	0	80	4.39995e-05	2.31196	2.47176	13	0.936496	1.99405	2.58316	3.07853	3.01467	2.60619e-13	1.26379e-12
chr2	18995000	19000000	chr2	19100000	19105000	1	0	8.00175	0	1	0	7.56521	0	56	0.00126732	2.31196	1.36787	3	0.936496	1.99405	1.52983	4.62807	2.39489	9.9007e-15	5.90047e-14
chr2	18995000	19000000	chr2	19150000	19155000	1	0	8.00175	0	1	0	7.56521	0	76	4.9587e-05	2.31196	2.0698	12	0.856107	1.99405	1.89766	3.11878	2.93701	1.10734e-12	4.92881e-12
chr2	18995000	19000000	chr2	19300000	19305000	1	1	8.00175	8.31763	1	1	7.56521	4.94334	60	0.000593689	2.31196	0.944247	22	0.162128	1.99405	0.656352	1.91167	2.79704	3.13688e-06	6.39079e-06
chr2	19000000	19005000	chr2	19300000	19305000	0	1	0	8.31763	0	1	0	4.94334	45	0.00605003	7.08531	0.944247	4	0.936496	8.00026	0.656352	3.91494	2.12702	3.48054e-11	1.27124e-10
chr2	19005000	19010000	chr2	19090000	19095000	1	0	10.4568	0	1	0	7.38851	0	102	1.45921e-06	1.80863	3.94762	13	0.936496	1.56334	3.16834	3.42862	3.32678	3.13137e-17	2.63329e-16
chr2	19005000	19010000	chr2	19095000	19100000	1	0	10.4568	0	1	0	7.38851	0	96	3.40171e-06	1.80863	3.59965	29	0.137676	1.56334	3.59468	2.19253	3.40669	8.08222e-10	2.46928e-09
chr2	19005000	19010000	chr2	19275000	19280000	1	0	10.4568	0	1	0	7.38851	0	43	0.00817158	1.80863	3.28168	2	0.936496	1.56334	3.55288	4.79982	2.01779	8.60156e-12	3.36481e-11
chr2	19015000	19020000	chr2	19300000	19305000	1	1	10.4597	8.31763	1	1	7.11088	4.94334	52	0.00201932	1.7885	0.944247	1	0.936496	1.34063	0.656352	5.97888	2.25236	2.75344e-15	1.76193e-14
chr2	22765000	22770000	chr2	23155000	23160000	0	1	0	9.26114	0	1	0	13.5997	60	0.000641932	2.99371	1.13618	5	0.936496	3.47765	1.04958	4.01735	2.5245	1.20737e-13	6.1327e-13
chr2	22770000	22775000	chr2	22845000	22850000	1	0	17.3428	0	1	0	10.3537	0	49	0.00698705	1.62072	2.69374	5	0.936496	1.72577	3.11818	3.72574	2.25973	2.58535e-11	9.56849e-11
chr2	22775000	22780000	chr2	22805000	22810000	1	1	5.49207	6.43912	0	1	0	8.23377	608	8.17371e-36	1.26436	1.64555	157	5.11014e-08	15.2314	1.86616	2.4234	6.02372	6.32065e-23	1.08142e-21
chr2	22780000	22785000	chr2	23040000	23045000	1	1	7.09282	8.48039	1	1	10.6745	10.4275	47	0.00441641	0.94626	1.12343	2	0.936496	1.12896	1.00254	4.92785	2.13707	1.18945e-12	5.20733e-12
chr2	22805000	22810000	chr2	23065000	23070000	1	1	6.43912	12.9805	1	1	8.23377	16.3578	183	1.12858e-10	1.64555	1.0127	8	0.936496	1.86616	1.08045	4.96175	4.08205	1.04819e-33	5.00742e-32
chr2	23040000	23045000	chr2	23070000	23075000	1	0	8.48039	0	1	0	10.4275	0	53	0.00656402	1.12343	2.65174	11	0.936496	1.00254	2.47448	2.7236	2.47655	8.73138e-09	2.32691e-08
chr2	25190000	25195000	chr2	25225000	25230000	0	1	0	8.65938	0	1	0	12.2144	52	0.00898803	3.86962	1.00532	15	0.936496	5.0242	1.02973	2.25373	2.52629	7.86979e-07	1.70396e-06
chr2	25200000	25205000	chr2	25465000	25470000	1	1	6.41414	9.23939	0	1	0	10.3694	45	0.00617462	0.283878	1.93748	4	0.936496	2.59988	1.91173	3.91494	2.12702	3.48054e-11	1.27124e-10
chr2	25225000	25230000	chr2	25255000	25260000	1	1	8.65938	8.32981	1	1	12.2144	11.5279	312	2.26245e-18	1.00532	0.887874	99	1.83379e-06	1.02973	0.696777	2.1256	5.11326	6.89168e-16	4.8472e-15
chr2	25225000	25230000	chr2	25260000	25265000	1	1	8.65938	3.05817	1	0	12.2144	0	61	0.000540428	1.00532	0.465077	25	0.473731	1.02973	4.57277	1.75218	2.85727	8.6622e-06	1.68563e-05
chr2	25420000	25425000	chr2	25545000	25550000	0	1	0	4.76759	0	1	0	6.82903	76	6.03618e-05	3.62965	1.55831	17	0.498696	3.42749	1.30682	2.62136	3.00133	1.25892e-10	4.23548e-10
chr2	25500000	25505000	chr2	25545000	25550000	1	1	7.65499	4.76759	1	1	14.5661	6.82903	161	2.01769e-10	0.835527	1.55831	65	0.000248	0.701922	1.30682	1.77745	4.23472	1.12692e-09	3.37679e-09
chr2	26385000	26390000	chr2	26930000	26935000	1	1	3.36364	9.37375	1	1	6.46405	14.0697	42	0.00953968	0.905994	1.47039	0	1	0	0	8.65065	1.93261	1.97336e-12	8.37789e-12
chr2	26440000	26445000	chr2	26465000	26470000	1	1	15.9093	8.5957	1	0	5.74537	0	48	0.00387538	0.638893	0.661711	6	0.936496	0.529198	6.67942	3.43982	2.25497	2.47547e-10	8.02112e-10
chr2	26440000	26445000	chr2	26600000	26605000	1	1	15.9093	5.25484	1	0	5.74537	0	59	0.00116241	0.638893	0.388571	2	0.936496	0.529198	3.90399	5.25525	2.44674	1.54878e-15	1.0361e-14
chr2	26465000	26470000	chr2	26490000	26495000	1	1	8.5957	5.75067	0	0	0	0	142	3.99192e-09	0.661711	1.10867	0	1	0	0	10.4056	3.66784	1.12514e-32	4.89251e-31
chr2	26465000	26470000	chr2	26500000	26505000	1	1	8.5957	7.89432	0	1	0	8.86591	201	1.2814e-12	0.661711	1.54019	63	0.00654721	6.67942	1.68608	2.14238	4.47665	1.03763e-13	5.33304e-13
chr2	26490000	26495000	chr2	26560000	26565000	1	0	5.75067	0	0	0	0	0	112	2.5097e-07	1.10867	4.38557	0	1	0	0	10.0634	3.32518	1.43056e-27	3.89398e-26
chr2	26490000	26495000	chr2	26930000	26935000	1	1	5.75067	9.37375	0	1	0	14.0697	60	0.000738462	1.10867	1.47039	6	0.936496	14.7298	1.46926	3.76112	2.54221	8.46346e-13	3.80396e-12
chr2	26490000	26495000	chr2	27120000	27125000	1	1	5.75067	16.423	0	1	0	14.117	50	0.00280416	1.10867	1.98715	7	0.936496	14.7298	1.91393	3.28108	2.32749	5.1629e-10	1.60281e-09
chr2	26640000	26645000	chr2	26960000	26965000	1	1	7.36269	8.34358	0	1	0	19.6676	46	0.00512838	0.492592	1.06035	0	0.94056	5.09943	0.964316	8.78159	2.0589	1.49345e-13	7.47374e-13
chr2	26930000	26935000	chr2	26970000	26975000	1	1	9.37375	7.76307	1	0	14.0697	0	106	1.0976e-06	1.47039	0.378504	21	0.936496	1.46926	7.14757	2.79827	3.45178	4.53676e-14	2.46474e-13
chr2	26930000	26935000	chr2	27235000	27240000	1	0	9.37375	0	1	0	14.0697	0	78	3.99135e-05	1.47039	3.53965	7	0.936496	1.46926	3.36897	3.92154	2.90392	1.49655e-16	1.15679e-15
chr2	26960000	26965000	chr2	27120000	27125000	1	1	8.34358	16.423	1	1	19.6676	14.117	64	0.000317951	1.06035	1.98715	28	0.0720173	0.964316	1.91393	1.65872	2.94807	1.67344e-05	3.15942e-05
chr2	27075000	27080000	chr2	27120000	27125000	0	1	0	16.423	0	1	0	14.117	79	0.000302318	4.19959	1.98715	35	0.148902	4.16314	1.91393	1.64162	3.25049	3.10915e-06	6.33831e-06
chr2	27120000	27125000	chr2	27230000	27235000	1	0	16.423	0	1	0	14.117	0	87	1.25385e-05	1.98715	3.82163	29	0.140094	1.91393	3.97087	2.05067	3.29415	1.27797e-08	3.35009e-08
chr2	27290000	27295000	chr2	27425000	27430000	0	1	0	8.98045	0	1	0	8.56549	90	5.66553e-06	3.83963	0.900625	22	0.211919	3.95415	0.717357	2.49579	3.26177	3.92475e-11	1.41028e-10
chr2	27295000	27300000	chr2	27375000	27380000	1	1	6.31671	10.3179	1	0	11.7582	0	301	9.71637e-18	1.05766	1.51737	81	3.52801e-05	0.968726	8.22597	2.36287	5.0192	3.02809e-18	2.88582e-17
chr2	27295000	27300000	chr2	27420000	27425000	1	0	6.31671	0	1	0	11.7582	0	55	0.00151697	1.05766	2.95171	20	0.328718	0.968726	3.46929	1.92292	2.67211	4.98127e-06	9.95172e-06
chr2	27300000	27305000	chr2	27425000	27430000	0	1	0	8.98045	0	1	0	8.56549	61	0.000583512	4.79353	0.900625	19	0.343718	4.88208	0.717357	2.14548	2.7715	2.38606e-07	5.47431e-07
chr2	27370000	27375000	chr2	27425000	27430000	1	1	7.57417	8.98045	0	1	0	8.56549	69	0.00018622	0.530174	0.900625	1	0.948372	3.35225	0.717357	6.38625	2.64701	3.83289e-19	4.11742e-18
chr2	27375000	27380000	chr2	27395000	27400000	1	0	10.3179	0	0	0	0	0	66	0.00382005	1.51737	2.96371	0	1	0	0	9.30142	2.5673	2.32769e-18	2.24492e-17
chr2	27375000	27380000	chr2	27420000	27425000	1	0	10.3179	0	0	0	0	0	72	0.000303883	1.51737	2.95171	0	1	0	0	9.42677	2.69117	1.0122e-19	1.15556e-18
chr2	27375000	27380000	chr2	27425000	27430000	1	1	10.3179	8.98045	0	1	0	8.56549	291	1.56093e-17	1.51737	0.900625	32	0.148719	8.22597	0.717357	3.65004	4.82062	1.10384e-31	4.44783e-30
chr2	29125000	29130000	chr2	29620000	29625000	1	1	13.025	3.40659	1	1	19.4305	7.75497	83	2.94048e-05	1.05632	2.15694	3	0.936496	0.951086	1.78972	5.19488	2.93486	1.27129e-20	1.63071e-19
chr2	29620000	29625000	chr2	29640000	29645000	1	0	3.40659	0	1	0	7.75497	0	82	0.00261347	2.15694	4.00761	28	0.936496	1.78972	4.49753	2.01576	3.21709	3.36091e-08	8.4339e-08
chr2	29620000	29625000	chr2	29675000	29680000	1	0	3.40659	0	1	0	7.75497	0	82	0.000158787	2.15694	4.50556	34	0.138268	1.78972	4.62293	1.73696	3.27981	1.46092e-06	3.07537e-06
chr2	29620000	29625000	chr2	29785000	29790000	1	1	3.40659	5.07893	1	1	7.75497	7.24324	47	0.00441213	2.15694	0.61272	20	0.20053	1.78972	0.532873	1.69662	2.50529	8.549e-05	0.000149493
chr2	29785000	29790000	chr2	29825000	29830000	1	1	5.07893	7.22249	1	0	7.24324	0	78	6.68632e-05	0.61272	0.566414	8	0.936496	0.532873	7.07233	3.73257	2.91739	1.01969e-15	7.00459e-15
chr2	30045000	30050000	chr2	30075000	30080000	1	0	9.45616	0	1	0	12.2077	0	62	0.00246188	0.761035	5.27349	22	0.717162	0.802617	6.01064	1.95889	2.83292	8.26652e-07	1.78771e-06
chr2	30120000	30125000	chr2	30205000	30210000	1	1	16.9882	5.56902	1	1	14.4851	7.78363	184	4.24034e-11	1.54422	0.654329	81	2.67248e-05	1.30756	0.687957	1.65313	4.45633	4.07904e-09	1.13334e-08
chr2	30120000	30125000	chr2	30440000	30445000	1	1	16.9882	9.41925	1	1	14.4851	7.0421	42	0.00954307	1.54422	0.524134	3	0.936496	1.30756	0.435118	4.21393	2.01253	1.48255e-10	4.9505e-10
chr2	30130000	30135000	chr2	30250000	30255000	1	0	12.2529	0	1	0	10.6802	0	84	1.95453e-05	0.892572	7.35528	8	0.936496	0.918011	7.03053	3.83934	3.01552	6.91359e-17	5.55764e-16
chr2	30415000	30420000	chr2	30690000	30695000	1	1	8.65285	9.8961	1	1	6.08766	8.91385	75	9.82251e-05	0.767746	1.1382	23	0.127374	0.809232	1.10176	2.16937	3.05941	1.71886e-08	4.45759e-08
chr2	30415000	30420000	chr2	30785000	30790000	1	0	8.65285	0	1	0	6.08766	0	45	0.00549428	0.767746	2.41176	2	0.936496	0.809232	2.14845	4.86526	2.07861	3.18385e-12	1.31526e-11
chr2	30415000	30420000	chr2	30820000	30825000	1	0	8.65285	0	1	0	6.08766	0	71	0.000155986	0.767746	2.13579	15	0.424048	0.809232	2.28221	2.70227	2.89277	1.12785e-10	3.80904e-10
chr2	30590000	30595000	chr2	30705000	30710000	1	0	8.9675	0	1	0	12.9868	0	80	2.75968e-05	0.840225	3.40167	29	0.0700929	0.725442	2.95934	1.92981	3.20034	1.17379e-07	2.78072e-07
chr2	30590000	30595000	chr2	30725000	30730000	1	0	8.9675	0	1	0	12.9868	0	57	0.00103056	0.840225	2.75973	19	0.303714	0.725442	2.89247	2.04781	2.6956	1.23175e-06	2.61408e-06
chr2	30630000	30635000	chr2	30690000	30695000	0	1	0	9.8961	0	1	0	8.91385	75	9.73553e-05	3.13169	1.1382	33	0.0736783	3.55288	1.10176	1.65129	3.17433	6.42825e-06	1.26828e-05
chr2	31045000	31050000	chr2	31140000	31145000	0	1	0	9.03946	0	1	0	9.91099	71	0.000160527	2.24378	1.99386	29	0.132166	2.34908	2.56073	1.75787	3.0704	1.86776e-06	3.89089e-06
chr2	31085000	31090000	chr2	32060000	32065000	0	1	0	8.1805	0	1	0	7.18847	44	0.00645063	3.98361	5.7695	0	1	0	0	8.71761	1.99708	4.15962e-13	1.95357e-12
chr2	31115000	31120000	chr2	31150000	31155000	1	1	10.7794	8.33157	1	0	7.65547	0	353	2.23077e-20	1.45966	0.669093	97	2.87353e-05	1.75076	7.40672	2.33306	5.25404	6.02169e-19	6.28379e-18
chr2	31130000	31135000	chr2	32080000	32085000	0	1	0	14.1892	0	1	0	14.1612	41	0.00969333	7.80524	5.3165	13	0.574131	9.58025	5.18687	2.11595	2.22159	1.06029e-05	2.04483e-05
chr2	31685000	31690000	chr2	31760000	31765000	1	1	8.26952	7.22249	1	1	9.20936	9.79833	49	0.0033255	0.721439	0.686542	2	0.936496	0.712947	0.721767	4.98784	2.19333	4.48437e-13	2.08759e-12
chr2	31960000	31965000	chr2	32080000	32085000	0	1	0	14.1892	0	1	0	14.1612	108	5.22557e-07	2.38777	5.3165	27	0.182673	1.87258	5.18687	2.46484	3.52756	3.25781e-12	1.33918e-11
chr2	31965000	31970000	chr2	32080000	32085000	0	1	0	14.1892	0	1	0	14.1612	163	7.78288e-11	3.29968	5.3165	21	0.588339	3.05966	5.18687	3.41858	4.00256	1.28126e-22	2.10425e-21
chr2	31970000	31975000	chr2	32045000	32050000	1	1	9.3089	8.44443	1	1	7.45266	8.71661	85	1.33758e-05	0.732177	1.8838	14	0.630502	0.718827	1.76252	3.06011	3.10333	1.1908e-13	6.06152e-13
chr2	31970000	31975000	chr2	32285000	32290000	1	1	9.3089	6.26768	1	1	7.45266	8.80014	58	0.00111302	0.732177	0.76439	12	0.617393	0.718827	0.768807	2.72945	2.60261	2.7836e-09	7.89563e-09
chr2	31995000	32000000	chr2	32080000	32085000	0	1	0	14.1892	0	1	0	14.1612	200	2.97882e-13	3.38967	5.3165	86	3.35462e-05	3.33553	5.18687	1.6871	4.56779	1.15604e-09	3.46288e-09
chr2	32035000	32040000	chr2	32130000	32135000	1	0	4.65496	0	1	0	10.1053	0	96	9.72664e-06	1.99453	8.66915	24	0.565843	1.72724	9.68056	2.46405	3.3591	3.01611e-11	1.11043e-10
chr2	32035000	32040000	chr2	32235000	32240000	1	0	4.65496	0	1	1	10.1053	5.74537	47	0.00663077	1.99453	7.00732	9	0.936496	1.72724	0.782037	2.83596	2.29285	2.89012e-08	7.28987e-08
chr2	32040000	32045000	chr2	32165000	32170000	0	1	0	15.8119	0	1	0	15.1374	66	0.000883023	9.04712	1.90594	4	0.936496	10.7172	1.5163	4.46641	2.63495	6.02385e-16	4.29857e-15
chr2	32045000	32050000	chr2	32285000	32290000	1	1	8.44443	6.26768	1	1	8.71661	8.80014	132	4.7851e-08	1.8838	0.76439	9	0.936496	1.76252	0.768807	4.3237	3.63621	2.73253e-24	5.38485e-23
chr2	32045000	32050000	chr2	32720000	32725000	1	1	8.44443	8.43468	1	1	8.71661	10.6392	78	6.86207e-05	1.8838	1.01874	1	0.936496	1.76252	1.04737	6.56288	2.82	3.16535e-21	4.34876e-20
chr2	32050000	32055000	chr2	32080000	32085000	0	1	0	14.1892	0	1	0	14.1612	505	2.71464e-27	15.9704	5.3165	205	1.35103e-08	13.9022	5.18687	1.77112	5.88164	1.44259e-13	7.28396e-13
chr2	32060000	32065000	chr2	32160000	32165000	1	0	8.1805	0	1	0	7.18847	0	59	0.00936594	5.7695	4.38557	23	0.747076	5.536	4.7734	1.82374	2.79335	4.25457e-06	8.54804e-06
chr2	32060000	32065000	chr2	33805000	33810000	1	0	8.1805	0	1	0	7.18847	0	59	0.000784925	5.7695	16.2104	0	1	0	0	9.13994	2.40835	9.51107e-17	7.50375e-16
chr2	32080000	32085000	chr2	32165000	32170000	1	1	14.1892	15.8119	1	1	14.1612	15.1374	401	2.37993e-26	5.3165	1.90594	157	1.38088e-10	5.18687	1.5163	1.82306	5.5375	2.06648e-13	1.01364e-12
chr2	32080000	32085000	chr2	32215000	32220000	1	0	14.1892	0	1	0	14.1612	0	70	0.000270504	5.3165	2.69974	3	0.936496	5.18687	2.4912	4.94946	2.69914	4.6561e-18	4.33552e-17
chr2	32080000	32085000	chr2	32420000	32425000	1	0	14.1892	0	1	0	14.1612	0	49	0.00328148	5.3165	2.51975	0	0.957364	5.18687	2.81723	8.87253	2.14709	3.27725e-14	1.81863e-13
chr2	32080000	32085000	chr2	32450000	32455000	1	0	14.1892	0	1	1	14.1612	9.23376	84	1.50853e-05	5.3165	10.649	29	0.0555664	5.18687	1.1929	2.00011	3.25466	2.93426e-08	7.39953e-08
chr2	32080000	32085000	chr2	32725000	32730000	1	0	14.1892	0	1	0	14.1612	0	91	6.50018e-06	5.3165	8.76515	2	0.936496	5.18687	11.2773	5.8795	3.05104	6.51625e-24	1.23757e-22
chr2	32080000	32085000	chr2	32960000	32965000	1	1	14.1892	3.99924	1	1	14.1612	11.5583	99	3.8412e-06	5.3165	1.2751	6	0.936496	5.18687	1.0753	4.4826	3.21417	1.69659e-21	2.41102e-20
chr2	32165000	32170000	chr2	32395000	32400000	1	1	15.8119	6.60082	1	1	15.1374	5.59584	58	0.000889412	1.90594	0.502659	10	0.825395	1.5163	0.601227	2.98904	2.56867	2.22191e-10	7.2328e-10
chr2	32490000	32495000	chr2	32535000	32540000	1	1	6.22409	6.66537	1	0	7.17513	0	673	1.429e-33	1.41335	0.709359	229	2.41881e-15	2.0036	7.59899	2.02575	6.24128	1.01777e-17	9.12243e-17
chr2	32490000	32495000	chr2	32710000	32715000	1	1	6.22409	11.273	1	1	7.17513	9.4153	53	0.00165949	1.41335	1.48382	15	0.473426	2.0036	1.49572	2.28116	2.54797	3.87196e-07	8.67239e-07
chr2	32495000	32500000	chr2	32535000	32540000	1	1	10.2802	6.66537	1	0	9.89263	0	717	3.53583e-36	1.54556	0.709359	169	1.15228e-10	2.11532	7.59899	2.5551	6.24155	1.0393e-25	2.35273e-24
chr2	32640000	32645000	chr2	32755000	32760000	0	1	0	18.8844	0	1	0	9.05479	59	0.00067668	2.63374	0.910691	1	0.936496	3.23521	0.888611	6.16074	2.42769	5.93548e-17	4.82039e-16
chr2	32700000	32705000	chr2	32755000	32760000	0	1	0	18.8844	0	1	0	9.05479	63	0.000615268	2.95171	0.910691	13	0.936496	3.72008	0.888611	2.73439	2.71873	9.32996e-10	2.82217e-09
chr2	32710000	32715000	chr2	32825000	32830000	1	0	11.273	0	1	0	9.4153	0	49	0.00355478	1.48382	1.75183	0	0.965258	1.49572	1.65523	8.87253	2.14709	3.27725e-14	1.81863e-13
chr2	32710000	32715000	chr2	32840000	32845000	1	0	11.273	0	1	0	9.4153	0	47	0.00509732	1.48382	2.21378	1	0.936496	1.49572	2.58316	5.83334	2.1132	5.41924e-14	2.90667e-13
chr2	32710000	32715000	chr2	32850000	32855000	1	0	11.273	0	1	0	9.4153	0	67	0.000224883	1.48382	2.82572	18	0.436601	1.49572	3.19342	2.35801	2.86486	9.75315e-09	2.592e-08
chr2	32710000	32715000	chr2	32940000	32945000	1	0	11.273	0	1	0	9.4153	0	43	0.00733744	1.48382	1.57185	0	1	0	0	8.68452	1.96519	6.97018e-13	3.17749e-12
chr2	33215000	33220000	chr2	33430000	33435000	1	1	6.90124	7.1334	1	0	5.29582	0	63	0.000588763	0.64896	0.597956	6	0.936496	0.735732	5.72641	3.83139	2.60617	1.55196e-13	7.7476e-13
chr2	33745000	33750000	chr2	33815000	33820000	0	1	0	12.5928	0	1	0	10.8586	173	5.23916e-11	5.66945	3.27164	63	0.000843896	4.62293	1.73827	1.92608	4.3047	4.04088e-11	1.44934e-10
chr2	33755000	33760000	chr2	33815000	33820000	1	1	8.73179	12.5928	1	1	11.169	10.8586	1125	6.17468e-58	0.983171	3.27164	450	5.42169e-24	0.682077	1.73827	1.79278	7.03175	1.3047e-15	8.83193e-15
chr2	33755000	33760000	chr2	33820000	33825000	1	0	8.73179	0	1	0	11.169	0	98	3.07323e-05	0.983171	17.6083	39	0.0686086	0.682077	14.0025	1.79667	3.51949	1.28132e-07	3.01925e-07
chr2	33755000	33760000	chr2	33875000	33880000	1	1	8.73179	5.69334	1	1	11.169	7.31337	91	7.01974e-06	0.983171	1.42342	15	0.436419	0.682077	1.01577	3.05985	3.20089	3.97687e-14	2.19579e-13
chr2	33755000	33760000	chr2	33885000	33890000	1	1	8.73179	10.8725	1	1	11.169	7.18866	93	5.19904e-06	0.983171	1.44355	23	0.139936	0.682077	0.929771	2.47932	3.31125	2.96484e-11	1.09218e-10
chr2	33800000	33805000	chr2	33870000	33875000	1	1	4.70017	5.27215	1	0	6.62983	0	49	0.00381614	1.49657	1.12008	11	0.936496	0.873911	9.39633	2.61062	2.38311	4.26378e-08	1.05794e-07
chr2	33800000	33805000	chr2	33875000	33880000	1	1	4.70017	5.69334	1	1	6.62983	7.31337	188	4.13534e-12	1.49657	1.42342	4	0.936496	0.873911	1.01577	5.97512	4.09702	3.14776e-38	2.17824e-36
chr2	33800000	33805000	chr2	33905000	33910000	1	1	4.70017	6.47726	1	0	6.62983	0	63	0.000411373	1.49657	0.724795	6	0.936496	0.873911	5.07435	3.83139	2.60617	1.55196e-13	7.7476e-13
chr2	33805000	33810000	chr2	33885000	33890000	0	1	0	10.8725	0	1	0	7.18866	70	0.00332807	16.2104	1.44355	21	0.571352	9.57189	0.929771	2.20036	2.95558	2.15153e-08	5.50958e-08
chr2	33805000	33810000	chr2	33905000	33910000	0	1	0	6.47726	0	0	0	0	59	0.00261809	16.2104	0.724795	0	1	0	0	9.13994	2.40835	9.51107e-17	7.50375e-16
chr2	33815000	33820000	chr2	33870000	33875000	1	1	12.5928	5.27215	1	0	10.8586	0	413	5.37853e-26	3.27164	1.12008	32	0.435281	1.73827	9.39633	4.15501	5.29417	9.37888e-42	8.62264e-40
chr2	33815000	33820000	chr2	33885000	33890000	1	1	12.5928	10.8725	1	1	10.8586	7.18866	422	1.42481e-26	3.27164	1.44355	176	3.93705e-11	1.73827	0.929771	1.73202	5.63192	1.44046e-12	6.23174e-12
chr2	33815000	33820000	chr2	33905000	33910000	1	1	12.5928	6.47726	1	0	10.8586	0	386	1.58586e-22	3.27164	0.724795	64	0.000616698	1.73827	5.07435	3.06076	5.28301	2.19552e-28	6.59812e-27
chr2	33815000	33820000	chr2	33910000	33915000	1	0	12.5928	0	1	0	10.8586	0	119	1.51267e-07	3.27164	4.49956	35	0.0446624	1.73827	3.15162	2.23201	3.70671	2.81732e-11	1.03912e-10
chr2	33815000	33820000	chr2	33915000	33920000	1	0	12.5928	0	1	0	10.8586	0	66	0.00107907	3.27164	4.0616	10	0.936496	1.73827	3.25193	3.17513	2.73024	6.31736e-12	2.52275e-11
chr2	33815000	33820000	chr2	33935000	33940000	1	0	12.5928	0	1	0	10.8586	0	48	0.00900892	3.27164	2.65774	4	0.936496	1.73827	2.4912	4.00784	2.21099	8.31848e-12	3.28086e-11
chr2	33815000	33820000	chr2	33945000	33950000	1	0	12.5928	0	1	0	10.8586	0	103	9.88848e-07	3.27164	3.1197	13	0.843773	1.73827	2.79215	3.44268	3.33951	2.24187e-17	1.9281e-16
chr2	33815000	33820000	chr2	33950000	33955000	1	0	12.5928	0	1	0	10.8586	0	65	0.000441908	3.27164	2.73573	11	0.936496	1.73827	2.23205	3.01752	2.72641	3.73319e-11	1.35824e-10
chr2	33815000	33820000	chr2	33955000	33960000	1	0	12.5928	0	1	0	10.8586	0	83	2.3766e-05	3.27164	3.26968	17	0.506416	1.73827	3.06802	2.74831	3.10864	8.66359e-12	3.38761e-11
chr2	33815000	33820000	chr2	33965000	33970000	1	0	12.5928	0	1	0	10.8586	0	64	0.000411692	3.27164	2.0938	3	0.936496	1.73827	1.85586	4.82038	2.57627	1.01894e-16	7.96495e-16
chr2	33815000	33820000	chr2	33970000	33975000	1	0	12.5928	0	1	0	10.8586	0	79	4.15184e-05	3.27164	3.62365	8	0.936496	1.73827	2.19861	3.75092	2.9342	6.91508e-16	4.85684e-15
chr2	33815000	33820000	chr2	33975000	33980000	1	0	12.5928	0	1	0	10.8586	0	50	0.00459527	3.27164	3.14969	1	0.936496	1.73827	2.87575	5.92242	2.19823	7.35991e-15	4.4576e-14
chr2	33820000	33825000	chr2	33870000	33875000	0	1	0	5.27215	0	0	0	0	81	0.00219745	17.6083	1.12008	0	1	0	0	9.59646	2.85947	1.35626e-21	1.9489e-20
chr2	33820000	33825000	chr2	33885000	33890000	0	1	0	10.8725	0	1	0	7.18866	151	8.83461e-09	17.6083	1.44355	67	0.000918012	14.0025	0.929771	1.64137	4.17558	2.32031e-08	5.92795e-08
chr2	33870000	33875000	chr2	33905000	33910000	1	1	5.27215	6.47726	0	0	0	0	50	0.00284911	1.12008	0.724795	0	1	0	0	8.90162	2.17537	1.98699e-14	1.13926e-13
chr2	33875000	33880000	chr2	33905000	33910000	1	1	5.69334	6.47726	1	0	7.31337	0	200	1.0329e-12	1.42342	0.724795	28	0.400183	1.01577	5.07435	3.30098	4.30873	6.48423e-24	1.23617e-22
chr2	33885000	33890000	chr2	33905000	33910000	1	1	10.8725	6.47726	1	0	7.18866	0	118	7.77756e-08	1.44355	0.724795	9	0.936496	0.929771	5.07435	4.16209	3.48322	4.72264e-22	7.20699e-21
chr2	34750000	34755000	chr2	34960000	34965000	1	1	16.9522	10.5333	1	1	19.7992	12.401	78	4.38331e-05	0.858345	3.06763	22	0.17311	0.774687	3.17592	2.2896	3.09277	2.95763e-09	8.34878e-09
chr2	34870000	34875000	chr2	35130000	35135000	1	1	11.6506	8.23545	1	1	6.65433	12.6267	94	9.1445e-06	0.783852	0.900625	17	0.319917	0.739407	0.979016	2.92764	3.26305	1.22763e-13	6.2321e-13
chr2	34915000	34920000	chr2	34960000	34965000	1	1	5.00513	10.5333	0	1	0	12.401	327	2.23025e-19	0.419442	3.06763	62	0.00343006	3.31881	3.17592	2.86722	5.066	1.95153e-24	3.91426e-23
chr2	34915000	34920000	chr2	35105000	35110000	1	1	5.00513	7.83139	0	1	0	11.7178	43	0.00846989	0.419442	0.642249	0	1	0	0	8.68452	1.96519	6.97018e-13	3.17749e-12
chr2	34920000	34925000	chr2	34960000	34965000	1	1	5.00513	10.5333	0	1	0	12.401	634	1.08552e-34	0.514739	3.06763	72	0.00187457	4.54769	3.17592	3.60693	5.94945	7.26885e-41	6.15516e-39
chr2	34940000	34945000	chr2	34960000	34965000	0	1	0	10.5333	0	1	0	12.401	125	2.61933e-05	4.49356	3.06763	55	0.222713	4.67309	3.17592	1.65301	3.90196	8.35094e-08	2.01156e-07
chr2	34960000	34965000	chr2	35130000	35135000	1	1	10.5333	8.23545	1	1	12.401	12.6267	101	1.29198e-06	3.06763	0.900625	38	0.0163072	3.17592	0.979016	1.87746	3.54407	3.52754e-08	8.82893e-08
chr2	35105000	35110000	chr2	35130000	35135000	1	1	7.83139	8.23545	1	1	11.7178	12.6267	202	3.49821e-12	0.642249	0.900625	37	0.0193066	0.700452	0.979016	2.91504	4.36489	1.58216e-20	2.01341e-19
chr2	35195000	35200000	chr2	35270000	35275000	1	0	9.64311	0	1	0	9.85706	0	62	0.000599578	0.454339	6.43137	17	0.698999	0.454228	9.03687	2.32808	2.7604	2.95033e-08	7.43508e-08
chr2	35200000	35205000	chr2	35505000	35510000	1	0	15.5436	0	1	0	14.1551	0	56	0.00104658	0.771101	13.5587	1	0.936496	0.771012	16.3934	6.08559	2.35505	3.96752e-16	2.87167e-15
chr2	37355000	37360000	chr2	37420000	37425000	1	1	8.12871	8.84412	1	1	10.9655	12.148	42	0.00881347	0.814052	0.742244	10	0.832879	0.739407	0.658557	2.52436	2.1818	1.04e-06	2.22263e-06
chr2	37420000	37425000	chr2	37440000	37445000	1	1	8.84412	6.99238	1	0	12.148	0	146	1.29105e-08	0.742244	0.386557	26	0.350589	0.658557	4.17986	2.95357	3.89228	8.84156e-18	8.01576e-17
chr2	37700000	37705000	chr2	37765000	37770000	1	0	14.1202	0	1	0	9.53149	0	69	0.000394417	0.942233	6.1734	18	0.570198	0.757047	4.19658	2.40038	2.89927	4.99589e-09	1.37324e-08
chr2	39065000	39070000	chr2	39225000	39230000	1	1	13.158	7.93307	1	1	9.57037	15.9437	84	3.40263e-05	0.816736	0.598627	7	0.936496	0.745287	0.577708	4.02832	3.00297	9.6772e-18	8.68076e-17
chr2	43735000	43740000	chr2	43760000	43765000	1	0	9.36312	0	1	0	11.3562	0	62	0.000655526	0.663724	2.29778	3	0.936496	0.665172	2.9677	4.77465	2.53296	3.93677e-16	2.87167e-15
chr2	44925000	44930000	chr2	44975000	44980000	1	1	7.77415	5.97942	1	0	7.42593	0	47	0.00429831	0.930153	0.483868	5	0.936496	0.897431	3.67828	3.66575	2.20614	1.02759e-10	3.50166e-10
chr2	49450000	49455000	chr2	49735000	49740000	1	0	15.0041	0	1	0	16.2844	0	43	0.00766478	1.63414	2.0638	16	0.412274	1.80883	2.25713	1.88792	2.33614	5.69274e-05	0.000101654
chr2	50490000	50495000	chr2	50585000	50590000	1	1	13.6201	6.56423	1	0	11.3159	0	125	5.31988e-07	0.560374	0.49729	12	0.742577	0.407188	2.48284	3.83586	3.58675	1.35118e-21	1.9489e-20
chr2	52740000	52745000	chr2	52925000	52930000	1	1	8.99559	6.46374	1	1	12.8709	6.55199	60	0.000612069	0.850963	1.44489	20	0.206636	0.779832	1.34137	2.04822	2.76776	7.3143e-07	1.58957e-06
chr2	52925000	52930000	chr2	53190000	53195000	1	1	6.46374	8.84775	1	1	6.55199	14.2495	55	0.00125908	1.44489	1.69924	18	0.32369	1.34137	1.92349	2.07377	2.64004	1.07845e-06	2.30056e-06
chr2	57115000	57120000	chr2	57235000	57240000	0	1	0	11.7418	0	1	0	14.8945	62	0.000464699	3.28768	0.927469	21	0.308032	4.32198	1.09	2.02555	2.81873	8.26652e-07	1.78771e-06
chr2	58045000	58050000	chr2	58155000	58160000	0	1	0	13.1287	0	1	0	11.0411	50	0.0060661	1.31987	5.25141	10	0.936496	1.06169	6.40035	2.77533	2.38759	8.46169e-09	2.25944e-08
chr2	58155000	58160000	chr2	59465000	59470000	1	0	13.1287	0	1	1	11.0411	15.2569	96	5.64215e-06	5.25141	6.61136	34	0.0268474	6.40035	0.916541	1.96411	3.45264	1.03435e-08	2.74534e-08
chr2	61510000	61515000	chr2	61590000	61595000	0	1	0	11.2617	0	1	0	14.8111	52	0.00399482	4.0796	1.04693	10	0.936496	2.61659	1.04443	2.8318	2.43494	3.7454e-09	1.04884e-08
chr2	69860000	69865000	chr2	69885000	69890000	1	1	11.7468	3.84762	1	1	11.2735	7.48278	92	5.68033e-06	0.959011	0.542925	41	0.00994644	1.10838	0.527728	1.63373	3.46912	1.13397e-06	2.41327e-06
chr2	70710000	70715000	chr2	71045000	71050000	0	1	0	11.0798	0	1	0	7.04029	42	0.00884991	2.39977	2.18646	7	0.936496	2.533	3.30087	3.03011	2.11193	2.63022e-08	6.68975e-08
chr2	70760000	70765000	chr2	71045000	71050000	0	1	0	11.0798	0	1	0	7.04029	54	0.0013759	2.49576	2.18646	3	0.936496	2.69183	3.30087	4.5757	2.34588	2.53516e-14	1.43331e-13
chr2	70810000	70815000	chr2	70930000	70935000	1	1	5.93441	6.51551	1	0	5.05431	0	87	1.59099e-05	0.577152	1.46905	22	0.344606	0.587998	11.9711	2.44694	3.22128	9.84087e-11	3.36819e-10
chr2	70810000	70815000	chr2	71055000	71060000	1	1	5.93441	10.2617	1	1	5.05431	9.103	45	0.00576364	0.577152	0.913376	6	0.936496	0.587998	1.11058	3.34692	2.17369	1.49301e-09	4.36431e-09
chr2	70820000	70825000	chr2	70930000	70935000	1	1	17.8497	6.51551	1	0	12.2098	0	890	4.65338e-44	2.03614	1.46905	268	3.89658e-18	2.24027	11.9711	2.20214	6.61104	3.64435e-21	4.98405e-20
chr2	70820000	70825000	chr2	70960000	70965000	1	0	17.8497	0	1	0	12.2098	0	74	7.97366e-05	2.03614	3.49166	18	0.566303	2.24027	3.95415	2.50116	2.98198	6.77802e-10	2.08155e-09
chr2	70820000	70825000	chr2	70975000	70980000	1	0	17.8497	0	1	0	12.2098	0	55	0.00200821	2.03614	3.89962	23	0.290567	2.24027	4.67309	1.72264	2.7188	1.93841e-05	3.63076e-05
chr2	70820000	70825000	chr2	71010000	71015000	1	0	17.8497	0	1	0	12.2098	0	69	0.000145794	2.03614	3.1137	11	0.936496	2.24027	3.29373	3.10354	2.80123	5.55489e-12	2.22615e-11
chr2	70820000	70825000	chr2	71015000	71020000	1	0	17.8497	0	1	0	12.2098	0	49	0.00339433	2.03614	2.66974	15	0.661282	2.24027	3.46093	2.16818	2.45932	2.27883e-06	4.7074e-06
chr2	70820000	70825000	chr2	71870000	71875000	1	1	17.8497	8.24855	1	1	12.2098	8.61055	54	0.00163015	2.03614	1.37443	6	0.936496	2.24027	1.12602	3.6094	2.40545	1.7453e-11	6.6093e-11
chr2	70825000	70830000	chr2	70930000	70935000	1	1	17.8497	6.51551	1	0	14.9043	0	114	6.3209e-07	0.420113	1.46905	3	0.936496	0.494653	11.9711	5.65223	3.37989	1.34553e-26	3.32317e-25
chr2	70835000	70840000	chr2	71365000	71370000	0	1	0	7.07975	1	0	4.73002	0	42	0.00872083	6.40738	0.732848	1	0.936496	0.767337	9.0703	5.67145	1.9598	1.17118e-12	5.19807e-12
chr2	70915000	70920000	chr2	71045000	71050000	0	1	0	11.0798	0	1	0	7.04029	85	1.40083e-05	2.69374	2.18646	14	0.878757	2.3658	3.30087	3.06011	3.10333	1.1908e-13	6.06152e-13
chr2	70930000	70935000	chr2	70995000	71000000	1	0	6.51551	0	0	0	0	0	52	0.00406759	1.46905	2.36977	0	1	0	0	8.95809	2.23038	4.49613e-15	2.79528e-14
chr2	70930000	70935000	chr2	71050000	71055000	1	0	6.51551	0	0	0	0	0	194	5.24343e-13	1.46905	16.4864	0	1	0	0	10.8554	4.11934	1.51566e-40	1.24144e-38
chr2	71045000	71050000	chr2	72400000	72405000	1	1	11.0798	7.22771	1	1	7.04029	9.30243	43	0.00836945	2.18646	2.23143	0	1	0	0	8.68452	1.96519	6.97018e-13	3.17749e-12
chr2	71045000	71050000	chr2	72475000	72480000	1	1	11.0798	17.3935	1	1	7.04029	15.0662	42	0.00860072	2.18646	2.78845	17	0.321178	3.30087	2.6063	1.76736	2.33159	0.000158433	0.000268955
chr2	71365000	71370000	chr2	71385000	71390000	1	1	7.07975	5.07893	0	0	0	0	106	1.08246e-06	0.732848	0.50937	0	1	0	0	9.98409	3.24584	1.32662e-26	3.28006e-25
chr2	71385000	71390000	chr2	71785000	71790000	1	1	5.07893	7.00376	0	0	0	0	51	0.00274023	0.50937	0.728822	0	1	0	0	8.93013	2.20313	7.35991e-15	4.4576e-14
chr2	71570000	71575000	chr2	71810000	71815000	0	1	0	12.6719	0	1	0	15.3917	44	0.00718607	1.75783	1.40328	8	0.936496	1.83078	1.15174	2.90809	2.19154	4.31634e-08	1.06962e-07
chr2	71580000	71585000	chr2	71810000	71815000	0	1	0	12.6719	0	1	0	15.3917	58	0.000793414	2.0758	1.40328	17	0.3872	2.19025	1.15174	2.23203	2.68381	1.65417e-07	3.85489e-07
chr2	71580000	71585000	chr2	71815000	71820000	0	1	0	10.4771	0	1	0	15.9944	87	1.21899e-05	2.0758	1.06974	2	0.936496	2.19025	0.954761	5.81473	2.9877	4.90772e-23	8.46756e-22
chr2	71595000	71600000	chr2	71870000	71875000	0	1	0	8.24855	0	1	0	8.61055	57	0.000907821	3.0837	1.37443	12	0.755668	3.15162	1.12602	2.7044	2.58165	4.07669e-09	1.13334e-08
chr2	71600000	71605000	chr2	71810000	71815000	0	1	0	12.6719	0	1	0	15.3917	73	8.09133e-05	2.23178	1.40328	4	0.936496	2.10665	1.15174	4.61162	2.77197	1.97095e-17	1.70159e-16
chr2	71600000	71605000	chr2	71815000	71820000	0	1	0	10.4771	0	1	0	15.9944	82	2.57128e-05	2.23178	1.06974	17	0.342885	2.10665	0.954761	2.73084	3.09378	1.20784e-11	4.66895e-11
chr2	71605000	71610000	chr2	71870000	71875000	0	1	0	8.24855	0	1	0	8.61055	46	0.00500801	1.74583	1.37443	1	0.936496	1.40443	1.12602	5.80239	2.08375	8.98453e-14	4.63784e-13
chr2	71630000	71635000	chr2	71810000	71815000	0	1	0	12.6719	0	1	0	15.3917	89	7.44411e-06	2.15979	1.40328	2	0.936496	1.78062	1.15174	5.84748	3.01971	2.17756e-23	3.9349e-22
chr2	71640000	71645000	chr2	71810000	71815000	0	1	0	12.6719	0	1	0	15.3917	42	0.0091152	1.25388	1.40328	1	0.936496	0.92793	1.15174	5.67145	1.9598	1.17118e-12	5.19807e-12
chr2	71650000	71655000	chr2	71810000	71815000	0	1	0	12.6719	0	1	0	15.3917	54	0.00162703	2.30378	1.40328	0	0.943783	1.68866	1.15174	9.01243	2.28343	1.69034e-15	1.11949e-14
chr2	71650000	71655000	chr2	71815000	71820000	0	1	0	10.4771	0	1	0	15.9944	44	0.00734288	2.30378	1.06974	12	0.735155	1.68866	0.954761	2.33173	2.27884	1.32245e-06	2.79669e-06
chr2	71665000	71670000	chr2	71785000	71790000	0	1	0	7.00376	0	0	0	0	60	0.000728636	5.85543	0.728822	0	1	0	0	9.16415	2.43213	5.93548e-17	4.82039e-16
chr2	71735000	71740000	chr2	71810000	71815000	1	1	2.09935	12.6719	0	1	0	15.3917	71	0.000145255	0.365082	1.40328	6	0.936496	2.97606	1.15174	4.00359	2.76442	3.72703e-15	2.36012e-14
chr2	71735000	71740000	chr2	71815000	71820000	1	1	2.09935	10.4771	0	1	0	15.9944	137	6.90235e-08	0.365082	1.06974	1	0.940924	2.97606	0.954761	7.37468	3.62412	4.18032e-32	1.73566e-30
chr2	71735000	71740000	chr2	71870000	71875000	1	1	2.09935	8.24855	0	1	0	8.61055	43	0.00779963	0.365082	1.37443	3	0.936496	2.97606	1.12602	4.24779	2.04331	9.12761e-11	3.13383e-10
chr2	71785000	71790000	chr2	71810000	71815000	1	1	7.00376	12.6719	0	1	0	15.3917	92	4.4591e-06	0.728822	1.40328	42	0.0841249	4.73161	1.15174	1.59909	3.47799	1.86891e-06	3.89312e-06
chr2	71785000	71790000	chr2	71815000	71820000	1	1	7.00376	10.4771	0	1	0	15.9944	209	7.58832e-13	0.728822	1.06974	14	0.936496	4.73161	0.954761	4.35702	4.29854	1.63251e-32	7.01076e-31
chr2	71810000	71815000	chr2	72475000	72480000	1	1	12.6719	17.3935	1	1	15.3917	15.0662	47	0.00422823	1.40328	2.78845	6	0.936496	1.15174	2.6063	3.40952	2.22836	6.06227e-10	1.87439e-09
chr2	72145000	72150000	chr2	72165000	72170000	1	1	13.5403	12.134	0	1	0	8.00676	124	6.59446e-08	0.843581	0.589231	43	0.0235461	4.90716	0.459373	1.99547	3.81207	6.81621e-10	2.09242e-09
chr2	72145000	72150000	chr2	72170000	72175000	1	1	13.5403	12.134	0	1	0	8.00676	66	0.000240039	0.843581	0.815394	6	0.936496	4.90716	0.734997	3.8984	2.6675	4.41801e-14	2.40283e-13
chr2	72165000	72170000	chr2	72400000	72405000	1	1	12.134	7.22771	1	1	8.00676	9.30243	43	0.00799303	0.589231	2.23143	1	0.936496	0.459373	1.88086	5.70532	1.99176	4.15962e-13	1.95357e-12
chr2	72170000	72175000	chr2	72475000	72480000	1	1	12.134	17.3935	1	1	8.00676	15.0662	71	0.000130258	0.815394	2.78845	5	0.936496	0.734997	2.6063	4.25982	2.74935	4.73102e-16	3.40079e-15
chr2	72185000	72190000	chr2	72975000	72980000	0	1	0	19.4486	0	1	0	19.431	56	0.00114527	3.71964	2.14351	1	0.936496	4.20494	2.41226	6.08559	2.35505	3.96752e-16	2.87167e-15
chr2	72195000	72200000	chr2	72475000	72480000	0	1	0	17.3935	0	1	0	15.0662	55	0.0014074	3.32368	2.78845	3	0.936496	4.14642	2.6063	4.60212	2.37059	1.5826e-14	9.19455e-14
chr2	72230000	72235000	chr2	72475000	72480000	0	1	0	17.3935	0	1	0	15.0662	53	0.00194939	2.66374	2.78845	13	0.682143	2.39924	2.6063	2.48548	2.51275	5.55759e-08	1.36483e-07
chr2	72295000	72300000	chr2	72400000	72405000	0	1	0	7.22771	0	1	0	9.30243	57	0.00205576	3.43167	2.23143	17	0.66679	3.37733	1.88086	2.20699	2.66404	2.33622e-07	5.36634e-07
chr2	72295000	72300000	chr2	72475000	72480000	0	1	0	17.3935	0	1	0	15.0662	98	1.61207e-06	3.43167	2.78845	22	0.25208	3.37733	2.6063	2.61851	3.36464	2.55744e-12	1.07262e-11
chr2	72305000	72310000	chr2	72400000	72405000	0	1	0	7.22771	0	1	0	9.30243	60	0.00109223	2.67574	2.23143	5	0.936496	2.81723	1.88086	4.01735	2.5245	1.20737e-13	6.1327e-13
chr2	72315000	72320000	chr2	72475000	72480000	0	1	0	17.3935	0	1	0	15.0662	47	0.00661701	2.33977	2.78845	10	0.936496	2.33236	2.6063	2.68625	2.31365	2.89012e-08	7.28987e-08
chr2	72340000	72345000	chr2	72475000	72480000	0	1	0	17.3935	0	1	0	15.0662	50	0.00379947	2.0038	2.78845	18	0.476352	1.8475	2.6063	1.93654	2.5355	8.06982e-06	1.57416e-05
chr2	72395000	72400000	chr2	72475000	72480000	0	1	0	17.3935	0	1	0	15.0662	390	1.46443e-26	12.0948	2.78845	151	1.34563e-09	12.0631	2.6063	1.83911	5.49384	1.30138e-13	6.58644e-13
chr2	72400000	72405000	chr2	72995000	73000000	1	1	7.22771	5.24836	1	0	9.30243	0	51	0.00259644	2.23143	0.81271	17	0.345705	1.88086	8.78607	2.04683	2.53966	2.61601e-06	5.37656e-06
chr2	72400000	72405000	chr2	73485000	73490000	1	1	7.22771	10.2251	1	1	9.30243	14.7287	43	0.00805547	2.23143	1.39993	6	0.936496	1.88086	1.41487	3.28149	2.11697	3.6972e-09	1.03715e-08
chr2	72475000	72480000	chr2	72995000	73000000	1	1	17.3935	5.24836	1	0	15.0662	0	59	0.000836687	2.78845	0.81271	2	0.936496	2.6063	8.78607	5.25525	2.44674	1.54878e-15	1.0361e-14
chr2	72475000	72480000	chr2	73275000	73280000	1	0	17.3935	0	1	0	15.0662	0	46	0.00465183	2.78845	2.43576	1	0.936496	2.6063	2.64167	5.80239	2.08375	8.98453e-14	4.63784e-13
chr2	72870000	72875000	chr2	72975000	72980000	1	1	5.31571	19.4486	0	1	0	19.431	70	0.000136966	0.551649	2.14351	29	0.176223	4.17986	2.41226	1.73744	3.05525	2.46026e-06	5.06593e-06
chr2	72975000	72980000	chr2	72995000	73000000	1	1	19.4486	5.24836	1	0	19.431	0	223	7.82749e-15	2.14351	0.81271	62	0.247382	2.41226	8.78607	2.31519	4.59491	7.10917e-16	4.98927e-15
chr2	72975000	72980000	chr2	73890000	73895000	1	1	19.4486	11.6266	1	1	19.431	11.7246	52	0.00227081	2.14351	1.6167	11	0.733606	2.41226	1.53614	2.69617	2.45373	1.29674e-08	3.39397e-08
chr2	73310000	73315000	chr2	73385000	73390000	1	1	9.84099	5.78246	1	0	8.6274	0	322	1.37098e-15	0.954984	0.37582	2	0.936496	0.983426	3.79532	7.70143	4.85988	2.24793e-55	6.0639e-53
chr2	73385000	73390000	chr2	73450000	73455000	1	1	5.78246	7.18219	0	1	0	10.3912	67	0.000209572	0.37582	1.8952	17	0.936496	3.79532	2.03741	2.43979	2.85096	3.7616e-09	1.05298e-08
chr2	73445000	73450000	chr2	73480000	73485000	0	1	0	5.52899	0	0	0	0	86	0.000158158	9.96503	0.774457	0	1	0	0	9.68276	2.94529	1.11358e-22	1.83757e-21
chr2	73450000	73455000	chr2	73480000	73485000	1	1	7.18219	5.52899	1	0	10.3912	0	220	2.98752e-14	1.8952	0.774457	52	0.118446	2.03741	7.64079	2.54877	4.5377	6.81905e-18	6.26538e-17
chr2	73890000	73895000	chr2	75655000	75660000	1	1	11.6266	9.93633	1	1	11.7246	16.0042	101	4.53782e-06	1.6167	2.52873	18	0.268777	1.53614	2.77094	2.94937	3.36326	9.50579e-15	5.71197e-14
chr2	75070000	75075000	chr2	75655000	75660000	1	1	5.07893	9.93633	1	1	5.49194	16.0042	64	0.000411276	0.619431	2.52873	24	0.121448	0.675462	2.77094	1.87988	2.89521	1.37932e-06	2.90891e-06
chr2	75070000	75075000	chr2	75700000	75705000	1	1	5.07893	7.98047	1	1	5.49194	10.4952	56	0.00127076	0.619431	1.58784	18	0.263376	0.675462	1.5457	2.09972	2.66011	7.70411e-07	1.6709e-06
chr2	75655000	75660000	chr2	75730000	75735000	1	0	9.93633	0	1	0	16.0042	0	54	0.00480666	2.52873	2.55575	4	0.936496	2.77094	2.39924	4.17741	2.36605	3.15882e-13	1.50983e-12
chr2	75655000	75660000	chr2	75780000	75785000	1	0	9.93633	0	1	0	16.0042	0	133	7.1544e-09	2.52873	3.00571	59	0.00084319	2.77094	3.10982	1.64141	3.99367	5.54455e-08	1.36259e-07
chr2	75655000	75660000	chr2	75815000	75820000	1	0	9.93633	0	1	0	16.0042	0	46	0.00724027	2.52873	2.64574	6	0.936496	2.77094	2.95934	3.37856	2.20128	9.50705e-10	2.87207e-09
chr2	75655000	75660000	chr2	75820000	75825000	1	1	9.93633	9.65117	1	0	16.0042	0	146	4.32234e-09	2.52873	0.745599	29	0.120328	2.77094	5.89361	2.79685	3.912	6.80946e-17	5.47981e-16
chr2	75655000	75660000	chr2	75980000	75985000	1	0	9.93633	0	1	1	16.0042	5.81407	86	1.20632e-05	2.52873	2.84972	6	0.936496	2.77094	0.313844	4.27974	3.02218	4.48071e-18	4.19475e-17
chr2	75700000	75705000	chr2	75775000	75780000	1	0	7.98047	0	1	0	10.4952	0	56	0.00247142	1.58784	3.18569	20	0.474179	1.5457	2.88411	1.94887	2.69173	3.62101e-06	7.33037e-06
chr2	75700000	75705000	chr2	75820000	75825000	1	1	7.98047	9.65117	1	0	10.4952	0	53	0.00174211	1.58784	0.745599	3	0.936496	1.5457	5.89361	4.54879	2.32076	4.06981e-14	2.22636e-13
chr2	76215000	76220000	chr2	76235000	76240000	1	0	4.6867	0	1	0	3.64721	0	60	0.0082747	1.11337	3.77963	22	0.524588	0.670317	3.41077	1.91167	2.79704	3.13688e-06	6.39079e-06
chr2	79065000	79070000	chr2	79255000	79260000	0	1	0	11.7604	0	1	0	13.002	66	0.00022694	1.63784	3.08306	11	0.936496	1.73882	3.96751	3.03951	2.74547	2.5454e-11	9.43613e-11
chr2	90475000	90480000	chr2	90675000	90680000	0	1	0	6.76263	0	1	0	9.04445	49	0.0030448	3.39567	0.681844	7	0.936496	3.54452	0.687957	3.25199	2.30217	7.95362e-10	2.43148e-09
chr2	91180000	91185000	chr2	91210000	91215000	1	0	5.84381	0	1	0	9.53503	0	93	1.30286e-05	1.35027	3.1257	5	0.936496	1.3399	2.84231	4.64873	3.11708	2.32607e-20	2.89467e-19
chr2	91180000	91185000	chr2	91265000	91270000	1	1	5.84381	19.657	1	1	9.53503	12.2066	103	1.44984e-06	1.35027	0.630169	39	0.0127647	1.3399	0.671787	1.86839	3.57411	3.07153e-08	7.72668e-08
chr2	92455000	92460000	chr2	93190000	93195000	1	1	7.12303	16.3159	1	1	6.97847	12.1595	60	0.000709545	1.008	3.83068	23	0.131447	0.945941	3.90651	1.84795	2.81143	3.13688e-06	6.39079e-06
chr2	92910000	92915000	chr2	93190000	93195000	0	1	0	16.3159	0	1	0	12.1595	166	9.16036e-11	4.89552	3.83068	19	0.385448	5.92705	3.90651	3.58822	4.01444	1.5005e-23	2.75117e-22
chr2	92970000	92975000	chr2	93175000	93180000	1	0	11.0134	0	1	0	3.38974	0	45	0.00799034	1.17444	6.70735	0	1	0	0	8.74995	2.02831	2.48909e-13	1.20818e-12
chr2	92990000	92995000	chr2	93190000	93195000	0	1	0	16.3159	0	1	0	12.1595	56	0.00148145	3.28168	3.83068	4	0.936496	3.41077	3.90651	4.22978	2.41436	8.00461e-14	4.17844e-13
chr2	93070000	93075000	chr2	93190000	93195000	0	1	0	16.3159	0	1	0	12.1595	99	1.94555e-06	2.49576	3.83068	44	0.0109896	2.26549	3.90651	1.63788	3.57258	8.15997e-07	1.76552e-06
chr2	93085000	93090000	chr2	93190000	93195000	0	1	0	16.3159	0	1	0	12.1595	77	0.000167542	3.82163	3.83068	13	0.936496	2.77543	3.90651	3.02346	2.96653	2.82933e-12	1.18203e-11
chr2	93095000	93100000	chr2	93190000	93195000	0	1	0	16.3159	0	1	0	12.1595	134	2.01461e-08	5.18349	3.83068	33	0.147237	3.85383	3.90651	2.48767	3.83342	8.61114e-14	4.48518e-13
chr2	101465000	101470000	chr2	101645000	101650000	0	1	0	13.3655	0	1	0	11.4916	66	0.000283133	1.40386	4.76217	0	0.965474	1.32084	3.53534	9.30142	2.5673	2.32769e-18	2.24492e-17
chr2	101470000	101475000	chr2	101625000	101630000	0	1	0	12.2745	1	1	8.1811	10.9636	249	1.36204e-16	5.1295	4.09576	62	0.000513711	0.371173	1.89556	2.47422	4.72769	3.52817e-18	3.34894e-17
chr2	101475000	101480000	chr2	101625000	101630000	0	1	0	12.2745	0	1	0	10.9636	49	0.00558634	2.30977	4.09576	11	0.936496	2.34908	1.89556	2.61062	2.38311	4.26378e-08	1.05794e-07
chr2	101505000	101510000	chr2	101645000	101650000	0	1	0	13.3655	0	1	0	11.4916	84	1.71487e-05	1.43986	4.76217	5	0.936496	1.15364	3.53534	4.50206	2.9775	1.10143e-18	1.11376e-17
chr2	101525000	101530000	chr2	101625000	101630000	0	1	0	12.2745	0	1	0	10.9636	78	0.000219428	4.25359	4.09576	12	0.936496	4.1715	1.89556	3.1562	2.96994	5.3619e-13	2.47869e-12
chr2	101525000	101530000	chr2	101645000	101650000	0	1	0	13.3655	0	1	0	11.4916	194	5.36762e-13	4.25359	4.76217	51	0.0051217	4.1715	3.53534	2.39535	4.3807	1.24524e-15	8.43432e-15
chr2	101530000	101535000	chr2	101625000	101630000	0	1	0	12.2745	0	1	0	10.9636	102	5.5018e-06	5.32148	4.09576	35	0.0689422	5.28335	1.89556	2.00983	3.52957	3.33491e-09	9.38907e-09
chr2	101540000	101545000	chr2	101625000	101630000	0	1	0	12.2745	0	1	0	10.9636	320	2.10785e-21	10.079	4.09576	35	0.154982	9.49665	1.89556	3.65833	4.95731	9.30222e-33	4.08436e-31
chr2	101545000	101550000	chr2	101625000	101630000	0	1	0	12.2745	0	1	0	10.9636	582	7.14025e-40	14.7046	4.09576	112	9.34607e-07	15.1144	1.89556	2.84709	5.90093	9.45911e-29	2.93676e-27
chr2	101545000	101550000	chr2	102865000	102870000	0	1	0	7.59915	0	1	0	11.3508	82	3.37251e-05	14.7046	2.4388	10	0.845388	15.1144	2.18662	3.48785	3.00884	4.60448e-15	2.85988e-14
chr2	101550000	101555000	chr2	101580000	101585000	1	1	4.10181	7.93029	1	0	6.91195	0	625	4.76299e-40	2.85287	1.59925	83	0.0218093	2.80107	12.0213	3.38158	5.94747	3.27413e-37	2.04572e-35
chr2	101550000	101555000	chr2	101590000	101595000	1	1	4.10181	5.36903	1	0	6.91195	0	239	3.45393e-15	2.85287	0.555676	43	0.176495	2.80107	5.28335	2.94155	4.6044	2.09456e-22	3.32949e-21
chr2	101550000	101555000	chr2	101615000	101620000	1	0	4.10181	0	1	0	6.91195	0	124	9.69433e-08	2.85287	3.77363	40	0.0536847	2.80107	3.38569	2.09944	3.79095	1.03954e-10	3.54049e-10
chr2	101550000	101555000	chr2	101625000	101630000	1	1	4.10181	12.2745	1	1	6.91195	10.9636	3536	4.35287e-162	2.85287	4.09576	1299	1.44612e-64	2.80107	1.89556	1.91578	8.65704	5.29382e-19	5.62058e-18
chr2	101550000	101555000	chr2	101630000	101635000	1	0	4.10181	0	1	0	6.91195	0	209	1.34675e-13	2.85287	8.48917	62	0.00211146	2.80107	5.77657	2.22169	4.51808	1.1889e-14	7.0426e-14
chr2	101550000	101555000	chr2	101640000	101645000	1	0	4.10181	0	1	0	6.91195	0	254	7.73962e-17	2.85287	12.5088	104	1.60937e-06	2.80107	6.98873	1.75801	4.89468	3.28417e-11	1.2043e-10
chr2	101550000	101555000	chr2	102050000	102055000	1	0	4.10181	0	1	0	6.91195	0	43	0.00868417	2.85287	11.5789	10	0.936496	2.80107	11.9962	2.55823	2.2091	6.96931e-07	1.51664e-06
chr2	101550000	101555000	chr2	102055000	102060000	1	1	4.10181	9.74377	1	1	6.91195	12.1546	360	5.34969e-19	2.85287	2.93072	71	0.000116385	2.80107	2.84885	2.81076	5.2119	9.02997e-25	1.86174e-23
chr2	101555000	101560000	chr2	101625000	101630000	0	1	0	12.2745	0	1	0	10.9636	131	1.42473e-06	9.96503	4.09576	55	0.0125256	10.6921	1.89556	1.72059	3.95249	2.07227e-08	5.32172e-08
chr2	101560000	101565000	chr2	101580000	101585000	1	1	8.64801	7.93029	1	0	9.00445	0	365	1.19381e-24	2.33008	1.59925	60	0.35629	1.87204	12.0213	3.07297	5.20088	7.294e-28	2.05496e-26
chr2	101560000	101565000	chr2	101590000	101595000	1	1	8.64801	5.36903	1	0	9.00445	0	271	5.49472e-17	2.33008	0.555676	29	0.759946	1.87204	5.28335	3.6887	4.71477	7.10305e-31	2.66654e-29
chr2	101560000	101565000	chr2	101620000	101625000	1	0	8.64801	0	1	0	9.00445	0	202	8.25184e-11	2.33008	22.2218	75	0.00234587	1.87204	16.2346	1.89853	4.53346	1.33401e-11	5.14519e-11
chr2	101560000	101565000	chr2	101625000	101630000	1	1	8.64801	12.2745	1	1	9.00445	10.9636	1722	4.42029e-93	2.33008	4.09576	258	1.31984e-16	1.87204	1.89556	3.2091	7.42708	1.46419e-41	1.3245e-39
chr2	101560000	101565000	chr2	101640000	101645000	1	0	8.64801	0	1	0	9.00445	0	69	0.00688323	2.33008	12.5088	6	0.936496	1.87204	6.98873	3.96243	2.72641	1.27468e-14	7.53091e-14
chr2	101560000	101565000	chr2	102115000	102120000	1	1	8.64801	5.31448	1	1	9.00445	6.30466	149	6.31558e-09	2.33008	2.43947	15	0.43503	1.87204	1.74488	3.77057	3.84461	8.68702e-24	1.63059e-22
chr2	101560000	101565000	chr2	102255000	102260000	1	0	8.64801	0	1	0	9.00445	0	44	0.00685472	2.33008	16.7204	4	0.936496	1.87204	22.9224	3.88259	2.09796	5.6308e-11	1.98857e-10
chr2	101565000	101570000	chr2	101625000	101630000	0	1	0	12.2745	0	1	0	10.9636	127	3.8841e-06	8.31519	4.09576	27	0.56343	7.63243	1.89556	2.69843	3.72488	7.99207e-15	4.82491e-14
chr2	101570000	101575000	chr2	101645000	101650000	0	1	0	13.3655	0	1	0	11.4916	92	0.000152392	5.44147	4.76217	38	0.13448	5.31679	3.53534	1.74296	3.44213	3.95183e-07	8.84337e-07
chr2	101575000	101580000	chr2	101625000	101630000	0	1	0	12.2745	0	1	0	10.9636	93	0.00345124	8.36318	4.09576	17	0.936496	6.82154	1.89556	2.91223	3.24965	1.69591e-13	8.44656e-13
chr2	101580000	101585000	chr2	101620000	101625000	1	0	7.93029	0	0	0	0	0	139	1.26929e-05	1.59925	22.2218	0	1	0	0	10.3748	3.63697	3.00607e-32	1.25973e-30
chr2	101580000	101585000	chr2	101625000	101630000	1	1	7.93029	12.2745	0	1	0	10.9636	701	2.53078e-44	1.59925	4.09576	47	0.176031	12.0213	1.89556	4.36563	6.04843	1.21898e-52	2.71851e-50
chr2	101580000	101585000	chr2	101640000	101645000	1	0	7.93029	0	0	0	0	0	80	0.00142352	1.59925	12.5088	0	1	0	0	9.57856	2.84169	2.07007e-21	2.90876e-20
chr2	101580000	101585000	chr2	101645000	101650000	1	1	7.93029	13.3655	0	1	0	11.4916	750	5.98788e-46	1.59925	4.76217	123	8.56428e-07	12.0213	3.53534	3.07791	6.24051	3.86122e-34	1.91991e-32
chr2	101580000	101585000	chr2	102035000	102040000	1	1	7.93029	10.4708	0	0	0	0	42	0.00929225	1.59925	2.2113	0	1	0	0	8.65065	1.93261	1.97336e-12	8.37789e-12
chr2	101580000	101585000	chr2	102055000	102060000	1	1	7.93029	9.74377	0	1	0	12.1546	111	5.76317e-07	1.59925	2.93072	30	0.055266	12.0213	2.84885	2.3531	3.58545	1.35718e-11	5.21846e-11
chr2	101585000	101590000	chr2	101625000	101630000	0	1	0	12.2745	0	1	0	10.9636	85	0.00170659	4.0856	4.09576	23	0.770804	4.09627	1.89556	2.34971	3.20453	4.44608e-10	1.398e-09
chr2	101590000	101595000	chr2	101625000	101630000	1	1	5.36903	12.2745	0	1	0	10.9636	249	2.64661e-16	0.555676	4.09576	26	0.836983	5.28335	1.89556	3.72332	4.58983	2.64435e-30	9.49207e-29
chr2	101590000	101595000	chr2	101645000	101650000	1	1	5.36903	13.3655	0	1	0	11.4916	225	1.07168e-14	0.555676	4.76217	69	0.00217794	5.28335	3.53534	2.17408	4.63308	1.27953e-14	7.55854e-14
chr2	101625000	101630000	chr2	101985000	101990000	1	0	12.2745	0	1	0	10.9636	0	57	0.000949426	4.09576	7.43328	2	0.936496	1.89556	8.15909	5.20559	2.39938	3.89954e-15	2.44802e-14
chr2	101625000	101630000	chr2	102035000	102040000	1	1	12.2745	10.4708	1	0	10.9636	0	104	1.04116e-06	4.09576	2.2113	8	0.936496	1.89556	25.0959	4.14712	3.3023	1.54163e-20	1.96349e-19
chr2	101625000	101630000	chr2	102040000	102045000	1	1	12.2745	6.63598	1	0	10.9636	0	66	0.000274756	4.09576	1.34624	18	0.378476	1.89556	15.315	2.33635	2.84736	1.36341e-08	3.56182e-08
chr2	101625000	101630000	chr2	102055000	102060000	1	1	12.2745	9.74377	1	1	10.9636	12.1546	173	1.27434e-10	4.09576	2.93072	61	0.000509582	1.89556	2.84885	1.97252	4.29484	2.43154e-11	9.02516e-11
chr2	101625000	101630000	chr2	102070000	102075000	1	0	12.2745	0	1	1	10.9636	9.97154	151	7.57782e-10	4.09576	23.2957	25	0.102522	1.89556	2.67539	3.05837	3.9286	6.32517e-19	6.57155e-18
chr2	101625000	101630000	chr2	102075000	102080000	1	0	12.2745	0	1	0	10.9636	0	44	0.00805528	4.09576	11.4589	9	0.936496	1.89556	14.663	2.74103	2.21392	1.50047e-07	3.51087e-07
chr2	101640000	101645000	chr2	102055000	102060000	0	1	0	9.74377	0	1	0	12.1546	52	0.00236544	12.5088	2.93072	10	0.936496	6.98873	2.84885	2.8318	2.43494	3.7454e-09	1.04884e-08
chr2	101640000	101645000	chr2	102260000	102265000	0	1	0	4.30199	0	0	0	0	48	0.00349518	12.5088	0.91002	0	1	0	0	8.84285	2.11827	5.41924e-14	2.90667e-13
chr2	101645000	101650000	chr2	101990000	101995000	1	1	13.3655	10.2235	1	1	11.4916	9.28926	144	3.81083e-09	4.76217	2.29116	21	0.202069	3.53534	1.98964	3.2399	3.84088	1.59477e-19	1.77741e-18
chr2	101645000	101650000	chr2	102070000	102075000	1	0	13.3655	0	1	1	11.4916	9.97154	193	1.93212e-12	4.76217	23.2957	29	0.0633353	3.53534	2.67539	3.19923	4.26738	1.22934e-22	2.02267e-21
chr2	101645000	101650000	chr2	102115000	102120000	1	1	13.3655	5.31448	1	1	11.4916	6.30466	134	2.11387e-08	4.76217	2.43947	18	0.293555	3.53534	1.74488	3.35688	3.72581	9.6787e-20	1.1157e-18
chr2	101645000	101650000	chr2	102180000	102185000	1	0	13.3655	0	1	0	11.4916	0	62	0.000422938	4.76217	7.51127	7	0.936496	3.53534	7.9919	3.59083	2.60209	1.39298e-12	6.03909e-12
chr2	101645000	101650000	chr2	102865000	102870000	1	1	13.3655	7.59915	1	1	11.4916	11.3508	415	7.82832e-20	4.76217	2.4388	131	1.0119e-07	3.53534	2.18662	2.13349	5.52308	2.54876e-17	2.1709e-16
chr2	101650000	101655000	chr2	101990000	101995000	0	1	0	10.2235	1	1	7.78349	9.28926	44	0.00943618	18.7482	2.29116	2	0.936496	1.61038	1.98964	4.83291	2.04851	5.22709e-12	2.09777e-11
chr2	101650000	101655000	chr2	102040000	102045000	0	1	0	6.63598	1	0	7.78349	0	46	0.00560655	18.7482	1.34624	3	0.936496	1.61038	15.315	4.34486	2.13205	2.15568e-11	8.08534e-11
chr2	101650000	101655000	chr2	102865000	102870000	0	1	0	7.59915	1	1	7.78349	11.3508	55	0.00128989	18.7482	2.4388	6	0.936496	1.61038	2.18662	3.63582	2.42913	1.1276e-11	4.36553e-11
chr2	101905000	101910000	chr2	102035000	102040000	0	1	0	10.4708	0	0	0	0	60	0.00111421	4.45757	2.2113	0	1	0	0	9.16415	2.43213	5.93548e-17	4.82039e-16
chr2	101985000	101990000	chr2	102260000	102265000	0	1	0	4.30199	0	0	0	0	42	0.00956616	7.43328	0.91002	0	1	0	0	8.65065	1.93261	1.97336e-12	8.37789e-12
chr2	101990000	101995000	chr2	102035000	102040000	1	1	10.2235	10.4708	1	0	9.28926	0	202	1.29822e-13	2.29116	2.2113	42	0.936496	1.98964	25.0959	2.73284	4.3883	4.24178e-19	4.54538e-18
chr2	101990000	101995000	chr2	102040000	102045000	1	1	10.2235	6.63598	1	0	9.28926	0	105	6.51395e-07	2.29116	1.34624	23	0.936496	1.98964	15.315	2.65422	3.4582	4.7378e-13	2.20148e-12
chr2	101990000	101995000	chr2	102180000	102185000	1	0	10.2235	0	1	0	9.28926	0	90	6.61279e-06	2.29116	7.51127	8	0.936496	1.98964	7.9919	3.93876	3.10755	4.99272e-18	4.63651e-17
chr2	101990000	101995000	chr2	102235000	102240000	1	0	10.2235	0	1	0	9.28926	0	56	0.00116412	2.29116	4.22959	8	0.936496	1.98964	5.11615	3.25528	2.48943	1.21325e-10	4.08579e-10
chr2	102025000	102030000	chr2	102115000	102120000	0	1	0	5.31448	0	1	0	6.30466	130	1.59996e-08	3.79163	2.43947	2	0.94465	3.75352	1.74488	6.39358	3.5573	4.33762e-31	1.65879e-29
chr2	102030000	102035000	chr2	102260000	102265000	0	1	0	4.30199	0	0	0	0	79	3.60905e-05	15.1845	0.91002	0	1	0	0	9.56044	2.8237	3.16535e-21	4.34876e-20
chr2	102035000	102040000	chr2	102055000	102060000	1	1	10.4708	9.74377	0	1	0	12.1546	636	7.62256e-43	2.2113	2.93072	162	0.0014547	25.0959	2.84885	2.44316	6.08557	1.80959e-23	3.30309e-22
chr2	102035000	102040000	chr2	102095000	102100000	1	0	10.4708	0	0	0	0	0	63	0.00315269	2.2113	4.22959	0	1	0	0	9.23442	2.50125	1.46208e-17	1.27993e-16
chr2	102035000	102040000	chr2	102115000	102120000	1	1	10.4708	5.31448	0	1	0	6.30466	318	1.29368e-20	2.2113	2.43947	91	0.000103015	25.0959	1.74488	2.27445	5.11353	1.10448e-17	9.87411e-17
chr2	102035000	102040000	chr2	102180000	102185000	1	0	10.4708	0	0	0	0	0	53	0.00528739	2.2113	7.51127	0	1	0	0	8.98551	2.25714	2.75344e-15	1.76193e-14
chr2	102035000	102040000	chr2	102185000	102190000	1	0	10.4708	0	0	0	0	0	94	4.54643e-06	2.2113	7.53527	0	1	0	0	9.81094	3.07298	2.93906e-24	5.7491e-23
chr2	102035000	102040000	chr2	102255000	102260000	1	0	10.4708	0	0	0	0	0	130	1.23418e-08	2.2113	16.7204	0	1	0	0	10.2783	3.54025	1.20269e-30	4.45192e-29
chr2	102035000	102040000	chr2	102260000	102265000	1	1	10.4708	4.30199	0	0	0	0	239	1.21237e-13	2.2113	0.91002	0	1	0	0	11.1562	4.42145	2.79257e-46	3.72197e-44
chr2	102035000	102040000	chr2	102450000	102455000	1	0	10.4708	0	0	0	0	0	69	0.000151558	2.2113	4.1156	0	1	0	0	9.36546	2.63053	5.99836e-19	6.26089e-18
chr2	102040000	102045000	chr2	102115000	102120000	1	1	6.63598	5.31448	0	1	0	6.30466	321	3.64789e-20	1.34624	2.43947	77	0.000412287	15.315	1.74488	2.52858	5.08567	1.24572e-20	1.60752e-19
chr2	102040000	102045000	chr2	102240000	102245000	1	0	6.63598	0	0	1	0	7.37485	69	0.000193116	1.34624	10.109	8	0.936496	15.315	1.12749	3.55594	2.75685	5.3333e-14	2.88254e-13
chr2	102040000	102045000	chr2	102255000	102260000	1	0	6.63598	0	0	0	0	0	76	6.29845e-05	1.34624	16.7204	0	1	0	0	9.50466	2.76835	1.76288e-20	2.22392e-19
chr2	102040000	102045000	chr2	102865000	102870000	1	1	6.63598	7.59915	0	1	0	11.3508	51	0.00263373	1.34624	2.4388	8	0.936496	15.315	2.18662	3.12061	2.37238	1.46845e-09	4.29698e-09
chr2	102045000	102050000	chr2	102260000	102265000	0	1	0	4.30199	0	0	0	0	46	0.00577379	5.76544	0.91002	0	1	0	0	8.78159	2.0589	1.49345e-13	7.47374e-13
chr2	102055000	102060000	chr2	102115000	102120000	1	1	9.74377	5.31448	1	1	12.1546	6.30466	465	2.55871e-30	2.93072	2.43947	184	2.32406e-12	2.84885	1.74488	1.80789	5.75433	8.57903e-14	4.46949e-13
chr2	102055000	102060000	chr2	102275000	102280000	1	0	9.74377	0	1	0	12.1546	0	47	0.00484062	2.93072	2.68774	21	0.254138	2.84885	2.54972	1.62672	2.523	0.000158383	0.000268955
chr2	102055000	102060000	chr2	102285000	102290000	1	0	9.74377	0	1	0	12.1546	0	50	0.00367157	2.93072	4.0856	11	0.936496	2.84885	3.88727	2.6397	2.40702	2.86567e-08	7.24198e-08
chr2	102055000	102060000	chr2	102290000	102295000	1	0	9.74377	0	1	0	12.1546	0	64	0.000376838	2.93072	4.57155	24	0.179135	2.84885	4.3387	1.87988	2.89521	1.37932e-06	2.90891e-06
chr2	102055000	102060000	chr2	102450000	102455000	1	0	9.74377	0	1	0	12.1546	0	64	0.000332263	2.93072	4.1156	7	0.936496	2.84885	3.46093	3.63656	2.64334	6.11198e-13	2.81302e-12
chr2	102055000	102060000	chr2	103680000	103685000	1	1	9.74377	6.89863	1	1	12.1546	7.49625	77	7.52615e-05	2.93072	4.51319	32	0.033018	2.84885	4.78189	1.7334	3.19132	1.70133e-06	3.55868e-06
chr2	102115000	102120000	chr2	102185000	102190000	1	0	5.31448	0	1	0	6.30466	0	117	9.86029e-07	2.43947	7.53527	53	0.00920004	1.74488	7.37328	1.61097	3.81797	2.51314e-07	5.7478e-07
chr2	102115000	102120000	chr2	102270000	102275000	1	0	5.31448	0	1	0	6.30466	0	48	0.0066984	2.43947	4.33158	9	0.936496	1.74488	4.56441	2.86627	2.31827	1.9177e-08	4.93941e-08
chr2	102115000	102120000	chr2	102285000	102290000	1	0	5.31448	0	1	0	6.30466	0	61	0.000766202	2.43947	4.0856	7	0.936496	1.74488	3.88727	3.56741	2.58104	3.1919e-12	1.31714e-11
chr2	102115000	102120000	chr2	102370000	102375000	1	0	5.31448	0	1	0	6.30466	0	44	0.00762916	2.43947	2.0818	2	0.936496	1.74488	2.06485	4.83291	2.04851	5.22709e-12	2.09777e-11
chr2	102115000	102120000	chr2	102405000	102410000	1	0	5.31448	0	1	0	6.30466	0	44	0.00678369	2.43947	2.64574	4	0.936496	1.74488	2.60824	3.88259	2.09796	5.6308e-11	1.98857e-10
chr2	102115000	102120000	chr2	102455000	102460000	1	0	5.31448	0	1	0	6.30466	0	45	0.00594075	2.43947	1.73383	0	1	0	0	8.74995	2.02831	2.48909e-13	1.20818e-12
chr2	102115000	102120000	chr2	102865000	102870000	1	1	5.31448	7.59915	1	1	6.30466	11.3508	112	7.29685e-07	2.43947	2.4388	1	0.936496	1.74488	2.18662	7.08425	3.33516	9.91739e-28	2.75613e-26
chr2	102865000	102870000	chr2	103005000	103010000	1	0	7.59915	0	1	0	11.3508	0	101	1.06758e-06	2.4388	2.82572	10	0.936496	2.18662	2.50792	3.78816	3.28342	2.51002e-18	2.41404e-17
chr2	103455000	103460000	chr2	103795000	103800000	0	1	0	11.9579	0	1	0	22.9553	42	0.00899217	2.75373	1.98916	2	0.936496	2.21533	2.09254	4.76596	1.98643	2.34568e-11	8.72156e-11
chr2	103485000	103490000	chr2	103565000	103570000	1	1	14.9465	7.57871	1	1	10.4394	6.52755	49	0.00296325	0.678489	1.48247	2	0.936496	0.671052	1.28845	4.98784	2.19333	4.48437e-13	2.08759e-12
chr2	103485000	103490000	chr2	103685000	103690000	1	0	14.9465	0	1	0	10.4394	0	57	0.00138598	0.678489	17.9023	12	0.936496	0.671052	20.4228	2.7044	2.58165	4.07669e-09	1.13334e-08
chr2	103485000	103490000	chr2	103795000	103800000	1	1	14.9465	11.9579	1	1	10.4394	22.9553	128	1.0818e-07	0.678489	1.98916	49	0.00314269	0.671052	2.09254	1.85338	3.88837	3.82963e-09	1.07169e-08
chr2	103565000	103570000	chr2	103685000	103690000	1	0	7.57871	0	1	0	6.52755	0	240	3.35169e-16	1.48247	17.9023	110	4.05365e-07	1.28845	20.4228	1.59544	4.85268	1.59361e-09	4.65146e-09
chr2	103565000	103570000	chr2	103740000	103745000	1	0	7.57871	0	1	0	6.52755	0	76	5.09078e-05	1.48247	3.97761	31	0.0533526	1.28845	4.18822	1.76016	3.16633	1.23308e-06	2.61616e-06
chr2	103580000	103585000	chr2	103680000	103685000	0	1	0	6.89863	0	1	0	7.49625	76	0.00014842	2.58575	4.51319	10	0.936496	2.54136	4.78189	3.37837	2.91038	6.28819e-14	3.35477e-13
chr2	103585000	103590000	chr2	103680000	103685000	0	1	0	6.89863	0	1	0	7.49625	56	0.00674983	3.0957	4.51319	13	0.936496	3.08474	4.78189	2.56477	2.57755	1.81193e-08	4.68683e-08
chr2	103590000	103595000	chr2	103680000	103685000	0	1	0	6.89863	0	1	0	7.49625	66	0.00282799	4.33158	4.51319	26	0.591666	4.69817	4.78189	1.80939	2.95488	2.88591e-06	5.89787e-06
chr2	103600000	103605000	chr2	103680000	103685000	0	1	0	6.89863	0	1	0	7.49625	133	6.61274e-08	5.1175	4.51319	61	0.00592524	5.63446	4.78189	1.59343	4.00586	1.31574e-07	3.09697e-07
chr2	103625000	103630000	chr2	103680000	103685000	0	1	0	6.89863	0	1	0	7.49625	148	1.20385e-07	6.91133	4.51319	67	0.00730179	5.70969	4.78189	1.61244	4.1541	3.95087e-08	9.84907e-08
chr2	103650000	103655000	chr2	103680000	103685000	1	1	10.0617	6.89863	0	1	0	7.49625	528	1.0935e-34	1.11941	4.51319	143	1.8189e-05	10.2992	4.78189	2.35453	5.83133	2.68943e-21	3.72101e-20
chr2	103680000	103685000	chr2	103765000	103770000	1	0	6.89863	0	1	0	7.49625	0	57	0.00425164	4.51319	2.15379	25	0.377653	4.78189	2.04813	1.65451	2.78598	2.75569e-05	5.0761e-05
chr2	112240000	112245000	chr2	112265000	112270000	1	1	4.40847	7.9738	0	1	0	16.2473	114	2.23827e-07	0.359042	1.81132	7	0.936496	2.90083	2.15134	4.46842	3.41784	4.0283e-23	7.04467e-22
chr2	113845000	113850000	chr2	113900000	113905000	1	1	9.85842	6.56423	1	0	10.8147	0	56	0.00107963	1.35295	0.494605	21	0.865966	1.61773	6.06916	1.87897	2.70726	7.34744e-06	1.44155e-05
chr2	117250000	117255000	chr2	117440000	117445000	1	1	11.1686	8.49062	0	0	0	0	146	1.22269e-08	0.522792	1.65965	0	1	0	0	10.4456	3.708	2.23437e-33	1.03662e-31
chr2	117260000	117265000	chr2	117440000	117445000	0	1	0	8.49062	0	0	0	0	56	0.00127453	3.1017	1.65965	0	1	0	0	9.06479	2.33466	6.41661e-16	4.518e-15
chr2	117265000	117270000	chr2	117410000	117415000	0	1	0	18.54	0	1	0	9.50366	45	0.00907665	3.0537	1.95829	7	0.936496	3.50273	1.55011	3.12941	2.19641	7.02447e-09	1.8942e-08
chr2	117280000	117285000	chr2	117420000	117425000	0	1	0	9.05499	0	1	0	12.7238	97	2.84271e-06	3.28168	4.10382	35	0.0536847	3.49437	4.17772	1.9374	3.47319	1.52561e-08	3.97636e-08
chr2	117285000	117290000	chr2	117440000	117445000	0	1	0	8.49062	0	0	0	0	144	1.61474e-09	4.83553	1.65965	0	1	0	0	10.4257	3.68806	4.2521e-33	1.9098e-31
chr2	117290000	117295000	chr2	117340000	117345000	0	1	0	13.5357	0	1	0	14.8794	73	0.0027846	3.74363	3.76289	28	0.714702	4.02939	3.92782	1.84826	3.08859	5.66686e-07	1.24712e-06
chr2	117290000	117295000	chr2	117440000	117445000	0	1	0	8.49062	0	0	0	0	52	0.00280873	3.74363	1.65965	0	1	0	0	8.95809	2.23038	4.49613e-15	2.79528e-14
chr2	117295000	117300000	chr2	117420000	117425000	0	1	0	9.05499	0	1	0	12.7238	97	3.34772e-06	3.1077	4.10382	34	0.0709136	3.03458	4.17772	1.97904	3.46426	7.99287e-09	2.14315e-08
chr2	117305000	117310000	chr2	117440000	117445000	0	1	0	8.49062	0	0	0	0	52	0.00328059	4.16359	1.65965	0	1	0	0	8.95809	2.23038	4.49613e-15	2.79528e-14
chr2	117320000	117325000	chr2	117440000	117445000	0	1	0	8.49062	0	0	0	0	58	0.00138049	4.43357	1.65965	0	1	0	0	9.11533	2.38419	1.52753e-16	1.17149e-15
chr2	117325000	117330000	chr2	117440000	117445000	0	1	0	8.49062	0	0	0	0	59	0.00114169	4.00761	1.65965	0	1	0	0	9.13994	2.40835	9.51107e-17	7.50375e-16
chr2	117335000	117340000	chr2	117415000	117420000	0	1	0	9.60893	0	1	0	6.62061	115	5.1691e-07	5.63345	2.62134	45	0.0284117	6.1026	2.43063	1.82148	3.74229	1.98985e-08	5.11239e-08
chr2	117340000	117345000	chr2	117390000	117395000	1	0	13.5357	0	1	0	14.8794	0	120	1.37719e-06	3.76289	4.15759	50	0.0356581	3.92782	3.81204	1.73129	3.82436	4.26584e-08	1.05833e-07
chr2	117340000	117345000	chr2	117395000	117400000	1	1	13.5357	8.52182	1	0	14.8794	0	575	6.77051e-34	3.76289	0.818079	138	8.6619e-08	3.92782	8.91147	2.52882	5.9269	4.04327e-24	7.82747e-23
chr2	117340000	117345000	chr2	117400000	117405000	1	1	13.5357	8.52182	1	0	14.8794	0	571	8.41488e-33	3.76289	0.706004	218	3.90456e-14	3.92782	8.5102	1.85965	6.03891	5.08948e-15	3.14853e-14
chr2	117340000	117345000	chr2	117440000	117445000	1	1	13.5357	8.49062	1	0	14.8794	0	3331	1.18534e-132	3.76289	1.65965	1155	3.56838e-72	3.92782	16.5272	1.99911	8.55378	2.11701e-20	2.64473e-19
chr2	117340000	117345000	chr2	117460000	117465000	1	0	13.5357	0	1	0	14.8794	0	50	0.00589617	3.76289	2.11779	10	0.936496	3.92782	2.24041	2.77533	2.38759	8.46169e-09	2.25944e-08
chr2	117340000	117345000	chr2	118745000	118750000	1	0	13.5357	0	1	0	14.8794	0	48	0.00359615	3.76289	6.77934	1	0.936496	3.92782	8.69412	5.86365	2.14208	3.27725e-14	1.81863e-13
chr2	117345000	117350000	chr2	117420000	117425000	0	1	0	9.05499	0	1	0	12.7238	167	1.8518e-10	5.32148	4.10382	65	0.00243863	5.15795	4.17772	1.8302	4.27514	3.18206e-10	1.01666e-09
chr2	117395000	117400000	chr2	117420000	117425000	1	1	8.52182	9.05499	0	1	0	12.7238	344	5.7326e-23	0.818079	4.10382	84	0.0700866	8.91147	4.17772	2.50308	5.1894	9.01648e-21	1.18455e-19
chr2	117395000	117400000	chr2	117440000	117445000	1	1	8.52182	8.49062	0	0	0	0	144	2.07961e-09	0.818079	1.65965	0	1	0	0	10.4257	3.68806	4.2521e-33	1.9098e-31
chr2	117400000	117405000	chr2	117420000	117425000	1	1	8.52182	9.05499	0	1	0	12.7238	326	7.96022e-22	0.706004	4.10382	93	0.0650805	8.5102	4.17772	2.27896	5.14857	8.75922e-18	7.94431e-17
chr2	117400000	117405000	chr2	117440000	117445000	1	1	8.52182	8.49062	0	0	0	0	209	4.15748e-13	0.706004	1.65965	0	1	0	0	10.9628	4.22719	1.66273e-42	1.6213e-40
chr2	117410000	117415000	chr2	117440000	117445000	1	1	18.54	8.49062	1	0	9.50366	0	491	2.28441e-31	1.95829	1.65965	66	0.0752679	1.55011	16.5272	3.3635	5.60045	1.88292e-34	9.58457e-33
chr2	117415000	117420000	chr2	117440000	117445000	1	1	9.60893	8.49062	1	0	6.62061	0	361	2.61168e-24	2.62134	1.65965	87	0.0686222	2.43063	16.5272	2.52211	5.25611	3.33193e-21	4.57065e-20
chr2	117415000	117420000	chr2	118495000	118500000	1	1	9.60893	4.74965	1	1	6.62061	6.81863	63	0.000479945	2.62134	2.40122	1	0.936496	2.43063	2.46224	6.25522	2.51934	9.20566e-18	8.28252e-17
chr2	117420000	117425000	chr2	117440000	117445000	1	1	9.05499	8.49062	1	0	12.7238	0	1113	2.02036e-71	4.10382	1.65965	181	5.20746e-05	4.17772	16.5272	3.09055	6.80913	5.52508e-37	3.40026e-35
chr2	118485000	118490000	chr2	118545000	118550000	0	1	0	7.97363	0	0	0	0	245	3.44832e-16	11.5189	1.58381	0	1	0	0	11.192	4.45736	5.35864e-47	7.7621e-45
chr2	118485000	118490000	chr2	118550000	118555000	0	1	0	15.0932	0	1	0	13.4888	98	2.11191e-05	11.5189	1.37443	44	0.053154	13.1499	1.13557	1.62325	3.56182	1.01983e-06	2.18513e-06
chr2	118485000	118490000	chr2	118595000	118600000	0	1	0	3.92769	0	0	0	0	178	6.21874e-12	11.5189	0.956998	0	1	0	0	10.7313	3.99472	3.03177e-38	2.1012e-36
chr2	118490000	118495000	chr2	118545000	118550000	0	1	0	7.97363	1	0	6.45592	0	380	8.56971e-25	26.7934	1.58381	144	1.47747e-08	2.61585	10.667	1.87006	5.4496	9.70535e-14	4.99733e-13
chr2	118490000	118495000	chr2	120480000	120485000	0	1	0	7.14861	1	1	6.45592	7.03247	50	0.00270701	26.7934	2.28243	1	0.936496	2.61585	1.40458	5.92242	2.19823	7.35991e-15	4.4576e-14
chr2	118495000	118500000	chr2	118545000	118550000	1	1	4.74965	7.97363	1	0	6.81863	0	529	1.32405e-32	2.40122	1.58381	79	0.00156355	2.46224	10.667	3.21216	5.72247	3.65499e-33	1.65814e-31
chr2	118500000	118505000	chr2	118545000	118550000	0	1	0	7.97363	1	0	11.7583	0	216	1.4723e-12	17.5843	1.58381	61	0.0167142	1.7956	10.667	2.2926	4.55288	1.59389e-15	1.06564e-14
chr2	118505000	118510000	chr2	118545000	118550000	0	1	0	7.97363	0	0	0	0	63	0.00575345	4.94952	1.58381	0	1	0	0	9.23442	2.50125	1.46208e-17	1.27993e-16
chr2	118545000	118550000	chr2	118595000	118600000	1	1	7.97363	3.92769	0	0	0	0	153	5.76229e-10	1.58381	0.956998	0	1	0	0	10.5131	3.77572	1.7748e-34	9.04447e-33
chr2	118545000	118550000	chr2	118605000	118610000	1	0	7.97363	0	0	0	0	0	54	0.00649287	1.58381	3.80963	0	1	0	0	9.01243	2.28343	1.69034e-15	1.11949e-14
chr2	118550000	118555000	chr2	118595000	118600000	1	1	15.0932	3.92769	1	0	13.4888	0	135	8.31889e-09	1.37443	0.956998	37	0.239325	1.13557	10.6252	2.33401	3.86953	5.67673e-13	2.62073e-12
chr2	119205000	119210000	chr2	119285000	119290000	1	1	5.00513	4.93065	1	1	3.72072	10.3561	79	5.75357e-05	0.693253	0.631511	6	0.936496	0.653412	0.602697	4.15741	2.90744	1.00776e-16	7.92852e-16
chr2	119285000	119290000	chr2	119475000	119480000	1	1	4.93065	9.34418	1	1	10.3561	15.3292	180	1.48629e-10	0.631511	1.97909	77	5.18476e-05	0.602697	2.05946	1.69437	4.41465	1.89405e-09	5.48432e-09
chr2	120405000	120410000	chr2	120445000	120450000	1	0	13.7253	0	1	0	13.3013	0	55	0.00267618	0.405348	6.33538	3	0.936496	0.385873	7.91666	4.60212	2.37059	1.5826e-14	9.19455e-14
chr2	120405000	120410000	chr2	120480000	120485000	1	1	13.7253	7.14861	1	1	13.3013	7.03247	82	2.4161e-05	0.405348	2.28243	5	0.936496	0.385873	1.40458	4.46734	2.94461	3.60363e-18	3.41337e-17
chr2	120420000	120425000	chr2	120480000	120485000	1	1	8.68485	7.14861	1	1	10.7999	7.03247	201	2.79476e-13	1.35698	2.28243	88	7.29851e-06	1.82206	1.40458	1.66118	4.5813	1.79878e-09	5.2192e-09
chr2	120480000	120485000	chr2	120565000	120570000	1	1	7.14861	3.22024	1	1	7.03247	4.79339	355	5.81739e-20	2.28243	0.618089	118	2.36969e-07	1.40458	0.538018	2.05887	5.31231	8.95775e-16	6.22839e-15
chr2	120480000	120485000	chr2	120580000	120585000	1	0	7.14861	0	1	0	7.03247	0	139	3.01808e-09	2.28243	2.88572	41	0.0141944	1.40458	3.02622	2.22856	3.93023	3.94986e-12	1.61321e-11
chr2	120480000	120485000	chr2	120610000	120615000	1	0	7.14861	0	1	0	7.03247	0	73	0.000124391	2.28243	3.60565	30	0.0887842	1.40458	4.28854	1.74922	3.11184	1.9844e-06	4.12321e-06
chr2	120480000	120485000	chr2	120615000	120620000	1	0	7.14861	0	1	0	7.03247	0	73	9.70611e-05	2.28243	2.42976	5	0.936496	1.40458	2.29893	4.29984	2.78682	2.0663e-16	1.55842e-15
chr2	120480000	120485000	chr2	120850000	120855000	1	0	7.14861	0	1	0	7.03247	0	101	1.31972e-06	2.28243	6.48537	16	0.451518	1.40458	5.84345	3.11785	3.34375	2.75515e-15	1.76252e-14
chr2	120480000	120485000	chr2	120860000	120865000	1	0	7.14861	0	1	0	7.03247	0	42	0.00900934	2.28243	3.00571	0	1	0	0	8.65065	1.93261	1.97336e-12	8.37789e-12
chr2	120480000	120485000	chr2	120970000	120975000	1	1	7.14861	7.15502	1	1	7.03247	9.34714	89	1.5112e-05	2.28243	0.689226	1	0.936496	1.40458	0.746757	6.75297	3.00716	3.26634e-23	5.75112e-22
chr2	120500000	120505000	chr2	120625000	120630000	1	0	11.0847	0	1	0	14.2918	0	61	0.000770232	2.95891	1.93181	2	0.936496	2.32553	1.93946	5.30326	2.49265	6.20214e-16	4.39723e-15
chr2	120500000	120505000	chr2	120710000	120715000	1	0	11.0847	0	1	0	14.2918	0	48	0.00549817	2.95891	3.62365	13	0.846041	2.32553	5.48398	2.34282	2.39814	5.27277e-07	1.16581e-06
chr2	120500000	120505000	chr2	120850000	120855000	1	0	11.0847	0	1	0	14.2918	0	54	0.00154427	2.95891	6.48537	0	0.954247	2.32553	5.84345	9.01243	2.28343	1.69034e-15	1.11949e-14
chr2	120515000	120520000	chr2	120565000	120570000	0	1	0	3.22024	0	1	0	4.79339	61	0.000798488	4.16959	0.618089	15	0.761999	4.54769	0.538018	2.4836	2.71104	5.78702e-09	1.57751e-08
chr2	120970000	120975000	chr2	121410000	121415000	1	1	7.15502	10.8843	1	1	9.34714	6.62983	58	0.00103209	0.689226	0.949616	3	0.936496	0.746757	0.926096	4.6786	2.44235	2.455e-15	1.59038e-14
chr2	121455000	121460000	chr2	121505000	121510000	1	1	7.39516	6.14905	1	1	4.3692	6.6961	64	0.000355602	0.735533	0.701977	21	0.189564	0.668112	0.728382	2.07128	2.85413	4.41813e-07	9.85163e-07
chr2	121455000	121460000	chr2	122465000	122470000	1	1	7.39516	10.4092	1	1	4.3692	9.70142	47	0.00495055	0.735533	1.32544	1	0.936496	0.668112	0.920216	5.83334	2.1132	5.41924e-14	2.90667e-13
chr2	122115000	122120000	chr2	122240000	122245000	1	0	11.3566	0	1	0	14.4428	0	75	6.35007e-05	1.15363	2.46576	5	0.936496	1.31123	2.50792	4.33878	2.82336	9.08155e-17	7.2269e-16
chr2	122115000	122120000	chr2	122720000	122725000	1	1	11.3566	4.35963	1	1	14.4428	6.00755	90	1.31743e-05	1.15363	1.60596	11	0.695083	1.31123	1.00254	3.48636	3.14215	8.45813e-16	5.89283e-15
chr2	122465000	122470000	chr2	122720000	122725000	1	1	10.4092	4.35963	1	1	9.70142	6.00755	57	0.00101985	1.32544	1.60596	6	0.936496	0.920216	1.00254	3.68725	2.47539	3.06841e-12	1.27741e-11
chr2	122650000	122655000	chr2	122750000	122755000	1	0	11.1987	0	1	0	11.9069	0	68	0.000246539	2.14217	2.37577	9	0.936496	1.75958	2.27385	3.36785	2.75306	6.30146e-13	2.89284e-12
chr2	122785000	122790000	chr2	122900000	122905000	1	1	9.01619	9.12894	1	0	5.9763	0	107	1.19702e-06	1.10129	0.659026	13	0.828077	0.918011	4.36378	3.49759	3.38938	5.94609e-18	5.48231e-17
chr2	125120000	125125000	chr2	125245000	125250000	1	1	10.518	6.35569	1	1	9.76025	9.32557	95	4.99052e-06	0.634867	1.55227	16	0.412264	0.741612	1.83896	3.02959	3.26597	2.66559e-14	1.50573e-13
chr2	125245000	125250000	chr2	126150000	126155000	1	1	6.35569	5.37428	1	1	9.32557	6.87848	58	0.00106551	1.55227	0.712044	19	0.246407	1.83896	0.660027	2.07285	2.71494	8.87274e-07	1.91358e-06
chr2	126475000	126480000	chr2	126675000	126680000	0	1	0	20.1501	0	1	0	23.1366	58	0.0012496	4.81753	3.36224	12	0.936496	7.66587	4.62534	2.72945	2.60261	2.7836e-09	7.89563e-09
chr2	126675000	126680000	chr2	126705000	126710000	1	1	20.1501	4.36854	1	0	23.1366	0	445	1.67359e-26	3.36224	0.44897	40	0.936496	4.62534	5.60938	3.94203	5.41453	2.42428e-40	1.94326e-38
chr2	128965000	128970000	chr2	129175000	129180000	1	0	9.2567	0	1	0	16.4	0	130	1.33553e-08	1.30597	7.78124	17	0.583602	1.59421	9.10374	3.39498	3.67863	1.05157e-19	1.19929e-18
chr2	129130000	129135000	chr2	129180000	129185000	1	1	11.3056	6.88291	1	1	8.18174	10.0899	421	1.09771e-26	1.25094	2.94481	105	5.00055e-07	0.978281	3.12594	2.47298	5.48552	1.23223e-21	1.78433e-20
chr2	130175000	130180000	chr2	130270000	130275000	1	1	7.22249	8.72733	1	0	9.76025	0	55	0.00193323	0.706004	0.408704	7	0.936496	0.753372	3.6532	3.41831	2.44807	3.96543e-11	1.42353e-10
chr2	130390000	130395000	chr2	130420000	130425000	1	1	9.88716	7.18095	0	1	0	11.3847	101	2.42475e-06	0.529503	0.793248	6	0.936496	3.31045	0.787917	4.51142	3.2416	8.12631e-22	1.20939e-20
chr2	130390000	130395000	chr2	130450000	130455000	1	1	9.88716	7.69522	0	1	0	9.29213	43	0.0092589	0.529503	0.476486	1	0.936496	3.31045	0.463048	5.70532	1.99176	4.15962e-13	1.95357e-12
chr2	130630000	130635000	chr2	130660000	130665000	1	1	11.1591	8.00041	1	1	17.6924	10.4394	101	4.54366e-06	0.510041	0.528832	7	0.936496	0.467458	0.511558	4.29391	3.25218	7.97496e-21	1.05511e-19
chr2	132030000	132035000	chr2	132510000	132515000	1	1	6.56423	9.10371	1	1	7.034	12.8539	83	2.87077e-05	0.50333	4.19039	3	0.936496	0.390283	4.44747	5.19488	2.93486	1.27129e-20	1.63071e-19
chr2	132255000	132260000	chr2	132510000	132515000	0	1	0	9.10371	0	1	0	12.8539	89	7.15712e-06	2.0278	4.19039	21	0.255422	2.48284	4.44747	2.54635	3.23786	2.04668e-11	7.7311e-11
chr2	132510000	132515000	chr2	132710000	132715000	1	0	9.10371	0	1	0	12.8539	0	54	0.00168686	4.19039	1.60784	24	0.170223	4.44747	1.82242	1.6352	2.71498	4.8455e-05	8.7098e-05
chr2	132575000	132580000	chr2	132640000	132645000	1	1	4.1899	7.22249	1	1	7.18922	9.16572	61	0.000733391	0.81875	0.397966	3	0.936496	0.759987	0.433648	4.75123	2.51081	6.20214e-16	4.39723e-15
chr2	132575000	132580000	chr2	132655000	132660000	1	1	4.1899	6.23773	1	0	7.18922	0	60	0.000800546	0.81875	0.429508	2	0.936496	0.759987	4.74833	5.27946	2.46987	9.7909e-16	6.73492e-15
chr2	139920000	139925000	chr2	140040000	140045000	1	1	11.3876	5.20333	1	1	8.98098	6.83575	126	1.90417e-07	0.493263	1.08249	26	0.0877192	0.490243	1.8272	2.74119	3.7076	3.95716e-15	2.48212e-14
chr2	144010000	144015000	chr2	144270000	144275000	0	1	0	14.1923	0	1	0	15.0386	64	0.000302079	4.94352	1.45295	23	0.161831	5.14959	1.54202	1.9409	2.88166	9.23913e-07	1.98784e-06
chr2	150555000	150560000	chr2	150665000	150670000	0	1	0	9.17594	0	1	0	16.569	50	0.00361923	1.33787	2.41733	18	0.459417	1.43787	2.48282	1.93654	2.5355	8.06982e-06	1.57416e-05
chr2	150640000	150645000	chr2	150665000	150670000	0	1	0	9.17594	0	1	0	16.569	72	0.000748278	1.78183	2.41733	12	0.936496	1.57999	2.48282	3.04089	2.8689	6.8991e-12	2.74848e-11
chr2	150665000	150670000	chr2	151535000	151540000	1	0	9.17594	0	1	0	16.569	0	65	0.000331421	2.41733	6.37138	14	0.474746	2.48282	5.61774	2.67363	2.77165	1.37065e-09	4.06921e-09
chr2	152665000	152670000	chr2	152815000	152820000	1	1	12.2078	9.28345	1	1	15.1009	12.2731	164	2.38396e-10	1.01471	2.50591	66	0.000209943	0.977546	2.35126	1.78209	4.26014	1.03612e-09	3.12007e-09
chr2	152670000	152675000	chr2	152785000	152790000	1	1	10.7713	9.83121	1	1	14.4909	11.4612	58	0.000831608	0.769759	1.76165	16	0.405859	0.654147	1.92496	2.31873	2.66797	6.58257e-08	1.60126e-07
chr2	152670000	152675000	chr2	152825000	152830000	1	1	10.7713	5.48943	1	1	14.4909	6.05237	95	4.8143e-06	0.769759	1.48449	20	0.204333	0.654147	1.36636	2.71026	3.30689	8.30547e-13	3.73854e-12
chr2	152680000	152685000	chr2	152825000	152830000	0	1	0	5.48943	0	1	0	6.05237	58	0.000972634	3.0957	1.48449	20	0.289286	2.79215	1.36636	1.9994	2.73023	1.38794e-06	2.92584e-06
chr2	152680000	152685000	chr2	152830000	152835000	0	1	0	20.2866	0	1	0	14.7249	69	0.000158481	3.0957	1.83145	14	0.732214	2.79215	1.88821	2.75965	2.84415	7.20319e-11	2.50093e-10
chr2	152690000	152695000	chr2	152815000	152820000	0	1	0	9.28345	0	1	0	12.2731	89	1.20295e-05	5.1355	2.50591	22	0.390395	4.79848	2.35126	2.47969	3.2484	5.32945e-11	1.89203e-10
chr2	152690000	152695000	chr2	152825000	152830000	0	1	0	5.48943	0	1	0	6.05237	94	3.49372e-06	5.1355	1.48449	29	0.0920309	4.79848	1.36636	2.16219	3.38241	1.40161e-09	4.15977e-09
chr2	152690000	152695000	chr2	152830000	152835000	0	1	0	20.2866	0	1	0	14.7249	277	6.97027e-18	5.1355	1.83145	127	1.79526e-08	4.79848	1.88821	1.59514	5.05902	6.76841e-10	2.07917e-09
chr2	152740000	152745000	chr2	152830000	152835000	0	1	0	20.2866	0	1	0	14.7249	72	0.000161348	3.17369	1.83145	24	0.28713	3.08474	1.88821	2.04954	3.02533	9.2753e-08	2.22565e-07
chr2	152785000	152790000	chr2	152820000	152825000	1	0	9.83121	0	1	0	11.4612	0	70	0.00673222	1.76165	6.42537	28	0.936496	1.92496	7.5154	1.7878	3.04319	2.46026e-06	5.06593e-06
chr2	152790000	152795000	chr2	153345000	153350000	1	1	12.3845	9.38622	1	1	13.6142	10.2639	92	8.9912e-06	3.0589	1.35228	36	0.0206249	3.55371	1.47808	1.82065	3.42382	1.27269e-07	2.99971e-07
chr2	153215000	153220000	chr2	153345000	153350000	0	1	0	9.38622	0	1	0	10.2639	52	0.00282533	3.65364	1.35228	13	0.905605	3.55288	1.47808	2.45806	2.49051	1.17539e-07	2.78261e-07
chr2	153225000	153230000	chr2	153260000	153265000	1	1	8.89487	10.3458	0	1	0	6.9671	46	0.00631774	0.769759	1.50999	9	0.936496	7.52375	1.13778	2.80501	2.26699	6.57743e-08	1.60105e-07
chr2	153225000	153230000	chr2	153345000	153350000	1	1	8.89487	9.38622	0	1	0	10.2639	134	2.75742e-08	0.769759	1.35228	35	0.057823	7.52375	1.47808	2.40314	3.84713	4.27633e-13	2.00609e-12
chr2	155675000	155680000	chr2	155955000	155960000	1	1	6.93866	9.76053	1	1	7.01488	7.72694	42	0.00886787	0.969078	0.724124	6	0.936496	0.740877	0.790122	3.24763	2.08779	5.82975e-09	1.58772e-08
chr2	155675000	155680000	chr2	156885000	156890000	1	1	6.93866	12.2284	1	1	7.01488	9.2316	83	3.9203e-05	0.969078	2.74348	7	0.936496	0.740877	2.76947	4.01106	2.98691	1.42509e-17	1.25905e-16
chr2	155680000	155685000	chr2	155985000	155990000	0	1	0	9.8345	0	1	0	8.91903	58	0.000875282	8.67515	1.96903	1	0.936496	7.9919	1.48322	6.13613	2.40387	9.51107e-17	7.50375e-16
chr2	155680000	155685000	chr2	156885000	156890000	0	1	0	12.2284	0	1	0	9.2316	47	0.00427767	8.67515	2.74348	1	0.936496	7.9919	2.76947	5.83334	2.1132	5.41924e-14	2.90667e-13
chr2	155815000	155820000	chr2	155955000	155960000	0	1	0	9.76053	1	1	7.24484	7.72694	72	9.84439e-05	3.71964	0.724124	21	0.175582	0.411598	0.790122	2.24094	2.98793	8.24597e-09	2.20852e-08
chr2	155985000	155990000	chr2	156140000	156145000	1	1	9.8345	8.5957	1	0	8.91903	0	84	1.93572e-05	1.96903	0.78251	18	0.562617	1.48322	7.31476	2.68378	3.13482	1.82325e-11	6.89867e-11
chr2	155985000	155990000	chr2	156145000	156150000	1	0	9.8345	0	1	0	8.91903	0	51	0.00334029	1.96903	3.69564	7	0.936496	1.48322	3.95415	3.30959	2.35239	3.35548e-10	1.06737e-09
chr2	156140000	156145000	chr2	156175000	156180000	1	1	8.5957	21.8676	0	1	0	23.5951	327	6.18931e-20	0.78251	1.79857	128	1.60508e-07	7.31476	1.88306	1.82316	5.24354	9.09185e-13	4.07541e-12
chr2	156140000	156145000	chr2	156180000	156185000	1	1	8.5957	21.8676	0	1	0	24.9412	165	1.40096e-10	0.78251	1.50127	58	0.0132799	7.31476	1.81103	1.97683	4.2259	2.75421e-11	1.01642e-10
chr2	156180000	156185000	chr2	156285000	156290000	1	0	21.8676	0	1	0	24.9412	0	60	0.00144869	1.50127	5.64545	3	0.936496	1.81103	4.46409	4.72742	2.48834	9.7909e-16	6.73492e-15
chr2	156190000	156195000	chr2	156310000	156315000	1	1	7.86071	12.794	1	1	6.46405	10.4148	99	3.92263e-06	0.671106	0.960353	16	0.378593	0.655617	0.931241	3.08903	3.31827	7.25243e-15	4.43063e-14
chr2	156860000	156865000	chr2	156880000	156885000	1	1	8.45324	6.85673	1	0	12.0855	0	217	1.34863e-14	1.50395	1.48516	51	0.528739	1.33255	13.9524	2.5569	4.51668	7.09262e-18	6.50082e-17
chr2	156860000	156865000	chr2	156995000	157000000	1	0	8.45324	0	1	0	12.0855	0	66	0.000263888	1.50395	2.72973	14	0.691914	1.33255	3.10146	2.69562	2.79011	9.57528e-10	2.89113e-09
chr2	156885000	156890000	chr2	156965000	156970000	1	0	12.2284	0	1	0	9.2316	0	108	1.30023e-06	2.74348	4.85353	22	0.729918	2.76947	5.26663	2.75854	3.48393	7.18505e-14	3.76678e-13
chr2	156885000	156890000	chr2	156995000	157000000	1	0	12.2284	0	1	0	9.2316	0	88	1.10025e-05	2.74348	2.72973	27	0.189904	2.76947	3.10146	2.1697	3.28686	2.17615e-09	6.27252e-09
chr2	160325000	160330000	chr2	160360000	160365000	1	0	7.1255	0	1	0	13.8098	0	60	0.00208606	1.38785	2.62174	5	0.936496	0.902576	2.14845	4.01735	2.5245	1.20737e-13	6.1327e-13
chr2	160325000	160330000	chr2	160730000	160735000	1	1	7.1255	7.4511	1	1	13.8098	9.51535	56	0.00113307	1.38785	1.41805	17	0.331245	0.902576	1.24802	2.1815	2.64401	3.29969e-07	7.46524e-07
chr2	163645000	163650000	chr2	163700000	163705000	1	0	9.27748	0	1	0	12.7837	0	49	0.00447849	0.943576	2.31577	7	0.936496	0.764397	4.74833	3.25199	2.30217	7.95362e-10	2.43148e-09
chr2	164680000	164685000	chr2	164800000	164805000	0	1	0	5.89172	0	1	0	5.66263	44	0.00744259	2.44176	0.718755	0	0.93939	1.96454	0.640917	8.71761	1.99708	4.15962e-13	1.95357e-12
chr2	164790000	164795000	chr2	164910000	164915000	0	1	0	17.801	0	1	0	15.8777	87	1.42616e-05	3.0717	2.90656	5	0.936496	3.16834	2.5475	4.55263	3.02551	3.41095e-19	3.70532e-18
chr2	164910000	164915000	chr2	164935000	164940000	1	0	17.801	0	1	0	15.8777	0	76	0.00236326	2.90656	2.76573	33	0.420151	2.5475	2.70855	1.67037	3.18831	3.8605e-06	7.79208e-06
chr2	165655000	165660000	chr2	165790000	165795000	1	1	9.64105	5.65721	1	1	14.6502	7.21454	48	0.00380629	1.0939	0.611378	8	0.936496	1.12308	1.01871	3.03333	2.29751	5.18131e-09	1.4216e-08
chr2	165825000	165830000	chr2	165880000	165885000	0	1	0	12.4687	0	1	0	13.9913	47	0.00986811	2.53175	1.37107	14	0.936496	2.69183	1.66918	2.20674	2.3937	1.94744e-06	4.04923e-06
chr2	165830000	165835000	chr2	165880000	165885000	0	1	0	12.4687	0	1	0	13.9913	50	0.00660605	2.53175	1.37107	4	0.936496	2.52464	1.66918	4.06661	2.26448	2.02376e-12	8.54036e-12
chr2	165880000	165885000	chr2	165980000	165985000	1	1	12.4687	7.49799	1	0	13.9913	0	88	1.33235e-05	1.37107	0.540912	4	0.936496	1.66918	4.9824	4.88088	3.02883	1.9571e-20	2.45041e-19
chr2	165880000	165885000	chr2	165990000	165995000	1	1	12.4687	5.43599	1	1	13.9913	7.18922	111	6.26642e-07	1.37107	0.640236	31	0.0455175	1.66918	0.653412	2.30602	3.59365	2.97647e-11	1.0962e-10
chr2	165885000	165890000	chr2	165955000	165960000	1	1	10.0335	8.19161	1	1	14.4482	16.8987	115	2.40917e-07	0.862372	1.13216	18	0.35385	0.837897	1.55599	3.13647	3.52807	6.58655e-17	5.31085e-16
chr2	165885000	165890000	chr2	165990000	165995000	1	1	10.0335	5.43599	1	1	14.4482	7.18922	74	0.000101873	0.862372	0.640236	23	0.12645	0.837897	0.653412	2.15003	3.0441	2.33451e-08	5.96221e-08
chr2	165915000	165920000	chr2	165990000	165995000	0	1	0	5.43599	0	1	0	7.18922	57	0.000986941	2.71174	0.640236	8	0.936496	2.93426	0.653412	3.28077	2.51179	8.03798e-11	2.77793e-10
chr2	165920000	165925000	chr2	165950000	165955000	0	1	0	8.19161	0	1	0	17.2485	110	2.85868e-06	4.50556	1.56368	41	0.101437	4.02939	1.67726	1.89126	3.66298	8.30389e-09	2.22277e-08
chr2	165950000	165955000	chr2	165980000	165985000	1	1	8.19161	7.49799	1	0	17.2485	0	409	7.54273e-23	1.56368	0.540912	32	0.445115	1.67726	4.9824	4.14098	5.28087	1.94409e-41	1.73082e-39
chr2	165950000	165955000	chr2	166625000	166630000	1	0	8.19161	0	1	0	17.2485	0	65	0.000311286	1.56368	18.0642	8	0.936496	1.67726	17.0956	3.46992	2.67954	4.05678e-13	1.92271e-12
chr2	165950000	165955000	chr2	166670000	166675000	1	1	8.19161	6.80126	1	1	17.2485	9.57546	65	0.000396057	1.56368	1.29255	11	0.724276	1.67726	1.34945	3.01752	2.72641	3.73319e-11	1.35824e-10
chr2	165955000	165960000	chr2	165980000	165985000	1	1	8.19161	7.49799	1	0	16.8987	0	82	2.17423e-05	1.13216	0.540912	33	0.450397	1.55599	4.9824	1.77985	3.26956	8.29435e-07	1.7933e-06
chr2	165980000	165985000	chr2	166030000	166035000	1	1	7.49799	5.54603	0	1	0	8.8476	91	1.00032e-05	0.540912	0.941562	12	0.936496	4.9824	1.12749	3.37832	3.1678	5.94109e-16	4.24287e-15
chr2	166030000	166035000	chr2	166710000	166715000	1	1	5.54603	14.9389	1	1	8.8476	11.9496	51	0.00247501	0.941562	2.40793	10	0.766511	1.12749	2.37919	2.80384	2.41145	5.62731e-09	1.53676e-08
chr2	166550000	166555000	chr2	166805000	166810000	0	1	0	5.26904	0	1	0	4.65429	54	0.00156749	7.81724	0.58252	0	1	0	0	9.01243	2.28343	1.69034e-15	1.11949e-14
chr2	166585000	166590000	chr2	166710000	166715000	0	1	0	14.9389	0	1	0	11.9496	69	0.000254297	3.58165	2.40793	22	0.332482	3.14326	2.37919	2.11297	2.95217	6.73552e-08	1.63564e-07
chr2	166615000	166620000	chr2	166660000	166665000	1	1	9.0914	6.85952	1	0	12.0454	0	235	5.98056e-14	1.28383	0.645604	6	0.936496	1.04517	6.08588	5.72887	4.42453	1.55603e-41	1.40196e-39
chr2	166615000	166620000	chr2	166665000	166670000	1	1	9.0914	6.85952	1	0	12.0454	0	327	5.63913e-18	1.28383	0.585205	8	0.936496	1.04517	5.84345	5.79884	4.90163	5.08306e-50	9.50153e-48
chr2	166615000	166620000	chr2	166705000	166710000	1	0	9.0914	0	1	0	12.0454	0	120	6.17385e-08	1.28383	3.89362	8	0.936496	1.04517	4.52261	4.35338	3.49728	3.28721e-23	5.78007e-22
chr2	166615000	166620000	chr2	166720000	166725000	1	0	9.0914	0	1	0	12.0454	0	52	0.00427699	1.28383	4.70954	13	0.936496	1.04517	5.86017	2.45806	2.49051	1.17539e-07	2.78261e-07
chr2	166615000	166620000	chr2	166770000	166775000	1	0	9.0914	0	1	0	12.0454	0	79	3.1884e-05	1.28383	4.45157	11	0.936496	1.04517	4.90716	3.29852	2.97334	9.17917e-14	4.73289e-13
chr2	166615000	166620000	chr2	166780000	166785000	1	0	9.0914	0	1	0	12.0454	0	68	0.000192491	1.28383	3.02371	30	0.0549375	1.04517	2.81723	1.64701	3.03668	9.98688e-06	1.93164e-05
chr2	166620000	166625000	chr2	166645000	166650000	1	0	9.0914	0	1	0	9.02608	0	143	9.03264e-06	1.79722	12.6228	20	0.936496	1.66183	11.9293	3.29974	3.82492	7.9279e-20	9.19763e-19
chr2	166620000	166625000	chr2	166660000	166665000	1	1	9.0914	6.85952	1	0	9.02608	0	194	2.69922e-12	1.79722	0.645604	88	5.09929e-05	1.66183	6.08588	1.61006	4.54312	6.86069e-09	1.85782e-08
chr2	166620000	166625000	chr2	166730000	166735000	1	0	9.0914	0	1	0	9.02608	0	60	0.000930064	1.79722	3.32368	0	0.990023	1.66183	3.26865	9.16415	2.43213	5.93548e-17	4.82039e-16
chr2	166620000	166625000	chr2	166765000	166770000	1	0	9.0914	0	1	0	9.02608	0	62	0.000545277	1.79722	2.95171	7	0.936496	1.66183	3.19342	3.59083	2.60209	1.39298e-12	6.03909e-12
chr2	166620000	166625000	chr2	166785000	166790000	1	0	9.0914	0	1	0	9.02608	0	58	0.000899719	1.79722	3.1017	7	0.936496	1.66183	3.52781	3.49479	2.51603	1.11834e-11	4.33677e-11
chr2	166620000	166625000	chr2	166805000	166810000	1	1	9.0914	5.26904	1	1	9.02608	4.65429	76	6.63886e-05	1.79722	0.58252	16	0.388392	1.66183	0.474808	2.70806	2.98872	4.27624e-11	1.52853e-10
chr2	166630000	166635000	chr2	166660000	166665000	1	1	9.57488	6.85952	1	0	7.87256	0	221	2.16906e-14	2.46632	0.645604	74	0.00196059	1.96244	6.08588	2.04749	4.63173	2.28018e-13	1.11701e-12
chr2	166630000	166635000	chr2	166705000	166710000	1	0	9.57488	0	1	0	7.87256	0	57	0.00560523	2.46632	3.89362	17	0.936496	1.96244	4.52261	2.20699	2.66404	2.33622e-07	5.36634e-07
chr2	166630000	166635000	chr2	166735000	166740000	1	0	9.57488	0	1	0	7.87256	0	56	0.00361804	2.46632	4.00161	3	0.936496	1.96244	3.8204	4.62807	2.39489	9.9007e-15	5.90047e-14
chr2	166630000	166635000	chr2	166750000	166755000	1	0	9.57488	0	1	0	7.87256	0	76	7.31422e-05	2.46632	3.22769	21	0.393254	1.96244	3.90399	2.31884	3.05061	2.30451e-09	6.62895e-09
chr2	166630000	166635000	chr2	166755000	166760000	1	0	9.57488	0	1	0	7.87256	0	49	0.00733849	2.46632	3.61765	22	0.322985	1.96244	3.7368	1.62005	2.58287	0.000156954	0.000266725
chr2	166630000	166635000	chr2	166780000	166785000	1	0	9.57488	0	1	0	7.87256	0	113	1.73228e-07	2.46632	3.02371	3	0.936496	1.96244	2.81723	5.63953	3.36746	1.92428e-26	4.7138e-25
chr2	166630000	166635000	chr2	166785000	166790000	1	0	9.57488	0	1	0	7.87256	0	70	0.000152519	2.46632	3.1017	7	0.936496	1.96244	3.52781	3.76564	2.76064	3.56878e-14	1.97531e-13
chr2	166630000	166635000	chr2	166790000	166795000	1	0	9.57488	0	1	0	7.87256	0	167	4.2771e-11	2.46632	4.78753	37	0.0307304	1.96244	6.13604	2.64069	4.12699	1.00558e-16	7.91961e-16
chr2	166630000	166635000	chr2	166805000	166810000	1	1	9.57488	5.26904	1	1	7.87256	4.65429	46	0.00478797	2.46632	0.58252	15	0.461936	1.96244	0.474808	2.07723	2.38925	6.58386e-06	1.29682e-05
chr2	166630000	166635000	chr2	167060000	167065000	1	0	9.57488	0	1	1	7.87256	10.4394	43	0.00826885	2.46632	7.84723	6	0.936496	1.96244	0.924626	3.28149	2.11697	3.6972e-09	1.03715e-08
chr2	166660000	166665000	chr2	166710000	166715000	1	1	6.85952	14.9389	0	1	0	11.9496	191	3.17498e-12	0.645604	2.40793	40	0.148623	6.08588	2.37919	2.72225	4.30902	1.18366e-18	1.19343e-17
chr2	166665000	166670000	chr2	166710000	166715000	1	1	6.85952	14.9389	0	1	0	11.9496	365	1.77722e-21	0.585205	2.40793	132	3.17489e-08	5.84345	2.37919	1.93737	5.37712	1.71001e-14	9.91688e-14
chr2	166670000	166675000	chr2	166780000	166785000	1	0	6.80126	0	1	0	9.57546	0	59	0.00087867	1.29255	3.02371	13	0.827613	1.34945	2.81723	2.63992	2.63969	5.93199e-09	1.61244e-08
chr2	166670000	166675000	chr2	166805000	166810000	1	1	6.80126	5.26904	1	1	9.57546	4.65429	45	0.00540456	1.29255	0.58252	3	0.936496	1.34945	0.474808	4.31322	2.10304	3.48054e-11	1.27124e-10
chr2	166710000	166715000	chr2	166755000	166760000	1	0	14.9389	0	1	0	11.9496	0	77	0.000485014	2.40793	3.61765	20	0.936496	2.37919	3.7368	2.40756	3.05386	1.67695e-09	4.88427e-09
chr2	166710000	166715000	chr2	166765000	166770000	1	0	14.9389	0	1	0	11.9496	0	55	0.00799302	2.40793	2.95171	8	0.936496	2.37919	3.19342	3.22933	2.46674	1.83334e-10	6.00307e-10
chr2	167365000	167370000	chr2	167490000	167495000	1	1	5.44502	10.29	1	1	12.0627	6.69914	42	0.00965288	0.641578	0.826803	7	0.936496	0.535078	0.753372	3.03011	2.11193	2.63022e-08	6.68975e-08
chr2	167420000	167425000	chr2	167630000	167635000	1	1	13.0615	10.3039	1	1	9.45797	10.51	70	0.000158564	1.02881	1.45899	19	0.247268	1.04664	1.35974	2.34371	2.92944	8.98924e-09	2.39265e-08
chr2	167490000	167495000	chr2	167925000	167930000	1	0	10.29	0	1	0	6.69914	0	59	0.000682294	0.826803	5.03351	1	0.936496	0.753372	6.08588	6.16074	2.42769	5.93548e-17	4.82039e-16
chr2	167525000	167530000	chr2	167630000	167635000	0	1	0	10.3039	0	1	0	10.51	46	0.00751906	2.47176	1.45899	0	0.97892	2.44104	1.35974	8.78159	2.0589	1.49345e-13	7.47374e-13
chr2	167620000	167625000	chr2	167655000	167660000	1	1	3.01898	11.9594	0	0	0	0	60	0.000744205	0.388571	0.949616	0	1	0	0	9.16415	2.43213	5.93548e-17	4.82039e-16
chr2	167620000	167625000	chr2	167775000	167780000	1	1	3.01898	8.08492	0	1	0	11.7077	62	0.000654224	0.388571	0.99458	0	0.961142	3.31881	0.977546	9.21137	2.47856	2.32721e-17	1.98633e-16
chr2	167630000	167635000	chr2	167805000	167810000	1	0	10.3039	0	1	0	10.51	0	44	0.00675504	1.45899	1.76383	0	1	0	0	8.71761	1.99708	4.15962e-13	1.95357e-12
chr2	167630000	167635000	chr2	167945000	167950000	1	0	10.3039	0	1	0	10.51	0	48	0.00346665	1.45899	3.85762	7	0.936496	1.35974	4.74833	3.22231	2.27642	1.22677e-09	3.66039e-09
chr2	168125000	168130000	chr2	168205000	168210000	0	1	0	21.2339	0	1	0	13.4872	54	0.00354554	2.44176	2.01936	8	0.936496	2.06485	1.99699	3.20291	2.4437	4.20033e-10	1.32202e-09
chr2	170115000	170120000	chr2	170215000	170220000	0	1	0	7.62848	0	1	0	11.0212	92	5.21131e-06	5.05751	1.18182	25	0.240748	5.27499	1.19584	2.34417	3.31842	2.29656e-10	7.47095e-10
chr2	170130000	170135000	chr2	170230000	170235000	1	0	12.45	0	1	0	13.2422	0	66	0.000460216	2.00929	3.29368	29	0.159109	2.51369	3.54452	1.65268	2.99305	9.70011e-06	1.8769e-05
chr2	170130000	170135000	chr2	170315000	170320000	1	0	12.45	0	1	0	13.2422	0	66	0.000301445	2.00929	4.78153	29	0.10273	2.51369	5.44218	1.65268	2.99305	9.70011e-06	1.8769e-05
chr2	170185000	170190000	chr2	170205000	170210000	1	1	6.14905	11.452	0	1	0	12.4145	65	0.00028673	0.391255	1.01136	21	0.936496	5.01584	1.30976	2.09361	2.87152	2.36033e-07	5.41895e-07
chr2	172370000	172375000	chr2	172435000	172440000	1	0	5.22415	0	1	0	6.39854	0	91	1.76692e-05	0.993237	8.11121	18	0.936496	1.15395	13.2084	2.79912	3.23318	1.37546e-12	5.98097e-12
chr2	172370000	172375000	chr2	173080000	173085000	1	1	5.22415	7.82238	1	1	6.39854	8.40844	42	0.00934068	0.993237	1.86366	17	0.302029	1.15395	1.61846	1.76736	2.33159	0.000158433	0.000268955
chr2	172380000	172385000	chr2	172475000	172480000	1	0	11.8465	0	1	0	11.4821	0	92	6.493e-06	2.06701	3.64164	16	0.936496	2.68053	3.6114	2.98335	3.22549	9.92243e-14	5.10736e-13
chr2	172380000	172385000	chr2	172480000	172485000	1	0	11.8465	0	1	0	11.4821	0	46	0.00880057	2.06701	2.12379	13	0.936496	2.68053	2.26549	2.28156	2.34976	1.11751e-06	2.38084e-06
chr2	172415000	172420000	chr2	173080000	173085000	0	1	0	7.82238	0	1	0	8.40844	54	0.00144782	3.39567	1.86366	1	0.936496	3.87055	1.61846	6.03323	2.30459	1.04021e-15	7.08609e-15
chr2	172430000	172435000	chr2	173045000	173050000	1	0	4.87985	0	1	0	5.55556	0	58	0.000797938	1.52274	7.58326	8	0.936496	1.80809	6.33667	3.30581	2.53381	5.33141e-11	1.89203e-10
chr2	172430000	172435000	chr2	173080000	173085000	1	1	4.87985	7.82238	1	1	5.55556	8.40844	102	2.88482e-06	1.52274	1.86366	23	0.136714	1.80809	1.61846	2.61245	3.42281	1.52891e-12	6.60681e-12
chr2	172430000	172435000	chr2	173655000	173660000	1	0	4.87985	0	1	0	5.55556	0	52	0.00221705	1.52274	4.18759	0	1	0	0	8.95809	2.23038	4.49613e-15	2.79528e-14
chr2	172825000	172830000	chr2	172975000	172980000	0	1	0	13.8037	0	1	0	17.1709	163	7.62784e-11	2.28578	4.04878	35	0.0419268	2.24041	3.70144	2.68558	4.0857	5.61412e-17	4.60339e-16
chr2	172865000	172870000	chr2	173080000	173085000	0	1	0	7.82238	0	1	0	8.40844	45	0.00693809	2.99371	1.86366	9	0.936496	3.66156	1.61846	2.77337	2.24069	9.9317e-08	2.3676e-07
chr2	172900000	172905000	chr2	172975000	172980000	0	1	0	13.8037	0	1	0	17.1709	68	0.0031701	4.38557	4.04878	30	0.345036	4.32198	3.70144	1.64701	3.03668	9.98688e-06	1.93164e-05
chr2	172945000	172950000	chr2	173080000	173085000	0	1	0	7.82238	0	1	0	8.40844	48	0.00611378	3.35367	1.86366	4	0.936496	3.2185	1.61846	4.00784	2.21099	8.31848e-12	3.28086e-11
chr2	172975000	172980000	chr2	173020000	173025000	1	1	13.8037	9.00305	1	0	17.1709	0	404	5.05297e-27	4.04878	1.64824	58	0.342422	3.70144	14.663	3.26818	5.32755	2.51935e-31	9.85194e-30
chr2	172975000	172980000	chr2	173215000	173220000	1	1	13.8037	7.44324	1	1	17.1709	9.73391	166	1.94727e-10	4.04878	1.29188	47	0.00412898	3.70144	1.37885	2.28809	4.17466	1.06385e-13	5.42692e-13
chr2	172975000	172980000	chr2	173380000	173385000	1	0	13.8037	0	1	0	17.1709	0	43	0.0086655	4.04878	4.27158	4	0.936496	3.70144	4.71489	3.8495	2.06833	9.12761e-11	3.13383e-10
chr2	172975000	172980000	chr2	173595000	173600000	1	1	13.8037	7.42279	1	0	17.1709	0	83	2.97477e-05	4.04878	0.834856	8	0.936496	3.70144	5.14959	3.82209	2.99961	1.01152e-16	7.95114e-16
chr2	172975000	172980000	chr2	174075000	174080000	1	1	13.8037	12.953	1	1	17.1709	12.6339	42	0.00913758	4.04878	1.10129	6	0.936496	3.70144	1.0459	3.24763	2.08779	5.82975e-09	1.58772e-08
chr2	172990000	172995000	chr2	173080000	173085000	0	1	0	7.82238	0	1	0	8.40844	63	0.000907089	3.95361	1.86366	26	0.245947	4.38886	1.61846	1.74238	2.90514	9.03861e-06	1.75668e-05
chr2	172995000	173000000	chr2	173435000	173440000	0	1	0	18.6047	0	1	0	12.1324	42	0.00924975	6.77934	1.34288	7	0.936496	7.71603	1.61699	3.03011	2.11193	2.63022e-08	6.68975e-08
chr2	173010000	173015000	chr2	173080000	173085000	0	1	0	7.82238	0	1	0	8.40844	72	0.000313998	3.71964	1.86366	28	0.185333	3.66992	1.61846	1.82839	3.07361	7.51299e-07	1.63133e-06
chr2	173020000	173025000	chr2	173045000	173050000	1	0	9.00305	0	0	0	0	0	112	3.79498e-05	1.64824	7.58326	0	1	0	0	10.0634	3.32518	1.43056e-27	3.89398e-26
chr2	173020000	173025000	chr2	173055000	173060000	1	0	9.00305	0	0	0	0	0	85	0.000240351	1.64824	5.20149	0	1	0	0	9.66591	2.92852	1.68173e-22	2.7009e-21
chr2	173020000	173025000	chr2	173060000	173065000	1	1	9.00305	6.71658	0	1	0	3.9094	280	6.03162e-18	1.64824	1.26772	106	3.73282e-06	14.663	0.870236	1.87111	5.0094	9.38727e-13	4.19489e-12
chr2	173020000	173025000	chr2	173080000	173085000	1	1	9.00305	7.82238	0	1	0	8.40844	1044	2.79955e-54	1.64824	1.86366	147	3.19572e-09	14.663	1.61846	3.29814	6.69608	3.19061e-40	2.53052e-38
chr2	173020000	173025000	chr2	173085000	173090000	1	0	9.00305	0	0	0	0	0	176	4.37595e-11	1.64824	11.2489	0	1	0	0	10.715	3.97837	5.38533e-38	3.60481e-36
chr2	173020000	173025000	chr2	173090000	173095000	1	0	9.00305	0	0	0	0	0	120	6.84222e-08	1.64824	3.32368	0	1	0	0	10.1629	3.42469	5.55015e-29	1.77577e-27
chr2	173020000	173025000	chr2	173405000	173410000	1	1	9.00305	16.1129	0	1	0	13.3469	84	2.15742e-05	1.64824	1.98111	17	0.463292	14.663	2.32186	2.76556	3.12336	6.21837e-12	2.48498e-11
chr2	173215000	173220000	chr2	173480000	173485000	1	0	7.44324	0	1	0	9.73391	0	51	0.00250175	1.29188	1.32587	8	0.936496	1.37885	1.40443	3.12061	2.37238	1.46845e-09	4.29698e-09
chr2	173215000	173220000	chr2	173590000	173595000	1	0	7.44324	0	1	0	9.73391	0	44	0.00657017	1.29188	4.22359	0	0.936964	1.37885	3.41077	8.71761	1.99708	4.15962e-13	1.95357e-12
chr2	173220000	173225000	chr2	173405000	173410000	0	1	0	16.1129	0	1	0	13.3469	102	9.36506e-07	4.67954	1.98111	46	0.00703094	6.55403	2.32186	1.61698	3.62048	8.83433e-07	1.90584e-06
chr2	173235000	173240000	chr2	173405000	173410000	0	1	0	16.1129	0	1	0	13.3469	75	6.33238e-05	2.96971	1.98111	17	0.49155	3.36061	2.32186	2.60228	2.98535	1.76395e-10	5.83438e-10
chr2	173260000	173265000	chr2	173405000	173410000	0	1	0	16.1129	0	1	0	13.3469	63	0.000477674	3.35367	1.98111	19	0.498416	3.75352	2.32186	2.19195	2.80806	1.23717e-07	2.9267e-07
chr2	173275000	173280000	chr2	173425000	173430000	1	0	7.52207	0	1	0	6.34445	0	45	0.00742287	0.811368	5.47147	0	1	0	0	8.74995	2.02831	2.48909e-13	1.20818e-12
chr2	173275000	173280000	chr2	173435000	173440000	1	1	7.52207	18.6047	1	1	6.34445	12.1324	180	1.41997e-10	0.811368	1.34288	74	7.56604e-05	0.722502	1.61699	1.75159	4.40097	8.30814e-10	2.53556e-09
chr2	173275000	173280000	chr2	173440000	173445000	1	0	7.52207	0	1	0	6.34445	0	58	0.000830756	0.811368	4.89552	3	0.936496	0.722502	5.69297	4.6786	2.44235	2.455e-15	1.59038e-14
chr2	173275000	173280000	chr2	173445000	173450000	1	0	7.52207	0	1	0	6.34445	0	49	0.00342176	0.811368	3.68364	9	0.936496	0.722502	4.41394	2.89595	2.34327	1.27337e-08	3.34261e-08
chr2	173275000	173280000	chr2	173450000	173455000	1	0	7.52207	0	1	0	6.34445	0	92	4.28782e-06	0.811368	7.86523	28	0.109566	0.722502	10.5165	2.18157	3.348	1.14388e-09	3.42714e-09
chr2	173300000	173305000	chr2	173405000	173410000	0	1	0	16.1129	0	1	0	13.3469	62	0.000630846	2.65174	1.98111	16	0.739245	2.9677	2.32186	2.41478	2.7454	1.12556e-08	2.9776e-08
chr2	173655000	173660000	chr2	174075000	174080000	0	1	0	12.953	0	1	0	12.6339	47	0.00395266	4.18759	1.10129	8	0.936496	4.2551	1.0459	3.00303	2.27171	1.20663e-08	3.18307e-08
chr2	173660000	173665000	chr2	174075000	174080000	0	1	0	12.953	0	1	0	12.6339	57	0.000954886	4.23559	1.10129	8	0.936496	5.76821	1.0459	3.28077	2.51179	8.03798e-11	2.77793e-10
chr2	174075000	174080000	chr2	174325000	174330000	1	1	12.953	8.18618	1	1	12.6339	12.7262	60	0.00067254	1.10129	0.818079	10	0.790054	1.0459	0.836427	3.03786	2.61072	9.99935e-11	3.4188e-10
chr2	174075000	174080000	chr2	174565000	174570000	1	0	12.953	0	1	0	12.6339	0	46	0.00463473	1.10129	2.11779	1	0.936496	1.0459	1.89766	5.80239	2.08375	8.98453e-14	4.63784e-13
chr2	174325000	174330000	chr2	174470000	174475000	1	1	8.18618	3.99442	1	1	12.7262	7.52281	232	2.10185e-12	0.818079	0.696608	83	3.48787e-05	0.836427	0.637242	1.95225	4.72121	1.23203e-12	5.38697e-12
chr2	174330000	174335000	chr2	174460000	174465000	1	0	16.6395	0	1	0	18.2229	0	58	0.000896879	1.23484	3.1137	24	0.169505	1.30535	2.87575	1.7381	2.78967	1.11052e-05	2.13839e-05
chr2	174330000	174335000	chr2	174615000	174620000	1	0	16.6395	0	1	0	18.2229	0	57	0.000999751	1.23484	3.83363	15	0.483364	1.30535	3.89563	2.38593	2.63171	9.37918e-08	2.24722e-07
chr2	174330000	174335000	chr2	174660000	174665000	1	0	16.6395	0	1	0	18.2229	0	91	9.71002e-06	1.23484	1.49385	5	0.936496	1.30535	1.65523	4.6174	3.08718	4.9751e-20	5.91822e-19
chr2	174330000	174335000	chr2	174685000	174690000	1	0	16.6395	0	1	0	18.2229	0	47	0.00459684	1.23484	1.25388	1	0.936496	1.30535	0.969728	5.83334	2.1132	5.41924e-14	2.90667e-13
chr2	179955000	179960000	chr2	179975000	179980000	0	1	0	12.3248	0	1	0	5.10084	56	0.00523667	2.91572	0.888545	5	0.936496	2.09829	0.671787	3.918	2.43354	7.02959e-13	3.20231e-12
chr2	180435000	180440000	chr2	180710000	180715000	1	1	4.24087	10.8254	0	1	0	8.84406	84	3.46306e-05	0.550978	1.03753	0	1	0	0	9.64886	2.91156	3.85558e-22	5.92799e-21
chr2	180585000	180590000	chr2	181285000	181290000	1	1	9.80304	10.1467	1	1	9.08399	13.3501	46	0.00565141	0.761035	1.22477	7	0.936496	0.817317	1.17747	3.16105	2.22355	4.53328e-09	1.25066e-08
chr2	180920000	180925000	chr2	180965000	180970000	1	1	8.59668	7.89234	0	1	0	8.25187	87	2.0304e-05	0.590574	0.689897	1	0.936496	2.83395	0.504943	6.72022	2.97485	7.38637e-23	1.24672e-21
chr2	180965000	180970000	chr2	181520000	181525000	1	1	7.89234	10.6377	1	1	8.25187	11.8235	46	0.00565792	0.689897	1.14826	19	0.214175	0.504943	1.12822	1.73911	2.46485	6.10845e-05	0.000108745
chr2	181185000	181190000	chr2	181220000	181225000	1	1	3.66668	13.875	0	1	0	12.1652	420	5.82598e-20	0.557018	0.620773	34	0.0676138	5.27499	0.542428	4.09218	5.32197	3.73232e-41	3.22102e-39
chr2	181185000	181190000	chr2	181285000	181290000	1	1	3.66668	10.1467	0	1	0	13.3501	157	2.92885e-09	0.557018	1.22477	13	0.936496	5.27499	1.17747	4.0503	3.90166	1.27568e-25	2.87773e-24
chr2	181185000	181190000	chr2	181515000	181520000	1	0	3.66668	0	0	1	0	9.09008	43	0.00782202	0.557018	3.56365	0	1	0	0	8.68452	1.96519	6.97018e-13	3.17749e-12
chr2	181215000	181220000	chr2	181285000	181290000	1	1	13.875	10.1467	1	1	11.0511	13.3501	83	2.48499e-05	0.557689	1.22477	31	0.0413927	0.401308	1.17747	1.8871	3.26214	1.4595e-07	3.42032e-07
chr2	181520000	181525000	chr2	181590000	181595000	1	1	10.6377	8.67012	1	1	11.8235	11.4186	184	4.34238e-11	1.14826	0.785866	67	0.000198687	1.12822	0.760722	1.92635	4.39324	2.8171e-11	1.03912e-10
chr3	9400000	9405000	chr3	9705000	9710000	1	0	3.81024	0	0	0	0	0	46	0.00468243	0.726137	4.02561	0	1	0	0	8.78159	2.0589	1.49345e-13	7.47374e-13
chr3	9400000	9405000	chr3	9710000	9715000	1	0	3.81024	0	0	0	0	0	60	0.000597096	0.726137	3.0837	0	1	0	0	9.16415	2.43213	5.93548e-17	4.82039e-16
chr3	9400000	9405000	chr3	9825000	9830000	1	1	3.81024	8.38508	0	0	0	0	56	0.00129226	0.726137	1.03887	0	1	0	0	9.06479	2.33466	6.41661e-16	4.518e-15
chr3	9400000	9405000	chr3	9945000	9950000	1	0	3.81024	0	0	1	0	4.14115	58	0.000957903	0.726137	3.82163	10	0.826501	8.04206	0.322664	2.98904	2.56867	2.22191e-10	7.2328e-10
chr3	9550000	9555000	chr3	9630000	9635000	1	1	7.17349	5.54724	1	1	3.96451	7.30385	45	0.00594267	0.407362	0.943576	3	0.936496	0.324134	1.03929	4.31322	2.10304	3.48054e-11	1.27124e-10
chr3	9625000	9630000	chr3	9830000	9835000	0	1	0	15.8598	0	0	0	0	87	1.0726e-05	3.91762	1.0221	0	1	0	0	9.69942	2.96187	7.38637e-23	1.24672e-21
chr3	9630000	9635000	chr3	9825000	9830000	1	1	5.54724	8.38508	1	0	7.30385	0	67	0.000266279	0.943576	1.03887	7	0.936496	1.03929	10.2574	3.70254	2.70314	1.7945e-13	8.86313e-13
chr3	9630000	9635000	chr3	9830000	9835000	1	1	5.54724	15.8598	1	0	7.30385	0	161	2.0346e-09	0.943576	1.0221	18	0.41558	1.03929	9.01179	3.62152	3.96764	1.77307e-23	3.23905e-22
chr3	9640000	9645000	chr3	9830000	9835000	1	1	6.47726	15.8598	0	0	0	0	65	0.000480979	0.343606	1.0221	0	1	0	0	9.27943	2.54561	3.67317e-18	3.46032e-17
chr3	9705000	9710000	chr3	9830000	9835000	0	1	0	15.8598	0	0	0	0	88	7.56229e-06	4.02561	1.0221	0	1	0	0	9.71589	2.97827	4.90772e-23	8.46756e-22
chr3	9710000	9715000	chr3	9830000	9835000	0	1	0	15.8598	0	0	0	0	53	0.00194466	3.0837	1.0221	0	1	0	0	8.98551	2.25714	2.75344e-15	1.76193e-14
chr3	9810000	9815000	chr3	9865000	9870000	0	1	0	10.7155	0	1	0	9.99691	61	0.000977525	2.41176	1.37577	14	0.916723	2.45776	1.20245	2.58215	2.69548	5.78702e-09	1.57751e-08
chr3	9825000	9830000	chr3	9845000	9850000	1	0	8.38508	0	0	0	0	0	105	8.2555e-06	1.03887	5.1655	0	1	0	0	9.97043	3.23218	1.93238e-26	4.71569e-25
chr3	9825000	9830000	chr3	9850000	9855000	1	1	8.38508	6.93738	0	1	0	7.65374	285	1.77144e-17	1.03887	0.942233	53	0.0471961	10.2574	0.886406	2.89466	4.86415	1.08541e-23	2.01719e-22
chr3	9825000	9830000	chr3	9860000	9865000	1	0	8.38508	0	0	0	0	0	68	0.00105434	1.03887	4.80553	0	1	0	0	9.34443	2.60975	9.40652e-19	9.55908e-18
chr3	9825000	9830000	chr3	9865000	9870000	1	1	8.38508	10.7155	0	1	0	9.99691	463	1.69078e-26	1.03887	1.37577	107	2.62546e-06	10.2574	1.20245	2.58295	5.60622	1.46027e-23	2.68395e-22
chr3	9825000	9830000	chr3	9940000	9945000	1	0	8.38508	0	0	0	0	0	92	4.29824e-06	1.03887	3.25168	0	1	0	0	9.77995	3.04208	6.51625e-24	1.23757e-22
chr3	9830000	9835000	chr3	9850000	9855000	1	1	15.8598	6.93738	0	1	0	7.65374	259	2.852e-16	1.0221	0.942233	9	0.936604	9.01179	0.886406	5.29555	4.57506	5.4161e-42	5.07256e-40
chr3	9830000	9835000	chr3	9865000	9870000	1	1	15.8598	10.7155	0	1	0	9.99691	483	1.03887e-27	1.0221	1.37577	60	0.00905744	9.01179	1.20245	3.477	5.56683	4.64189e-36	2.66047e-34
chr3	9830000	9835000	chr3	9895000	9900000	1	0	15.8598	0	0	0	0	0	69	0.000228403	1.0221	3.59365	0	1	0	0	9.36546	2.63053	5.99836e-19	6.26089e-18
chr3	9830000	9835000	chr3	9930000	9935000	1	0	15.8598	0	0	0	0	0	50	0.00264641	1.0221	1.54185	0	1	0	0	8.90162	2.17537	1.98699e-14	1.13926e-13
chr3	9830000	9835000	chr3	9940000	9945000	1	0	15.8598	0	0	0	0	0	110	2.64859e-07	1.0221	3.25168	0	1	0	0	10.0375	3.2992	2.98885e-27	7.89243e-26
chr3	9830000	9835000	chr3	9945000	9950000	1	0	15.8598	0	0	1	0	4.14115	105	6.16929e-07	1.0221	3.82163	8	0.936496	9.01179	0.322664	4.16091	3.31527	1.08507e-20	1.41932e-19
chr3	14935000	14940000	chr3	15105000	15110000	0	1	0	7.86071	0	1	0	5.61648	44	0.00656084	0.899912	0.558361	1	0.936496	0.61026	0.427768	5.7384	2.02305	2.48909e-13	1.20818e-12
chr3	15045000	15050000	chr3	15105000	15110000	0	1	0	7.86071	0	1	0	5.61648	76	7.13386e-05	1.0199	0.558361	11	0.716252	0.936289	0.427768	3.24274	2.92376	2.77596e-13	1.33534e-12
chr3	15070000	15075000	chr3	15105000	15110000	0	1	0	7.86071	0	1	0	5.61648	47	0.00538537	2.0158	0.558361	11	0.784962	1.43787	0.427768	2.55063	2.33413	9.45399e-08	2.26286e-07
chr3	15085000	15090000	chr3	15105000	15110000	0	1	0	7.86071	0	1	0	5.61648	54	0.00154703	0.725929	0.558361	1	0.936496	0.543382	0.427768	6.03323	2.30459	1.04021e-15	7.08609e-15
chr3	15105000	15110000	chr3	15125000	15130000	1	0	7.86071	0	1	0	5.61648	0	65	0.000449343	0.558361	2.54375	29	0.075482	0.427768	1.99797	1.63069	2.97709	1.27444e-05	2.43788e-05
chr3	19185000	19190000	chr3	19625000	19630000	1	1	8.91017	4.27627	0	0	0	0	56	0.00169042	0.519436	0.489908	0	1	0	0	9.06479	2.33466	6.41661e-16	4.518e-15
chr3	19245000	19250000	chr3	19310000	19315000	0	1	0	11.7139	0	1	0	12.0018	82	3.27127e-05	0.551946	0.930825	3	0.936496	0.501584	0.858476	5.17741	2.918	1.9164e-20	2.40212e-19
chr3	21290000	21295000	chr3	22075000	22080000	0	1	0	13.1314	0	1	0	10.4921	42	0.00890761	1.11589	1.84823	0	1	0	0	8.65065	1.93261	1.97336e-12	8.37789e-12
chr3	21600000	21605000	chr3	21935000	21940000	0	1	0	11.4089	0	1	0	9.56771	48	0.00338882	1.69184	1.7328	5	0.936496	1.55491	1.69417	3.69605	2.23317	6.47615e-11	2.26141e-10
chr3	21600000	21605000	chr3	22075000	22080000	0	1	0	13.1314	0	1	0	10.4921	65	0.000330776	1.69184	1.84823	5	0.936496	1.55491	1.81985	4.13264	2.63093	9.03706e-15	5.43829e-14
chr3	21620000	21625000	chr3	21935000	21940000	0	1	0	11.4089	0	1	0	9.56771	45	0.00571561	2.0278	1.7328	13	0.628842	1.68866	1.69417	2.24992	2.32498	2.36802e-06	4.88291e-06
chr3	21715000	21720000	chr3	22075000	22080000	0	1	0	13.1314	0	1	0	10.4921	50	0.00260244	1.53585	1.84823	13	0.588281	1.68866	1.81985	2.40159	2.44503	2.4886e-07	5.6934e-07
chr3	21925000	21930000	chr3	22075000	22080000	0	1	0	13.1314	0	1	0	10.4921	61	0.000529497	2.28578	1.84823	11	0.936496	2.42432	1.81985	2.92604	2.64766	1.74364e-10	5.76972e-10
chr3	21935000	21940000	chr3	22025000	22030000	1	0	11.4089	0	1	0	9.56771	0	79	3.58616e-05	1.7328	1.96181	20	0.331312	1.69417	1.38771	2.44451	3.08419	2.52312e-10	8.16553e-10
chr3	21935000	21940000	chr3	22060000	22065000	1	0	11.4089	0	1	0	9.56771	0	57	0.00100648	1.7328	1.64984	11	0.936496	1.69417	1.89766	2.82837	2.56454	1.22151e-09	3.65074e-09
chr3	21935000	21940000	chr3	22080000	22085000	1	0	11.4089	0	1	0	9.56771	0	149	8.78207e-10	1.7328	3.15569	48	0.00377603	1.69417	2.9259	2.10204	4.05399	1.33958e-11	5.1543e-11
chr3	21935000	21940000	chr3	22090000	22095000	1	0	11.4089	0	1	0	9.56771	0	91	4.96067e-06	1.7328	3.89962	22	0.276786	1.69417	3.91235	2.51171	3.27502	2.89169e-11	1.06602e-10
chr3	21935000	21940000	chr3	22110000	22115000	1	0	11.4089	0	1	0	9.56771	0	107	5.14677e-07	1.7328	2.55575	18	0.432352	1.69417	4.27182	3.03254	3.43616	1.0542e-15	7.17816e-15
chr3	21935000	21940000	chr3	22190000	22195000	1	0	11.4089	0	1	0	9.56771	0	114	2.55967e-07	1.7328	2.13579	22	0.182676	1.69417	2.03977	2.83647	3.55115	9.29813e-15	5.59167e-14
chr3	22075000	22080000	chr3	22170000	22175000	1	0	13.1314	0	1	0	10.4921	0	56	0.00133786	1.84823	1.54185	13	0.852569	1.81985	1.8057	2.56477	2.57755	1.81193e-08	4.68683e-08
chr3	31055000	31060000	chr3	31090000	31095000	0	1	0	7.35379	0	1	0	4.14115	60	0.00314621	4.28358	0.981829	26	0.243436	4.53933	0.607842	1.67211	2.8537	2.1164e-05	3.94674e-05
chr3	32395000	32400000	chr3	32705000	32710000	1	1	10.2308	6.34158	1	0	11.5279	0	111	1.70649e-06	1.06437	0.373135	24	0.127726	0.985631	3.47765	2.67329	3.53513	6.22716e-14	3.32562e-13
chr3	32705000	32710000	chr3	32735000	32740000	1	1	6.34158	9.53581	0	1	0	12.332	225	1.44769e-11	0.373135	0.623458	37	0.0288856	3.47765	0.493918	3.07053	4.50249	6.01184e-23	1.03369e-21
chr3	35720000	35725000	chr3	35750000	35755000	1	1	8.74602	5.07893	0	1	0	7.54069	117	6.39571e-07	0.69728	0.391255	1	0.936496	3.45257	0.320459	7.1472	3.39771	1.1322e-28	3.4697e-27
chr3	35885000	35890000	chr3	35930000	35935000	0	1	0	8.23525	0	1	0	3.94516	50	0.00254267	1.33787	0.532187	0	0.941644	1.47131	0.500533	8.90162	2.17537	1.98699e-14	1.13926e-13
chr3	35930000	35935000	chr3	36000000	36005000	1	1	8.23525	18.2219	1	1	3.94516	17.1855	66	0.000349198	0.532187	0.785866	13	0.540277	0.500533	0.610047	2.8014	2.7754	3.09938e-10	9.90872e-10
chr3	37650000	37655000	chr3	38280000	38285000	0	1	0	9.58639	0	0	0	0	71	0.000161657	2.98171	1.10934	0	1	0	0	9.40662	2.67123	1.57453e-19	1.75571e-18
chr3	37805000	37810000	chr3	38045000	38050000	1	0	14.9914	0	1	0	8.06347	0	81	2.29635e-05	0.981829	6.74334	4	0.936496	0.765132	4.44738	4.76144	2.91449	4.78503e-19	5.09359e-18
chr3	37805000	37810000	chr3	38280000	38285000	1	1	14.9914	9.58639	1	0	8.06347	0	42	0.00896122	0.981829	1.10934	5	0.936496	0.765132	4.14642	3.50386	2.06318	1.05991e-09	3.18425e-09
chr3	38255000	38260000	chr3	38440000	38445000	0	1	0	14.5886	0	0	0	0	100	1.40991e-06	4.80553	0.905994	0	1	0	0	9.90011	3.16195	1.90304e-25	4.20245e-24
chr3	38260000	38265000	chr3	38440000	38445000	0	1	0	14.5886	0	0	0	0	75	6.15371e-05	3.78563	0.905994	0	1	0	0	9.48557	2.74943	2.72097e-20	3.35827e-19
chr3	38275000	38280000	chr3	38440000	38445000	0	1	0	14.5886	0	0	0	0	95	2.98706e-06	3.42567	0.905994	0	1	0	0	9.82619	3.08818	1.97858e-24	3.95445e-23
chr3	38280000	38285000	chr3	38360000	38365000	1	0	9.58639	0	0	0	0	0	65	0.000294375	1.10934	2.0698	0	1	0	0	9.27943	2.54561	3.67317e-18	3.46032e-17
chr3	38280000	38285000	chr3	38435000	38440000	1	1	9.58639	3.46589	0	0	0	0	372	5.44815e-18	1.10934	0.524134	0	1	0	0	11.7943	5.06222	6.6998e-60	2.57965e-57
chr3	38280000	38285000	chr3	38440000	38445000	1	1	9.58639	14.5886	0	0	0	0	1141	2.5415e-44	1.10934	0.905994	0	1	0	0	13.411	6.68341	7.32767e-101	2.75087e-97
chr3	38280000	38285000	chr3	38450000	38455000	1	0	9.58639	0	0	0	0	0	49	0.00328038	1.10934	2.66374	0	1	0	0	8.87253	2.14709	3.27725e-14	1.81863e-13
chr3	38280000	38285000	chr3	38455000	38460000	1	0	9.58639	0	0	0	0	0	57	0.000967584	1.10934	2.85572	0	1	0	0	9.09028	2.35963	3.96752e-16	2.87167e-15
chr3	38280000	38285000	chr3	38470000	38475000	1	0	9.58639	0	0	0	0	0	75	6.03682e-05	1.10934	2.25578	0	1	0	0	9.48557	2.74943	2.72097e-20	3.35827e-19
chr3	38280000	38285000	chr3	38480000	38485000	1	0	9.58639	0	0	0	0	0	111	2.45694e-07	1.10934	5.83743	0	1	0	0	10.0505	3.31225	2.06637e-27	5.55878e-26
chr3	38280000	38285000	chr3	38485000	38490000	1	0	9.58639	0	0	0	0	0	61	0.000474016	1.10934	2.90972	0	1	0	0	9.18796	2.45553	3.71245e-17	3.09307e-16
chr3	38280000	38285000	chr3	38850000	38855000	1	0	9.58639	0	0	0	0	0	56	0.00124184	1.10934	3.44966	0	1	0	0	9.06479	2.33466	6.41661e-16	4.518e-15
chr3	38370000	38375000	chr3	38440000	38445000	0	1	0	14.5886	0	0	0	0	57	0.00102421	1.82982	0.905994	0	1	0	0	9.09028	2.35963	3.96752e-16	2.87167e-15
chr3	40525000	40530000	chr3	40745000	40750000	0	1	0	11.9614	0	1	0	6.30965	47	0.0044332	1.15189	0.815394	0	1	0	0	8.81254	2.08888	8.98453e-14	4.63784e-13
chr3	40745000	40750000	chr3	40800000	40805000	1	1	11.9614	12.4991	1	1	6.30965	21.5862	102	2.73812e-06	0.815394	0.536885	18	0.248627	0.593143	0.556393	2.96357	3.37566	6.92734e-15	4.24008e-14
chr3	41565000	41570000	chr3	41600000	41605000	1	1	12.3879	5.51739	1	0	13.8098	0	192	2.74169e-10	0.625471	0.418099	40	0.0246765	0.691632	3.86219	2.72978	4.31552	9.57321e-19	9.7219e-18
chr3	50305000	50310000	chr3	50885000	50890000	0	1	0	13.1727	0	1	0	10.6767	45	0.00548509	2.36977	1.56636	2	0.936496	2.4912	1.35239	4.86526	2.07861	3.18385e-12	1.31526e-11
chr3	50380000	50385000	chr3	50885000	50890000	0	1	0	13.1727	0	1	0	10.6767	77	6.43826e-05	2.36977	1.56636	10	0.869263	1.83078	1.35239	3.3972	2.92725	4.31381e-14	2.35669e-13
chr3	50430000	50435000	chr3	50690000	50695000	0	1	0	3.58146	0	0	0	0	63	0.000369658	3.46166	0.77647	0	1	0	0	9.23442	2.50125	1.46208e-17	1.27993e-16
chr3	50440000	50445000	chr3	50565000	50570000	1	0	10.0256	0	1	0	8.90476	0	57	0.00162346	2.671	2.46576	18	0.452934	1.71328	2.43268	2.1252	2.67992	5.50289e-07	1.21359e-06
chr3	50440000	50445000	chr3	50575000	50580000	1	0	10.0256	0	1	0	8.90476	0	53	0.0021567	2.671	1.84182	17	0.466751	1.71328	1.69702	2.10222	2.58227	9.2963e-07	1.99899e-06
chr3	50440000	50445000	chr3	50580000	50585000	1	0	10.0256	0	1	0	8.90476	0	101	1.08346e-06	2.671	2.58575	46	0.00511183	1.71328	2.08157	1.60278	3.61006	1.09716e-06	2.33958e-06
chr3	50440000	50445000	chr3	50585000	50590000	1	0	10.0256	0	1	0	8.90476	0	251	2.03841e-16	2.671	4.18759	62	0.000441587	1.71328	3.20178	2.48576	4.73742	2.52308e-18	2.42558e-17
chr3	50440000	50445000	chr3	50590000	50595000	1	1	10.0256	6.12452	1	0	8.90476	0	760	6.38725e-35	2.671	0.612049	286	2.46782e-18	1.71328	7.88322	1.88063	6.4467	5.12908e-16	3.67813e-15
chr3	50440000	50445000	chr3	50595000	50600000	1	1	10.0256	6.12452	1	0	8.90476	0	355	7.23417e-19	2.671	0.502659	135	5.25401e-09	1.71328	5.46726	1.86492	5.35265	1.66051e-13	8.28212e-13
chr3	50440000	50445000	chr3	50600000	50605000	1	0	10.0256	0	1	0	8.90476	0	59	0.000700241	2.671	1.36787	0	0.948254	1.71328	1.32084	9.13994	2.40835	9.51107e-17	7.50375e-16
chr3	50440000	50445000	chr3	50605000	50610000	1	0	10.0256	0	1	0	8.90476	0	184	5.80273e-12	2.671	2.66374	27	0.0976001	1.71328	2.37416	3.23294	4.19505	1.63958e-22	2.64927e-21
chr3	50440000	50445000	chr3	50635000	50640000	1	0	10.0256	0	1	0	8.90476	0	71	0.000121841	2.671	2.39377	18	0.348491	1.71328	2.33236	2.44154	2.9329	2.56281e-09	7.29877e-09
chr3	50440000	50445000	chr3	50640000	50645000	1	0	10.0256	0	1	0	8.90476	0	114	1.7434e-07	2.671	2.30378	14	0.629911	1.71328	2.19025	3.48315	3.48172	1.45784e-18	1.45136e-17
chr3	50440000	50445000	chr3	50645000	50650000	1	0	10.0256	0	1	0	8.90476	0	261	3.16094e-16	2.671	3.29968	42	0.00837745	1.71328	3.04294	3.10237	4.71331	8.14421e-25	1.6884e-23
chr3	50440000	50445000	chr3	50650000	50655000	1	0	10.0256	0	1	0	8.90476	0	192	2.69922e-12	2.671	3.16769	58	0.000697274	1.71328	3.35225	2.19534	4.40078	7.87298e-14	4.11976e-13
chr3	50440000	50445000	chr3	50680000	50685000	1	0	10.0256	0	1	0	8.90476	0	519	3.05715e-29	2.671	5.60945	51	0.0020343	1.71328	3.96251	3.81454	5.6452	5.25324e-41	4.49057e-39
chr3	50440000	50445000	chr3	50685000	50690000	1	0	10.0256	0	1	0	8.90476	0	493	8.66714e-29	2.671	9.2571	73	7.53591e-05	1.71328	5.96885	3.22424	5.61947	6.40739e-33	2.84381e-31
chr3	50440000	50445000	chr3	50690000	50695000	1	1	10.0256	3.58146	1	0	8.90476	0	825	6.90677e-36	2.671	0.77647	174	5.02215e-11	1.71328	5.91869	2.71547	6.4216	5.58505e-29	1.78567e-27
chr3	50440000	50445000	chr3	50750000	50755000	1	0	10.0256	0	1	0	8.90476	0	58	0.000850135	2.671	2.0218	4	0.936496	1.71328	1.83914	4.28031	2.46116	3.23602e-14	1.81137e-13
chr3	50440000	50445000	chr3	50755000	50760000	1	0	10.0256	0	1	0	8.90476	0	75	6.01647e-05	2.671	2.47176	24	0.134383	1.71328	2.15681	2.10835	3.07136	3.76962e-08	9.40869e-08
chr3	50440000	50445000	chr3	50760000	50765000	1	0	10.0256	0	1	0	8.90476	0	61	0.000530831	2.671	1.75783	8	0.936496	1.71328	1.58835	3.37844	2.59801	1.5666e-11	5.9702e-11
chr3	50440000	50445000	chr3	50820000	50825000	1	0	10.0256	0	1	0	8.90476	0	55	0.00121015	2.671	3.88162	17	0.365995	1.71328	3.57796	2.15555	2.62371	4.66057e-07	1.03604e-06
chr3	50440000	50445000	chr3	50825000	50830000	1	0	10.0256	0	1	0	8.90476	0	163	3.73635e-10	2.671	4.77553	44	0.00628529	1.71328	5.30007	2.35665	4.13656	3.17509e-14	1.78036e-13
chr3	50440000	50445000	chr3	50835000	50840000	1	0	10.0256	0	1	0	8.90476	0	149	3.13314e-09	2.671	3.0297	12	0.694553	1.71328	3.34389	4.08905	3.82385	2.84837e-25	6.13659e-24
chr3	50440000	50445000	chr3	50840000	50845000	1	1	10.0256	4.006	1	0	8.90476	0	394	2.71336e-19	2.671	0.616747	52	0.00184008	1.71328	6.52895	3.38915	5.28012	1.80098e-32	7.7122e-31
chr3	50440000	50445000	chr3	50845000	50850000	1	0	10.0256	0	1	0	8.90476	0	157	1.26495e-09	2.671	2.42376	33	0.0322431	1.71328	2.60824	2.71604	4.02746	1.19638e-16	9.32449e-16
chr3	50440000	50445000	chr3	50850000	50855000	1	0	10.0256	0	1	0	8.90476	0	46	0.00503683	2.671	1.96781	13	0.571476	1.71328	2.14009	2.28156	2.34976	1.11751e-06	2.38084e-06
chr3	50440000	50445000	chr3	50870000	50875000	1	0	10.0256	0	1	0	8.90476	0	44	0.00650438	2.671	2.54375	13	0.652764	1.71328	3.21014	2.21758	2.29978	3.44626e-06	6.98824e-06
chr3	50440000	50445000	chr3	50875000	50880000	1	0	10.0256	0	1	0	8.90476	0	125	7.47065e-08	2.671	2.86772	32	0.0340268	1.71328	3.04294	2.43164	3.7426	4.71373e-13	2.19052e-12
chr3	50440000	50445000	chr3	50880000	50885000	1	0	10.0256	0	1	0	8.90476	0	264	3.02033e-15	2.671	4.88352	78	4.00712e-05	1.71328	5.15795	2.22806	4.85348	5.81019e-16	4.15267e-15
chr3	50440000	50445000	chr3	50900000	50905000	1	0	10.0256	0	1	0	8.90476	0	846	1.39209e-38	2.671	5.94542	306	8.08776e-17	1.71328	6.57075	1.9378	6.5892	4.53165e-17	3.74374e-16
chr3	50440000	50445000	chr3	50905000	50910000	1	0	10.0256	0	1	0	8.90476	0	470	1.78348e-24	2.671	6.1194	201	7.04359e-12	1.71328	6.42863	1.69593	5.79571	1.85359e-12	7.96855e-12
chr3	50440000	50445000	chr3	51275000	51280000	1	1	10.0256	13.1394	1	1	8.90476	24.7007	129	9.12517e-08	2.671	2.64282	16	0.349854	1.71328	2.33729	3.47054	3.66072	3.37424e-20	4.10996e-19
chr3	50445000	50450000	chr3	50590000	50595000	0	1	0	6.12452	0	0	0	0	58	0.000803234	2.70574	0.612049	0	1	0	0	9.11533	2.38419	1.52753e-16	1.17149e-15
chr3	50590000	50595000	chr3	50615000	50620000	1	0	6.12452	0	0	0	0	0	63	0.00233377	0.612049	6.1674	0	1	0	0	9.23442	2.50125	1.46208e-17	1.27993e-16
chr3	50590000	50595000	chr3	50675000	50680000	1	1	6.12452	7.49799	0	1	0	13.2575	65	0.000362162	0.612049	0.735533	22	0.295896	7.88322	0.538018	2.02695	2.88519	2.36033e-07	5.41895e-07
chr3	50590000	50595000	chr3	50685000	50690000	1	0	6.12452	0	0	0	0	0	62	0.000841325	0.612049	9.2571	0	1	0	0	9.21137	2.47856	2.32721e-17	1.98633e-16
chr3	50590000	50595000	chr3	50885000	50890000	1	1	6.12452	13.1727	0	1	0	10.6767	352	1.83529e-17	0.612049	1.56636	52	0.00172882	7.88322	1.35239	3.22658	5.13254	2.1633e-29	7.19222e-28
chr3	50595000	50600000	chr3	50675000	50680000	1	1	6.12452	7.49799	0	1	0	13.2575	72	0.000165748	0.502659	0.735533	21	0.304927	5.46726	0.538018	2.24094	2.98793	8.24597e-09	2.20852e-08
chr3	50595000	50600000	chr3	50690000	50695000	1	1	6.12452	3.58146	0	0	0	0	87	2.47311e-05	0.502659	0.77647	0	1	0	0	9.69942	2.96187	7.38637e-23	1.24672e-21
chr3	50595000	50600000	chr3	50900000	50905000	1	0	6.12452	0	0	0	0	0	46	0.00488935	0.502659	5.94542	0	1	0	0	8.78159	2.0589	1.49345e-13	7.47374e-13
chr3	50595000	50600000	chr3	50905000	50910000	1	0	6.12452	0	0	0	0	0	46	0.00484595	0.502659	6.1194	0	1	0	0	8.78159	2.0589	1.49345e-13	7.47374e-13
chr3	50675000	50680000	chr3	50885000	50890000	1	1	7.49799	13.1727	1	1	13.2575	10.6767	191	5.39363e-11	0.735533	1.56636	66	0.000295335	0.538018	1.35239	2.00184	4.43106	4.23178e-12	1.72491e-11
chr3	50680000	50685000	chr3	50885000	50890000	0	1	0	13.1727	0	1	0	10.6767	147	1.22457e-09	5.60945	1.56636	35	0.0296842	3.96251	1.35239	2.53663	3.95888	1.15405e-14	6.83975e-14
chr3	50685000	50690000	chr3	50840000	50845000	0	1	0	4.006	0	0	0	0	48	0.004895	9.2571	0.616747	0	1	0	0	8.84285	2.11827	5.41924e-14	2.90667e-13
chr3	50685000	50690000	chr3	50885000	50890000	0	1	0	13.1727	0	1	0	10.6767	101	1.05841e-06	9.2571	1.56636	43	0.00844173	5.96885	1.35239	1.69976	3.5857	2.51442e-07	5.75044e-07
chr3	50690000	50695000	chr3	50840000	50845000	1	1	3.58146	4.006	0	0	0	0	70	0.000218233	0.77647	0.616747	0	1	0	0	9.38618	2.65102	3.83289e-19	4.11742e-18
chr3	50690000	50695000	chr3	50885000	50890000	1	1	3.58146	13.1727	0	1	0	10.6767	292	9.90451e-16	0.77647	1.56636	118	7.84216e-08	5.91869	1.35239	1.77711	5.09096	7.81044e-12	3.09729e-11
chr3	50690000	50695000	chr3	50900000	50905000	1	0	3.58146	0	0	0	0	0	55	0.00134591	0.77647	5.94542	0	1	0	0	9.03885	2.30927	1.04021e-15	7.08609e-15
chr3	50690000	50695000	chr3	50905000	50910000	1	0	3.58146	0	0	0	0	0	188	9.48912e-12	0.77647	6.1194	0	1	0	0	10.8101	4.07385	1.03315e-39	7.86191e-38
chr3	50740000	50745000	chr3	50885000	50890000	0	1	0	13.1727	0	1	0	10.6767	70	0.000121053	1.87182	1.56636	2	0.936496	1.69702	1.35239	5.50149	2.6833	2.45415e-19	2.69126e-18
chr3	50820000	50825000	chr3	50885000	50890000	0	1	0	13.1727	0	1	0	10.6767	140	3.12099e-09	3.88162	1.56636	15	0.936496	3.57796	1.35239	3.68075	3.76142	7.33726e-22	1.09776e-20
chr3	50840000	50845000	chr3	50885000	50890000	1	1	4.006	13.1727	0	1	0	10.6767	150	1.48236e-09	0.616747	1.56636	41	0.0689782	6.52895	1.35239	2.33836	4.02017	2.07858e-13	1.01946e-12
chr3	50885000	50890000	chr3	51225000	51230000	1	1	13.1727	7.25146	1	1	10.6767	8.59003	51	0.00255862	1.56636	0.63688	6	0.936496	1.35239	0.547573	3.5271	2.33209	6.52968e-11	2.27639e-10
chr3	51220000	51225000	chr3	51415000	51420000	1	1	8.95689	13.1341	1	1	18.2079	9.85654	98	4.28994e-06	0.666409	1.26302	16	0.348134	0.634302	1.12455	3.0744	3.30537	1.00298e-14	5.97265e-14
chr3	51225000	51230000	chr3	51355000	51360000	1	1	7.25146	3.19839	1	0	8.59003	0	212	7.16866e-11	0.63688	0.504001	30	0.0610414	0.547573	4.18822	3.28596	4.3943	2.83407e-24	5.57764e-23
chr3	51275000	51280000	chr3	51335000	51340000	1	1	13.1394	9.36312	1	0	24.7007	0	79	3.1863e-05	2.64282	0.412059	33	0.144986	2.33729	3.41913	1.72615	3.22948	1.79176e-06	3.7407e-06
chr3	51275000	51280000	chr3	51345000	51350000	1	0	13.1394	0	1	0	24.7007	0	49	0.00657192	2.64282	1.52985	13	0.936496	2.33729	1.64687	2.37251	2.42177	3.62217e-07	8.15998e-07
chr3	51275000	51280000	chr3	51350000	51355000	1	0	13.1394	0	1	0	24.7007	0	52	0.00713771	2.64282	2.59775	12	0.936496	2.33729	2.26549	2.57221	2.47225	4.07372e-08	1.01413e-07
chr3	51275000	51280000	chr3	51355000	51360000	1	1	13.1394	3.19839	1	0	24.7007	0	380	4.283e-21	2.64282	0.504001	109	3.6605e-07	2.33729	4.18822	2.27133	5.37096	1.83989e-18	1.80185e-17
chr3	51275000	51280000	chr3	51370000	51375000	1	0	13.1394	0	1	0	24.7007	0	59	0.00134537	2.64282	2.33377	18	0.585346	2.33729	2.14009	2.17487	2.71877	2.00478e-07	4.64289e-07
chr3	51275000	51280000	chr3	51405000	51410000	1	0	13.1394	0	1	0	24.7007	0	73	0.000101514	2.64282	2.47176	12	0.936496	2.33729	2.65839	3.06076	2.88622	4.77626e-12	1.93512e-11
chr3	51275000	51280000	chr3	52535000	52540000	1	0	13.1394	0	1	0	24.7007	0	42	0.00920851	2.64282	1.94981	6	0.936496	2.33729	1.98126	3.24763	2.08779	5.82975e-09	1.58772e-08
chr3	51415000	51420000	chr3	52930000	52935000	1	1	13.1341	9.67151	1	1	9.85654	8.32226	45	0.00644586	1.26302	2.42404	3	0.936496	1.12455	1.63316	4.31322	2.10304	3.48054e-11	1.27124e-10
chr3	51480000	51485000	chr3	52100000	52105000	1	1	8.87923	11.2305	1	0	10.2253	0	81	5.07329e-05	0.855661	1.52006	8	0.936496	0.798207	15.6661	3.78694	2.96727	3.19276e-16	2.35634e-15
chr3	51495000	51500000	chr3	51660000	51665000	0	1	0	10.1101	0	1	0	6.41711	49	0.00381218	2.38177	1.79789	3	0.936496	2.71691	1.07751	4.43581	2.21585	3.23544e-12	1.33047e-11
chr3	51510000	51515000	chr3	51650000	51655000	0	1	0	12.6172	0	1	0	9.31959	60	0.000713624	2.45976	1.65495	8	0.936496	2.64167	1.43324	3.35463	2.57692	2.35366e-11	8.74329e-11
chr3	51535000	51540000	chr3	51660000	51665000	0	1	0	10.1101	0	1	0	6.41711	53	0.00221365	2.45976	1.79789	1	0.936496	2.54972	1.07751	6.00631	2.2787	1.69034e-15	1.11949e-14
chr3	51540000	51545000	chr3	51650000	51655000	0	1	0	12.6172	0	1	0	9.31959	61	0.00091145	4.34958	1.65495	27	0.159057	4.2133	1.43324	1.64177	2.88467	2.84783e-05	5.23832e-05
chr3	51550000	51555000	chr3	51635000	51640000	1	1	7.46398	7.60974	1	0	10.3997	0	47	0.00498846	1.20732	0.310051	17	0.638387	1.22009	3.72008	1.92925	2.45068	1.03465e-05	1.99786e-05
chr3	51550000	51555000	chr3	52100000	52105000	1	1	7.46398	11.2305	1	0	10.3997	0	158	4.12741e-09	1.20732	1.52006	29	0.0598897	1.22009	15.6661	2.91073	4.01125	2.04471e-18	1.99161e-17
chr3	51555000	51560000	chr3	51645000	51650000	1	0	13.6788	0	1	0	3.27373	0	118	9.67334e-08	2.08915	3.65964	50	0.00576991	1.87939	4.03775	1.70707	3.80617	7.99734e-08	1.92907e-07
chr3	51555000	51560000	chr3	52100000	52105000	1	1	13.6788	11.2305	1	0	3.27373	0	351	8.53041e-18	2.08915	1.52006	83	1.88421e-05	1.87939	15.6661	2.54938	5.21147	1.78049e-21	2.52628e-20
chr3	51555000	51560000	chr3	52815000	52820000	1	0	13.6788	0	1	0	3.27373	0	43	0.00826664	2.08915	1.91981	3	0.936496	1.87939	1.47131	4.24779	2.04331	9.12761e-11	3.13383e-10
chr3	51555000	51560000	chr3	52930000	52935000	1	1	13.6788	9.67151	1	1	3.27373	8.32226	96	7.36059e-06	2.08915	2.42404	26	0.083193	1.87939	1.63316	2.34924	3.37835	7.22525e-11	2.50744e-10
chr3	51560000	51565000	chr3	51640000	51645000	1	0	9.81323	0	1	0	14.6241	0	48	0.00770522	1.56301	2.55575	16	0.83423	1.60523	3.22685	2.04625	2.455	7.34176e-06	1.44081e-05
chr3	51560000	51565000	chr3	52195000	52200000	1	0	9.81323	0	1	0	14.6241	0	44	0.00645188	1.56301	3.49166	2	0.936496	1.60523	2.82559	4.83291	2.04851	5.22709e-12	2.09777e-11
chr3	51560000	51565000	chr3	52265000	52270000	1	1	9.81323	14.7752	1	1	14.6241	11.0464	78	7.12259e-05	1.56301	1.35295	3	0.936496	1.60523	1.22818	5.10535	2.84858	1.00645e-19	1.15556e-18
chr3	51560000	51565000	chr3	52930000	52935000	1	1	9.81323	9.67151	1	1	14.6241	8.32226	300	5.13429e-15	1.56301	2.42404	36	0.0204699	1.60523	1.63316	3.52477	4.87457	1.46346e-30	5.37742e-29
chr3	51565000	51570000	chr3	51650000	51655000	0	1	0	12.6172	0	1	0	9.31959	68	0.000413969	4.26558	1.65495	25	0.298804	4.97404	1.43324	1.90865	2.97448	8.36573e-07	1.80813e-06
chr3	51635000	51640000	chr3	51660000	51665000	1	1	7.60974	10.1101	0	1	0	6.41711	47	0.00400886	0.310051	1.79789	1	0.993632	3.72008	1.07751	5.83334	2.1132	5.41924e-14	2.90667e-13
chr3	51655000	51660000	chr3	52930000	52935000	0	1	0	9.67151	0	1	0	8.32226	118	3.92171e-07	6.23939	2.42404	0	1	0	0	10.1387	3.40044	1.1322e-28	3.4697e-27
chr3	51660000	51665000	chr3	52100000	52105000	1	1	10.1101	11.2305	1	0	6.41711	0	77	6.0166e-05	1.79789	1.52006	20	0.243027	1.07751	15.6661	2.40756	3.05386	1.67695e-09	4.88427e-09
chr3	51660000	51665000	chr3	52240000	52245000	1	0	10.1101	0	1	0	6.41711	0	67	0.000259761	1.79789	2.26778	10	0.766889	1.07751	1.78898	3.1968	2.74927	4.27612e-12	1.74141e-11
chr3	51660000	51665000	chr3	52265000	52270000	1	1	10.1101	14.7752	1	1	6.41711	11.0464	174	6.45886e-10	1.79789	1.35295	3	0.936496	1.07751	1.22818	6.26183	3.98069	5.38533e-38	3.60481e-36
chr3	51660000	51665000	chr3	52930000	52935000	1	1	10.1101	9.67151	1	1	6.41711	8.32226	80	5.3282e-05	1.79789	2.42404	3	0.936496	1.07751	1.63316	5.14183	2.8837	4.37684e-20	5.23837e-19
chr3	51700000	51705000	chr3	52100000	52105000	0	1	0	11.2305	0	0	0	0	43	0.00725608	4.23559	1.52006	0	1	0	0	8.68452	1.96519	6.97018e-13	3.17749e-12
chr3	52000000	52005000	chr3	52100000	52105000	1	1	4.67479	11.2305	0	0	0	0	144	1.52698e-08	0.420113	1.52006	0	1	0	0	10.4257	3.68806	4.2521e-33	1.9098e-31
chr3	52025000	52030000	chr3	52100000	52105000	0	1	0	11.2305	0	0	0	0	48	0.00811638	2.95771	1.52006	0	1	0	0	8.84285	2.11827	5.41924e-14	2.90667e-13
chr3	52065000	52070000	chr3	52085000	52090000	1	1	8.15987	7.33575	1	1	12.2144	6.30128	199	2.69996e-11	0.669764	0.446286	79	5.14791e-05	0.656352	0.388078	1.80214	4.53345	1.24522e-10	4.19188e-10
chr3	52065000	52070000	chr3	52100000	52105000	1	1	8.15987	11.2305	1	0	12.2144	0	119	8.5954e-08	0.669764	1.52006	52	0.0312633	0.656352	15.6661	1.66281	3.82914	1.3638e-07	3.2059e-07
chr3	52070000	52075000	chr3	52100000	52105000	1	1	7.21732	11.2305	1	0	8.46543	0	164	4.76067e-10	0.385886	1.52006	32	0.379666	0.459373	15.6661	2.82312	4.07598	7.13642e-18	6.53964e-17
chr3	52100000	52105000	chr3	53460000	53465000	1	1	11.2305	11.6123	0	1	0	13.2418	46	0.00537941	1.52006	1.20128	3	0.936496	15.6661	1.1613	4.34486	2.13205	2.15568e-11	8.08534e-11
chr3	52110000	52115000	chr3	52930000	52935000	0	1	0	9.67151	0	1	0	8.32226	47	0.00417833	2.49576	2.42404	1	0.936496	2.4494	1.63316	5.83334	2.1132	5.41924e-14	2.90667e-13
chr3	52260000	52265000	chr3	52930000	52935000	0	1	0	9.67151	0	1	0	8.32226	107	1.28397e-06	2.67574	2.42404	30	0.050132	2.69183	1.63316	2.3002	3.54212	5.14056e-11	1.82862e-10
chr3	52265000	52270000	chr3	52440000	52445000	1	0	14.7752	0	1	1	11.0464	4.26846	61	0.000537055	1.35295	2.87972	8	0.936496	1.22818	0.225644	3.37844	2.59801	1.5666e-11	5.9702e-11
chr3	52265000	52270000	chr3	52520000	52525000	1	0	14.7752	0	1	0	11.0464	0	90	7.10812e-06	1.35295	4.1096	29	0.0646076	1.22818	2.75035	2.09953	3.33262	4.22631e-09	1.17149e-08
chr3	52265000	52270000	chr3	52570000	52575000	1	1	14.7752	6.73797	1	0	11.0464	0	354	7.00436e-18	1.35295	0.981829	153	1.24174e-09	1.22818	7.64079	1.68046	5.39105	1.48759e-11	5.6787e-11
chr3	52265000	52270000	chr3	52695000	52700000	1	0	14.7752	0	1	0	11.0464	0	41	0.00955323	1.35295	2.45976	5	0.936496	1.22818	2.15681	3.46918	2.03289	2.72686e-09	7.74492e-09
chr3	52265000	52270000	chr3	52735000	52740000	1	0	14.7752	0	1	0	11.0464	0	44	0.00663098	1.35295	2.11779	10	0.835254	1.22818	1.65523	2.59132	2.23592	4.67112e-07	1.03639e-06
chr3	52265000	52270000	chr3	52755000	52760000	1	0	14.7752	0	1	0	11.0464	0	153	4.16558e-09	1.35295	2.62774	9	0.898628	1.22818	2.22369	4.53654	3.83934	1.6499e-28	5.00513e-27
chr3	52265000	52270000	chr3	52790000	52795000	1	0	14.7752	0	1	0	11.0464	0	58	0.000908169	1.35295	1.79383	0	1	0	0	9.11533	2.38419	1.52753e-16	1.17149e-15
chr3	52265000	52270000	chr3	52815000	52820000	1	0	14.7752	0	1	0	11.0464	0	58	0.000863441	1.35295	1.91981	6	0.936496	1.22818	1.47131	3.7123	2.498	1.99436e-12	8.44955e-12
chr3	52265000	52270000	chr3	52830000	52835000	1	0	14.7752	0	1	0	11.0464	0	46	0.00462578	1.35295	2.26178	6	0.936496	1.22818	1.53819	3.37856	2.20128	9.50705e-10	2.87207e-09
chr3	52265000	52270000	chr3	52840000	52845000	1	0	14.7752	0	1	0	11.0464	0	351	4.00389e-18	1.35295	4.40957	28	0.060847	1.22818	3.36897	4.11212	5.0613	1.37836e-38	9.74782e-37
chr3	52265000	52270000	chr3	52860000	52865000	1	0	14.7752	0	1	0	11.0464	0	57	0.00102054	1.35295	2.52575	5	0.936496	1.22818	2.51628	3.94349	2.4568	4.51395e-13	2.09854e-12
chr3	52265000	52270000	chr3	52925000	52930000	1	1	14.7752	11.9561	1	1	11.0464	6.61062	246	8.31049e-13	1.35295	0.912705	27	0.0684198	1.22818	0.587998	3.65168	4.57766	2.18566e-29	7.2612e-28
chr3	52265000	52270000	chr3	53460000	53465000	1	1	14.7752	11.6123	1	1	11.0464	13.2418	121	4.73681e-07	1.35295	1.20128	27	0.0703684	1.22818	1.1613	2.62867	3.66537	5.27449e-14	2.85487e-13
chr3	52395000	52400000	chr3	52820000	52825000	1	0	14.585	0	1	0	11.6973	0	46	0.00478384	1.11739	1.73383	5	0.936496	1.90364	1.68031	3.63479	2.17861	1.63327e-10	5.41445e-10
chr3	52420000	52425000	chr3	52930000	52935000	0	1	0	9.67151	0	1	0	8.32226	49	0.00294796	2.33977	2.42404	5	0.936496	2.03141	1.63316	3.72574	2.25973	2.58535e-11	9.56849e-11
chr3	52490000	52495000	chr3	52930000	52935000	0	1	0	9.67151	0	1	0	8.32226	48	0.00343012	1.87182	2.42404	0	1	0	0	8.84285	2.11827	5.41924e-14	2.90667e-13
chr3	52570000	52575000	chr3	52645000	52650000	1	0	6.73797	0	0	0	0	0	89	2.02142e-05	0.981829	8.87313	0	1	0	0	9.73217	2.99448	3.26634e-23	5.75112e-22
chr3	52570000	52575000	chr3	52650000	52655000	1	0	6.73797	0	0	0	0	0	49	0.00642948	0.981829	3.92362	0	1	0	0	8.87253	2.14709	3.27725e-14	1.81863e-13
chr3	52570000	52575000	chr3	52930000	52935000	1	1	6.73797	9.67151	0	1	0	8.32226	189	6.54463e-11	0.981829	2.42404	14	0.602805	7.64079	1.63316	4.21198	4.16051	4.89926e-30	1.71756e-28
chr3	52645000	52650000	chr3	52930000	52935000	0	1	0	9.67151	0	1	0	8.32226	75	5.78377e-05	8.87313	2.42404	22	0.210912	7.73275	1.63316	2.23309	3.04735	7.53639e-09	2.02654e-08
chr3	52800000	52805000	chr3	52930000	52935000	0	1	0	9.67151	0	1	0	8.32226	73	0.000129722	4.1216	2.42404	7	0.936496	3.10982	1.63316	3.8261	2.816	1.07797e-14	6.39974e-14
chr3	52845000	52850000	chr3	52930000	52935000	0	1	0	9.67151	0	1	0	8.32226	48	0.00946928	2.18979	2.42404	10	0.936496	1.73046	1.63316	2.71656	2.3387	1.9177e-08	4.93941e-08
chr3	52875000	52880000	chr3	52930000	52935000	1	1	7.88055	9.67151	0	1	0	8.32226	92	5.09107e-06	0.413402	2.42404	12	0.936496	3.74516	1.63316	3.39407	3.18198	4.17743e-16	3.01827e-15
chr3	52930000	52935000	chr3	53460000	53465000	1	1	9.67151	11.6123	1	1	8.32226	13.2418	46	0.00518371	2.42404	1.20128	16	0.362187	1.63316	1.1613	1.98499	2.40856	1.45728e-05	2.76404e-05
chr3	53030000	53035000	chr3	53460000	53465000	1	1	2.3626	11.6123	0	1	0	13.2418	57	0.000922105	4.02561	1.20128	8	0.936496	3.51109	1.1613	3.28077	2.51179	8.03798e-11	2.77793e-10
chr3	54590000	54595000	chr3	54625000	54630000	1	0	8.62506	0	1	0	8.61133	0	50	0.00307006	1.37577	0.743927	0	1	0	0	8.90162	2.17537	1.98699e-14	1.13926e-13
chr3	57650000	57655000	chr3	57735000	57740000	1	1	6.55208	9.60184	1	1	9.14389	6.65213	109	1.05302e-05	0.381188	0.326829	6	0.936496	0.282239	0.324869	4.62129	3.3465	3.15357e-23	5.59752e-22
chr3	58410000	58415000	chr3	58525000	58530000	1	1	5.25339	17.5326	1	1	6.47625	7.69802	53	0.00233977	0.52749	0.60064	15	0.395786	0.442468	0.571828	2.28116	2.54797	3.87196e-07	8.67239e-07
chr3	58415000	58420000	chr3	58525000	58530000	1	1	2.8962	17.5326	0	1	0	7.69802	61	0.00071999	0.622787	0.60064	19	0.402756	5.86853	0.571828	2.14548	2.7715	2.38606e-07	5.47431e-07
chr3	58415000	58420000	chr3	58575000	58580000	1	1	2.8962	11.9271	0	1	0	16.5758	59	0.000914241	0.622787	0.700635	8	0.936496	5.86853	0.717357	3.33043	2.55552	3.54029e-11	1.28951e-10
chr3	59100000	59105000	chr3	59260000	59265000	1	0	12.8124	0	1	0	34.6509	0	70	0.00014736	0.735533	8.46517	11	0.936496	0.937856	4.93224	3.12427	2.81936	3.80607e-12	1.55717e-11
chr3	59200000	59205000	chr3	60500000	60505000	0	1	0	10.829	0	1	0	10.285	61	0.000620118	7.64925	1.83279	0	1	0	0	9.18796	2.45553	3.71245e-17	3.09307e-16
chr3	59255000	59260000	chr3	60500000	60505000	0	1	0	10.829	0	1	0	10.285	62	0.000547785	5.72944	1.83279	23	0.126161	4.4223	2.6798	1.89517	2.84695	1.70338e-06	3.56115e-06
chr3	59260000	59265000	chr3	60500000	60505000	0	1	0	10.829	0	1	0	10.285	73	0.000124204	8.46517	1.83279	16	0.361485	4.93224	2.6798	2.65004	2.9398	1.202e-10	4.05277e-10
chr3	60320000	60325000	chr3	60500000	60505000	0	1	0	10.829	0	1	0	10.285	59	0.000705409	1.64984	1.83279	9	0.936496	1.56327	2.6798	3.16337	2.57279	3.54029e-11	1.28951e-10
chr3	60325000	60330000	chr3	60470000	60475000	0	1	0	20.558	0	1	0	21.8751	50	0.00334884	1.66184	2.0509	2	0.936496	2.00633	3.43244	5.01692	2.22069	1.70595e-13	8.44893e-13
chr3	63960000	63965000	chr3	65955000	65960000	1	1	16.2012	17.067	1	1	10.2552	19.5482	105	2.95709e-06	0.499303	2.9428	7	0.936496	0.421153	2.85987	4.34989	3.30517	1.32819e-21	1.91959e-20
chr3	65380000	65385000	chr3	65955000	65960000	0	1	0	17.067	0	1	0	19.5482	66	0.000290283	1.49385	2.9428	10	0.863577	1.11184	2.85987	3.17513	2.73024	6.31736e-12	2.52275e-11
chr3	65525000	65530000	chr3	65570000	65575000	1	1	11.219	4.91353	1	0	9.38393	0	44	0.00736095	1.2288	0.273811	19	0.45664	1.1319	1.87258	1.67513	2.41885	0.00011585	0.00019973
chr3	65525000	65530000	chr3	65590000	65595000	1	0	11.219	0	1	0	9.38393	0	72	0.000122138	1.2288	2.37577	12	0.867991	1.1319	1.371	3.04089	2.8689	6.8991e-12	2.74848e-11
chr3	65525000	65530000	chr3	65615000	65620000	1	0	11.219	0	1	0	9.38393	0	47	0.00493517	1.2288	1.76383	1	0.936496	1.1319	1.61343	5.83334	2.1132	5.41924e-14	2.90667e-13
chr3	65525000	65530000	chr3	65660000	65665000	1	0	11.219	0	1	0	9.38393	0	165	8.56127e-11	1.2288	3.73764	68	0.000161194	1.1319	3.41913	1.74788	4.27689	2.11114e-09	6.08903e-09
chr3	65570000	65575000	chr3	65650000	65655000	1	1	4.91353	7.01241	0	1	0	5.05431	111	4.67802e-06	0.273811	0.631511	20	0.267386	1.87258	0.662967	2.93459	3.50049	3.34493e-15	2.12863e-14
chr3	65570000	65575000	chr3	65955000	65960000	1	1	4.91353	17.067	0	1	0	19.5482	43	0.00749945	0.273811	2.9428	0	1	0	0	8.68452	1.96519	6.97018e-13	3.17749e-12
chr3	65590000	65595000	chr3	65655000	65660000	0	1	0	5.8392	0	1	0	5.25258	81	2.34538e-05	2.37577	0.573796	12	0.704099	1.371	0.571093	3.21058	3.01799	1.27161e-13	6.44664e-13
chr3	65670000	65675000	chr3	65955000	65960000	0	1	0	17.067	0	1	0	19.5482	42	0.00945189	2.48376	2.9428	4	0.936496	2.18189	2.85987	3.81564	2.0381	1.48255e-10	4.9505e-10
chr3	68675000	68680000	chr3	68705000	68710000	1	0	14.4225	0	1	0	12.2894	0	77	0.000212713	1.53683	2.68174	28	0.502212	1.59274	3.92071	1.92511	3.14706	1.38077e-07	3.24359e-07
chr3	68975000	68980000	chr3	69180000	69185000	1	0	11.8995	0	1	0	18.3018	0	73	7.96403e-05	2.23613	2.84372	10	0.936496	3.8749	2.90919	3.32035	2.85858	2.87136e-13	1.37872e-12
chr3	69125000	69130000	chr3	69175000	69180000	1	1	9.53356	6.23081	1	0	13.9919	0	312	1.07191e-17	1.33752	0.675804	62	0.00214156	1.3127	6.72122	2.7995	5.00676	2.94939e-23	5.27668e-22
chr3	69125000	69130000	chr3	69315000	69320000	1	1	9.53356	13.7401	1	1	13.9919	23.6494	70	0.000155374	1.33752	1.01404	25	0.113002	1.3127	1.17747	1.95041	3.00635	4.65059e-07	1.03444e-06
chr3	69255000	69260000	chr3	69720000	69725000	0	1	0	5.74738	0	1	0	7.75923	43	0.00840472	1.43986	0.695937	1	0.936496	1.82242	0.687957	5.70532	1.99176	4.15962e-13	1.95357e-12
chr3	69315000	69320000	chr3	69485000	69490000	1	0	13.7401	0	1	0	23.6494	0	42	0.00920971	1.01404	1.73983	0	0.956889	1.17747	2.70855	8.65065	1.93261	1.97336e-12	8.37789e-12
chr3	75665000	75670000	chr3	75715000	75720000	0	1	0	4.82876	0	0	0	0	53	0.00163595	1.64384	0.549636	0	1	0	0	8.98551	2.25714	2.75344e-15	1.76193e-14
chr3	75680000	75685000	chr3	75715000	75720000	0	1	0	4.82876	1	0	4.3969	0	95	5.31809e-06	6.1794	0.549636	19	0.893915	0.664437	6.76302	2.78371	3.29678	2.79376e-13	1.34361e-12
chr3	84650000	84655000	chr3	84810000	84815000	0	1	0	11.5962	0	1	0	19.7879	49	0.00434553	4.0856	1.42811	3	0.936496	4.76504	1.3693	4.43581	2.21585	3.23544e-12	1.33047e-11
chr3	84660000	84665000	chr3	84815000	84820000	0	1	0	7.68411	1	1	4.60776	11.1341	105	6.9801e-07	2.60975	1.12947	15	0.411568	0.224909	1.10323	3.26607	3.3839	2.0416e-16	1.54212e-15
chr3	84710000	84715000	chr3	84810000	84815000	0	1	0	11.5962	0	1	0	19.7879	65	0.000295137	1.23588	1.42811	5	0.936496	1.51311	1.3693	4.13264	2.63093	9.03706e-15	5.43829e-14
chr3	84715000	84720000	chr3	84815000	84820000	0	1	0	7.68411	0	1	0	11.1341	49	0.00447868	3.39567	1.12947	13	0.930587	3.47765	1.10323	2.37251	2.42177	3.62217e-07	8.15998e-07
chr3	84725000	84730000	chr3	84755000	84760000	1	0	8.71447	0	0	0	0	0	53	0.00997579	1.29926	2.98771	0	1	0	0	8.98551	2.25714	2.75344e-15	1.76193e-14
chr3	84725000	84730000	chr3	84780000	84785000	1	0	8.71447	0	0	0	0	0	53	0.00303943	1.29926	2.21978	0	1	0	0	8.98551	2.25714	2.75344e-15	1.76193e-14
chr3	84725000	84730000	chr3	84810000	84815000	1	1	8.71447	11.5962	0	1	0	19.7879	772	2.32802e-38	1.29926	1.42811	196	3.21267e-13	8.43497	1.3693	2.44806	6.36447	2.08885e-24	4.16558e-23
chr3	84725000	84730000	chr3	84815000	84820000	1	1	8.71447	7.68411	0	1	0	11.1341	612	7.50449e-31	1.29926	1.12947	57	0.00198358	8.43497	1.10323	3.89226	5.87831	3.45028e-44	3.93498e-42
chr3	84730000	84735000	chr3	84810000	84815000	1	1	10.1789	11.5962	0	1	0	19.7879	150	2.84927e-09	0.685871	1.42811	15	0.890554	4.05447	1.3693	3.78022	3.85357	6.53595e-24	1.23974e-22
chr3	84730000	84735000	chr3	84815000	84820000	1	1	10.1789	7.68411	0	1	0	11.1341	193	2.8038e-11	0.685871	1.12947	37	0.0337518	4.05447	1.10323	2.84932	4.30731	1.33439e-19	1.50848e-18
chr3	86140000	86145000	chr3	86220000	86225000	1	1	10.2762	7.77199	0	1	0	7.02516	45	0.00552029	0.914718	0.63688	20	0.480388	9.16226	0.547573	1.63402	2.46056	0.000159196	0.000270158
chr3	86960000	86965000	chr3	86995000	87000000	1	1	8.90095	8.32021	1	1	14.8111	14.6973	210	1.1734e-11	0.565072	0.675804	18	0.319021	0.866561	0.616662	4.00463	4.32473	1.15716e-29	3.94318e-28
chr3	87525000	87530000	chr3	87845000	87850000	1	1	11.675	18.2815	0	1	0	14.1714	120	1.74304e-07	1.11337	2.77033	15	0.576068	9.29602	2.58057	3.45854	3.55767	7.02464e-19	7.27645e-18
chr3	87525000	87530000	chr3	88135000	88140000	1	1	11.675	6.56286	0	1	0	9.09357	84	2.78934e-05	1.11337	2.85354	2	0.936496	9.29602	2.64378	5.76416	2.93834	1.68173e-22	2.7009e-21
chr3	87765000	87770000	chr3	87845000	87850000	1	1	5.78246	18.2815	0	1	0	14.1714	126	8.72929e-08	0.259047	2.77033	37	0.0544475	2.81723	2.58057	2.23456	3.7882	8.11889e-12	3.21452e-11
chr3	87770000	87775000	chr3	87845000	87850000	0	1	0	18.2815	0	1	0	14.1714	53	0.00524679	2.0518	2.77033	22	0.329239	1.45459	2.58057	1.73303	2.66429	3.53941e-05	6.45143e-05
chr3	87845000	87850000	chr3	87910000	87915000	1	0	18.2815	0	1	0	14.1714	0	67	0.000971166	2.77033	2.92172	24	0.515895	2.58057	3.6532	1.94586	2.94533	5.61516e-07	1.23738e-06
chr3	87845000	87850000	chr3	87930000	87935000	1	1	18.2815	8.64221	1	1	14.1714	8.43586	154	6.24114e-10	2.77033	0.69728	68	0.000146392	2.58057	0.669582	1.64841	4.20204	1.73398e-08	4.49242e-08
chr3	87845000	87850000	chr3	88620000	88625000	1	1	18.2815	11.5788	1	1	14.1714	14.7861	99	4.03487e-06	2.77033	1.9858	40	0.0113555	2.58057	1.95142	1.77491	3.53908	1.00999e-07	2.40569e-07
chr3	87880000	87885000	chr3	87930000	87935000	0	1	0	8.64221	0	1	0	8.43586	50	0.00456991	3.47366	0.69728	11	0.936496	3.93743	0.669582	2.6397	2.40702	2.86567e-08	7.24198e-08
chr3	88135000	88140000	chr3	88505000	88510000	1	1	6.56286	5.44132	1	1	9.09357	6.79821	49	0.00345836	2.85354	0.465748	6	0.936496	2.64378	0.505678	3.46951	2.28112	1.58527e-10	5.26932e-10
chr3	88135000	88140000	chr3	88510000	88515000	1	1	6.56286	5.44132	1	1	9.09357	9.12514	57	0.00103512	2.85354	0.597285	22	0.162085	2.64378	0.633567	1.8378	2.74156	1.05863e-05	2.04275e-05
chr3	88135000	88140000	chr3	88685000	88690000	1	1	6.56286	16.4839	1	1	9.09357	13.9023	71	0.000159221	2.85354	0.895256	16	0.377822	2.64378	0.861416	2.61002	2.90628	3.39816e-10	1.08034e-09
chr3	88135000	88140000	chr3	89770000	89775000	1	1	6.56286	11.2685	1	1	9.09357	15.1186	45	0.00642116	2.85354	1.23416	7	0.936496	2.64378	1.23553	3.12941	2.19641	7.02447e-09	1.8942e-08
chr3	88140000	88145000	chr3	88330000	88335000	1	0	5.25248	0	1	0	5.31385	0	59	0.000956161	3.03676	3.29968	17	0.542617	2.89368	3.68664	2.25665	2.70333	8.29579e-08	1.99838e-07
chr3	88140000	88145000	chr3	89160000	89165000	1	1	5.25248	12.78	1	1	5.31385	11.0859	56	0.00131367	3.03676	0.644262	7	0.936496	2.89368	0.563743	3.44425	2.47107	2.59705e-11	9.60466e-11
chr3	88145000	88150000	chr3	88175000	88180000	1	1	7.36214	5.52863	0	1	0	7.58596	135	1.17913e-08	1.04021	0.741573	29	0.454779	8.96163	0.682077	2.68393	3.81473	4.89752e-15	3.03395e-14
chr3	88395000	88400000	chr3	88510000	88515000	0	1	0	5.44132	0	1	0	9.12514	52	0.00217381	2.87372	0.597285	0	0.958555	3.32717	0.633567	8.95809	2.23038	4.49613e-15	2.79528e-14
chr3	88405000	88410000	chr3	88425000	88430000	0	1	0	4.15553	0	1	0	6.06392	64	0.000468375	3.92962	0.313407	13	0.936496	4.39722	0.312374	2.75707	2.73786	6.45721e-10	1.98859e-09
chr3	88410000	88415000	chr3	88475000	88480000	1	0	14.0437	0	1	0	20.6686	0	48	0.00427489	0.781839	2.0758	9	0.936496	0.765132	1.64687	2.86627	2.31827	1.9177e-08	4.93941e-08
chr3	88410000	88415000	chr3	88525000	88530000	1	0	14.0437	0	1	0	20.6686	0	87	9.71002e-06	0.781839	3.0957	31	0.0590361	0.765132	3.92071	1.95492	3.31425	5.01011e-08	1.23516e-07
chr3	88415000	88420000	chr3	88450000	88455000	0	1	0	8.68485	0	1	0	7.83644	56	0.00163606	2.17179	0.739559	16	0.6943	2.46612	0.682077	2.2682	2.62771	1.33666e-07	3.14275e-07
chr3	88445000	88450000	chr3	88620000	88625000	0	1	0	11.5788	0	1	0	14.7861	43	0.00972399	2.20179	1.9858	17	0.431918	2.09829	1.95142	1.80122	2.35617	0.000114266	0.000197241
chr3	88450000	88455000	chr3	88505000	88510000	1	1	8.68485	5.44132	1	1	7.83644	6.79821	71	0.000201206	0.739559	0.465748	26	0.0839573	0.682077	0.505678	1.91458	3.0343	5.15377e-07	1.14078e-06
chr3	88450000	88455000	chr3	88530000	88535000	1	1	8.68485	7.45632	1	1	7.83644	12.3966	200	9.13752e-12	0.739559	1.12813	47	0.00404258	0.682077	1.33402	2.55675	4.39912	1.82818e-17	1.5835e-16
chr3	88450000	88455000	chr3	88685000	88690000	1	1	8.68485	16.4839	1	1	7.83644	13.9023	42	0.0089523	0.739559	0.895256	11	0.67001	0.682077	0.861416	2.38874	2.20427	1.04e-06	2.22263e-06
chr3	88480000	88485000	chr3	88510000	88515000	0	1	0	5.44132	0	1	0	9.12514	49	0.00445937	2.37577	0.597285	5	0.936496	2.78379	0.633567	3.72574	2.25973	2.58535e-11	9.56849e-11
chr3	88530000	88535000	chr3	88575000	88580000	1	1	7.45632	7.71195	1	0	12.3966	0	55	0.00134359	1.12813	0.41273	19	0.810588	1.33402	4.10463	1.99637	2.65617	2.37222e-06	4.88999e-06
chr3	88530000	88535000	chr3	90050000	90055000	1	1	7.45632	9.95311	1	1	12.3966	9.79845	47	0.00464328	1.12813	1.15967	3	0.936496	1.33402	1.27816	4.37582	2.1605	1.33778e-11	5.14783e-11
chr3	88575000	88580000	chr3	88620000	88625000	1	1	7.71195	11.5788	0	1	0	14.7861	152	1.61881e-09	0.41273	1.9858	28	0.415047	4.10463	1.95142	2.90529	3.95615	1.16574e-17	1.03519e-16
chr3	88600000	88605000	chr3	88620000	88625000	0	1	0	11.5788	0	1	0	14.7861	68	0.00165128	1.94381	1.9858	31	0.268463	1.89766	1.95142	1.59993	3.04878	1.73178e-05	3.26123e-05
chr3	88945000	88950000	chr3	88965000	88970000	1	0	12.956	0	1	0	13.8798	0	73	0.000162135	0.80667	2.24978	1	0.96598	0.831282	2.55808	6.46744	2.7264	4.20784e-20	5.06842e-19
chr3	88945000	88950000	chr3	89160000	89165000	1	1	12.956	12.78	1	1	13.8798	11.0859	45	0.0060578	0.80667	0.644262	19	0.233161	0.831282	0.563743	1.70748	2.44202	8.41695e-05	0.000147367
chr3	88950000	88955000	chr3	89185000	89190000	1	1	16.8361	3.26932	1	1	18.1816	7.16577	46	0.00470061	1.32074	0.772443	5	0.936496	1.45382	0.892286	3.63479	2.17861	1.63327e-10	5.41445e-10
chr3	88950000	88955000	chr3	90055000	90060000	1	0	16.8361	0	1	0	18.1816	0	44	0.00699818	1.32074	1.73383	0	1	0	0	8.71761	1.99708	4.15962e-13	1.95357e-12
chr3	89160000	89165000	chr3	89180000	89185000	1	0	12.78	0	1	0	11.0859	0	57	0.00892185	0.644262	5.65145	7	0.936496	0.563743	9.06194	3.46974	2.49372	1.7031e-11	6.46524e-11
chr3	89165000	89170000	chr3	89190000	89195000	1	1	12.78	11.1088	1	0	9.90633	0	113	6.60139e-07	0.391926	0.822776	16	0.936496	0.377053	8.73592	3.27966	3.48802	3.31129e-17	2.77681e-16
chr3	89190000	89195000	chr3	89265000	89270000	1	1	11.1088	5.75446	0	0	0	0	67	0.000312445	0.822776	0.508028	0	1	0	0	9.32309	2.58868	1.47817e-18	1.46063e-17
chr3	89390000	89395000	chr3	89415000	89420000	1	1	2.11938	6.06383	0	1	0	16.1991	73	0.000217621	0.330855	0.524134	1	0.936496	1.42115	0.565948	6.46744	2.7264	4.20784e-20	5.06842e-19
chr3	90290000	90295000	chr3	90585000	90590000	1	1	8.06664	12.3778	1	0	11.3308	0	45	0.00585789	1.17578	1.1892	0	0.945508	0.960641	5.93541	8.74995	2.02831	2.48909e-13	1.20818e-12
chr3	90505000	90510000	chr3	90585000	90590000	1	1	5.90114	12.3778	1	0	8.05384	0	83	2.11751e-05	0.793248	1.1892	16	0.742577	0.787182	5.93541	2.83501	3.09697	2.801e-12	1.1715e-11
chr3	94365000	94370000	chr3	94455000	94460000	1	1	5.07893	7.82238	0	0	0	0	67	0.000543054	0.561045	0.350989	0	1	0	0	9.32309	2.58868	1.47817e-18	1.46063e-17
chr3	94375000	94380000	chr3	94455000	94460000	1	1	9.05594	7.82238	1	0	10.6273	0	399	1.69053e-22	4.75882	0.350989	111	8.25961e-07	6.56132	3.53616	2.3155	5.43372	2.27343e-19	2.51265e-18
chr3	94375000	94380000	chr3	95025000	95030000	1	0	9.05594	0	1	0	10.6273	0	44	0.00625839	4.75882	5.29748	11	0.795565	6.56132	6.019	2.45569	2.25756	4.67112e-07	1.03639e-06
chr3	94375000	94380000	chr3	95655000	95660000	1	1	9.05594	17.5258	1	1	10.6273	21.6443	51	0.00255051	4.75882	1.8999	23	0.130862	6.56132	2.14325	1.61393	2.64039	0.000116096	0.000200016
chr3	94385000	94390000	chr3	94455000	94460000	1	1	7.36214	7.82238	1	0	9.14174	0	253	1.3062e-14	2.71865	0.350989	26	0.514459	3.46992	3.53616	3.7463	4.6112	1.17176e-30	4.34815e-29
chr3	94950000	94955000	chr3	95110000	95115000	1	1	7.72663	3.87936	1	1	5.57606	8.68286	75	9.26981e-05	1.17309	0.548965	23	0.128015	1.14513	0.569623	2.16937	3.05941	1.71886e-08	4.45759e-08
chr3	94950000	94955000	chr3	95280000	95285000	1	1	7.72663	15.9419	1	1	5.57606	14.1513	47	0.00438397	1.17309	1.15766	21	0.175766	1.14513	1.40017	1.62672	2.523	0.000158383	0.000268955
chr3	95015000	95020000	chr3	95110000	95115000	1	1	9.58193	3.87936	1	1	11.5909	8.68286	134	2.76569e-08	1.63146	0.548965	55	0.0011786	1.28624	0.569623	1.75323	3.97713	1.14014e-08	3.01262e-08
chr3	95015000	95020000	chr3	95215000	95220000	1	1	9.58193	14.308	1	1	11.5909	14.6118	121	1.14095e-07	1.63146	1.29322	12	0.675997	1.28624	1.35901	3.78898	3.54321	4.78884e-21	6.48039e-20
chr3	95015000	95020000	chr3	95280000	95285000	1	1	9.58193	15.9419	1	1	11.5909	14.1513	111	6.38316e-07	1.63146	1.15766	19	0.242881	1.28624	1.40017	3.00805	3.49169	1.03889e-15	7.08609e-15
chr3	95015000	95020000	chr3	95925000	95930000	1	1	9.58193	17.5317	1	1	11.5909	27.2882	51	0.00241886	1.63146	2.30525	10	0.755284	1.28624	3.51696	2.80384	2.41145	5.62731e-09	1.53676e-08
chr3	95040000	95045000	chr3	95215000	95220000	1	1	6.01178	14.308	1	1	9.56137	14.6118	85	1.95628e-05	0.887874	1.29322	26	0.0916712	0.884201	1.35901	2.17387	3.23662	5.14517e-09	1.41324e-08
chr3	95040000	95045000	chr3	95275000	95280000	1	0	6.01178	0	1	0	9.56137	0	53	0.00170125	0.887874	4.46956	0	1	0	0	8.98551	2.25714	2.75344e-15	1.76193e-14
chr3	95040000	95045000	chr3	96555000	96560000	1	1	6.01178	9.10058	1	1	9.56137	9.79766	46	0.00534289	0.887874	2.17908	1	0.936496	0.884201	2.2241	5.80239	2.08375	8.98453e-14	4.63784e-13
chr3	95110000	95115000	chr3	95225000	95230000	1	1	3.87936	12.8569	1	1	8.68286	10.4327	169	6.11106e-10	0.548965	1.45026	26	0.0949705	0.569623	1.60009	3.16448	4.07941	9.80319e-21	1.28529e-19
chr3	95140000	95145000	chr3	96170000	96175000	1	1	11.9372	14.315	1	1	15.9285	10.3599	44	0.00704717	1.41603	1.44422	0	1	0	0	8.71761	1.99708	4.15962e-13	1.95357e-12
chr3	95215000	95220000	chr3	95315000	95320000	1	1	14.308	4.07303	1	1	14.6118	7.54069	63	0.0004694	1.29322	0.397966	16	0.387724	1.35901	0.427033	2.43782	2.76416	7.91452e-09	2.1229e-08
chr3	95215000	95220000	chr3	95655000	95660000	1	1	14.308	17.5258	1	1	14.6118	21.6443	140	2.12937e-08	1.29322	1.8999	28	0.0667816	1.35901	2.14325	2.78673	3.85295	4.07547e-16	2.948e-15
chr3	95225000	95230000	chr3	96555000	96560000	1	1	12.8569	9.10058	1	1	10.4327	9.79766	44	0.00721137	1.45026	2.17908	1	0.936496	1.60009	2.2241	5.7384	2.02305	2.48909e-13	1.20818e-12
chr3	95635000	95640000	chr3	95670000	95675000	0	1	0	14.6298	0	1	0	14.2429	71	0.000634396	3.26368	1.57978	26	0.512023	3.23521	1.75958	1.91458	3.0343	5.15377e-07	1.14078e-06
chr3	95640000	95645000	chr3	95815000	95820000	0	1	0	14.3089	0	1	0	21.5739	50	0.00321505	3.52766	1.27242	3	0.936496	3.91235	1.42442	4.46489	2.24277	2.02376e-12	8.54036e-12
chr3	95655000	95660000	chr3	95930000	95935000	1	1	17.5258	17.5278	1	1	21.6443	27.2882	115	2.91369e-07	1.8999	1.4261	7	0.936496	2.14325	2.1484	4.48101	3.42984	2.85802e-23	5.11932e-22
chr3	95655000	95660000	chr3	96195000	96200000	1	1	17.5258	7.41167	1	1	21.6443	8.29278	75	9.63581e-05	1.8999	0.920087	23	0.136529	2.14325	1.00474	2.16937	3.05941	1.71886e-08	4.45759e-08
chr3	95660000	95665000	chr3	95815000	95820000	0	1	0	14.3089	0	1	0	21.5739	50	0.00479272	7.67925	1.27242	3	0.936496	8.34301	1.42442	4.46489	2.24277	2.02376e-12	8.54036e-12
chr3	95670000	95675000	chr3	95715000	95720000	1	0	14.6298	0	1	0	14.2429	0	71	0.000138774	1.57978	1.20588	17	0.688829	1.75958	1.51311	2.52332	2.91966	9.60649e-10	2.90036e-09
chr3	95670000	95675000	chr3	96265000	96270000	1	1	14.6298	12.9056	1	1	14.2429	12.6886	56	0.0011358	1.57978	2.36833	20	0.214771	1.75958	3.25751	1.94887	2.69173	3.62101e-06	7.33037e-06
chr3	95815000	95820000	chr3	95950000	95955000	1	1	14.3089	14.0478	1	1	21.5739	14.6513	48	0.00369508	1.27242	1.80662	18	0.367846	1.42442	1.70372	1.87777	2.49158	1.57282e-05	2.97444e-05
chr3	95815000	95820000	chr3	96195000	96200000	1	1	14.3089	7.41167	1	1	21.5739	8.29278	50	0.00273287	1.27242	0.920087	16	0.386804	1.42442	1.00474	2.10502	2.50006	3.69141e-06	7.46351e-06
chr3	95855000	95860000	chr3	95890000	95895000	1	1	5.90741	6.72918	0	1	0	4.07793	114	8.93576e-07	0.49729	0.61876	12	0.936496	5.63446	0.653412	3.70308	3.46379	6.28985e-20	7.44486e-19
chr3	95855000	95860000	chr3	95920000	95925000	1	1	5.90741	5.37053	0	1	0	6.16306	268	2.20075e-14	0.49729	1.08988	9	0.936496	5.63446	1.39943	5.34482	4.62327	6.30494e-43	6.3971e-41
chr3	95855000	95860000	chr3	95925000	95930000	1	1	5.90741	17.5317	0	1	0	27.2882	208	1.28126e-12	0.49729	2.30525	91	3.00517e-05	5.63446	3.51696	1.66225	4.63024	1.14665e-09	3.43501e-09
chr3	95855000	95860000	chr3	95950000	95955000	1	1	5.90741	14.0478	0	1	0	14.6513	104	1.38367e-06	0.49729	1.80662	41	0.0261962	5.63446	1.70372	1.81042	3.60112	4.28567e-08	1.06308e-07
chr3	95855000	95860000	chr3	95970000	95975000	1	1	5.90741	10.3696	0	1	0	8.8064	51	0.00266335	0.49729	1.11739	1	0.958161	5.63446	1.09515	5.95093	2.22554	4.49613e-15	2.79528e-14
chr3	95870000	95875000	chr3	95950000	95955000	1	1	13.2945	14.0478	1	1	11.0065	14.6513	296	6.92767e-17	0.638893	1.80662	133	1.93108e-08	0.680607	1.70372	1.62429	5.14718	2.32654e-10	7.56575e-10
chr3	95880000	95885000	chr3	96260000	96265000	0	1	0	13.5383	0	1	0	16.6047	50	0.00279811	3.34767	2.26566	0	0.949746	4.12971	3.30308	8.90162	2.17537	1.98699e-14	1.13926e-13
chr3	95890000	95895000	chr3	95920000	95925000	1	1	6.72918	5.37053	1	1	4.07793	6.16306	163	3.49361e-10	0.61876	1.08988	65	0.0002595	0.653412	1.39943	1.79525	4.24832	7.84915e-10	2.4028e-09
chr3	95890000	95895000	chr3	96220000	96225000	1	1	6.72918	8.71994	1	1	4.07793	11.2889	77	7.99917e-05	0.61876	1.5167	31	0.0416866	0.653412	1.85293	1.77899	3.18039	9.44952e-07	2.02807e-06
chr3	95895000	95900000	chr3	95950000	95955000	0	1	0	14.0478	0	1	0	14.6513	55	0.00271843	1.82982	1.80662	9	0.936496	2.15681	1.70372	3.06227	2.48514	1.83334e-10	6.00307e-10
chr3	95900000	95905000	chr3	95950000	95955000	0	1	0	14.0478	0	1	0	14.6513	94	7.1634e-06	2.87972	1.80662	9	0.936496	3.47765	1.70372	3.83436	3.17702	7.3841e-18	6.72556e-17
chr3	95905000	95910000	chr3	95950000	95955000	0	1	0	14.0478	0	1	0	14.6513	57	0.00958764	4.00161	1.80662	18	0.936496	4.9824	1.70372	2.1252	2.67992	5.50289e-07	1.21359e-06
chr3	95925000	95930000	chr3	96055000	96060000	1	1	17.5317	5.66552	1	0	27.2882	0	292	1.65136e-16	2.30525	0.658355	114	1.75724e-07	3.51696	8.26777	1.8268	5.07966	2.00944e-12	8.50782e-12
chr3	95930000	95935000	chr3	96020000	96025000	1	0	17.5278	0	1	0	27.2882	0	47	0.00822785	1.4261	3.23968	16	0.936496	2.1484	8.05878	2.01595	2.43196	1.03465e-05	1.99786e-05
chr3	95950000	95955000	chr3	96055000	96060000	1	1	14.0478	5.66552	1	0	14.6513	0	239	7.07354e-14	1.80662	0.658355	97	2.57493e-06	1.70372	8.26777	1.77061	4.80415	4.27384e-11	1.52852e-10
chr3	95950000	95955000	chr3	96195000	96200000	1	1	14.0478	7.41167	1	1	14.6513	8.29278	161	1.31663e-09	1.80662	0.920087	53	0.00161569	1.70372	1.00474	2.07117	4.17137	7.99865e-12	3.16942e-11
chr3	95950000	95955000	chr3	96500000	96505000	1	1	14.0478	8.18618	1	1	14.6513	6.30058	61	0.000637623	1.80662	1.12276	3	0.936496	1.70372	0.967256	4.75123	2.51081	6.20214e-16	4.39723e-15
chr3	95965000	95970000	chr3	96170000	96175000	0	1	0	14.315	0	1	0	10.3599	93	4.02066e-06	4.43357	1.44422	10	0.936496	7.03053	1.5479	3.66924	3.17395	5.92242e-17	4.82039e-16
chr3	95970000	95975000	chr3	96030000	96035000	1	0	10.3696	0	1	0	8.8064	0	99	3.99216e-06	1.11739	6.40738	45	0.0297044	1.09515	9.01179	1.60556	3.58082	1.31889e-06	2.79322e-06
chr3	95970000	95975000	chr3	96055000	96060000	1	1	10.3696	5.66552	1	0	8.8064	0	390	6.68438e-20	1.11739	0.658355	60	0.00130117	1.09515	8.26777	3.16852	5.28649	1.27516e-29	4.33216e-28
chr3	95970000	95975000	chr3	96060000	96065000	1	0	10.3696	0	1	0	8.8064	0	102	9.91255e-07	1.11739	2.30977	13	0.813019	1.09515	2.67511	3.42862	3.32678	3.13137e-17	2.63329e-16
chr3	95970000	95975000	chr3	96220000	96225000	1	1	10.3696	8.71994	1	1	8.8064	11.2889	263	1.69834e-14	1.11739	1.5167	99	2.47584e-06	1.09515	1.85293	1.8792	4.91744	1.97547e-12	8.38607e-12
chr3	95970000	95975000	chr3	96260000	96265000	1	1	10.3696	13.5383	1	1	8.8064	16.6047	152	3.12354e-09	1.11739	2.26566	38	0.0153726	1.09515	3.30308	2.46667	4.01794	1.39734e-14	8.21788e-14
chr3	95970000	95975000	chr3	96555000	96560000	1	1	10.3696	9.10058	1	1	8.8064	9.79766	60	0.000704429	1.11739	2.17908	10	0.807982	1.09515	2.2241	3.03786	2.61072	9.99935e-11	3.4188e-10
chr3	95995000	96000000	chr3	96220000	96225000	0	1	0	8.71994	1	1	9.90965	11.2889	53	0.00203683	6.1674	1.5167	5	0.936496	0.890081	1.85293	3.83872	2.3615	4.20536e-12	1.71445e-11
chr3	96055000	96060000	chr3	96170000	96175000	1	1	5.66552	14.315	0	1	0	10.3599	69	0.00017376	0.658355	1.44422	13	0.936496	8.26777	1.5479	2.86543	2.83	7.20319e-11	2.50093e-10
chr3	96055000	96060000	chr3	96260000	96265000	1	1	5.66552	13.5383	0	1	0	16.6047	69	0.00017198	0.658355	2.26566	25	0.232833	8.26777	3.30308	1.92968	2.9905	6.23797e-07	1.36454e-06
chr3	96170000	96175000	chr3	96500000	96505000	1	1	14.315	8.18618	1	1	10.3599	6.30058	67	0.00024854	1.44422	1.12276	15	0.433692	1.5479	0.967256	2.61873	2.8227	4.68161e-10	1.46908e-09
chr3	96260000	96265000	chr3	96500000	96505000	1	1	13.5383	8.18618	1	1	16.6047	6.30058	248	3.1691e-14	2.26566	1.12276	74	6.66654e-05	3.30308	0.967256	2.21371	4.76599	1.35807e-15	9.1806e-15
chr3	96265000	96270000	chr3	96570000	96575000	1	0	12.9056	0	1	0	12.6886	0	59	0.00065944	2.36833	3.64764	13	0.699149	3.25751	3.43585	2.63992	2.63969	5.93199e-09	1.61244e-08
chr3	96275000	96280000	chr3	96500000	96505000	0	1	0	8.18618	0	1	0	6.30058	83	1.73816e-05	4.78753	1.12276	17	0.455849	6.68778	0.967256	2.74831	3.10864	8.66359e-12	3.38761e-11
chr3	96500000	96505000	chr3	96555000	96560000	1	1	8.18618	9.10058	1	1	6.30058	9.79766	396	3.98715e-24	1.12276	2.17908	159	1.83068e-10	0.967256	2.2241	1.78672	5.52763	4.84926e-13	2.25257e-12
chr3	96580000	96585000	chr3	96635000	96640000	0	1	0	3.62516	0	1	0	9.1001	44	0.00781934	3.60565	0.359713	9	0.936496	3.43585	0.392488	2.74103	2.21392	1.50047e-07	3.51087e-07
chr3	97605000	97610000	chr3	97680000	97685000	1	1	12.8778	4.24087	1	0	6.19069	0	60	0.00150241	0.384544	0.383202	0	0.95934	0.352064	3.98759	9.16415	2.43213	5.93548e-17	4.82039e-16
chr3	100685000	100690000	chr3	101495000	101500000	1	0	7.98047	0	1	1	8.04973	9.18904	44	0.00694662	1.02881	10.9909	3	0.936496	1.03561	1.15836	4.28088	2.07347	5.6308e-11	1.98857e-10
chr3	100965000	100970000	chr3	101280000	101285000	0	1	0	7.43775	0	1	0	9.14742	48	0.00395922	3.41967	1.76837	14	0.568663	4.69817	1.72136	2.23705	2.41737	1.35258e-06	2.85571e-06
chr3	100965000	100970000	chr3	101285000	101290000	0	1	0	6.22821	0	0	0	0	57	0.000890643	3.41967	1.74756	0	1	0	0	9.09028	2.35963	3.96752e-16	2.87167e-15
chr3	100970000	100975000	chr3	101285000	101290000	0	1	0	6.22821	0	0	0	0	88	9.3674e-06	3.47966	1.74756	0	1	0	0	9.71589	2.97827	4.90772e-23	8.46756e-22
chr3	100985000	100990000	chr3	101280000	101285000	0	1	0	7.43775	0	1	0	9.14742	49	0.00332412	2.66374	1.76837	11	0.819368	2.73363	1.72136	2.61062	2.38311	4.26378e-08	1.05794e-07
chr3	100990000	100995000	chr3	101285000	101290000	0	1	0	6.22821	0	0	0	0	44	0.00683385	3.88762	1.74756	0	1	0	0	8.71761	1.99708	4.15962e-13	1.95357e-12
chr3	100995000	101000000	chr3	101285000	101290000	0	1	0	6.22821	0	0	0	0	77	4.61905e-05	4.79353	1.74756	0	1	0	0	9.52349	2.78703	1.14433e-20	1.48134e-19
chr3	101000000	101005000	chr3	101280000	101285000	0	1	0	7.43775	0	1	0	9.14742	45	0.0057352	3.0897	1.76837	4	0.936496	3.29373	1.72136	3.91494	2.12702	3.48054e-11	1.27124e-10
chr3	101000000	101005000	chr3	101285000	101290000	0	1	0	6.22821	0	0	0	0	74	6.88235e-05	3.0897	1.74756	0	1	0	0	9.46624	2.73026	4.20784e-20	5.06842e-19
chr3	101005000	101010000	chr3	101285000	101290000	0	1	0	6.22821	0	0	0	0	148	2.4274e-09	3.22169	1.74756	0	1	0	0	10.4652	3.72767	1.17899e-33	5.60846e-32
chr3	101010000	101015000	chr3	101265000	101270000	1	1	7.89234	4.50664	1	1	5.66263	4.82482	99	5.26946e-06	0.656342	0.886532	1	0.936496	0.572563	0.743082	6.90642	3.15884	2.8007e-25	6.04836e-24
chr3	101010000	101015000	chr3	101275000	101280000	1	0	7.89234	0	1	0	5.66263	0	120	8.67099e-08	0.656342	10.9069	18	0.334267	0.572563	11.9461	3.19781	3.58274	1.07293e-17	9.60155e-17
chr3	101010000	101015000	chr3	101285000	101290000	1	1	7.89234	6.22821	1	0	5.66263	0	330	7.52941e-17	0.656342	1.74756	76	5.03831e-05	0.572563	11.8457	2.58728	5.11685	2.64593e-21	3.66308e-20
chr3	101010000	101015000	chr3	101290000	101295000	1	0	7.89234	0	1	0	5.66263	0	80	3.22138e-05	0.656342	6.03541	2	0.936496	0.572563	6.93857	5.69386	2.86985	1.35626e-21	1.9489e-20
chr3	101015000	101020000	chr3	101280000	101285000	0	1	0	7.43775	0	1	0	9.14742	122	8.30532e-08	2.66974	1.76837	50	0.00255994	3.06802	1.72136	1.75512	3.84233	2.80531e-08	7.1154e-08
chr3	101020000	101025000	chr3	101265000	101270000	1	1	5.1697	4.50664	0	1	0	4.82482	105	3.09325e-06	0.548294	0.886532	10	0.936496	6.228	0.743082	3.84414	3.33525	4.50069e-19	4.80682e-18
chr3	101020000	101025000	chr3	101295000	101300000	1	0	5.1697	0	0	0	0	0	42	0.00985011	0.548294	12.2928	0	1	0	0	8.65065	1.93261	1.97336e-12	8.37789e-12
chr3	101025000	101030000	chr3	101285000	101290000	0	1	0	6.22821	0	0	0	0	136	9.92028e-09	3.65964	1.74756	0	1	0	0	10.3433	3.60544	1.13167e-31	4.54374e-30
chr3	101030000	101035000	chr3	101280000	101285000	0	1	0	7.43775	0	1	0	9.14742	111	3.21402e-07	3.23368	1.76837	40	0.011406	2.88411	1.72136	1.9398	3.66532	3.60957e-09	1.01364e-08
chr3	101215000	101220000	chr3	101285000	101290000	0	1	0	6.22821	0	0	0	0	85	2.43824e-05	3.38967	1.74756	0	1	0	0	9.66591	2.92852	1.68173e-22	2.7009e-21
chr3	101240000	101245000	chr3	101265000	101270000	1	1	4.24087	4.50664	0	1	0	4.82482	47	0.00423243	0.359713	0.886532	8	0.936496	4.72325	0.743082	3.00303	2.27171	1.20663e-08	3.18307e-08
chr3	101240000	101245000	chr3	101280000	101285000	1	1	4.24087	7.43775	0	1	0	9.14742	52	0.00193215	0.359713	1.76837	12	0.936496	4.72325	1.72136	2.57221	2.47225	4.07372e-08	1.01413e-07
chr3	101265000	101270000	chr3	101285000	101290000	1	1	4.50664	6.22821	1	0	4.82482	0	327	5.84518e-21	0.886532	1.74756	80	0.000881367	0.743082	11.8457	2.50025	5.11671	2.59307e-20	3.21627e-19
chr3	101280000	101285000	chr3	101800000	101805000	1	1	7.43775	5.9349	1	1	9.14742	4.71584	58	0.000951407	1.76837	1.40395	10	0.804666	1.72136	1.17306	2.98904	2.56867	2.22191e-10	7.2328e-10
chr3	101485000	101490000	chr3	101800000	101805000	0	1	0	5.9349	0	1	0	4.71584	143	5.8324e-09	4.17559	1.40395	52	0.00180331	5.11615	1.17306	1.92765	4.03088	3.23242e-10	1.03223e-09
chr3	101500000	101505000	chr3	101800000	101805000	0	1	0	5.9349	0	1	0	4.71584	136	1.01919e-08	6.70135	1.40395	45	0.00548247	8.54364	1.17306	2.06325	3.93064	5.45803e-11	1.93483e-10
chr3	101585000	101590000	chr3	101800000	101805000	0	1	0	5.9349	0	1	0	4.71584	50	0.00302297	2.94571	1.40395	2	0.936496	2.98442	1.17306	5.01692	2.22069	1.70595e-13	8.44893e-13
chr3	101595000	101600000	chr3	101800000	101805000	0	1	0	5.9349	0	1	0	4.71584	91	5.78402e-06	3.53366	1.40395	12	0.788035	4.56441	1.17306	3.37832	3.1678	5.94109e-16	4.24287e-15
chr3	101625000	101630000	chr3	101800000	101805000	0	1	0	5.9349	0	1	0	4.71584	57	0.001005	2.29178	1.40395	3	0.936496	2.69183	1.17306	4.65355	2.41881	3.89954e-15	2.44802e-14
chr3	101670000	101675000	chr3	101700000	101705000	1	1	5.32748	4.73599	1	0	8.03372	0	82	2.5745e-05	0.844252	0.674462	15	0.936496	0.764397	7.62407	2.90978	3.07007	1.19722e-12	5.23832e-12
chr3	101670000	101675000	chr3	101800000	101805000	1	1	5.32748	5.9349	1	1	8.03372	4.71584	180	9.81447e-11	0.844252	1.40395	78	4.58302e-05	0.764397	1.17306	1.67579	4.41918	2.8252e-09	8.00312e-09
chr3	101700000	101705000	chr3	101800000	101805000	1	1	4.73599	5.9349	0	1	0	4.71584	55	0.00121599	0.674462	1.40395	8	0.936496	7.62407	1.17306	3.22933	2.46674	1.83334e-10	6.00307e-10
chr3	102720000	102725000	chr3	103090000	103095000	1	1	7.88148	7.66528	1	0	7.13211	0	62	0.000541598	1.37845	0.834856	4	0.936496	1.14807	5.03256	4.37636	2.55059	5.40883e-15	3.33647e-14
chr3	102995000	103000000	chr3	103020000	103025000	1	1	13.6117	7.43187	0	1	0	8.72678	101	2.30938e-06	0.57044	0.658355	9	0.936496	5.47562	0.552718	3.93787	3.27309	4.28256e-19	4.58363e-18
chr3	102995000	103000000	chr3	103385000	103390000	1	1	13.6117	8.68571	0	1	0	10.7547	48	0.00385905	0.57044	2.68577	4	0.936496	5.47562	2.78564	4.00784	2.21099	8.31848e-12	3.28086e-11
chr3	103020000	103025000	chr3	103055000	103060000	1	1	7.43187	5.07893	1	1	8.72678	7.54069	44	0.00626187	0.658355	0.632182	18	0.253716	0.552718	0.506413	1.75253	2.39974	8.23111e-05	0.00014445
chr3	103020000	103025000	chr3	103385000	103390000	1	1	7.43187	8.68571	1	1	8.72678	10.7547	56	0.00113461	0.658355	2.68577	15	0.408925	0.552718	2.78564	2.36044	2.6112	1.33666e-07	3.14275e-07
chr3	103055000	103060000	chr3	103090000	103095000	1	1	5.07893	7.66528	1	0	7.54069	0	205	5.82612e-12	0.632182	0.834856	15	0.933722	0.506413	5.03256	4.23061	4.27701	3.35517e-31	1.29963e-29
chr3	103055000	103060000	chr3	103380000	103385000	1	1	5.07893	7.41403	1	1	7.54069	7.10508	99	4.05618e-06	0.632182	2.02271	10	0.793503	0.506413	2.25424	3.75934	3.2568	5.02881e-18	4.66713e-17
chr3	103305000	103310000	chr3	103790000	103795000	0	1	0	24.8317	0	1	0	14.7815	42	0.00841758	2.0878	1.80326	1	0.936496	1.81406	1.86689	5.67145	1.9598	1.17118e-12	5.19807e-12
chr3	103380000	103385000	chr3	103775000	103780000	1	1	7.41403	6.30655	1	1	7.10508	7.24773	231	3.94385e-13	2.02271	2.03144	74	7.98869e-05	2.25424	1.89997	2.1113	4.6829	3.27721e-14	1.81863e-13
chr3	103380000	103385000	chr3	103810000	103815000	1	0	7.41403	0	1	0	7.10508	0	43	0.0083366	2.02271	4.01961	4	0.936496	2.25424	4.60621	3.8495	2.06833	9.12761e-11	3.13383e-10
chr3	103385000	103390000	chr3	103635000	103640000	1	0	8.68571	0	1	0	10.7547	0	46	0.00580527	2.68577	4.38557	21	0.24828	2.78564	3.62812	1.59577	2.50107	0.000214124	0.000358364
chr3	103385000	103390000	chr3	103725000	103730000	1	0	8.68571	0	1	0	10.7547	0	48	0.00375566	2.68577	2.65174	7	0.936496	2.78564	2.324	3.22231	2.27642	1.22677e-09	3.66039e-09
chr3	103385000	103390000	chr3	103795000	103800000	1	0	8.68571	0	1	0	10.7547	0	80	3.34882e-05	2.68577	3.44966	36	0.0192807	2.78564	3.28537	1.61927	3.27405	4.12517e-06	8.30102e-06
chr3	103385000	103390000	chr3	103875000	103880000	1	0	8.68571	0	1	0	10.7547	0	46	0.00517455	2.68577	2.94571	2	0.936496	2.78564	2.72527	4.89689	2.10812	1.9438e-12	8.29695e-12
chr3	103385000	103390000	chr3	103965000	103970000	1	1	8.68571	6.32713	1	1	10.7547	10.3561	52	0.00235192	2.68577	0.597285	16	0.362892	2.78564	0.746757	2.16149	2.54382	1.85335e-06	3.86285e-06
chr3	103400000	103405000	chr3	103800000	103805000	0	1	0	10.8887	0	0	0	0	47	0.0041317	4.28358	1.03015	0	1	0	0	8.81254	2.08888	8.98453e-14	4.63784e-13
chr3	103440000	103445000	chr3	103770000	103775000	0	1	0	9.14462	0	0	0	0	81	2.80977e-05	2.74173	2.02339	0	1	0	0	9.59646	2.85947	1.35626e-21	1.9489e-20
chr3	103640000	103645000	chr3	103715000	103720000	1	1	9.95356	6.22677	1	0	9.22279	0	83	4.05438e-05	1.00599	0.398637	3	0.936496	0.823932	1.7639	5.19488	2.93486	1.27129e-20	1.63071e-19
chr3	103640000	103645000	chr3	103775000	103780000	1	1	9.95356	6.30655	1	1	9.22279	7.24773	51	0.00237607	1.00599	2.03144	7	0.936496	0.823932	1.89997	3.30959	2.35239	3.35548e-10	1.06737e-09
chr3	103640000	103645000	chr3	103790000	103795000	1	1	9.95356	24.8317	1	1	9.22279	14.7815	66	0.000229878	1.00599	1.80326	16	0.397874	0.823932	1.86689	2.50483	2.81904	2.75878e-09	7.83263e-09
chr3	103640000	103645000	chr3	103855000	103860000	1	1	9.95356	16.6076	1	1	9.22279	17.4315	78	4.58793e-05	1.00599	1.74219	18	0.309149	0.823932	2.25497	2.577	3.045	1.80632e-10	5.9314e-10
chr3	103715000	103720000	chr3	103770000	103775000	1	1	6.22677	9.14462	0	0	0	0	59	0.000657098	0.398637	2.02339	0	1	0	0	9.13994	2.40835	9.51107e-17	7.50375e-16
chr3	103715000	103720000	chr3	103790000	103795000	1	1	6.22677	24.8317	0	1	0	14.7815	59	0.000755349	0.398637	1.80326	12	0.936496	1.7639	1.86689	2.75407	2.62328	1.90195e-09	5.50201e-09
chr3	103715000	103720000	chr3	103805000	103810000	1	1	6.22677	6.15969	0	1	0	8.04973	47	0.00488764	0.398637	0.942233	1	0.936496	1.7639	1.03635	5.83334	2.1132	5.41924e-14	2.90667e-13
chr3	103770000	103775000	chr3	103790000	103795000	1	1	9.14462	24.8317	0	1	0	14.7815	801	3.0034e-50	2.02339	1.80326	147	0.000352496	25.3133	1.86689	2.91593	6.35376	4.55146e-32	1.88628e-30
chr3	103770000	103775000	chr3	103800000	103805000	1	1	9.14462	10.8887	0	0	0	0	270	1.30983e-17	2.02339	1.03015	0	1	0	0	11.3321	4.5981	7.57407e-50	1.38139e-47
chr3	103770000	103775000	chr3	103805000	103810000	1	1	9.14462	6.15969	0	1	0	8.04973	464	6.98881e-28	2.02339	0.942233	183	1.04304e-10	25.3133	1.03635	1.81264	5.75016	9.33711e-14	4.81157e-13
chr3	103770000	103775000	chr3	103850000	103855000	1	0	9.14462	0	0	0	0	0	58	0.00604111	2.02339	5.83743	0	1	0	0	9.11533	2.38419	1.52753e-16	1.17149e-15
chr3	103770000	103775000	chr3	103860000	103865000	1	1	9.14462	21.3232	0	1	0	18.8332	70	0.000126141	2.02339	0.883176	14	0.936496	25.3133	0.944471	2.78038	2.86173	5.01087e-11	1.78334e-10
chr3	103770000	103775000	chr3	103885000	103890000	1	1	9.14462	3.91731	0	0	0	0	151	2.41497e-09	2.02339	0.618089	0	1	0	0	10.4941	3.75669	3.32299e-34	1.6633e-32
chr3	103770000	103775000	chr3	103910000	103915000	1	1	9.14462	4.54305	0	1	0	6.66341	110	5.61875e-07	2.02339	0.691911	43	0.016558	25.3133	0.692367	1.82279	3.67842	2.58432e-08	6.58489e-08
chr3	103775000	103780000	chr3	103800000	103805000	1	1	6.30655	10.8887	1	0	7.24773	0	269	9.39166e-18	2.03144	1.03015	29	0.936496	1.89997	9.76416	3.67802	4.70486	1.26235e-30	4.6651e-29
chr3	103775000	103780000	chr3	103885000	103890000	1	1	6.30655	3.91731	1	0	7.24773	0	181	5.58959e-11	2.03144	0.618089	37	0.0581387	1.89997	7.79127	2.75676	4.22684	2.81411e-18	2.70017e-17
chr3	103775000	103780000	chr3	104215000	104220000	1	0	6.30655	0	1	0	7.24773	0	46	0.00481773	2.03144	7.03731	2	0.936496	1.89997	4.67309	4.89689	2.10812	1.9438e-12	8.29695e-12
chr3	103790000	103795000	chr3	103860000	103865000	1	1	24.8317	21.3232	1	1	14.7815	18.8332	86	1.11424e-05	1.80326	0.883176	39	0.0166326	1.86689	0.944471	1.60844	3.37961	3.53068e-06	7.15331e-06
chr3	103790000	103795000	chr3	103910000	103915000	1	1	24.8317	4.54305	1	1	14.7815	6.66341	83	1.9995e-05	1.80326	0.691911	22	0.165833	1.86689	0.692367	2.37912	3.16553	4.59485e-10	1.44347e-09
chr3	103790000	103795000	chr3	103965000	103970000	1	1	24.8317	6.32713	1	1	14.7815	10.3561	62	0.000450549	1.80326	0.597285	18	0.290864	1.86689	0.746757	2.2463	2.77523	7.30664e-08	1.77137e-07
chr3	103790000	103795000	chr3	104565000	104570000	1	1	24.8317	9.14226	1	1	14.7815	17.3745	63	0.000462609	1.80326	1.55831	3	0.936496	1.86689	1.95362	4.79769	2.55477	2.50387e-16	1.86226e-15
chr3	103800000	103805000	chr3	103855000	103860000	1	1	10.8887	16.6076	0	1	0	17.4315	56	0.00133973	1.03015	1.74219	20	0.936496	9.76416	2.25497	1.94887	2.69173	3.62101e-06	7.33037e-06
chr3	103800000	103805000	chr3	103885000	103890000	1	1	10.8887	3.91731	0	0	0	0	65	0.000312551	1.03015	0.618089	0	1	0	0	9.27943	2.54561	3.67317e-18	3.46032e-17
chr3	103850000	103855000	chr3	103885000	103890000	0	1	0	3.91731	0	0	0	0	78	0.000102474	5.83743	0.618089	0	1	0	0	9.54208	2.80548	4.84905e-21	6.53635e-20
chr3	103850000	103855000	chr3	103910000	103915000	0	1	0	4.54305	0	1	0	6.66341	57	0.00232015	5.83743	0.691911	9	0.936496	6.51223	0.692367	3.1137	2.52961	8.03798e-11	2.77793e-10
chr3	103855000	103860000	chr3	103885000	103890000	1	1	16.6076	3.91731	1	0	17.4315	0	1058	3.26319e-50	1.74219	0.618089	169	5.6093e-10	2.25497	7.79127	3.11633	6.73325	4.305e-37	2.66395e-35
chr3	103855000	103860000	chr3	104510000	104515000	1	1	16.6076	9.64311	1	1	17.4315	10.6626	110	1.34376e-06	1.74219	0.991895	32	0.0327239	2.25497	0.915071	2.24738	3.59122	3.86815e-11	1.39773e-10
chr3	103860000	103865000	chr3	103910000	103915000	1	1	21.3232	4.54305	1	1	18.8332	6.66341	107	9.23078e-07	0.883176	0.691911	40	0.0114734	0.944471	0.692367	1.8869	3.62442	1.18527e-08	3.1293e-08
chr3	103885000	103890000	chr3	103910000	103915000	1	1	3.91731	4.54305	0	1	0	6.66341	47	0.00409705	0.618089	0.691911	11	0.936496	7.79127	0.692367	2.55063	2.33413	9.45399e-08	2.26286e-07
chr3	104510000	104515000	chr3	104560000	104565000	1	1	9.64311	8.06634	1	0	10.6626	0	52	0.00204962	0.991895	0.728822	12	0.936496	0.915071	8.30957	2.57221	2.47225	4.07372e-08	1.01413e-07
chr3	104510000	104515000	chr3	104690000	104695000	1	0	9.64311	0	1	0	10.6626	0	47	0.00393417	0.991895	1.37387	0	1	0	0	8.81254	2.08888	8.98453e-14	4.63784e-13
chr3	104510000	104515000	chr3	104815000	104820000	1	1	9.64311	13.2223	1	1	10.6626	13.7609	52	0.00228832	0.991895	0.839554	6	0.936496	0.915071	1.15101	3.55506	2.35695	4.19993e-11	1.50232e-10
chr3	104565000	104570000	chr3	104620000	104625000	1	0	9.14226	0	1	0	17.3745	0	54	0.00372562	1.55831	2.55575	23	0.507007	1.95362	3.31881	1.69622	2.69957	4.8455e-05	8.7098e-05
chr3	105665000	105670000	chr3	105890000	105895000	0	1	0	9.44844	0	1	0	11.8348	44	0.00835893	2.38177	2.77368	0	0.955388	1.88094	2.58866	8.71761	1.99708	4.15962e-13	1.95357e-12
chr3	105670000	105675000	chr3	106445000	106450000	0	1	0	11.5354	0	1	0	11.2003	42	0.00910732	2.32777	0.918745	1	0.936496	2.07321	0.765867	5.67145	1.9598	1.17118e-12	5.19807e-12
chr3	105685000	105690000	chr3	105795000	105800000	1	1	6.53952	6.47734	1	1	9.39303	7.58341	170	5.87327e-10	0.848278	0.912705	20	0.2338	0.914336	0.898901	3.5491	4.052	1.62736e-23	2.97648e-22
chr3	105695000	105700000	chr3	105890000	105895000	0	1	0	9.44844	0	1	0	11.8348	94	3.16324e-06	2.68174	2.77368	31	0.057872	2.71691	2.58866	2.06644	3.4013	5.91407e-09	1.60913e-08
chr3	105700000	105705000	chr3	107090000	107095000	0	1	0	10.9533	0	1	0	4.83118	49	0.00319916	5.78344	3.33204	3	0.936496	5.17467	3.43391	4.43581	2.21585	3.23544e-12	1.33047e-11
chr3	105725000	105730000	chr3	105890000	105895000	0	1	0	9.44844	0	1	0	11.8348	45	0.00941635	2.75373	2.77368	14	0.74277	2.49956	2.58866	2.14415	2.34522	5.80443e-06	1.15069e-05
chr3	105795000	105800000	chr3	107090000	107095000	1	1	6.47734	10.9533	1	1	7.58341	4.83118	55	0.00149082	0.912705	3.33204	11	0.666024	0.898901	3.43391	2.77693	2.52119	2.67664e-09	7.61044e-09
chr3	105890000	105895000	chr3	106480000	106485000	1	1	9.44844	5.2021	1	1	11.8348	4.3394	96	5.63518e-06	2.77368	1.25228	16	0.351885	2.58866	0.747492	3.04468	3.27922	1.92285e-14	1.11212e-13
chr3	105890000	105895000	chr3	107100000	107105000	1	0	9.44844	0	1	0	11.8348	0	48	0.00372065	2.77368	6.28139	22	0.14728	2.58866	8.00026	1.59037	2.56182	0.000210713	0.000352983
chr3	105955000	105960000	chr3	106450000	106455000	1	0	5.77497	0	1	0	7.93577	0	42	0.00917832	0.935522	4.48756	14	0.519743	0.986366	3.96251	2.04485	2.26948	1.72368e-05	3.24719e-05
chr3	105955000	105960000	chr3	107090000	107095000	1	1	5.77497	10.9533	1	1	7.93577	4.83118	43	0.00799133	0.935522	3.33204	11	0.677753	0.986366	3.43391	2.4226	2.23115	6.96931e-07	1.51664e-06
chr3	105990000	105995000	chr3	106445000	106450000	0	1	0	11.5354	0	1	0	11.2003	57	0.000993298	2.24378	0.918745	16	0.380409	2.22369	0.765867	2.29369	2.64797	9.37918e-08	2.24722e-07
chr3	106445000	106450000	chr3	106470000	106475000	1	1	11.5354	7.22738	1	0	11.2003	0	87	1.08037e-05	0.918745	0.61272	3	0.961237	0.765867	5.5425	5.2627	3.00042	1.67404e-21	2.38124e-20
chr3	106445000	106450000	chr3	107085000	107090000	1	0	11.5354	0	1	0	11.2003	0	79	4.17126e-05	0.918745	18.2082	2	0.936496	0.765867	20.8157	5.67574	2.85222	2.07007e-21	2.90876e-20
chr3	106445000	106450000	chr3	107090000	107095000	1	1	11.5354	10.9533	1	1	11.2003	4.83118	72	0.000134987	0.918745	3.33204	10	0.78141	0.765867	3.43391	3.30048	2.84091	4.20921e-13	1.97666e-12
chr3	106450000	106455000	chr3	106480000	106485000	0	1	0	5.2021	0	1	0	4.3394	81	0.000211043	4.48756	1.25228	3	0.938456	3.96251	0.747492	5.15973	2.90095	2.89372e-20	3.54237e-19
chr3	106460000	106465000	chr3	106535000	106540000	1	0	13.4454	0	1	0	8.82777	0	54	0.00187692	1.05431	2.27978	14	0.783297	1.15468	2.05649	2.40662	2.55212	1.05419e-07	2.50582e-07
chr3	106470000	106475000	chr3	107035000	107040000	1	1	7.22738	10.8542	0	1	0	13.3869	137	4.52813e-08	0.61272	3.56022	16	0.468041	5.5425	5.31917	3.55728	3.74002	2.35e-21	3.28468e-20
chr3	106470000	106475000	chr3	107090000	107095000	1	1	7.22738	10.9533	0	1	0	4.83118	122	2.63972e-07	0.61272	3.33204	17	0.330785	5.5425	3.43391	3.30342	3.59587	1.54858e-18	1.52853e-17
chr3	106480000	106485000	chr3	106785000	106790000	1	1	5.2021	7.86071	1	1	4.3394	11.7195	94	6.48391e-06	1.25228	1.12008	33	0.0310666	0.747492	1.13778	1.97665	3.41993	1.16634e-08	3.08059e-08
chr3	106545000	106550000	chr3	106720000	106725000	0	1	0	8.09645	0	1	0	8.80052	58	0.000833112	2.99971	0.683186	0	0.942294	3.0931	0.686487	9.11533	2.38419	1.52753e-16	1.17149e-15
chr3	106955000	106960000	chr3	107090000	107095000	0	1	0	10.9533	0	1	0	4.83118	50	0.00377617	1.67384	3.33204	16	0.673795	1.86422	3.43391	2.10502	2.50006	3.69141e-06	7.46351e-06
chr3	106970000	106975000	chr3	107090000	107095000	0	1	0	10.9533	0	1	0	4.83118	59	0.00110823	1.72183	3.33204	26	0.243909	3.2185	3.43391	1.64791	2.83616	2.80672e-05	5.16588e-05
chr3	107035000	107040000	chr3	107170000	107175000	1	1	10.8542	5.8798	1	0	13.3869	0	90	1.31975e-05	3.56022	0.165092	41	0.0185904	5.31917	1.82242	1.60206	3.44593	1.80601e-06	3.76663e-06
chr3	107035000	107040000	chr3	108910000	108915000	1	1	10.8542	15.4804	1	1	13.3869	14.5824	44	0.00725004	3.56022	1.67307	17	0.294026	5.31917	1.70519	1.83431	2.38035	8.23111e-05	0.00014445
chr3	107090000	107095000	chr3	107160000	107165000	1	0	10.9533	0	1	0	4.83118	0	55	0.00528191	3.33204	2.0758	14	0.936496	3.43391	2.34908	2.43304	2.57345	7.32561e-08	1.77454e-07
chr3	107090000	107095000	chr3	107180000	107185000	1	0	10.9533	0	1	0	4.83118	0	67	0.000335063	3.33204	1.64984	7	0.936496	3.43391	1.57163	3.70254	2.70314	1.7945e-13	8.86313e-13
chr3	108070000	108075000	chr3	108145000	108150000	0	1	0	9.21175	0	1	0	7.82707	46	0.00581034	1.96781	0.977131	16	0.632537	2.51628	1.16277	1.98499	2.40856	1.45728e-05	2.76404e-05
chr3	108145000	108150000	chr3	108205000	108210000	1	1	9.21175	10.983	1	0	7.82707	0	51	0.00258989	0.977131	0.439575	6	0.936496	1.16277	4.11299	3.5271	2.33209	6.52968e-11	2.27639e-10
chr3	108835000	108840000	chr3	108910000	108915000	0	1	0	15.4804	0	1	0	14.5824	51	0.00549817	2.95171	1.67307	11	0.936496	3.36061	1.70519	2.66821	2.43055	1.92711e-08	4.9563e-08
chr3	108845000	108850000	chr3	108910000	108915000	0	1	0	15.4804	0	1	0	14.5824	62	0.0007406	1.89582	1.67307	5	0.936496	2.39924	1.70519	4.06458	2.56799	5.05452e-14	2.74339e-13
chr3	109320000	109325000	chr3	109360000	109365000	1	1	4.04501	8.33157	0	0	0	0	82	9.05491e-05	0.311393	0.573125	0	1	0	0	9.61414	2.87704	8.90188e-22	1.30456e-20
chr3	115715000	115720000	chr3	115790000	115795000	1	0	4.64708	0	1	0	8.40467	0	64	0.000359141	0.414073	2.0398	3	0.936496	0.534343	2.90919	4.82038	2.57627	1.01894e-16	7.96495e-16
chr3	115815000	115820000	chr3	116005000	116010000	1	1	8.10196	8.68356	1	1	13.4998	7.09994	121	3.15078e-07	0.865727	0.826803	26	0.0843148	1.38106	0.907721	2.68282	3.65757	2.03756e-14	1.16737e-13
chr3	115885000	115890000	chr3	116005000	116010000	1	1	7.48004	8.68356	1	1	7.02872	7.09994	71	0.000151522	0.775799	0.826803	15	0.428415	0.751167	0.907721	2.70227	2.89277	1.12785e-10	3.80904e-10
chr3	116420000	116425000	chr3	116485000	116490000	1	0	8.34561	0	1	0	9.33881	0	46	0.00755727	1.17175	1.91981	13	0.850556	1.06648	2.11501	2.28156	2.34976	1.11751e-06	2.38084e-06
chr3	121210000	121215000	chr3	121290000	121295000	1	1	8.23707	8.47038	0	1	0	8.32958	110	8.67888e-07	0.767746	0.745599	0	1	0	0	10.0375	3.2992	2.98885e-27	7.89243e-26
chr3	121210000	121215000	chr3	121310000	121315000	1	1	8.23707	6.2634	0	0	0	0	44	0.0065777	0.767746	1.32275	0	1	0	0	8.71761	1.99708	4.15962e-13	1.95357e-12
chr3	121290000	121295000	chr3	121310000	121315000	1	1	8.47038	6.2634	1	0	8.32958	0	60	0.000760289	0.745599	1.32275	3	0.936496	0.511558	1.46295	4.72742	2.48834	9.7909e-16	6.73492e-15
chr3	121310000	121315000	chr3	121330000	121335000	1	1	6.2634	8.64221	0	0	0	0	346	1.28142e-21	1.32275	0.94626	0	1	0	0	11.6898	4.95731	1.69279e-57	5.40841e-55
chr3	121310000	121315000	chr3	121340000	121345000	1	0	6.2634	0	0	0	0	0	109	8.35567e-05	1.32275	11.7349	0	1	0	0	10.0243	3.28604	4.32914e-27	1.12796e-25
chr3	121310000	121315000	chr3	121355000	121360000	1	0	6.2634	0	0	0	0	0	67	0.000582726	1.32275	2.91572	0	1	0	0	9.32309	2.58868	1.47817e-18	1.46063e-17
chr3	121310000	121315000	chr3	121370000	121375000	1	1	6.2634	11.6479	0	1	0	7.86012	52	0.00211548	1.32275	0.606009	2	0.936496	1.46295	0.357209	5.07339	2.27396	6.54767e-14	3.44627e-13
chr3	121310000	121315000	chr3	121425000	121430000	1	0	6.2634	0	0	0	0	0	70	0.000176746	1.32275	4.43957	0	1	0	0	9.38618	2.65102	3.83289e-19	4.11742e-18
chr3	121310000	121315000	chr3	121430000	121435000	1	0	6.2634	0	0	0	0	0	48	0.00536713	1.32275	2.98171	0	1	0	0	8.84285	2.11827	5.41924e-14	2.90667e-13
chr3	121310000	121315000	chr3	121440000	121445000	1	0	6.2634	0	0	0	0	0	52	0.00221478	1.32275	2.70574	0	1	0	0	8.95809	2.23038	4.49613e-15	2.79528e-14
chr3	121310000	121315000	chr3	121465000	121470000	1	1	6.2634	7.36269	0	0	0	0	114	8.69398e-07	1.32275	0.395953	0	1	0	0	10.089	3.3507	6.88455e-28	1.94325e-26
chr3	121310000	121315000	chr3	121470000	121475000	1	0	6.2634	0	0	0	0	0	76	5.58601e-05	1.32275	3.89362	0	1	0	0	9.50466	2.76835	1.76288e-20	2.22392e-19
chr3	121310000	121315000	chr3	121475000	121480000	1	0	6.2634	0	0	0	0	0	82	2.06502e-05	1.32275	3.37167	0	1	0	0	9.61414	2.87704	8.90188e-22	1.30456e-20
chr3	121310000	121315000	chr3	121480000	121485000	1	0	6.2634	0	0	0	0	0	140	4.22772e-09	1.32275	3.36567	0	1	0	0	10.3851	3.64733	2.16404e-32	9.20564e-31
chr3	121310000	121315000	chr3	121490000	121495000	1	0	6.2634	0	0	0	0	0	58	0.000919319	1.32275	4.93152	0	1	0	0	9.11533	2.38419	1.52753e-16	1.17149e-15
chr3	121310000	121315000	chr3	121495000	121500000	1	0	6.2634	0	0	0	0	0	145	2.87352e-09	1.32275	2.77173	0	1	0	0	10.4357	3.69806	3.08072e-33	1.40754e-31
chr3	121310000	121315000	chr3	121500000	121505000	1	0	6.2634	0	0	0	0	0	198	2.45614e-12	1.32275	3.16769	0	1	0	0	10.8849	4.14889	5.14528e-41	4.40665e-39
chr3	121310000	121315000	chr3	121505000	121510000	1	0	6.2634	0	0	0	0	0	60	0.00058921	1.32275	2.41776	0	1	0	0	9.16415	2.43213	5.93548e-17	4.82039e-16
chr3	121330000	121335000	chr3	121465000	121470000	1	1	8.64221	7.36269	0	0	0	0	93	1.37447e-05	0.94626	0.395953	0	1	0	0	9.79553	3.05761	4.37275e-24	8.4327e-23
chr3	121330000	121335000	chr3	121490000	121495000	1	0	8.64221	0	0	0	0	0	88	7.73223e-06	0.94626	4.93152	0	1	0	0	9.71589	2.97827	4.90772e-23	8.46756e-22
chr3	122980000	122985000	chr3	123505000	123510000	1	1	5.68146	9.55157	0	1	0	6.26542	48	0.00408707	0.457023	1.19323	1	0.936496	3.52781	0.861416	5.86365	2.14208	3.27725e-14	1.81863e-13
chr3	123385000	123390000	chr3	123505000	123510000	0	1	0	9.55157	0	1	0	6.26542	107	4.37164e-07	4.85953	1.19323	13	0.731936	2.63331	0.861416	3.49759	3.38938	5.94609e-18	5.48231e-17
chr3	126595000	126600000	chr3	126660000	126665000	1	1	9.16921	4.34485	1	0	10.7476	0	400	9.88005e-22	1.53146	0.698622	91	5.49918e-06	1.28771	3.94579	2.60532	5.39187	5.31032e-23	9.15516e-22
chr3	126595000	126600000	chr3	126690000	126695000	1	0	9.16921	0	1	1	10.7476	6.81863	130	1.1496e-08	1.53146	3.93562	26	0.080466	1.28771	0.318989	2.78624	3.74644	1.02474e-15	7.03601e-15
chr3	126595000	126600000	chr3	126750000	126755000	1	0	9.16921	0	1	0	10.7476	0	60	0.000575695	1.53146	1.0559	5	0.936496	1.28771	0.777455	4.01735	2.5245	1.20737e-13	6.1327e-13
chr3	126595000	126600000	chr3	126770000	126775000	1	0	9.16921	0	1	0	10.7476	0	233	5.05506e-14	1.53146	1.96181	67	0.000184647	1.28771	1.3292	2.2668	4.66656	9.4375e-16	6.55186e-15
chr3	126595000	126600000	chr3	126795000	126800000	1	0	9.16921	0	1	0	10.7476	0	51	0.00214766	1.53146	1.32587	0	1	0	0	8.93013	2.20313	7.35991e-15	4.4576e-14
chr3	127550000	127555000	chr3	127835000	127840000	1	1	12.4991	15.156	1	1	10.4746	7.13518	86	2.06029e-05	1.16034	0.860358	7	0.936496	1.029	0.435853	4.06222	3.03457	4.48071e-18	4.19475e-17
chr3	127550000	127555000	chr3	127845000	127850000	1	0	12.4991	0	1	0	10.4746	0	65	0.000272192	1.16034	4.72154	2	0.936496	1.029	4.45573	5.39474	2.58041	2.32769e-18	2.24492e-17
chr3	127550000	127555000	chr3	129530000	129535000	1	1	12.4991	11.1994	1	1	10.4746	19.6662	60	0.000873124	1.16034	1.40865	3	0.936496	1.029	1.53247	4.72742	2.48834	9.7909e-16	6.73492e-15
chr3	127835000	127840000	chr3	127945000	127950000	1	0	15.156	0	1	0	7.13518	0	62	0.000504249	0.860358	3.22769	6	0.936496	0.435853	1.2874	3.80835	2.58515	3.61333e-13	1.72178e-12
chr3	129530000	129535000	chr3	129615000	129620000	1	0	11.1994	0	1	0	19.6662	0	62	0.00052522	1.40865	1.89582	22	0.279473	1.53247	1.89766	1.95889	2.83292	8.26652e-07	1.78771e-06
chr3	129530000	129535000	chr3	129680000	129685000	1	0	11.1994	0	1	0	19.6662	0	52	0.00213114	1.40865	1.58385	2	0.936496	1.53247	1.11184	5.07339	2.27396	6.54767e-14	3.44627e-13
chr3	130705000	130710000	chr3	130730000	130735000	1	1	5.92912	14.6539	0	1	0	11.9237	65	0.000330922	0.438904	0.814723	3	0.937311	4.67309	0.697512	4.84271	2.59747	6.51922e-17	5.25939e-16
chr3	130715000	130720000	chr3	131110000	131115000	0	1	0	14.1442	0	1	0	19.3808	90	7.44069e-06	2.72973	3.38506	4	0.936496	2.35744	2.96351	4.91326	3.05993	6.05238e-21	8.06668e-20
chr3	130730000	130735000	chr3	130935000	130940000	1	0	14.6539	0	1	1	11.9237	10.1375	88	1.06895e-05	0.814723	27.7353	36	0.0204271	0.697512	3.57723	1.7566	3.37555	4.42693e-07	9.86979e-07
chr3	130730000	130735000	chr3	130945000	130950000	1	1	14.6539	13.5724	1	1	11.9237	16.8868	122	6.5726e-08	0.814723	5.25476	40	0.0111507	0.697512	5.36695	2.076	3.77231	1.66442e-10	5.51531e-10
chr3	130730000	130735000	chr3	131110000	131115000	1	1	14.6539	14.1442	1	1	11.9237	19.3808	206	9.05612e-12	0.814723	3.38506	84	2.45916e-05	0.697512	2.96351	1.76361	4.59206	1.8326e-10	6.00307e-10
chr3	130730000	130735000	chr3	131205000	131210000	1	1	14.6539	8.23525	1	1	11.9237	6.62496	72	0.000180575	0.814723	0.868412	3	0.936496	0.697512	0.630627	4.99004	2.73794	1.96104e-18	1.91094e-17
chr3	130730000	130735000	chr3	131265000	131270000	1	0	14.6539	0	1	0	11.9237	0	85	2.50797e-05	0.814723	2.85572	10	0.75864	0.697512	2.44104	3.53962	3.05573	1.52741e-15	1.02929e-14
chr3	130740000	130745000	chr3	131015000	131020000	0	1	0	15.9023	0	1	0	8.61926	44	0.00712993	1.60784	1.89051	0	1	0	0	8.71761	1.99708	4.15962e-13	1.95357e-12
chr3	130750000	130755000	chr3	130945000	130950000	0	1	0	13.5724	0	1	0	16.8868	63	0.000485014	2.28578	5.25476	7	0.936496	1.90602	5.36695	3.61388	2.62286	9.22082e-13	4.12706e-12
chr3	130760000	130765000	chr3	131110000	131115000	0	1	0	14.1442	0	1	0	19.3808	160	4.82315e-10	3.23968	3.38506	15	0.479028	2.64167	2.96351	3.87326	3.94026	2.27784e-25	4.99096e-24
chr3	130795000	130800000	chr3	130945000	130950000	0	1	0	13.5724	0	1	0	16.8868	91	1.00844e-05	4.1516	5.25476	31	0.124503	4.43902	5.36695	2.0197	3.36462	1.31703e-08	3.44626e-08
chr3	130805000	130810000	chr3	131110000	131115000	0	1	0	14.1442	0	1	0	19.3808	77	4.21664e-05	2.75973	3.38506	4	0.936496	2.19861	2.96351	4.68848	2.84494	2.45727e-18	2.36382e-17
chr3	130810000	130815000	chr3	130945000	130950000	0	1	0	13.5724	0	1	0	16.8868	62	0.00182365	4.34958	5.25476	22	0.527682	3.87055	5.36695	1.95889	2.83292	8.26652e-07	1.78771e-06
chr3	130810000	130815000	chr3	131110000	131115000	0	1	0	14.1442	0	1	0	19.3808	160	3.03242e-10	4.34958	3.38506	44	0.00686257	3.87055	2.96351	2.32987	4.11442	6.07409e-14	3.2467e-13
chr3	130810000	130815000	chr3	131205000	131210000	0	1	0	8.23525	0	1	0	6.62496	59	0.000752399	4.34958	0.868412	2	0.936496	3.87055	0.630627	5.25525	2.44674	1.54878e-15	1.0361e-14
chr3	130815000	130820000	chr3	131015000	131020000	0	1	0	15.9023	0	1	0	8.61926	57	0.00117407	4.55956	1.89051	8	0.936496	4.02103	1.63757	3.28077	2.51179	8.03798e-11	2.77793e-10
chr3	130815000	130820000	chr3	131110000	131115000	0	1	0	14.1442	0	1	0	19.3808	340	6.85792e-20	4.55956	3.38506	51	0.00216238	4.02103	2.96351	3.20449	5.08464	7.57012e-29	2.38814e-27
chr3	130875000	130880000	chr3	131110000	131115000	0	1	0	14.1442	0	1	0	19.3808	242	4.29312e-15	3.1257	3.38506	55	0.00111703	2.90919	2.96351	2.60551	4.66673	3.01829e-19	3.29147e-18
chr3	130885000	130890000	chr3	131110000	131115000	0	1	0	14.1442	0	1	0	19.3808	529	4.94134e-31	7.25329	3.38506	187	3.20572e-12	7.38164	2.96351	1.97058	5.90521	3.7928e-16	2.78594e-15
chr3	130890000	130895000	chr3	131110000	131115000	0	1	0	14.1442	0	1	0	19.3808	551	4.48327e-32	6.69535	3.38506	106	4.20698e-07	6.69614	2.96351	2.84747	5.82185	1.34863e-28	4.12173e-27
chr3	130895000	130900000	chr3	130945000	130950000	1	1	5.31448	13.5724	0	1	0	16.8868	1113	1.55707e-63	1.08115	5.25476	286	4.52667e-18	10.5751	5.36695	2.43095	6.8951	1.41577e-25	3.1715e-24
chr3	130895000	130900000	chr3	130975000	130980000	1	1	5.31448	8.12871	0	1	0	8.43245	326	1.58497e-19	1.08115	1.97507	105	1.97682e-06	10.5751	1.97347	2.10413	5.18064	6.63148e-16	4.66711e-15
chr3	130895000	130900000	chr3	131015000	131020000	1	1	5.31448	15.9023	0	1	0	8.61926	434	1.14913e-23	1.08115	1.89051	85	1.83444e-05	10.5751	1.63757	2.82123	5.48049	2.86016e-26	6.85358e-25
chr3	130895000	130900000	chr3	131020000	131025000	1	0	5.31448	0	0	0	0	0	77	8.96493e-05	1.08115	11.3329	0	1	0	0	9.52349	2.78703	1.14433e-20	1.48134e-19
chr3	130895000	130900000	chr3	131050000	131055000	1	0	5.31448	0	0	0	0	0	94	3.32436e-06	1.08115	5.85543	0	1	0	0	9.81094	3.07298	2.93906e-24	5.7491e-23
chr3	130895000	130900000	chr3	131055000	131060000	1	0	5.31448	0	0	0	0	0	56	0.00165054	1.08115	7.44527	0	1	0	0	9.06479	2.33466	6.41661e-16	4.518e-15
chr3	130895000	130900000	chr3	131060000	131065000	1	0	5.31448	0	0	0	0	0	44	0.00910876	1.08115	5.0935	0	1	0	0	8.71761	1.99708	4.15962e-13	1.95357e-12
chr3	130895000	130900000	chr3	131110000	131115000	1	1	5.31448	14.1442	0	1	0	19.3808	490	1.00832e-25	1.08115	3.38506	172	1.96548e-11	10.5751	2.96351	1.98065	5.79271	4.86848e-16	3.49737e-15
chr3	130895000	130900000	chr3	131155000	131160000	1	0	5.31448	0	0	0	0	0	115	1.21208e-07	1.08115	19.5581	0	1	0	0	10.1015	3.36329	4.7856e-28	1.37755e-26
chr3	130900000	130905000	chr3	130945000	130950000	1	1	5.75302	13.5724	0	1	0	16.8868	1695	4.94236e-99	2.14754	5.25476	393	6.17565e-24	21.2421	5.36695	2.57942	7.47973	1.78777e-29	5.99234e-28
chr3	130900000	130905000	chr3	130970000	130975000	1	0	5.75302	0	0	0	0	0	82	0.000190651	2.14754	6.1134	0	1	0	0	9.61414	2.87704	8.90188e-22	1.30456e-20
chr3	130900000	130905000	chr3	130975000	130980000	1	1	5.75302	8.12871	0	1	0	8.43245	974	3.38567e-52	2.14754	1.97507	92	9.25747e-05	21.2421	1.97347	3.87328	6.55094	1.78844e-49	3.11071e-47
chr3	130900000	130905000	chr3	130980000	130985000	1	0	5.75302	0	0	0	0	0	74	0.000615268	2.14754	6.91733	0	1	0	0	9.46624	2.73026	4.20784e-20	5.06842e-19
chr3	130900000	130905000	chr3	131010000	131015000	1	0	5.75302	0	0	0	0	0	157	1.90647e-10	2.14754	5.83743	0	1	0	0	10.5503	3.81306	3.76395e-35	2.04046e-33
chr3	130900000	130905000	chr3	131020000	131025000	1	0	5.75302	0	0	0	0	0	145	2.02627e-09	2.14754	11.3329	0	1	0	0	10.4357	3.69806	3.08072e-33	1.40754e-31
chr3	130900000	130905000	chr3	131055000	131060000	1	0	5.75302	0	0	0	0	0	143	1.66434e-09	2.14754	7.44527	0	1	0	0	10.4157	3.67798	5.87504e-33	2.6101e-31
chr3	130900000	130905000	chr3	131060000	131065000	1	0	5.75302	0	0	0	0	0	49	0.00588954	2.14754	5.0935	0	1	0	0	8.87253	2.14709	3.27725e-14	1.81863e-13
chr3	130900000	130905000	chr3	131070000	131075000	1	0	5.75302	0	0	0	0	0	52	0.00257871	2.14754	3.56365	0	1	0	0	8.95809	2.23038	4.49613e-15	2.79528e-14
chr3	130900000	130905000	chr3	131075000	131080000	1	0	5.75302	0	0	0	0	0	51	0.0033173	2.14754	4.02561	0	1	0	0	8.93013	2.20313	7.35991e-15	4.4576e-14
chr3	130900000	130905000	chr3	131080000	131085000	1	0	5.75302	0	0	0	0	0	58	0.00102085	2.14754	3.13169	0	1	0	0	9.11533	2.38419	1.52753e-16	1.17149e-15
chr3	130900000	130905000	chr3	131110000	131115000	1	1	5.75302	14.1442	0	1	0	19.3808	1067	5.15394e-50	2.14754	3.38506	144	1.0759e-09	21.2421	2.96351	3.35929	6.72196	1.54069e-41	1.39091e-39
chr3	130900000	130905000	chr3	131120000	131125000	1	0	5.75302	0	0	0	0	0	72	0.000106936	2.14754	5.24949	0	1	0	0	9.42677	2.69117	1.0122e-19	1.15556e-18
chr3	130900000	130905000	chr3	131155000	131160000	1	0	5.75302	0	0	0	0	0	275	1.1141e-17	2.14754	19.5581	0	1	0	0	11.3586	4.62468	2.05337e-50	3.88665e-48
chr3	130900000	130905000	chr3	131190000	131195000	1	0	5.75302	0	0	0	0	0	47	0.00461245	2.14754	4.56555	0	1	0	0	8.81254	2.08888	8.98453e-14	4.63784e-13
chr3	130900000	130905000	chr3	131205000	131210000	1	1	5.75302	8.23525	0	1	0	6.62496	75	8.01533e-05	2.14754	0.868412	28	0.079642	21.2421	0.630627	1.8872	3.11811	3.22249e-07	7.29828e-07
chr3	130945000	130950000	chr3	130970000	130975000	1	0	13.5724	0	1	0	16.8868	0	252	1.42386e-12	5.25476	6.1134	94	0.0250109	5.36695	7.27296	1.89225	4.85308	1.64949e-12	7.11285e-12
chr3	130945000	130950000	chr3	131065000	131070000	1	0	13.5724	0	1	0	16.8868	0	445	1.10708e-29	5.25476	5.69944	85	2.70101e-05	5.36695	4.65637	2.85733	5.51212	6.16332e-27	1.58296e-25
chr3	130945000	130950000	chr3	131075000	131080000	1	0	13.5724	0	1	0	16.8868	0	292	1.41977e-19	5.25476	4.02561	87	1.46084e-05	5.36695	4.34706	2.21617	5.00093	1.80314e-16	1.36543e-15
chr3	130945000	130950000	chr3	131120000	131125000	1	0	13.5724	0	1	0	16.8868	0	318	8.30762e-21	5.25476	5.24949	122	3.29414e-08	5.36695	5.11615	1.85209	5.19689	5.46726e-13	2.52636e-12
chr3	130945000	130950000	chr3	131170000	131175000	1	0	13.5724	0	1	0	16.8868	0	58	0.00119883	5.25476	4.29558	20	0.387814	5.36695	3.74516	1.9994	2.73023	1.38794e-06	2.92584e-06
chr3	130945000	130950000	chr3	131210000	131215000	1	0	13.5724	0	1	0	16.8868	0	85	1.23776e-05	5.25476	2.0818	9	0.936496	5.36695	1.9311	3.68933	3.04355	2.88075e-16	2.13657e-15
chr3	130945000	130950000	chr3	131220000	131225000	1	0	13.5724	0	1	0	16.8868	0	91	5.04439e-06	5.25476	2.75373	16	0.539017	5.36695	2.77543	2.9676	3.21174	1.38095e-13	6.9782e-13
chr3	130945000	130950000	chr3	131235000	131240000	1	0	13.5724	0	1	0	16.8868	0	167	8.7162e-11	5.25476	4.00761	59	0.00067984	5.36695	4.28018	1.9696	4.24472	3.19237e-11	1.17131e-10
chr3	130945000	130950000	chr3	131245000	131250000	1	0	13.5724	0	1	0	16.8868	0	58	0.000889374	5.25476	3.0837	12	0.840396	5.36695	2.9259	2.72945	2.60261	2.7836e-09	7.89563e-09
chr3	130975000	130980000	chr3	131055000	131060000	1	0	8.12871	0	1	0	8.43245	0	90	3.47621e-05	1.97507	7.44527	19	0.936496	1.97347	7.74111	2.7058	3.23021	1.89569e-12	8.14333e-12
chr3	130975000	130980000	chr3	131060000	131065000	1	0	8.12871	0	1	0	8.43245	0	84	4.5905e-05	1.97507	5.0935	4	0.936496	1.97347	4.30526	4.81385	2.96458	9.55811e-20	1.10265e-18
chr3	131010000	131015000	chr3	131110000	131115000	0	1	0	14.1442	0	1	0	19.3808	120	1.73979e-07	5.83743	3.38506	34	0.14847	6.75466	2.96351	2.28572	3.70899	1.04763e-11	4.07309e-11
chr3	131015000	131020000	chr3	131065000	131070000	1	0	15.9023	0	1	0	8.61926	0	87	0.000124357	1.89051	5.69944	26	0.429685	1.63757	4.65637	2.20739	3.26341	2.89843e-09	8.19555e-09
chr3	131110000	131115000	chr3	131165000	131170000	1	0	14.1442	0	1	0	19.3808	0	69	0.00763959	3.38506	5.1355	22	0.936496	2.96351	5.19139	2.11297	2.95217	6.73552e-08	1.63564e-07
chr3	131165000	131170000	chr3	131205000	131210000	0	1	0	8.23525	0	1	0	6.62496	56	0.0048348	5.1355	0.868412	11	0.936496	5.19139	0.630627	2.80288	2.54302	1.80747e-09	5.23969e-09
chr3	135395000	135400000	chr3	135435000	135440000	0	1	0	14.4406	0	1	0	17.0275	148	1.74309e-09	3.0597	2.22539	19	0.936496	2.97606	2.17853	3.42274	3.86296	4.13301e-21	5.61653e-20
chr3	135400000	135405000	chr3	135435000	135440000	0	1	0	14.4406	0	1	0	17.0275	141	3.62519e-07	8.05721	2.22539	62	0.0164214	7.17265	2.17853	1.65423	4.07415	3.76518e-08	9.39971e-08
chr3	135435000	135440000	chr3	135465000	135470000	1	0	14.4406	0	1	0	17.0275	0	75	0.000421445	2.22539	2.13579	10	0.936496	2.17853	2.00633	3.35929	2.89331	9.17659e-14	4.73289e-13
chr3	135435000	135440000	chr3	135600000	135605000	1	0	14.4406	0	1	1	17.0275	4.35438	72	0.000145429	2.22539	6.1374	30	0.0534118	2.17853	0.768807	1.72935	3.0971	2.60026e-06	5.34759e-06
chr3	135435000	135440000	chr3	135635000	135640000	1	0	14.4406	0	1	0	17.0275	0	46	0.00557737	2.22539	2.0158	6	0.936496	2.17853	2.16517	3.37856	2.20128	9.50705e-10	2.87207e-09
chr3	135435000	135440000	chr3	135690000	135695000	1	1	14.4406	8.13232	1	1	17.0275	6.91668	218	2.05357e-12	2.22539	0.80063	59	0.00069344	2.17853	0.551983	2.35387	4.55564	5.08866e-16	3.65088e-15
chr3	135435000	135440000	chr3	136685000	136690000	1	0	14.4406	0	1	0	17.0275	0	67	0.000296841	2.22539	1.66184	1	0.936496	2.17853	1.53819	6.34388	2.60566	9.40652e-19	9.55908e-18
chr3	137865000	137870000	chr3	137980000	137985000	0	1	0	4.20813	1	0	8.69004	0	58	0.00129974	11.5789	0.484539	11	0.936496	1.10617	3.0513	2.85341	2.58575	8.26172e-10	2.52173e-09
chr3	137915000	137920000	chr3	138140000	138145000	1	1	6.27264	3.76692	1	1	5.10226	8.89796	48	0.0041591	0.61876	0.705333	0	1	0	0	8.84285	2.11827	5.41924e-14	2.90667e-13
chr3	138850000	138855000	chr3	138875000	138880000	0	1	0	7.88392	0	1	0	11.1928	80	0.00011228	2.16579	1.55026	27	0.283293	2.324	1.29359	2.03237	3.17851	2.89011e-08	7.28987e-08
chr3	138875000	138880000	chr3	139075000	139080000	1	1	7.88392	10.0559	1	0	11.1928	0	104	2.28792e-06	1.55026	0.47313	8	0.936496	1.29359	4.53933	4.14712	3.3023	1.54163e-20	1.96349e-19
chr3	138875000	138880000	chr3	139205000	139210000	1	0	7.88392	0	1	0	11.1928	0	49	0.00298273	1.55026	3.76763	12	0.654072	1.29359	2.64167	2.48666	2.40258	1.29632e-07	3.05204e-07
chr3	143665000	143670000	chr3	144200000	144205000	0	1	0	7.56467	0	1	0	10.4932	50	0.0028354	1.49385	1.15967	5	0.936496	2.04813	3.88593	3.75482	2.28582	1.63768e-11	6.22898e-11
chr3	144545000	144550000	chr3	144570000	144575000	1	1	9.36874	10.1156	1	1	6.58253	6.75003	193	8.34488e-12	0.77043	0.798617	59	0.000620543	0.787917	0.743082	2.17823	4.41144	9.71923e-14	5.0039e-13
chr3	144550000	144555000	chr3	144570000	144575000	1	1	9.25399	10.1156	0	1	0	6.75003	121	6.78234e-08	0.863714	0.798617	25	0.936496	9.55517	0.743082	2.73908	3.64972	7.58562e-15	4.58629e-14
chr3	145920000	145925000	chr3	146810000	146815000	1	1	5.5428	6.50675	1	1	11.5279	15.9395	49	0.00355432	0.83083	0.63084	1	0.936496	0.727647	0.637242	5.89333	2.17042	1.98699e-14	1.13926e-13
chr3	145935000	145940000	chr3	146520000	146525000	0	1	0	4.90377	1	1	9.87973	6.23591	47	0.00458972	4.1276	0.746941	3	0.936496	0.484363	0.635772	4.37582	2.1605	1.33778e-11	5.14783e-11
chr3	146005000	146010000	chr3	146150000	146155000	0	1	0	4.50664	0	1	0	9.50318	47	0.00432288	1.83582	0.979144	0	0.958302	1.7639	1.51409	8.81254	2.08888	8.98453e-14	4.63784e-13
chr3	146150000	146155000	chr3	146495000	146500000	1	1	4.50664	7.27518	1	1	9.50318	8.20033	72	0.000171112	0.979144	0.577823	3	0.936496	1.51409	0.627687	4.99004	2.73794	1.96104e-18	1.91094e-17
chr3	146450000	146455000	chr3	146495000	146500000	1	1	7.46244	7.27518	1	1	4.52497	8.20033	47	0.0058378	0.350318	0.577823	9	0.874324	0.310904	0.627687	2.83596	2.29285	2.89012e-08	7.28987e-08
chr3	146450000	146455000	chr3	146500000	146505000	1	1	7.46244	16.6975	1	1	4.52497	13.9924	191	1.64456e-10	0.350318	1.05095	87	2.28902e-05	0.310904	1.05178	1.60405	4.52226	7.52935e-09	2.02562e-08
chr3	146500000	146505000	chr3	146775000	146780000	1	0	16.6975	0	1	0	13.9924	0	43	0.00742307	1.05095	2.94571	7	0.936496	1.05178	3.7786	3.06398	2.14062	1.69207e-08	4.39141e-08
chr3	152200000	152205000	chr3	152945000	152950000	1	1	12.0251	4.41025	1	1	11.1132	3.42191	87	2.57374e-05	1.30732	0.695937	26	0.0781816	1.22744	0.851861	2.20739	3.26341	2.89843e-09	8.19555e-09
chr3	152890000	152895000	chr3	152945000	152950000	0	1	0	4.41025	0	1	0	3.42191	44	0.00709884	1.41586	0.695937	1	0.936496	1.50475	0.851861	5.7384	2.02305	2.48909e-13	1.20818e-12
chr3	153910000	153915000	chr3	153940000	153945000	1	1	5.79249	4.24087	1	0	11.9308	0	78	6.99265e-05	0.969078	0.314078	24	0.424252	0.931241	3.64484	2.16485	3.11602	1.13649e-08	3.00527e-08
chr4	6365000	6370000	chr4	6450000	6455000	1	1	17.8319	18.701	1	1	10.8753	17.7661	249	1.64423e-13	0.52145	1.11806	57	0.000850114	0.624012	1.47881	2.59523	4.70935	2.52051e-19	2.76269e-18
chr4	6440000	6445000	chr4	7450000	7455000	0	1	0	7.55277	0	1	0	7.42299	51	0.00267311	4.1096	1.48247	0	1	0	0	8.93013	2.20313	7.35991e-15	4.4576e-14
chr4	6900000	6905000	chr4	7985000	7990000	1	0	9.12207	0	1	0	16.3928	0	55	0.00145162	1.82608	1.33787	23	0.128062	6.25262	1.47131	1.72264	2.7188	1.93841e-05	3.63076e-05
chr4	6905000	6910000	chr4	7450000	7455000	0	1	0	7.55277	0	1	0	7.42299	62	0.000501756	3.82163	1.48247	12	0.718909	8.86131	1.62434	2.8255	2.68364	4.1753e-10	1.31506e-09
chr4	6985000	6990000	chr4	7210000	7215000	1	0	9.76999	0	1	0	15.2578	0	85	1.39732e-05	1.57039	2.14779	21	0.234015	3.18621	2.22369	2.48009	3.18271	9.76946e-11	3.34553e-10
chr4	6985000	6990000	chr4	7485000	7490000	1	0	9.76999	0	1	0	15.2578	0	45	0.00584282	1.57039	1.87182	8	0.936496	3.18621	1.7221	2.94043	2.21874	2.81996e-08	7.13888e-08
chr4	6985000	6990000	chr4	7550000	7555000	1	0	9.76999	0	1	0	15.2578	0	47	0.00410112	1.57039	1.72783	14	0.556508	3.18621	2.05649	2.20674	2.3937	1.94744e-06	4.04923e-06
chr4	6985000	6990000	chr4	7590000	7595000	1	0	9.76999	0	1	0	15.2578	0	47	0.00441758	1.57039	2.0518	2	0.936496	3.18621	2.65839	4.92785	2.13707	1.18945e-12	5.20733e-12
chr4	6985000	6990000	chr4	7595000	7600000	1	0	9.76999	0	1	0	15.2578	0	54	0.00144806	1.57039	3.1257	19	0.258499	3.18621	3.00114	1.96995	2.63607	3.29063e-06	6.68472e-06
chr4	6990000	6995000	chr4	7190000	7195000	1	0	16.3448	0	1	0	17.9049	0	65	0.000292051	2.30928	1.76983	10	0.936496	4.49671	2.08157	3.15314	2.71098	9.34318e-12	3.64858e-11
chr4	6990000	6995000	chr4	7215000	7220000	1	0	16.3448	0	1	0	17.9049	0	89	7.46485e-06	2.30928	1.88382	21	0.278079	4.49671	1.81406	2.54635	3.23786	2.04668e-11	7.7311e-11
chr4	6990000	6995000	chr4	7425000	7430000	1	0	16.3448	0	1	0	17.9049	0	79	4.00614e-05	2.30928	2.24978	23	0.160903	4.49671	1.86422	2.24423	3.11916	3.7305e-09	1.0459e-08
chr4	6990000	6995000	chr4	7480000	7485000	1	0	16.3448	0	1	0	17.9049	0	53	0.00171586	2.30928	1.51785	18	0.28901	4.49671	1.33756	2.02043	2.59909	2.11207e-06	4.37642e-06
chr4	6990000	6995000	chr4	7505000	7510000	1	0	16.3448	0	1	0	17.9049	0	46	0.00469662	2.30928	1.10389	9	0.936496	4.49671	1.01153	2.80501	2.26699	6.57743e-08	1.60105e-07
chr4	6990000	6995000	chr4	7595000	7600000	1	0	16.3448	0	1	0	17.9049	0	115	3.86228e-07	2.30928	3.1257	24	0.1173	4.49671	3.00114	2.72432	3.57873	1.97725e-14	1.13926e-13
chr4	6990000	6995000	chr4	7615000	7620000	1	0	16.3448	0	1	0	17.9049	0	47	0.00442252	2.30928	1.49985	14	0.516806	4.49671	1.59671	2.20674	2.3937	1.94744e-06	4.04923e-06
chr4	6990000	6995000	chr4	7740000	7745000	1	0	16.3448	0	1	0	17.9049	0	52	0.00212414	2.30928	0.965906	10	0.828788	4.49671	1.01153	2.8318	2.43494	3.7454e-09	1.04884e-08
chr4	7195000	7200000	chr4	7450000	7455000	0	1	0	7.55277	0	1	0	7.42299	47	0.00418338	2.62174	1.48247	14	0.626774	3.7786	1.62434	2.20674	2.3937	1.94744e-06	4.04923e-06
chr4	7360000	7365000	chr4	7610000	7615000	1	0	7.21253	0	1	0	2.04687	0	45	0.00580944	0.557018	2.12979	9	0.936496	0.554923	2.80887	2.77337	2.24069	9.9317e-08	2.3676e-07
chr4	7450000	7455000	chr4	7515000	7520000	1	0	7.55277	0	1	0	7.42299	0	73	8.67453e-05	1.48247	1.33787	3	0.936496	1.62434	1.30412	5.00991	2.75696	1.27618e-18	1.27615e-17
chr4	7450000	7455000	chr4	7600000	7605000	1	1	7.55277	3.75715	1	0	7.42299	0	127	1.19e-07	1.48247	0.532187	42	0.012053	1.62434	4.63965	2.06376	3.83233	1.48507e-10	4.9582e-10
chr4	7450000	7455000	chr4	7665000	7670000	1	0	7.55277	0	1	0	7.42299	0	80	3.25978e-05	1.48247	1.70983	34	0.0276647	1.62434	1.89766	1.70139	3.25341	2.41789e-06	4.9821e-06
chr4	7450000	7455000	chr4	7850000	7855000	1	0	7.55277	0	1	0	7.42299	0	61	0.000555478	1.48247	2.20179	25	0.100742	1.62434	2.59988	1.75218	2.85727	8.6622e-06	1.68563e-05
chr4	7495000	7500000	chr4	7600000	7605000	0	1	0	3.75715	0	0	0	0	47	0.00443317	1.78183	0.532187	0	1	0	0	8.81254	2.08888	8.98453e-14	4.63784e-13
chr4	8800000	8805000	chr4	8835000	8840000	1	1	6.0321	5.17204	0	0	0	0	94	5.8776e-05	0.344949	0.286562	0	1	0	0	9.81094	3.07298	2.93906e-24	5.7491e-23
chr4	10870000	10875000	chr4	10915000	10920000	1	1	6.81474	5.59003	1	0	12.4448	0	48	0.00423547	0.557689	0.523463	5	0.936496	0.590938	5.49234	3.69605	2.23317	6.47615e-11	2.26141e-10
chr4	10910000	10915000	chr4	11155000	11160000	0	1	0	14.3629	0	1	0	15.0524	96	2.70978e-06	2.89772	2.09519	44	0.00667645	3.0513	2.2366	1.59353	3.54006	1.59193e-06	3.33791e-06
chr4	10915000	10920000	chr4	10965000	10970000	1	1	5.59003	6.9128	0	0	0	0	150	2.35952e-08	0.523463	0.560374	0	1	0	0	10.4846	3.74708	4.55373e-34	2.24443e-32
chr4	10915000	10920000	chr4	11025000	11030000	1	0	5.59003	0	0	0	0	0	50	0.00283924	0.523463	1.0619	0	1	0	0	8.90162	2.17537	1.98699e-14	1.13926e-13
chr4	10915000	10920000	chr4	11075000	11080000	1	0	5.59003	0	0	1	0	4.3268	154	1.28328e-09	0.523463	3.86962	0	1	0	0	10.5225	3.78515	1.29898e-34	6.7417e-33
chr4	10915000	10920000	chr4	11145000	11150000	1	1	5.59003	6.95149	0	1	0	16.0632	75	9.63897e-05	0.523463	1.50059	5	0.936496	5.49234	1.39796	4.33878	2.82336	9.08155e-17	7.2269e-16
chr4	10915000	10920000	chr4	11160000	11165000	1	0	5.59003	0	0	0	0	0	50	0.00272177	0.523463	3.1077	0	1	0	0	8.90162	2.17537	1.98699e-14	1.13926e-13
chr4	10915000	10920000	chr4	11165000	11170000	1	0	5.59003	0	0	0	0	0	50	0.00265912	0.523463	3.14369	0	1	0	0	8.90162	2.17537	1.98699e-14	1.13926e-13
chr4	10970000	10975000	chr4	11145000	11150000	0	1	0	6.95149	0	1	0	16.0632	75	6.87108e-05	5.56146	1.50059	4	0.936496	5.69297	1.39796	4.65056	2.80891	8.52741e-18	7.73874e-17
chr4	10980000	10985000	chr4	11005000	11010000	0	1	0	8.32516	0	1	0	13.7929	63	0.00115211	2.26778	1.15028	15	0.936496	2.52464	1.11573	2.53007	2.74919	2.81334e-09	7.97496e-09
chr4	11000000	11005000	chr4	11155000	11160000	0	1	0	14.3629	0	1	0	15.0524	77	5.37417e-05	4.79353	2.09519	14	0.896642	5.20811	2.2366	2.91769	2.97937	2.82933e-12	1.18203e-11
chr4	11005000	11010000	chr4	11145000	11150000	1	1	8.32516	6.95149	1	1	13.7929	16.0632	284	3.23233e-16	1.15028	1.50059	54	0.00138248	1.11573	1.39796	2.8627	4.86302	3.29148e-23	5.78532e-22
chr4	11010000	11015000	chr4	11155000	11160000	0	1	0	14.3629	0	1	0	15.0524	48	0.00461686	2.39377	2.09519	22	0.278499	2.64167	2.2366	1.59037	2.56182	0.000210713	0.000352983
chr4	11070000	11075000	chr4	11155000	11160000	0	1	0	14.3629	0	1	0	15.0524	59	0.00114469	2.10579	2.09519	17	0.643783	2.06485	2.2366	2.25665	2.70333	8.29579e-08	1.99838e-07
chr4	11070000	11075000	chr4	11190000	11195000	0	1	0	7.39516	0	1	0	8.17922	57	0.000959009	2.10579	0.693924	2	0.936496	2.06485	0.816582	5.20559	2.39938	3.89954e-15	2.44802e-14
chr4	11080000	11085000	chr4	11145000	11150000	0	1	0	6.95149	0	1	0	16.0632	50	0.00495323	2.0278	1.50059	13	0.936496	2.78379	1.39796	2.40159	2.44503	2.4886e-07	5.6934e-07
chr4	11085000	11090000	chr4	11145000	11150000	0	1	0	6.95149	0	1	0	16.0632	119	9.52138e-08	3.56365	1.50059	32	0.11128	3.83711	1.39796	2.36074	3.68389	2.85789e-12	1.19363e-11
chr4	11095000	11100000	chr4	11155000	11160000	0	1	0	14.3629	0	1	0	15.0524	65	0.000691852	2.14779	2.09519	9	0.936496	1.94782	2.2366	3.30285	2.69536	2.0836e-12	8.77891e-12
chr4	11100000	11105000	chr4	11155000	11160000	0	1	0	14.3629	0	1	0	15.0524	65	0.000764752	2.26778	2.09519	12	0.936496	2.48284	2.2366	2.89356	2.74167	1.34995e-10	4.53091e-10
chr4	11120000	11125000	chr4	11155000	11160000	0	1	0	14.3629	0	1	0	15.0524	142	4.53507e-09	2.84972	2.09519	38	0.0896117	2.43268	2.2366	2.36856	3.93624	1.81121e-13	8.94367e-13
chr4	15260000	15265000	chr4	16160000	16165000	0	1	0	7.9768	0	0	0	0	59	0.000908038	1.72183	0.50333	0	1	0	0	9.13994	2.40835	9.51107e-17	7.50375e-16
chr4	31820000	31825000	chr4	33245000	33250000	1	1	8.23286	13.9788	1	1	6.53068	15.7915	49	0.00386842	0.256363	3.49714	19	0.217237	0.252839	3.88666	1.83006	2.53134	2.32146e-05	4.30174e-05
chr4	31960000	31965000	chr4	32560000	32565000	1	1	8.23286	5.51723	1	0	12.1152	0	61	0.000748847	0.692582	0.808683	2	0.936496	0.726912	5.72641	5.30326	2.49265	6.20214e-16	4.39723e-15
chr4	32055000	32060000	chr4	32560000	32565000	0	1	0	5.51723	0	0	0	0	81	3.81523e-05	3.41367	0.808683	0	1	0	0	9.59646	2.85947	1.35626e-21	1.9489e-20
chr4	32055000	32060000	chr4	33245000	33250000	0	1	0	13.9788	0	1	0	15.7915	120	3.38143e-07	3.41367	3.49714	3	0.936496	2.77543	3.88666	5.72617	3.45238	1.13906e-27	3.14227e-26
chr4	32070000	32075000	chr4	32240000	32245000	0	1	0	9.8377	0	0	0	0	52	0.00204287	1.62584	0.638222	0	1	0	0	8.95809	2.23038	4.49613e-15	2.79528e-14
chr4	32145000	32150000	chr4	32240000	32245000	0	1	0	9.8377	0	0	0	0	43	0.00954597	3.21569	0.638222	0	1	0	0	8.68452	1.96519	6.97018e-13	3.17749e-12
chr4	32160000	32165000	chr4	32240000	32245000	1	1	6.7606	9.8377	1	0	4.522	0	119	3.53775e-07	0.783852	0.638222	14	0.653349	0.474073	2.85903	3.54503	3.53818	3.01341e-19	3.28696e-18
chr4	32160000	32165000	chr4	32260000	32265000	1	1	6.7606	8.09764	1	1	4.522	6.0832	91	1.19506e-05	0.783852	0.649631	0	1	0	0	9.7642	3.02638	1.45412e-23	2.67374e-22
chr4	32160000	32165000	chr4	32555000	32560000	1	0	6.7606	0	1	0	4.522	0	68	0.000231507	0.783852	2.53175	1	0.936496	0.474073	2.20697	6.36523	2.62648	5.99836e-19	6.26089e-18
chr4	32160000	32165000	chr4	32560000	32565000	1	1	6.7606	5.51723	1	0	4.522	0	121	4.52078e-07	0.783852	0.808683	20	0.215191	0.474073	5.72641	3.05893	3.60976	9.55611e-17	7.53401e-16
chr4	32235000	32240000	chr4	32560000	32565000	0	1	0	5.51723	0	0	0	0	52	0.00200184	2.53175	0.808683	0	1	0	0	8.95809	2.23038	4.49613e-15	2.79528e-14
chr4	32240000	32245000	chr4	32260000	32265000	1	1	9.8377	8.09764	0	1	0	6.0832	63	0.000395735	0.638222	0.649631	1	0.936496	2.85903	0.224174	6.25522	2.51934	9.20566e-18	8.28252e-17
chr4	32240000	32245000	chr4	32560000	32565000	1	1	9.8377	5.51723	0	0	0	0	46	0.00503683	0.638222	0.808683	0	1	0	0	8.78159	2.0589	1.49345e-13	7.47374e-13
chr4	32240000	32245000	chr4	33245000	33250000	1	1	9.8377	13.9788	0	1	0	15.7915	97	6.72648e-06	0.638222	3.49714	15	0.40025	2.85903	3.88666	3.15186	3.28211	3.85664e-15	2.44103e-14
chr4	32250000	32255000	chr4	32560000	32565000	0	1	0	5.51723	0	0	0	0	84	1.6368e-05	8.77114	0.808683	0	1	0	0	9.64886	2.91156	3.85558e-22	5.92799e-21
chr4	32255000	32260000	chr4	33245000	33250000	0	1	0	13.9788	0	1	0	15.7915	78	5.37823e-05	7.61326	3.49714	15	0.431882	3.87891	3.88666	2.83773	3.00801	6.77288e-12	2.69986e-11
chr4	32260000	32265000	chr4	32315000	32320000	1	0	8.09764	0	1	0	6.0832	0	58	0.000872346	0.649631	1.67984	1	0.936496	0.224174	1.2456	6.13613	2.40387	9.51107e-17	7.50375e-16
chr4	32260000	32265000	chr4	32425000	32430000	1	0	8.09764	0	1	0	6.0832	0	60	0.000653444	0.649631	1.76383	0	1	0	0	9.16415	2.43213	5.93548e-17	4.82039e-16
chr4	32290000	32295000	chr4	32560000	32565000	0	1	0	5.51723	0	0	0	0	60	0.000641985	4.40357	0.808683	0	1	0	0	9.16415	2.43213	5.93548e-17	4.82039e-16
chr4	32585000	32590000	chr4	33245000	33250000	0	1	0	13.9788	0	1	0	15.7915	66	0.000290066	1.76983	3.49714	15	0.463671	1.47131	3.88666	2.59707	2.80466	9.57528e-10	2.89113e-09
chr4	32605000	32610000	chr4	33245000	33250000	0	1	0	13.9788	0	1	0	15.7915	44	0.00681656	1.69783	3.49714	9	0.936496	1.62179	3.88666	2.74103	2.21392	1.50047e-07	3.51087e-07
chr4	32615000	32620000	chr4	32985000	32990000	1	0	8.80824	0	1	0	14.8207	0	53	0.00189401	0.726808	3.37167	1	0.936496	0.734997	2.34072	6.00631	2.2787	1.69034e-15	1.11949e-14
chr4	32665000	32670000	chr4	33245000	33250000	0	1	0	13.9788	0	1	0	15.7915	42	0.00940848	1.85982	3.49714	2	0.936496	1.73882	3.88666	4.76596	1.98643	2.34568e-11	8.72156e-11
chr4	32740000	32745000	chr4	33245000	33250000	0	1	0	13.9788	0	1	0	15.7915	69	0.000176809	1.90781	3.49714	13	0.595457	1.47967	3.88666	2.86543	2.83	7.20319e-11	2.50093e-10
chr4	32795000	32800000	chr4	32865000	32870000	1	0	11.1771	0	1	0	6.16024	0	42	0.00830438	0.200661	3.0417	3	0.936496	0.180074	2.48284	4.21393	2.01253	1.48255e-10	4.9505e-10
chr4	32800000	32805000	chr4	32850000	32855000	1	1	11.1771	6.27476	1	0	8.2582	0	212	1.79674e-11	0.555676	0.672449	2	0.936496	0.554923	4.13807	7.09868	4.2581	4.58083e-43	4.73307e-41
chr4	32800000	32805000	chr4	32980000	32985000	1	1	11.1771	6.017	1	0	8.2582	0	55	0.00180243	0.555676	0.526147	2	0.936496	0.554923	3.16834	5.15415	2.35047	1.5826e-14	9.19455e-14
chr4	32830000	32835000	chr4	33245000	33250000	0	1	0	13.9788	0	1	0	15.7915	42	0.00969114	2.41776	3.49714	0	0.940143	2.22369	3.88666	8.65065	1.93261	1.97336e-12	8.37789e-12
chr4	32850000	32855000	chr4	33070000	33075000	1	1	6.27476	7.26723	0	0	0	0	56	0.00163611	0.672449	0.411388	0	1	0	0	9.06479	2.33466	6.41661e-16	4.518e-15
chr4	32860000	32865000	chr4	33245000	33250000	0	1	0	13.9788	0	1	0	15.7915	42	0.0098016	4.77553	3.49714	10	0.927523	3.15998	3.88666	2.52436	2.1818	1.04e-06	2.22263e-06
chr4	32870000	32875000	chr4	33245000	33250000	0	1	0	13.9788	0	1	0	15.7915	45	0.00608414	3.35967	3.49714	2	0.936496	2.62495	3.88666	4.86526	2.07861	3.18385e-12	1.31526e-11
chr4	33190000	33195000	chr4	33245000	33250000	0	1	0	13.9788	0	1	0	15.7915	53	0.00466583	1.17589	3.49714	2	0.948892	1.01989	3.88666	5.10082	2.2999	4.06981e-14	2.22636e-13
chr4	33245000	33250000	chr4	33270000	33275000	1	1	13.9788	4.36854	1	0	15.7915	0	210	1.32314e-13	3.49714	0.359713	26	0.936496	3.88666	2.44104	3.47767	4.36314	4.94058e-26	1.1568e-24
chr4	33245000	33250000	chr4	34840000	34845000	1	0	13.9788	0	1	0	15.7915	0	53	0.00189645	3.49714	2.28578	11	0.720941	3.88666	2.50792	2.7236	2.47655	8.73138e-09	2.32691e-08
chr4	34550000	34555000	chr4	34775000	34780000	1	1	8.22835	5.6717	1	0	12.1042	0	71	0.000263379	0.843581	0.330855	2	0.936496	0.909191	3.22685	5.52192	2.70305	1.0122e-19	1.15556e-18
chr4	34775000	34780000	chr4	34885000	34890000	1	0	5.6717	0	0	0	0	0	46	0.00550648	0.330855	4.46356	0	1	0	0	8.78159	2.0589	1.49345e-13	7.47374e-13
chr4	40720000	40725000	chr4	40970000	40975000	1	1	12.3628	8.992	1	1	10.9837	9.68118	274	1.42861e-14	1.59186	0.698622	75	8.48531e-05	1.45162	0.675462	2.33816	4.88783	2.25151e-17	1.93528e-16
chr4	40720000	40725000	chr4	41345000	41350000	1	1	12.3628	9.36312	1	1	10.9837	10.3789	45	0.00617462	1.59186	0.574467	12	0.620162	1.45162	0.599023	2.36407	2.30441	8.97687e-07	1.93381e-06
chr4	40760000	40765000	chr4	41135000	41140000	0	1	0	12.0575	1	1	10.3208	12.8898	57	0.001025	3.02371	1.38047	3	0.936496	0.467458	1.38547	4.65355	2.41881	3.89954e-15	2.44802e-14
chr4	40850000	40855000	chr4	40970000	40975000	1	1	8.61862	8.992	1	1	11.1244	9.68118	104	1.66688e-06	1.12746	0.698622	24	0.135309	1.70299	0.675462	2.57941	3.45558	2.20111e-12	9.26015e-12
chr4	40945000	40950000	chr4	41135000	41140000	1	1	4.57771	12.0575	1	1	9.04429	12.8898	76	7.28098e-05	0.787208	1.38047	14	0.531338	0.833487	1.38547	2.89885	2.96312	4.04059e-12	1.64862e-11
chr4	40945000	40950000	chr4	41345000	41350000	1	1	4.57771	9.36312	1	1	9.04429	10.3789	62	0.000634396	0.787208	0.574467	1	0.936496	0.833487	0.599023	6.23217	2.49695	1.46208e-17	1.27993e-16
chr4	41310000	41315000	chr4	41345000	41350000	1	1	7.17349	9.36312	0	1	0	10.3789	86	2.78961e-05	0.492592	0.574467	8	0.936496	5.73477	0.599023	3.87325	3.04683	3.24218e-17	2.72189e-16
chr4	43425000	43430000	chr4	43475000	43480000	1	0	4.41736	0	0	0	0	0	69	0.000369345	0.548965	7.30729	0	1	0	0	9.36546	2.63053	5.99836e-19	6.26089e-18
chr4	43425000	43430000	chr4	43480000	43485000	1	1	4.41736	11.4825	0	1	0	16.8446	322	5.63571e-19	0.548965	2.48913	34	0.147714	4.24674	2.04035	3.70896	4.96256	2.10736e-33	9.82757e-32
chr4	43425000	43430000	chr4	43490000	43495000	1	1	4.41736	21.0637	0	1	0	9.11859	107	1.30747e-06	0.548965	1.01673	17	0.655365	4.24674	0.860681	3.11433	3.42693	1.0542e-15	7.17816e-15
chr4	43425000	43430000	chr4	43560000	43565000	1	1	4.41736	12.5212	0	1	0	12.0777	307	1.81337e-16	0.548965	1.83011	46	0.00627486	4.24674	1.66844	3.20566	4.93702	1.06456e-27	2.94939e-26
chr4	43425000	43430000	chr4	43575000	43580000	1	1	4.41736	9.69242	0	1	0	11.8973	43	0.0077022	0.548965	0.940891	8	0.936496	4.24674	0.879791	2.875	2.16385	6.61183e-08	1.60699e-07
chr4	43430000	43435000	chr4	43480000	43485000	0	1	0	11.4825	0	1	0	16.8446	72	0.000275571	1.95581	2.48913	16	0.840384	1.62179	2.04035	2.63017	2.92314	2.40176e-10	7.8053e-10
chr4	43440000	43445000	chr4	43475000	43480000	1	0	3.17435	0	0	0	0	0	112	8.44483e-07	0.850963	7.30729	0	1	0	0	10.0634	3.32518	1.43056e-27	3.89398e-26
chr4	43440000	43445000	chr4	43480000	43485000	1	1	3.17435	11.4825	0	1	0	16.8446	1294	1.48862e-63	0.850963	2.48913	247	1.47133e-16	7.45688	2.04035	2.85971	7.05292	1.25958e-33	5.94789e-32
chr4	43440000	43445000	chr4	43485000	43490000	1	0	3.17435	0	0	0	0	0	62	0.000925774	0.850963	3.75563	0	1	0	0	9.21137	2.47856	2.32721e-17	1.98633e-16
chr4	43440000	43445000	chr4	43490000	43495000	1	1	3.17435	21.0637	0	1	0	9.11859	278	5.28137e-16	0.850963	1.01673	54	0.00485466	7.45688	0.860681	2.8319	4.83606	1.05635e-22	1.75405e-21
chr4	43440000	43445000	chr4	43525000	43530000	1	0	3.17435	0	0	0	0	0	60	0.000673026	0.850963	2.63374	0	1	0	0	9.16415	2.43213	5.93548e-17	4.82039e-16
chr4	43440000	43445000	chr4	43530000	43535000	1	0	3.17435	0	0	0	0	0	51	0.00243295	0.850963	1.66184	0	1	0	0	8.93013	2.20313	7.35991e-15	4.4576e-14
chr4	43440000	43445000	chr4	43560000	43565000	1	1	3.17435	12.5212	0	1	0	12.0777	344	4.71775e-19	0.850963	1.83011	90	6.29194e-06	7.45688	1.66844	2.40371	5.20508	1.27388e-19	1.44333e-18
chr4	43440000	43445000	chr4	43575000	43580000	1	1	3.17435	9.69242	0	1	0	11.8973	139	2.33119e-08	0.850963	0.940891	35	0.0372231	7.45688	0.879791	2.45595	3.89112	9.98262e-14	5.13775e-13
chr4	43480000	43485000	chr4	43575000	43580000	1	1	11.4825	9.69242	1	1	16.8446	11.8973	202	8.68243e-13	2.48913	0.940891	81	2.30091e-05	2.04035	0.879791	1.78771	4.55827	1.51699e-10	5.05465e-10
[truncated: 9,541 more rows]

## Sheet: SKO_overinteract_H3K27ac_loops
chr1	start1	end1	chr2	start2	end2	WT_isPeak1	WT_isPeak2	WT_PS1	WT_PS2	SKO_isPeak1	SKO_isPeak2	SKO_PS1	SKO_PS2	WT_R1_CC	WT_R1_QVal	WT_R1_Bias1	WT_R1_Bias2	SKO_R1_CC	SKO_R1_QVal	SKO_R1_Bias1	SKO_R1_Bias2	logFC	logCPM	PValue	QValue
chr1	9700000	9705000	chr1	10035000	10040000	1	1	6.84565	10.753	1	1	5.5066	12.2528	8	0.946087	0.340251	0.850963	87	3.13363e-05	0.352799	0.776157	-2.9554	2.794	6.69328e-10	2.05651e-09
chr1	9745000	9750000	chr1	10230000	10235000	1	0	7.42279	0	1	1	13.5312	12.3231	2	0.946087	0.839554	3.35367	42	0.00876147	0.822462	0.349124	-3.85245	1.7715	2.068e-07	4.77825e-07
chr1	13300000	13305000	chr1	13370000	13375000	0	0	0	0	0	1	0	8.16773	0	1	0	0	43	0.00849313	2.00633	0.992981	-8.21469	1.73152	2.41201e-09	6.88368e-09
chr1	15805000	15810000	chr1	15835000	15840000	1	0	18.5337	0	1	0	12.7341	0	11	0.946087	0.871767	1.54185	49	0.00540238	1.06134	2.03141	-1.67469	2.21035	0.00108952	0.00168533
chr1	15805000	15810000	chr1	15850000	15855000	1	0	18.5337	0	1	1	12.7341	7.552	63	0.00223723	0.871767	7.03131	644	3.10565e-33	1.06134	1.29506	-2.88038	5.59293	2.29785e-26	5.58038e-25
chr1	15805000	15810000	chr1	16100000	16105000	1	1	18.5337	4.5806	1	1	12.7341	10.4914	12	0.649305	0.871767	0.573125	180	6.02791e-10	1.06134	0.638712	-3.42433	3.74702	7.99961e-18	7.27722e-17
chr1	15850000	15855000	chr1	15875000	15880000	0	0	0	0	1	0	7.552	0	0	1	0	0	48	0.00738875	1.29506	1.77226	-8.37288	1.87164	3.00325e-10	9.61505e-10
chr1	15850000	15855000	chr1	15885000	15890000	0	0	0	0	1	0	7.552	0	0	1	0	0	45	0.00723954	1.29506	1.37936	-8.28006	1.78928	1.42755e-09	4.18409e-09
chr1	15850000	15855000	chr1	16615000	16620000	0	1	0	6.10386	1	1	7.552	8.40732	0	1	0	0	90	1.5894e-05	1.29506	0.700452	-9.27774	2.69356	7.19444e-18	6.56211e-17
chr1	15850000	15855000	chr1	16685000	16690000	0	1	0	12.0573	1	1	7.552	12.2661	9	0.946087	7.03131	1.78716	100	4.39233e-06	1.29506	1.66918	-2.98815	2.97915	4.27624e-11	1.52853e-10
chr1	16100000	16105000	chr1	16175000	16180000	1	0	4.5806	0	1	0	10.4914	0	0	1	0	0	56	0.000916767	0.638712	1.90602	-8.59465	2.07004	8.60156e-12	3.36481e-11
chr1	16610000	16615000	chr1	16685000	16690000	0	1	0	12.0573	0	1	0	12.2661	8	0.946087	1.51785	1.78716	53	0.00195037	1.52983	1.66918	-2.24192	2.21771	1.54072e-05	2.91751e-05
chr1	20985000	20990000	chr1	21075000	21080000	1	0	9.39378	0	1	1	14.1299	5.25258	32	0.0912495	1.05431	4.15759	173	1.0564e-09	1.12602	0.418213	-1.95994	3.87666	3.0979e-09	8.73816e-09
chr1	20995000	21000000	chr1	21075000	21080000	0	0	0	0	1	1	6.30541	5.25258	0	1	0	0	48	0.00432935	0.501268	0.418213	-8.37288	1.87164	3.00325e-10	9.61505e-10
chr1	21465000	21470000	chr1	21960000	21965000	1	0	4.75593	0	1	0	8.48529	0	1	0.946087	0.676475	1.64384	98	3.80964e-06	0.624012	5.03256	-6.00192	2.82432	9.08155e-17	7.2269e-16
chr1	33510000	33515000	chr1	33575000	33580000	0	0	0	0	1	1	3.95958	10.5846	0	1	0	0	51	0.00274868	0.198449	1.49719	-8.46009	1.9494	6.45764e-11	2.25739e-10
chr1	33560000	33565000	chr1	33580000	33585000	0	0	0	0	1	1	5.89582	5.16498	0	1	0	0	227	7.00086e-14	0.526993	1.32373	-10.611	3.9523	1.66437e-34	8.52996e-33
chr1	33575000	33580000	chr1	33595000	33600000	0	0	0	0	1	0	10.5846	0	0	1	0	0	76	0.0028318	1.49719	6.75466	-9.03424	2.46932	2.455e-15	1.59038e-14
chr1	35615000	35620000	chr1	35640000	35645000	1	0	9.09387	0	1	1	6.00846	5.87975	7	0.946087	0.886532	2.69974	116	1.65304e-06	0.499798	0.320459	-3.55982	3.13396	2.98123e-14	1.67646e-13
chr1	36295000	36300000	chr1	36760000	36765000	0	1	0	9.08021	0	1	0	11.4919	0	1	0	0	41	0.00859994	3.66156	1.52879	-8.14621	1.67125	6.93678e-09	1.87336e-08
chr1	36765000	36770000	chr1	36935000	36940000	1	1	4.53343	16.9628	0	1	0	10.7191	2	0.946087	1.1382	0.840896	70	0.000134283	15.9754	1.00474	-4.58743	2.40644	1.7453e-11	6.6093e-11
chr1	36830000	36835000	chr1	37470000	37475000	0	1	0	3.16693	0	1	0	6.19251	8	0.946087	6.1554	1.68783	43	0.00670849	6.65434	1.58465	-1.94118	1.98961	0.000426762	0.000690833
chr1	37425000	37430000	chr1	37470000	37475000	0	1	0	3.16693	1	1	5.05431	6.19251	13	0.946087	3.46766	1.68783	61	0.000491324	0.360883	1.58465	-1.75097	2.48752	0.00011673	0.000201031
chr1	37425000	37430000	chr1	37545000	37550000	0	1	0	8.81385	1	1	5.05431	6.01723	0	0.965271	3.46766	0.529503	175	6.22453e-09	0.360883	0.543163	-10.236	3.59361	1.56392e-28	4.74997e-27
chr1	37430000	37435000	chr1	37470000	37475000	0	1	0	3.16693	1	1	5.05431	6.19251	8	0.946087	2.47776	1.68783	67	0.000266414	0.210944	1.58465	-2.57926	2.48449	4.5294e-07	1.00863e-06
chr1	37470000	37475000	chr1	37530000	37535000	1	0	3.16693	0	1	0	6.19251	0	15	0.946087	1.68783	3.32368	64	0.000642628	1.58465	3.99595	-1.61516	2.5797	0.000366334	0.00059776
chr1	37470000	37475000	chr1	37545000	37550000	1	1	3.16693	8.81385	1	1	6.19251	6.01723	155	1.64774e-09	1.68783	0.529503	686	3.04763e-31	1.58465	0.543163	-1.67409	5.88741	4.96145e-12	2.00618e-11
chr1	37470000	37475000	chr1	37620000	37625000	1	0	3.16693	0	1	0	6.19251	0	17	0.5119	1.68783	2.53775	81	2.00655e-05	1.58465	2.50792	-1.77493	2.86601	1.59477e-05	3.01443e-05
chr1	37490000	37495000	chr1	37615000	37620000	1	1	4.04491	7.76951	1	1	5.00266	6.13687	27	0.0811487	0.626142	0.642249	120	7.06528e-07	0.704862	0.463048	-1.67698	3.42573	1.80601e-06	3.76663e-06
chr1	38660000	38665000	chr1	39045000	39050000	1	0	16.1858	0	1	1	19.1282	3.30647	0	0.956416	1.65763	5.55546	113	7.90584e-07	1.70519	0.600492	-9.60559	2.99855	2.50294e-21	3.46831e-20
chr1	39025000	39030000	chr1	39045000	39050000	1	0	13.5889	0	1	1	11.2629	3.30647	168	2.20371e-09	1.81467	5.55546	1188	4.05306e-57	1.99625	0.600492	-2.3501	6.5411	9.81045e-23	1.63868e-21
chr1	39025000	39030000	chr1	39055000	39060000	1	0	13.5889	0	1	0	11.2629	0	0	0.997728	1.81467	1.08589	53	0.0030287	1.99625	1.162	-8.51543	1.99891	3.88735e-11	1.39773e-10
chr1	39025000	39030000	chr1	39245000	39250000	1	0	13.5889	0	1	0	11.2629	0	4	0.946087	1.81467	1.51185	45	0.00551949	1.99625	1.3292	-2.98802	1.91857	4.8473e-06	9.6875e-06
chr1	39025000	39030000	chr1	39285000	39290000	1	0	13.5889	0	1	0	11.2629	0	2	0.946087	1.81467	1.88982	52	0.00186677	1.99625	2.13173	-4.15962	2.03281	4.38438e-09	1.21165e-08
chr1	39735000	39740000	chr1	39935000	39940000	1	0	6.99095	0	1	1	7.20483	5.67044	5	0.946087	0.614733	7.1513	122	3.69935e-07	0.706332	0.757782	-4.10943	3.171	2.94037e-16	2.17827e-15
chr1	39915000	39920000	chr1	39935000	39940000	1	0	6.56196	0	1	1	8.68286	5.67044	25	0.946087	0.868412	7.1513	137	1.74995e-08	0.549778	0.757782	-1.97849	3.54884	2.17489e-08	5.5659e-08
chr1	40325000	40330000	chr1	40475000	40480000	1	0	3.09909	0	1	1	6.9668	7.83644	0	1	0	0	54	0.0019257	0.484363	0.653412	-8.54232	2.02303	2.34568e-11	8.72156e-11
chr1	43095000	43100000	chr1	43460000	43465000	1	0	14.0354	0	1	0	10.0371	0	3	0.946087	0.929482	15.7005	45	0.00542959	0.908456	19.4531	-3.39083	1.88719	3.7089e-07	8.33618e-07
chr1	43265000	43270000	chr1	43455000	43460000	0	0	0	0	0	1	0	6.55793	0	1	0	0	53	0.00175282	2.95098	2.22998	-8.51543	1.99891	3.88735e-11	1.39773e-10
chr1	43285000	43290000	chr1	43445000	43450000	0	1	0	8.18082	0	1	0	10.0829	12	0.946087	2.47776	2.40659	93	3.21482e-06	3.1349	3.34644	-2.47272	2.93951	1.56247e-08	4.06936e-08
chr1	43295000	43300000	chr1	43445000	43450000	0	1	0	8.18082	0	1	0	10.0829	18	0.599897	2.95171	2.40659	256	1.06199e-16	4.79012	3.34644	-3.35134	4.243	1.64432e-21	2.35085e-20
chr1	43300000	43305000	chr1	43400000	43405000	0	1	0	6.37747	0	1	0	4.47539	5	0.946087	5.06351	0.965051	78	4.94626e-05	9.90628	1.04811	-3.46506	2.60515	9.99935e-11	3.4188e-10
chr1	43300000	43305000	chr1	43455000	43460000	0	0	0	0	0	1	0	6.55793	0	1	0	0	211	4.35737e-14	9.90628	2.22998	-10.5057	3.85121	9.85102e-33	4.30018e-31
chr1	43300000	43305000	chr1	43540000	43545000	0	0	0	0	0	1	0	10.7156	0	1	0	0	133	7.34943e-09	9.90628	2.33068	-9.84042	3.21897	4.34893e-23	7.56429e-22
chr1	43300000	43305000	chr1	43605000	43610000	0	0	0	0	0	1	0	11.7151	0	1	0	0	63	0.000336498	9.90628	1.029	-8.76416	2.2231	4.48437e-13	2.08759e-12
chr1	43305000	43310000	chr1	43540000	43545000	0	0	0	0	0	1	0	10.7156	0	1	0	0	98	1.56348e-06	4.79848	2.33068	-9.40041	2.80728	5.434e-19	5.72489e-18
chr1	43310000	43315000	chr1	43400000	43405000	0	1	0	6.37747	1	1	8.08657	4.47539	8	0.946087	3.80363	0.965051	66	0.000303952	0.462313	1.04811	-2.55761	2.46705	6.52268e-07	1.42433e-06
chr1	43310000	43315000	chr1	43445000	43450000	0	1	0	8.18082	1	1	8.08657	10.0829	14	0.946087	3.80363	2.40659	74	6.89002e-05	0.462313	3.34644	-1.92299	2.71544	1.43295e-05	2.72399e-05
chr1	43310000	43315000	chr1	43540000	43545000	0	0	0	0	1	1	8.08657	10.7156	0	1	0	0	60	0.000656373	0.462313	2.33068	-8.69394	2.15955	1.18945e-12	5.20733e-12
chr1	43315000	43320000	chr1	43540000	43545000	0	0	0	0	0	1	0	10.7156	0	1	0	0	46	0.00441835	1.98126	2.33068	-8.31167	1.81728	8.46962e-10	2.56866e-09
chr1	43345000	43350000	chr1	43445000	43450000	0	1	0	8.18082	0	1	0	10.0829	12	0.946087	2.22578	2.40659	54	0.00271365	2.81723	3.34644	-1.69008	2.33648	0.000410333	0.000666081
chr1	43360000	43365000	chr1	43455000	43460000	0	0	0	0	0	1	0	6.55793	0	1	0	0	62	0.000958179	5.60102	2.22998	-8.74113	2.20224	7.2951e-13	3.2997e-12
chr1	43360000	43365000	chr1	43540000	43545000	0	0	0	0	0	1	0	10.7156	0	1	0	0	78	3.53309e-05	5.60102	2.33068	-9.07165	2.50363	9.7909e-16	6.73492e-15
chr1	43375000	43380000	chr1	43455000	43460000	0	0	0	0	0	1	0	6.55793	0	1	0	0	61	0.00135392	4.53933	2.22998	-8.71773	2.18106	1.18945e-12	5.20733e-12
chr1	43395000	43400000	chr1	43540000	43545000	0	0	0	0	0	1	0	10.7156	0	1	0	0	93	3.20457e-06	4.60621	2.33068	-9.32497	2.73729	3.01894e-18	2.8777e-17
chr1	43400000	43405000	chr1	43545000	43550000	1	0	6.37747	0	1	0	4.47539	0	1	0.946087	0.965051	3.64164	83	1.56814e-05	1.04811	6.19456	-5.76264	2.60563	2.13018e-14	1.21595e-13
chr1	43425000	43430000	chr1	43540000	43545000	0	0	0	0	0	1	0	10.7156	0	1	0	0	46	0.00787576	3.27701	2.33068	-8.31167	1.81728	8.46962e-10	2.56866e-09
chr1	43445000	43450000	chr1	43510000	43515000	1	0	8.18082	0	1	0	10.0829	0	18	0.946087	2.40659	3.36567	126	5.32797e-08	3.34644	4.8988	-2.32946	3.37499	1.06421e-09	3.19589e-09
chr1	43445000	43450000	chr1	43520000	43525000	1	0	8.18082	0	1	0	10.0829	0	13	0.946087	2.40659	3.83963	56	0.00738853	3.34644	5.31679	-1.62789	2.3977	0.000543102	0.000868644
chr1	43445000	43450000	chr1	43540000	43545000	1	0	8.18082	0	1	1	10.0829	10.7156	203	2.83887e-13	2.40659	11.8248	3131	1.60108e-125	3.34644	2.33068	-3.47521	7.79998	2.71233e-47	4.0326e-45
chr1	43445000	43450000	chr1	43615000	43620000	1	0	8.18082	0	1	0	10.0829	0	12	0.946087	2.40659	2.65774	53	0.00208995	3.34644	3.54452	-1.66318	2.31696	0.000560744	0.000895842
chr1	43445000	43450000	chr1	43730000	43735000	1	0	8.18082	0	1	0	10.0829	0	4	0.946087	2.40659	1.76983	59	0.000647863	3.34644	1.86422	-3.37771	2.24113	2.81996e-08	7.13888e-08
chr1	43445000	43450000	chr1	43740000	43745000	1	0	8.18082	0	1	0	10.0829	0	15	0.562439	2.40659	1.91381	67	0.000181891	3.34644	2.19861	-1.6811	2.62775	0.000155023	0.000263826
chr1	43445000	43450000	chr1	44110000	44115000	1	0	8.18082	0	1	0	10.0829	0	0	1	0	0	45	0.00495859	3.34644	2.3658	-8.28006	1.78928	1.42755e-09	4.18409e-09
chr1	43450000	43455000	chr1	43540000	43545000	0	0	0	0	0	1	0	10.7156	0	1	0	0	67	0.00147291	11.9293	2.33068	-8.85277	2.30358	6.54767e-14	3.44627e-13
chr1	43455000	43460000	chr1	43500000	43505000	0	0	0	0	1	0	6.55793	0	0	1	0	0	80	0.00327368	2.22998	13.9189	-9.1081	2.53712	3.93677e-16	2.87167e-15
chr1	43455000	43460000	chr1	43525000	43530000	0	0	0	0	1	0	6.55793	0	0	1	0	0	58	0.0042822	2.22998	5.86017	-8.64515	2.11551	3.18385e-12	1.31526e-11
chr1	43455000	43460000	chr1	43535000	43540000	0	0	0	0	1	0	6.55793	0	0	1	0	0	107	2.38379e-06	2.22998	12.1634	-9.52698	2.92512	1.9164e-20	2.40212e-19
chr1	43455000	43460000	chr1	43540000	43545000	0	0	0	0	1	1	6.55793	10.7156	0	1	0	0	1007	5.17356e-52	2.22998	2.33068	-12.7596	6.05162	5.65796e-78	6.88879e-75
chr1	43455000	43460000	chr1	43545000	43550000	0	0	0	0	1	0	6.55793	0	0	1	0	0	62	0.00135099	2.22998	6.19456	-8.74113	2.20224	7.2951e-13	3.2997e-12
chr1	43455000	43460000	chr1	43555000	43560000	0	0	0	0	1	0	6.55793	0	0	1	0	0	83	2.93953e-05	2.22998	5.82673	-9.16112	2.58591	1.59569e-16	1.21263e-15
chr1	43455000	43460000	chr1	43595000	43600000	0	0	0	0	1	0	6.55793	0	0	1	0	0	103	8.10559e-07	2.22998	8.25105	-9.47209	2.87395	6.63137e-20	7.73328e-19
chr1	43455000	43460000	chr1	43600000	43605000	0	0	0	0	1	0	6.55793	0	0	1	0	0	69	0.000238631	2.22998	8.14237	-8.89512	2.34214	4.06981e-14	2.22636e-13
chr1	43455000	43460000	chr1	43605000	43610000	0	0	0	0	1	1	6.55793	11.7151	0	1	0	0	191	1.24449e-11	2.22998	1.029	-10.3621	3.71387	1.76594e-30	6.42599e-29
chr1	43455000	43460000	chr1	43630000	43635000	0	0	0	0	1	0	6.55793	0	0	1	0	0	59	0.00071076	2.22998	4.12971	-8.66975	2.1377	1.9438e-12	8.29695e-12
chr1	43455000	43460000	chr1	43635000	43640000	0	0	0	0	1	0	6.55793	0	0	1	0	0	55	0.00134129	2.22998	5.27499	-8.56872	2.04673	1.41877e-11	5.42104e-11
chr1	43460000	43465000	chr1	43540000	43545000	0	0	0	0	0	1	0	10.7156	0	1	0	0	211	8.56836e-14	19.4531	2.33068	-10.5057	3.85121	9.85102e-33	4.30018e-31
chr1	43465000	43470000	chr1	43540000	43545000	0	0	0	0	0	1	0	10.7156	0	1	0	0	88	6.2779e-05	11.2606	2.33068	-9.24537	2.66363	1.7274e-17	1.49909e-16
chr1	43470000	43475000	chr1	43540000	43545000	0	0	0	0	0	1	0	10.7156	0	1	0	0	89	6.79869e-05	11.2188	2.33068	-9.26165	2.67867	1.11374e-17	9.90387e-17
chr1	43475000	43480000	chr1	43540000	43545000	0	0	0	0	0	1	0	10.7156	0	1	0	0	89	2.78951e-05	6.33667	2.33068	-9.26165	2.67867	1.11374e-17	9.90387e-17
chr1	43495000	43500000	chr1	43540000	43545000	0	0	0	0	0	1	0	10.7156	0	1	0	0	123	2.45994e-06	14.2868	2.33068	-9.72778	3.11304	7.0939e-23	1.20412e-21
chr1	43500000	43505000	chr1	43540000	43545000	0	0	0	0	0	1	0	10.7156	0	1	0	0	113	2.57173e-05	13.9189	2.33068	-9.60559	2.99855	2.50294e-21	3.46831e-20
chr1	43540000	43545000	chr1	43605000	43610000	0	0	0	0	1	1	10.7156	11.7151	0	1	0	0	177	1.59271e-11	2.33068	1.029	-10.2523	3.60921	8.14096e-29	2.54682e-27
chr1	43540000	43545000	chr1	43630000	43635000	0	0	0	0	1	0	10.7156	0	0	1	0	0	61	0.00101714	2.33068	4.12971	-8.71773	2.18106	1.18945e-12	5.20733e-12
chr1	43540000	43545000	chr1	43635000	43640000	0	0	0	0	1	0	10.7156	0	0	1	0	0	127	1.72146e-08	2.33068	5.27499	-9.77389	3.15637	2.82239e-22	4.42092e-21
chr1	43765000	43770000	chr1	43825000	43830000	1	1	6.99095	7.36466	1	1	7.02516	9.42141	20	0.203069	0.412059	0.699293	103	4.70853e-06	0.388813	0.662967	-1.88789	3.17245	9.44952e-07	2.02807e-06
chr1	51465000	51470000	chr1	51585000	51590000	0	1	0	3.04342	0	1	0	7.70879	0	1	0	0	123	3.39475e-08	8.16745	1.86175	-9.72778	3.11304	7.0939e-23	1.20412e-21
chr1	51465000	51470000	chr1	52005000	52010000	0	0	0	0	0	1	0	12.0336	0	1	0	0	51	0.00195877	8.16745	1.01136	-8.46009	1.9494	6.45764e-11	2.25739e-10
chr1	51470000	51475000	chr1	51585000	51590000	0	1	0	3.04342	0	1	0	7.70879	0	1	0	0	142	1.57658e-09	5.43382	1.86175	-9.93478	3.30798	2.33915e-24	4.62989e-23
chr1	51475000	51480000	chr1	52005000	52010000	1	0	12.9142	0	1	1	13.6328	12.0336	4	0.946087	2.43008	6.55736	49	0.00291029	2.68421	1.01136	-3.1105	2.01865	8.65672e-07	1.86887e-06
chr1	51475000	51480000	chr1	52230000	52235000	1	1	12.9142	17.7834	1	1	13.6328	15.9788	30	0.0536938	2.43008	1.57643	159	3.39205e-09	2.68421	1.74709	-1.9311	3.76454	8.21394e-09	2.20059e-08
chr1	51475000	51480000	chr1	52800000	52805000	1	1	12.9142	8.82241	1	1	13.6328	7.03887	7	0.946087	2.43008	0.306025	64	0.000451151	2.68421	0.338099	-2.7033	2.40917	1.29632e-07	3.05204e-07
chr1	51475000	51480000	chr1	53295000	53300000	1	0	12.9142	0	1	0	13.6328	0	0	1	0	0	56	0.00119777	2.68421	3.10982	-8.59465	2.07004	8.60156e-12	3.36481e-11
chr1	51480000	51485000	chr1	51585000	51590000	0	1	0	3.04342	0	1	0	7.70879	0	1	0	0	85	1.49348e-05	5.0242	1.86175	-9.19541	2.61752	6.51922e-17	5.25939e-16
chr1	51505000	51510000	chr1	51580000	51585000	0	1	0	15.0167	0	1	0	8.50387	29	0.360494	4.72154	1.90057	139	2.94024e-09	6.19456	1.9595	-1.78608	3.60642	2.13364e-07	4.92536e-07
chr1	51505000	51510000	chr1	51585000	51590000	0	1	0	3.04342	0	1	0	7.70879	0	1	0	0	52	0.00725963	6.19456	1.86175	-8.48802	1.97438	3.88735e-11	1.39773e-10
chr1	51580000	51585000	chr1	52115000	52120000	1	1	15.0167	12.0047	1	1	8.50387	16.9798	14	0.529743	1.90057	1.72541	62	0.000469703	1.9595	1.20025	-1.66828	2.52589	0.000282516	0.000466568
chr1	51585000	51590000	chr1	52005000	52010000	1	0	3.04342	0	1	1	7.70879	12.0336	0	1	0	0	61	0.000565419	1.86175	1.01136	-8.71773	2.18106	1.18945e-12	5.20733e-12
chr1	52005000	52010000	chr1	52115000	52120000	0	1	0	12.0047	1	1	12.0336	16.9798	72	0.000256113	6.55736	1.72541	331	6.29697e-18	1.01136	1.20025	-1.72812	4.83725	2.26112e-10	7.35885e-10
chr1	52005000	52010000	chr1	52150000	52155000	0	1	0	4.3321	1	1	12.0336	11.3169	10	0.946087	6.55736	1.21135	92	5.17774e-06	1.01136	1.96538	-2.71769	2.89465	1.35039e-09	4.01554e-09
chr1	52115000	52120000	chr1	52225000	52230000	1	0	12.0047	0	1	0	16.9798	0	14	0.946087	1.72541	3.98361	65	0.000333742	1.20025	6.08588	-1.73629	2.57577	0.000156954	0.000266725
chr1	52150000	52155000	chr1	52195000	52200000	1	0	4.3321	0	1	0	11.3169	0	2	0.946087	1.21135	1.72783	53	0.00469305	1.96538	2.43268	-4.18703	2.05642	2.72686e-09	7.74492e-09
chr1	52150000	52155000	chr1	52225000	52230000	1	0	4.3321	0	1	0	11.3169	0	8	0.946087	1.21135	3.98361	115	1.80395e-07	1.96538	6.08588	-3.35736	3.13694	1.53696e-13	7.68295e-13
chr1	52150000	52155000	chr1	52245000	52250000	1	0	4.3321	0	1	0	11.3169	0	1	0.946087	1.21135	1.68584	57	0.000974983	1.96538	1.86422	-5.22164	2.12023	5.6308e-11	1.98857e-10
chr1	52365000	52370000	chr1	52390000	52395000	0	0	0	0	0	1	0	3.57338	0	1	0	0	47	0.00412891	1.43787	0.163904	-8.3426	1.84473	5.03731e-10	1.5663e-09
chr1	53795000	53800000	chr1	53850000	53855000	0	1	0	6.47726	0	1	0	9.7386	15	0.946087	5.46547	0.963709	100	1.66334e-06	8.17581	0.834222	-2.25784	3.06893	2.79271e-08	7.08463e-08
chr1	54555000	54560000	chr1	54925000	54930000	0	1	0	16.5472	1	1	4.26846	25.3155	11	0.764097	2.27378	1.98513	80	6.29051e-05	0.230789	1.78678	-2.38026	2.7482	1.43189e-07	3.35824e-07
chr1	54665000	54670000	chr1	54925000	54930000	0	1	0	16.5472	0	1	0	25.3155	18	0.344712	2.30378	1.98513	111	4.00424e-07	2.24877	1.78678	-2.14682	3.22935	3.87161e-08	9.65363e-08
chr1	54905000	54910000	chr1	55025000	55030000	1	1	9.07728	20.7904	1	1	8.14844	14.8462	57	0.0010313	1.40932	2.52739	255	1.32111e-15	1.23553	2.64525	-1.68845	4.47725	5.75762e-09	1.5713e-08
chr1	54905000	54910000	chr1	55205000	55210000	1	0	9.07728	0	1	0	8.14844	0	6	0.946087	1.40932	4.81753	49	0.00295785	1.23553	5.84345	-2.53786	2.07577	7.6953e-06	1.50456e-05
chr1	54910000	54915000	chr1	55050000	55055000	1	0	7.49697	0	1	1	6.17039	4.42445	4	0.946087	1.43617	3.76163	46	0.00494316	1.37518	0.345449	-3.01963	1.94428	3.15035e-06	6.41156e-06
chr1	55025000	55030000	chr1	55050000	55055000	1	0	20.7904	0	1	1	14.8462	4.42445	47	0.262351	2.52739	3.76163	292	1.74386e-17	2.64525	0.345449	-2.16156	4.57461	1.91013e-13	9.42181e-13
chr1	55025000	55030000	chr1	55130000	55135000	1	0	20.7904	0	1	1	14.8462	7.99836	22	0.632845	2.52739	4.40357	230	3.3707e-13	2.64525	0.407923	-2.90893	4.13556	3.25463e-17	2.73133e-16
chr1	55025000	55030000	chr1	55235000	55240000	1	0	20.7904	0	1	0	14.8462	0	17	0.660716	2.52739	6.31138	84	1.35613e-05	2.64525	7.60735	-1.8273	2.90527	6.79901e-06	1.33838e-05
chr1	55025000	55030000	chr1	55370000	55375000	1	0	20.7904	0	1	1	14.8462	12.1964	6	0.946087	2.52739	3.46766	51	0.00233622	2.64525	0.475543	-2.59541	2.12147	5.15833e-06	1.02813e-05
chr1	55050000	55055000	chr1	55085000	55090000	0	1	0	11.2153	1	1	4.42445	11.9866	7	0.946087	3.76163	1.12008	51	0.00239647	0.345449	1.04002	-2.37656	2.14846	1.34762e-05	2.57252e-05
chr1	55405000	55410000	chr1	55445000	55450000	0	0	0	0	1	1	6.99166	6.53476	0	1	0	0	109	8.49191e-07	0.574768	0.805557	-9.55367	2.95002	8.44747e-21	1.11142e-19
chr1	55445000	55450000	chr1	55525000	55530000	0	0	0	0	1	1	6.53476	5.9398	0	1	0	0	139	8.6508e-08	0.805557	0.377788	-9.90401	3.27893	6.93091e-24	1.30914e-22
chr1	57600000	57605000	chr1	57835000	57840000	1	0	6.32402	0	1	1	8.72856	5.78756	12	0.809772	0.52145	9.95303	82	3.66534e-05	0.733527	0.918011	-2.29142	2.79422	3.8522e-07	8.64147e-07
chr1	57840000	57845000	chr1	58715000	58720000	1	1	5.76969	3.97368	1	0	9.14831	0	6	0.946087	1.65696	1.78917	43	0.00682544	1.40899	24.9287	-2.35001	1.92882	8.39027e-05	0.000146991
chr1	58420000	58425000	chr1	58445000	58450000	1	0	25.5252	0	1	1	42.133	12.977	54	0.667243	3.27768	5.80143	249	1.729e-16	3.95355	0.594613	-1.73198	4.43401	2.77791e-09	7.88396e-09
chr1	58420000	58425000	chr1	58650000	58655000	1	1	25.5252	8.68314	1	1	42.133	9.04445	19	0.259874	3.27768	0.385886	99	2.67038e-06	3.95355	0.458638	-1.90443	3.11503	1.15469e-06	2.45633e-06
chr1	58420000	58425000	chr1	58735000	58740000	1	0	25.5252	0	1	0	42.133	0	1	0.946087	3.27768	2.37577	63	0.000327179	3.95355	2.80051	-5.36568	2.24813	5.18276e-12	2.0921e-11
chr1	58420000	58425000	chr1	58770000	58775000	1	0	25.5252	0	1	0	42.133	0	6	0.946087	3.27768	2.65174	58	0.000728137	3.95355	2.63331	-2.78047	2.27046	3.13151e-07	7.1008e-07
chr1	58710000	58715000	chr1	58965000	58970000	1	0	7.84542	0	1	0	11.1263	0	27	0.117091	3.80048	3.27568	120	6.0709e-08	5.04575	4.56441	-1.67698	3.42573	1.80601e-06	3.76663e-06
chr1	58710000	58715000	chr1	59120000	59125000	1	0	7.84542	0	1	0	11.1263	0	14	0.587318	3.80048	2.69374	66	0.000198149	5.04575	3.68664	-1.75827	2.59201	0.000116767	0.000201033
chr1	58710000	58715000	chr1	59165000	59170000	1	0	7.84542	0	1	0	11.1263	0	30	0.0604564	3.80048	4.67954	147	2.50501e-09	5.04575	6.84662	-1.81799	3.67765	7.50437e-08	1.81677e-07
chr1	58710000	58715000	chr1	59180000	59185000	1	0	7.84542	0	1	0	11.1263	0	2	0.946087	3.80048	3.25768	104	9.856e-07	5.04575	4.32198	-5.15761	2.91911	6.79579e-17	5.46978e-16
chr1	58710000	58715000	chr1	59225000	59230000	1	0	7.84542	0	1	0	11.1263	0	12	0.719751	3.80048	1.92581	55	0.00107676	5.04575	2.67511	-1.71648	2.35573	0.000299766	0.0004937
chr1	58710000	58715000	chr1	59235000	59240000	1	1	7.84542	8.23525	1	1	11.1263	10.2583	84	2.60291e-05	3.80048	0.608694	418	2.23417e-20	5.04575	0.734262	-1.84256	5.14367	3.45354e-12	1.41602e-11
chr1	58710000	58715000	chr1	59600000	59605000	1	0	7.84542	0	1	1	11.1263	6.88447	2	0.946087	3.80048	5.33348	227	2.66713e-12	5.04575	1.20025	-6.28263	3.96824	4.01869e-31	1.54206e-29
chr1	58710000	58715000	chr1	60075000	60080000	1	1	7.84542	9.04364	1	1	11.1263	10.397	11	0.721577	3.80048	1.15967	136	6.2681e-08	5.04575	1.19143	-3.14471	3.3841	5.13157e-14	2.77851e-13
chr1	58795000	58800000	chr1	59170000	59175000	1	0	4.49871	0	1	1	5.41955	12.2414	2	0.946087	0.575138	8.98112	80	4.78533e-05	0.572563	1.87057	-4.7797	2.5776	3.61333e-13	1.72178e-12
chr1	58800000	58805000	chr1	58970000	58975000	1	0	11.3753	0	1	0	10.2614	0	8	0.946087	0.905323	3.55165	47	0.0044032	1.1488	4.00431	-2.06909	2.08543	9.86843e-05	0.000171686
chr1	58800000	58805000	chr1	59150000	59155000	1	0	11.3753	0	1	1	10.2614	8.26717	7	0.946087	0.905323	4.78153	43	0.00735434	1.1488	0.825402	-2.13116	1.9595	0.000196752	0.000331159
chr1	58800000	58805000	chr1	59170000	59175000	1	0	11.3753	0	1	1	10.2614	12.2414	4	0.946087	0.905323	8.98112	46	0.00423757	1.1488	1.87057	-3.01963	1.94428	3.15035e-06	6.41156e-06
chr1	58800000	58805000	chr1	59600000	59605000	1	0	11.3753	0	1	1	10.2614	6.88447	2	0.946087	0.905323	5.33348	87	2.1477e-05	1.1488	1.20025	-4.90051	2.68606	2.915e-14	1.64086e-13
chr1	59120000	59125000	chr1	59170000	59175000	0	0	0	0	0	1	0	12.2414	0	1	0	0	67	0.000566669	3.68664	1.87057	-8.85277	2.30358	6.54767e-14	3.44627e-13
chr1	59145000	59150000	chr1	59170000	59175000	0	0	0	0	0	1	0	12.2414	0	1	0	0	64	0.00511975	4.07119	1.87057	-8.78683	2.24366	2.7628e-13	1.33028e-12
chr1	59150000	59155000	chr1	59170000	59175000	0	0	0	0	1	1	8.26717	12.2414	0	1	0	0	1019	1.0938e-52	0.825402	1.87057	-12.7767	6.06852	2.13189e-78	2.66776e-75
chr1	59160000	59165000	chr1	59185000	59190000	1	0	5.86081	0	1	0	9.50899	0	4	0.946087	0.823448	2.0758	58	0.00176342	1.03561	2.73363	-3.35311	2.22042	2.81996e-08	7.13888e-08
chr1	59160000	59165000	chr1	59600000	59605000	1	0	5.86081	0	1	1	9.50899	6.88447	8	0.946087	0.823448	5.33348	80	4.52199e-05	1.03561	1.20025	-2.83459	2.69331	5.78702e-09	1.57751e-08
chr1	59170000	59175000	chr1	59235000	59240000	0	1	0	8.23525	1	1	12.2414	10.2583	17	0.946087	8.98112	0.608694	363	2.37638e-20	1.87057	0.734262	-3.93689	4.69215	2.89834e-30	1.03543e-28
chr1	59170000	59175000	chr1	59600000	59605000	0	0	0	0	1	1	12.2414	6.88447	0	1	0	0	71	0.000128764	1.87057	1.20025	-8.93625	2.37967	1.5826e-14	9.19455e-14
chr1	60075000	60080000	chr1	60915000	60920000	1	0	9.04364	0	1	1	10.397	8.7438	2	0.946087	1.15967	6.49737	57	0.00103068	1.19143	1.51997	-4.29172	2.14704	4.14685e-10	1.30711e-09
chr1	60095000	60100000	chr1	60780000	60785000	1	0	6.34014	0	1	1	6.59605	7.74844	5	0.946087	0.94626	5.93342	89	1.75246e-05	0.882731	1.0753	-3.65506	2.76939	2.89761e-12	1.2091e-11
chr1	60340000	60345000	chr1	60775000	60780000	0	1	0	11.4157	0	1	0	12.5279	0	0.950139	2.35777	3.16225	64	0.000315358	2.59988	4.14318	-8.78683	2.24366	2.7628e-13	1.33028e-12
chr1	60535000	60540000	chr1	60755000	60760000	0	1	0	7.20563	0	1	0	5.89024	8	0.946087	2.90972	1.9093	54	0.00137436	3.85383	2.0308	-2.26881	2.23857	1.06029e-05	2.04483e-05
chr1	60570000	60575000	chr1	60775000	60780000	0	1	0	11.4157	0	1	0	12.5279	3	0.946087	1.83582	3.16225	130	1.43709e-08	2.14845	4.14318	-4.91831	3.22748	1.29939e-19	1.47039e-18
chr1	60575000	60580000	chr1	60775000	60780000	0	1	0	11.4157	0	1	0	12.5279	8	0.946087	1.58984	3.16225	58	0.000779942	2.04813	4.14318	-2.37164	2.319	8.34737e-06	1.6257e-05
chr1	60625000	60630000	chr1	60745000	60750000	0	1	0	7.56015	1	1	11.5333	7.34749	66	0.000396719	3.51566	2.04352	773	8.71321e-38	1.23773	2.31157	-3.07673	5.83165	2.62211e-30	9.41972e-29
chr1	60625000	60630000	chr1	60750000	60755000	0	0	0	0	1	0	11.5333	0	0	1	0	0	52	0.00286552	1.23773	7.07233	-8.48802	1.97438	3.88735e-11	1.39773e-10
chr1	60625000	60630000	chr1	60755000	60760000	0	1	0	7.20563	1	1	11.5333	5.89024	34	0.0650891	3.51566	1.9093	538	7.11661e-28	1.23773	2.0308	-3.50877	5.27714	1.40885e-31	5.61658e-30
chr1	60625000	60630000	chr1	60775000	60780000	0	1	0	11.4157	1	1	11.5333	12.5279	52	0.00404238	3.51566	3.16225	1251	5.09179e-56	1.23773	4.14318	-4.11451	6.44065	7.4912e-50	1.37743e-47
chr1	60625000	60630000	chr1	60820000	60825000	0	0	0	0	1	0	11.5333	0	0	1	0	0	54	0.00139914	1.23773	7.84978	-8.54232	2.02303	2.34568e-11	8.72156e-11
chr1	60625000	60630000	chr1	60915000	60920000	0	0	0	0	1	1	11.5333	8.7438	0	1	0	0	79	4.37946e-05	1.23773	1.51997	-9.08999	2.52048	6.20214e-16	4.39723e-15
chr1	60625000	60630000	chr1	60955000	60960000	0	0	0	0	1	0	11.5333	0	0	1	0	0	48	0.00340681	1.23773	3.41913	-8.37288	1.87164	3.00325e-10	9.61505e-10
chr1	60710000	60715000	chr1	60775000	60780000	0	1	0	11.4157	0	1	0	12.5279	6	0.946087	1.82382	3.16225	69	0.000473817	2.42432	4.14318	-3.03044	2.47635	8.73138e-09	2.32691e-08
chr1	60745000	60750000	chr1	60780000	60785000	1	0	7.56015	0	1	1	7.34749	7.74844	49	0.168826	2.04352	5.93342	494	1.38164e-29	2.31157	1.0753	-2.85982	5.21835	5.98503e-24	1.14246e-22
chr1	60745000	60750000	chr1	60865000	60870000	1	0	7.56015	0	1	0	7.34749	0	1	0.980737	2.04352	3.32968	144	1.07145e-09	2.31157	5.26663	-6.55645	3.33913	2.21167e-23	3.99493e-22
chr1	60745000	60750000	chr1	60910000	60915000	1	0	7.56015	0	1	0	7.34749	0	12	0.946087	2.04352	5.54946	89	8.22246e-06	2.31157	11.8457	-2.4094	2.88842	5.62395e-08	1.38052e-07
chr1	60745000	60750000	chr1	60915000	60920000	1	0	7.56015	0	1	1	7.34749	8.7438	12	0.946087	2.04352	6.49737	418	1.08857e-22	2.31157	1.51997	-4.63917	4.85826	6.75821e-37	4.12535e-35
chr1	60755000	60760000	chr1	60780000	60785000	1	0	7.20563	0	1	1	5.89024	7.74844	31	0.946087	1.9093	5.93342	319	1.50355e-20	2.0308	1.0753	-2.88782	4.59678	3.98569e-20	4.82795e-19
chr1	60755000	60760000	chr1	60910000	60915000	1	0	7.20563	0	1	0	5.89024	0	12	0.946087	1.9093	5.54946	87	1.15509e-05	2.0308	11.8457	-2.37666	2.86215	1.06788e-07	2.53663e-07
chr1	60755000	60760000	chr1	60915000	60920000	1	0	7.20563	0	1	1	5.89024	8.7438	7	0.946087	1.9093	6.49737	146	2.71749e-09	2.0308	1.51997	-3.89129	3.42765	5.22698e-18	4.84108e-17
chr1	60775000	60780000	chr1	60885000	60890000	1	0	11.4157	0	1	0	12.5279	0	3	0.946087	3.16225	2.20179	52	0.00394112	4.14318	2.88411	-3.5988	2.06126	9.93572e-08	2.3676e-07
chr1	60775000	60780000	chr1	60915000	60920000	1	0	11.4157	0	1	1	12.5279	8.7438	22	0.675739	3.16225	6.49737	294	4.17527e-18	4.14318	1.51997	-3.26292	4.4445	2.4858e-22	3.92922e-21
chr1	60775000	60780000	chr1	60935000	60940000	1	0	11.4157	0	1	0	12.5279	0	11	0.946087	3.16225	2.24378	101	9.69114e-07	4.14318	4.34706	-2.71599	3.02151	6.65276e-10	2.04476e-09
chr1	60775000	60780000	chr1	60950000	60955000	1	0	11.4157	0	1	0	12.5279	0	15	0.719475	3.16225	2.40577	63	0.000397623	4.14318	3.7786	-1.59249	2.5633	0.000486586	0.000782026
chr1	60780000	60785000	chr1	60905000	60910000	0	1	0	7.57871	1	1	7.74844	6.04639	0	0.987232	5.93342	0.650302	76	6.14593e-05	1.0753	0.879056	-9.03424	2.46932	2.455e-15	1.59038e-14
chr1	60780000	60785000	chr1	60915000	60920000	0	0	0	0	1	1	7.74844	8.7438	0	1	0	0	52	0.0017855	1.0753	1.51997	-8.48802	1.97438	3.88735e-11	1.39773e-10
chr1	62875000	62880000	chr1	63110000	63115000	0	1	0	10.5909	1	1	8.09983	16.2174	7	0.946087	4.90152	1.81199	74	6.59068e-05	1.51115	2.04035	-2.91231	2.58089	1.81193e-08	4.68683e-08
chr1	62875000	62880000	chr1	64530000	64535000	0	1	0	15.3051	1	1	8.09983	16.4952	2	0.946087	4.90152	6.88622	80	4.63437e-05	1.51115	7.88064	-4.7797	2.5776	3.61333e-13	1.72178e-12
chr1	63175000	63180000	chr1	64530000	64535000	1	1	9.65745	15.3051	1	1	10.7619	16.4952	3	0.946087	0.626142	6.88622	83	3.49692e-05	0.624747	7.88064	-4.27189	2.64436	9.22082e-13	4.12706e-12
chr1	63720000	63725000	chr1	64530000	64535000	0	1	0	15.3051	0	1	0	16.4952	1	0.946087	1.37387	6.88622	72	0.000125135	1.22888	7.88064	-5.55791	2.42038	1.26252e-13	6.4056e-13
chr1	63745000	63750000	chr1	64530000	64535000	0	1	0	15.3051	0	1	0	16.4952	9	0.946087	1.23588	6.88622	47	0.00362327	1.22888	7.88064	-1.90124	2.11316	0.000429203	0.000694486
chr1	63955000	63960000	chr1	64120000	64125000	0	1	0	12.7787	0	1	0	15.2215	5	0.946087	1.26588	2.9475	55	0.00116758	1.47131	2.96424	-2.96214	2.18268	3.42974e-07	7.73847e-07
chr1	63970000	63975000	chr1	64530000	64535000	0	1	0	15.3051	0	1	0	16.4952	11	0.777648	1.90781	6.88622	105	9.80008e-07	2.08993	7.88064	-2.77195	3.06801	2.52312e-10	8.16553e-10
chr1	63980000	63985000	chr1	64530000	64535000	0	1	0	15.3051	0	1	0	16.4952	28	0.078963	2.23778	6.88622	134	2.30719e-08	2.10665	7.88064	-1.78373	3.55607	3.15548e-07	7.15119e-07
chr1	64015000	64020000	chr1	64530000	64535000	0	1	0	15.3051	0	1	0	16.4952	20	0.281572	2.72373	6.88622	85	1.45045e-05	2.46612	7.88064	-1.61121	2.96578	6.36043e-05	0.000112874
chr1	64065000	64070000	chr1	64530000	64535000	0	1	0	15.3051	0	1	0	16.4952	14	0.63629	2.35777	6.88622	59	0.000658831	2.67511	7.88064	-1.5969	2.47414	0.000389741	0.000634117
chr1	64080000	64085000	chr1	64530000	64535000	0	1	0	15.3051	0	1	0	16.4952	67	0.000192184	3.71364	6.88622	290	9.09374e-17	3.97087	7.88064	-1.64111	4.66978	3.42187e-09	9.62307e-09
chr1	64085000	64090000	chr1	64545000	64550000	1	0	5.68387	0	1	0	4.84094	0	7	0.946087	2.05627	3.62965	56	0.000971592	2.04329	4.80684	-2.51112	2.25462	1.94817e-06	4.04923e-06
chr1	64100000	64105000	chr1	64530000	64535000	0	1	0	15.3051	0	1	0	16.4952	28	0.0822581	2.99971	6.88622	119	9.72207e-08	3.52781	7.88064	-1.61265	3.42831	5.93593e-06	1.17609e-05
chr1	64120000	64125000	chr1	65175000	65180000	1	0	12.7787	0	1	0	15.2215	0	5	0.946087	2.9475	5.38747	48	0.00343047	2.96424	7.45688	-2.76629	2.02358	4.12442e-06	8.30102e-06
chr1	64305000	64310000	chr1	64530000	64535000	0	1	0	15.3051	0	1	0	16.4952	11	0.946087	2.36377	6.88622	90	5.35088e-06	2.49956	7.88064	-2.54989	2.88504	1.72923e-08	4.48139e-08
chr1	64530000	64535000	chr1	64690000	64695000	1	0	15.3051	0	1	0	16.4952	0	28	0.226645	6.88622	2.34577	189	1.12715e-12	7.88064	3.5696	-2.27943	3.94473	7.63015e-12	3.02873e-11
chr1	64530000	64535000	chr1	64710000	64715000	1	0	15.3051	0	1	0	16.4952	0	7	0.946087	6.88622	1.77583	60	0.000710941	7.88064	1.8475	-2.61041	2.33405	6.09387e-07	1.33412e-06
chr1	64530000	64535000	chr1	64970000	64975000	1	0	15.3051	0	1	0	16.4952	0	4	0.946087	6.88622	1.83582	75	5.28565e-05	7.88064	2.81723	-3.72313	2.53633	8.03798e-11	2.77793e-10
chr1	64530000	64535000	chr1	65185000	65190000	1	0	15.3051	0	1	0	16.4952	0	7	0.946087	6.88622	2.56175	59	0.000679577	7.88064	2.84231	-2.58622	2.31462	8.97687e-07	1.93381e-06
chr1	65175000	65180000	chr1	66815000	66820000	0	1	0	10.3279	0	1	0	19.4321	1	0.946087	5.38747	2.13009	41	0.00932663	7.45688	3.05759	-4.74773	1.70723	5.82615e-08	1.42782e-07
chr1	66700000	66705000	chr1	66815000	66820000	0	1	0	10.3279	1	1	12.8967	19.4321	135	7.04454e-09	6.86333	2.13009	862	2.3823e-40	0.760722	3.05759	-2.20267	6.10657	2.79523e-19	3.05637e-18
chr1	66700000	66705000	chr1	66860000	66865000	0	0	0	0	1	1	12.8967	10.3527	0	1	0	0	127	1.51315e-07	0.760722	0.841571	-9.77389	3.15637	2.82239e-22	4.42092e-21
chr1	66815000	66820000	chr1	66860000	66865000	1	0	10.3279	0	1	1	19.4321	10.3527	6	0.948189	2.13009	3.66564	576	6.99133e-33	3.05759	0.841571	-6.08917	5.2774	1.36434e-51	2.81937e-49
chr1	66815000	66820000	chr1	66875000	66880000	1	0	10.3279	0	1	0	19.4321	0	4	0.946087	2.13009	1.63784	75	0.00025854	3.05759	3.95415	-3.72313	2.53633	8.03798e-11	2.77793e-10
chr1	66860000	66865000	chr1	66985000	66990000	0	0	0	0	1	1	10.3527	8.164	0	1	0	0	56	0.00145348	0.841571	0.343244	-8.59465	2.07004	8.60156e-12	3.36481e-11
chr1	69250000	69255000	chr1	69685000	69690000	0	1	0	9.07407	0	1	0	13.3993	5	0.946087	1.42186	2.34686	66	0.000213232	1.70538	5.11264	-3.22454	2.40075	5.62731e-09	1.53676e-08
chr1	69255000	69260000	chr1	69685000	69690000	0	1	0	9.07407	0	1	0	13.3993	0	1	0	0	44	0.0061377	0.735656	5.11264	-8.24775	1.7607	1.42755e-09	4.18409e-09
chr1	69275000	69280000	chr1	69685000	69690000	0	1	0	9.07407	0	1	0	13.3993	2	0.946087	1.40986	2.34686	56	0.000962077	1.49639	5.11264	-4.26625	2.12494	6.62422e-10	2.03668e-09
chr1	69325000	69330000	chr1	69685000	69690000	0	1	0	9.07407	0	1	0	13.3993	18	0.332603	1.36187	2.34686	151	2.1479e-09	1.85586	5.11264	-2.59031	3.58849	2.68588e-12	1.12398e-11
chr1	69350000	69355000	chr1	69685000	69690000	0	1	0	9.07407	0	1	0	13.3993	2	0.946087	1.34387	2.34686	80	2.69085e-05	1.71374	5.11264	-4.7797	2.5776	3.61333e-13	1.72178e-12
chr1	69410000	69415000	chr1	69685000	69690000	0	1	0	9.07407	0	1	0	13.3993	7	0.946087	1.30787	2.34686	83	1.69896e-05	1.66359	5.11264	-3.07759	2.71918	9.32996e-10	2.82217e-09
chr1	69430000	69435000	chr1	69685000	69690000	0	1	0	9.07407	0	1	0	13.3993	6	0.946087	1.50585	2.34686	65	0.000256799	2.08993	5.11264	-2.94447	2.40496	2.86567e-08	7.24198e-08
chr1	69440000	69445000	chr1	69685000	69690000	0	1	0	9.07407	0	1	0	13.3993	10	0.946087	1.52985	2.34686	71	0.000103682	2.22369	5.11264	-2.34455	2.59255	6.58251e-07	1.43642e-06
chr1	69445000	69450000	chr1	69685000	69690000	0	1	0	9.07407	0	1	0	13.3993	4	0.946087	1.42186	2.34686	102	8.76843e-07	2.03977	5.11264	-4.166	2.92571	5.88776e-15	3.62644e-14
chr1	69475000	69480000	chr1	69685000	69690000	0	1	0	9.07407	0	1	0	13.3993	5	0.946087	1.92581	2.34686	97	1.86853e-06	2.50792	5.11264	-3.77904	2.87779	8.47353e-13	3.80544e-12
chr1	69490000	69495000	chr1	69685000	69690000	0	1	0	9.07407	0	1	0	13.3993	13	0.689469	1.22988	2.34686	62	0.000386785	1.90602	5.11264	-1.77437	2.5048	8.549e-05	0.000149493
chr1	69495000	69500000	chr1	69685000	69690000	0	1	0	9.07407	0	1	0	13.3993	19	0.363414	2.0698	2.34686	136	4.17707e-09	3.78696	5.11264	-2.36196	3.47545	1.96283e-10	6.41866e-10
chr1	69500000	69505000	chr1	69685000	69690000	0	1	0	9.07407	0	1	0	13.3993	6	0.946087	1.19988	2.34686	84	1.23566e-05	2.06485	5.11264	-3.31369	2.71553	1.96528e-10	6.42342e-10
chr1	69505000	69510000	chr1	69685000	69690000	0	1	0	9.07407	0	1	0	13.3993	5	0.946087	1.95581	2.34686	75	5.82163e-05	2.77543	5.11264	-3.40858	2.55679	3.31705e-10	1.05738e-09
chr1	69510000	69515000	chr1	69685000	69690000	0	1	0	9.07407	0	1	0	13.3993	29	0.104188	3.16769	2.34686	176	7.82593e-12	6.23636	5.11264	-2.12626	3.87062	1.65429e-10	5.48213e-10
chr1	69525000	69530000	chr1	69685000	69690000	0	1	0	9.07407	0	1	0	13.3993	8	0.946087	1.54785	2.34686	104	5.85972e-07	2.52464	5.11264	-3.2125	3.01202	4.78153e-12	1.93638e-11
chr1	69530000	69535000	chr1	69685000	69690000	0	1	0	9.07407	0	1	0	13.3993	15	0.586387	1.34387	2.34686	76	5.15884e-05	2.4494	5.11264	-1.86257	2.76263	1.49312e-05	2.83023e-05
chr1	69540000	69545000	chr1	69685000	69690000	0	1	0	9.07407	0	1	0	13.3993	9	0.946087	1.92581	2.34686	126	1.89103e-08	2.88411	5.11264	-3.32114	3.26444	8.89311e-14	4.62405e-13
chr1	69565000	69570000	chr1	69685000	69690000	0	1	0	9.07407	0	1	0	13.3993	24	0.242866	1.77583	2.34686	115	1.10036e-07	2.86739	5.11264	-1.78488	3.34432	1.25735e-06	2.66564e-06
chr1	69575000	69580000	chr1	69685000	69690000	0	1	0	9.07407	0	1	0	13.3993	24	0.272563	2.20778	2.34686	165	3.80264e-11	3.47765	5.11264	-2.30516	3.75165	3.41971e-11	1.2537e-10
chr1	69625000	69630000	chr1	69685000	69690000	0	1	0	9.07407	0	1	0	13.3993	1	0.971286	1.72183	2.34686	76	0.000353482	2.99278	5.11264	-5.63576	2.49061	3.23602e-14	1.81137e-13
chr1	69630000	69635000	chr1	69685000	69690000	0	1	0	9.07407	0	1	0	13.3993	5	0.946087	1.81782	2.34686	68	0.00188886	3.23521	5.11264	-3.26751	2.43697	3.7454e-09	1.04884e-08
chr1	69635000	69640000	chr1	69685000	69690000	0	1	0	9.07407	0	1	0	13.3993	10	0.946087	2.89172	2.34686	281	7.68346e-19	5.29171	5.11264	-4.32703	4.31311	1.83514e-28	5.54096e-27
chr1	69640000	69645000	chr1	69685000	69690000	0	1	0	9.07407	0	1	0	13.3993	44	0.0917976	3.52766	2.34686	286	7.3658e-19	6.16948	5.11264	-2.22656	4.53429	9.39299e-14	4.83981e-13
chr1	69650000	69655000	chr1	69685000	69690000	0	1	0	9.07407	0	1	0	13.3993	36	0.457819	3.80363	2.34686	158	6.50666e-08	7.35656	5.11264	-1.65981	3.81179	3.21815e-07	7.29101e-07
chr1	69650000	69655000	chr1	69765000	69770000	0	1	0	8.57583	0	1	0	11.8489	4	0.946087	3.80363	0.948273	75	8.6491e-05	7.35656	1.60082	-3.72313	2.53633	8.03798e-11	2.77793e-10
chr1	69655000	69660000	chr1	69680000	69685000	0	0	0	0	1	0	7.132	0	0	1	0	0	199	2.29377e-09	1.78016	23.5912	-10.4212	3.7704	2.01809e-31	7.93307e-30
chr1	69655000	69660000	chr1	69685000	69690000	0	1	0	9.07407	1	1	7.132	13.3993	116	5.49343e-05	7.47527	2.34686	1953	1.43096e-108	1.78016	5.11264	-3.60112	7.11189	1.54333e-46	2.11968e-44
chr1	69655000	69660000	chr1	69760000	69765000	0	0	0	0	1	0	7.132	0	0	1	0	0	51	0.00656811	1.78016	8.17581	-8.46009	1.9494	6.45764e-11	2.25739e-10
chr1	69655000	69660000	chr1	69765000	69770000	0	1	0	8.57583	1	1	7.132	11.8489	21	0.522772	7.47527	0.948273	193	3.29575e-12	1.78016	1.60082	-2.72286	3.91236	8.16144e-15	4.92386e-14
chr1	69655000	69660000	chr1	69770000	69775000	0	0	0	0	1	0	7.132	0	0	1	0	0	105	5.83552e-07	1.78016	6.63762	-9.4998	2.89977	2.89372e-20	3.54237e-19
chr1	69660000	69665000	chr1	69685000	69690000	0	1	0	9.07407	0	1	0	13.3993	24	0.946087	2.87972	2.34686	115	0.0002125	5.5843	5.11264	-1.78488	3.34432	1.25735e-06	2.66564e-06
chr1	69680000	69685000	chr1	69765000	69770000	0	1	0	8.57583	0	1	0	11.8489	57	0.00410669	10.259	0.948273	254	3.7467e-17	23.5912	1.60082	-1.68279	4.47298	4.64211e-09	1.28037e-08
chr1	69685000	69690000	chr1	69750000	69755000	1	0	9.07407	0	1	0	13.3993	0	86	0.000219423	2.34686	7.03131	430	2.74404e-29	5.11264	12.13	-1.84948	5.18244	2.0832e-12	8.77891e-12
chr1	69685000	69690000	chr1	69755000	69760000	1	0	9.07407	0	1	0	13.3993	0	58	0.00377808	2.34686	3.17369	351	6.37711e-24	5.11264	5.43382	-2.12416	4.84121	4.0716e-14	2.2268e-13
chr1	69685000	69690000	chr1	69760000	69765000	1	0	9.07407	0	1	0	13.3993	0	60	0.00406526	2.34686	4.37957	486	3.47864e-33	5.11264	8.17581	-2.54465	5.23566	2.37039e-20	2.9482e-19
chr1	69685000	69690000	chr1	69775000	69780000	1	0	9.07407	0	1	0	13.3993	0	34	0.106459	2.34686	2.90372	197	2.53968e-13	5.11264	3.96251	-2.06003	4.03967	1.15885e-10	3.91166e-10
chr1	69685000	69690000	chr1	69810000	69815000	1	0	9.07407	0	1	0	13.3993	0	10	0.946087	2.34686	2.75373	106	5.99297e-07	5.11264	3.8204	-2.92175	3.06492	6.73707e-11	2.34452e-10
chr1	69685000	69690000	chr1	71095000	71100000	1	0	9.07407	0	1	0	13.3993	0	10	0.759696	2.34686	3.31768	89	1.37655e-05	5.11264	5.43382	-2.66994	2.8553	3.7616e-09	1.05298e-08
chr1	74235000	74240000	chr1	74395000	74400000	1	0	10.0499	0	1	0	14.5404	0	5	0.946087	1.73078	5.27349	45	0.00776719	1.74194	6.06916	-2.67347	1.94935	1.43018e-05	2.72092e-05
chr1	74235000	74240000	chr1	74600000	74605000	1	0	10.0499	0	1	1	14.5404	4.42445	4	0.946087	1.73078	2.77773	48	0.00385545	1.74194	0.325604	-3.08084	1.9943	1.33121e-06	2.81323e-06
chr1	74235000	74240000	chr1	75140000	75145000	1	1	10.0499	11.5969	1	1	14.5404	6.92744	10	0.751113	1.73078	1.50596	44	0.00631637	1.74194	1.5479	-1.65604	2.07184	0.00216503	0.00324071
chr1	74280000	74285000	chr1	74390000	74395000	1	1	8.66002	5.89718	1	1	8.17922	9.78042	32	0.0395411	0.541583	1.55898	248	4.53644e-14	0.582118	1.93231	-2.47914	4.29483	4.56317e-15	2.83501e-14
chr1	74305000	74310000	chr1	74390000	74395000	0	1	0	5.89718	0	1	0	9.78042	15	0.879566	2.72373	1.55898	68	0.000281051	3.78696	1.93231	-1.70243	2.64341	0.000116096	0.000200016
chr1	74330000	74335000	chr1	74390000	74395000	0	1	0	5.89718	1	1	6.06392	9.78042	33	0.185883	4.26558	1.55898	286	3.92125e-16	0.471868	1.93231	-2.64045	4.47309	3.65618e-17	3.06033e-16
chr1	74330000	74335000	chr1	74505000	74510000	0	0	0	0	1	1	6.06392	11.703	0	1	0	0	66	0.000393349	0.471868	0.727647	-8.83113	2.28389	1.05572e-13	5.38608e-13
chr1	74390000	74395000	chr1	74450000	74455000	1	0	5.89718	0	1	0	9.78042	0	8	0.946087	1.55898	1.49985	51	0.0030774	1.93231	1.51311	-2.18657	2.17501	3.24692e-05	5.93822e-05
chr1	74390000	74395000	chr1	74505000	74510000	1	0	5.89718	0	1	1	9.78042	11.703	18	0.868061	1.55898	6.75534	85	1.42835e-05	1.93231	0.727647	-1.76237	2.93416	1.67344e-05	3.15942e-05
chr1	79710000	79715000	chr1	79795000	79800000	1	0	6.0112	0	1	1	11.9308	9.89479	0	0.96182	0.965722	1.29587	85	1.38711e-05	1.13851	0.962111	-9.19541	2.61752	6.51922e-17	5.25939e-16
chr1	79710000	79715000	chr1	80340000	80345000	1	1	6.0112	18.872	1	1	11.9308	34.9009	23	0.149516	0.965722	2.12942	126	1.63249e-07	1.13851	2.23292	-1.97764	3.43323	6.01851e-08	1.47184e-07
chr1	79760000	79765000	chr1	79795000	79800000	0	0	0	0	1	1	3.65139	9.89479	0	1	0	0	50	0.00268701	0.384403	0.962111	-8.4316	1.92396	1.07531e-10	3.63567e-10
chr1	79795000	79800000	chr1	80340000	80345000	0	1	0	18.872	1	1	9.89479	34.9009	0	1	0	0	162	2.47439e-09	0.962111	2.23292	-10.1247	3.48783	6.1283e-27	1.57486e-25
chr1	79795000	79800000	chr1	80380000	80385000	0	1	0	9.20263	1	1	9.89479	7.3538	0	1	0	0	75	0.000113707	0.962111	0.784977	-9.01517	2.45184	2.455e-15	1.59038e-14
chr1	80340000	80345000	chr1	80510000	80515000	1	0	18.872	0	1	0	34.9009	0	17	0.498792	2.12942	2.41776	81	2.16277e-05	2.23292	2.29057	-1.77493	2.86601	1.59477e-05	3.01443e-05
chr1	80665000	80670000	chr1	80945000	80950000	1	1	4.67479	4.85282	0	1	0	13.5071	1	0.946087	0.597285	0.670435	53	0.00161485	5.94377	1.5898	-5.11694	2.02792	3.93459e-10	1.24333e-09
chr1	80755000	80760000	chr1	80945000	80950000	1	1	4.27627	4.85282	1	1	6.46405	13.5071	1	0.946087	0.805328	0.670435	142	1.49774e-08	0.707802	1.5898	-6.5363	3.32023	4.5021e-23	7.81863e-22
chr1	85750000	85755000	chr1	85895000	85900000	1	0	13.4263	0	1	1	7.18745	5.74537	10	0.946087	2.11801	3.53965	89	1.08164e-05	2.1653	0.488773	-2.66994	2.8553	3.7616e-09	1.05298e-08
chr1	85790000	85795000	chr1	85895000	85900000	1	0	10.4862	0	1	1	14.0966	5.74537	5	0.946087	1.20195	3.53965	101	2.83436e-06	1.34431	0.488773	-3.83726	2.92901	1.91761e-13	9.45042e-13
chr1	86175000	86180000	chr1	86340000	86345000	0	1	0	12.3879	0	1	0	6.59605	1	0.946087	2.15979	0.463063	57	0.000835694	2.70855	0.596083	-5.22164	2.12023	5.6308e-11	1.98857e-10
chr1	86420000	86425000	chr1	87845000	87850000	1	1	17.7216	9.13291	1	1	18.5281	8.92113	1	0.946087	2.5851	2.39182	116	6.19322e-07	2.6798	2.36596	-6.24486	3.04856	1.57255e-19	1.75571e-18
chr1	86425000	86430000	chr1	86525000	86530000	0	0	0	0	0	1	0	10.7948	0	1	0	0	52	0.00800582	11.2188	1.77869	-8.48802	1.97438	3.88735e-11	1.39773e-10
chr1	86440000	86445000	chr1	86465000	86470000	1	0	11.8361	0	1	0	17.1092	0	12	0.946087	2.66362	2.28578	67	0.0049129	3.39789	2.59152	-2.00053	2.56791	1.21319e-05	2.32236e-05
chr1	86440000	86445000	chr1	86525000	86530000	1	0	11.8361	0	1	1	17.1092	10.7948	277	2.22804e-18	2.66362	14.1226	2090	3.91818e-92	3.39789	1.77869	-2.44392	7.33712	3.17436e-26	7.59033e-25
chr1	86440000	86445000	chr1	87850000	87855000	1	1	11.8361	8.2275	1	1	17.1092	12.0273	3	0.946087	2.66362	2.14351	44	0.00626255	3.39789	1.90511	-3.35852	1.86043	5.91441e-07	1.29711e-06
chr1	86485000	86490000	chr1	86525000	86530000	0	0	0	0	0	1	0	10.7948	0	1	0	0	86	0.000360603	10.8008	1.77869	-9.21226	2.63306	4.17918e-17	3.4589e-16
chr1	86490000	86495000	chr1	86525000	86530000	1	0	3.49659	0	1	1	5.63271	10.7948	69	0.0165772	0.978473	14.1226	343	6.46598e-21	0.962111	1.77869	-1.84078	4.86341	2.0927e-11	7.89167e-11
chr1	86500000	86505000	chr1	86525000	86530000	1	0	7.51248	0	1	1	7.39577	10.7948	99	0.0040694	1.44288	14.1226	1263	6.10431e-69	1.97788	1.77869	-3.20074	6.52111	2.77574e-36	1.61556e-34
chr1	86500000	86505000	chr1	87850000	87855000	1	1	7.51248	8.2275	1	1	7.39577	12.0273	11	0.703996	1.44288	2.14351	86	2.51511e-05	1.97788	1.90511	-2.48441	2.8319	1.90648e-08	4.91756e-08
chr1	87620000	87625000	chr1	87655000	87660000	1	0	12.6153	0	1	0	16.3249	0	21	0.926252	0.974447	4.79953	142	3.35127e-08	1.06207	16.9284	-2.28054	3.54737	4.73304e-10	1.4845e-09
chr1	87845000	87850000	chr1	87900000	87905000	1	0	9.13291	0	1	1	8.92113	7.48972	26	0.946087	2.39182	5.38747	226	5.41906e-14	2.36596	0.665907	-2.64368	4.14245	1.6003e-15	1.06961e-14
chr1	87850000	87855000	chr1	87900000	87905000	1	0	8.2275	0	1	1	12.0273	7.48972	23	0.946087	2.14351	5.38747	413	8.24758e-23	1.90511	0.665907	-3.6892	4.8897	1.02274e-29	3.49572e-28
chr1	91040000	91045000	chr1	91185000	91190000	0	1	0	10.8112	0	1	0	15.1996	6	0.946087	3.76763	2.77838	49	0.00708366	4.34706	4.42248	-2.53786	2.07577	7.6953e-06	1.50456e-05
chr1	91050000	91055000	chr1	91210000	91215000	1	0	10.5006	0	1	1	6.80117	2.78261	5	0.946087	1.34758	7.23529	118	2.5493e-07	1.25758	0.915071	-4.06139	3.128	8.45813e-16	5.89283e-15
chr1	91050000	91055000	chr1	91410000	91415000	1	0	10.5006	0	1	0	6.80117	0	3	0.946087	1.34758	7.82924	58	0.000763194	1.25758	9.40469	-3.75592	2.19482	7.02447e-09	1.8942e-08
chr1	91055000	91060000	chr1	91210000	91215000	1	0	8.06877	0	1	1	9.10048	2.78261	18	0.81065	2.56228	7.23529	106	7.2069e-07	2.29319	0.915071	-2.08042	3.17722	1.17379e-07	2.78072e-07
chr1	91055000	91060000	chr1	91240000	91245000	1	1	8.06877	5.43599	1	1	9.10048	9.25845	15	0.518209	2.56228	0.768417	133	1.86441e-08	2.29319	1.1907	-2.66874	3.40362	1.71743e-11	6.51745e-11
chr1	91095000	91100000	chr1	91625000	91630000	1	1	14.4741	7.63834	1	1	13.394	4.66467	14	0.546676	1.8489	1.87708	59	0.000735016	1.52144	2.18368	-1.5969	2.47414	0.000389741	0.000634117
chr1	91180000	91185000	chr1	91210000	91215000	1	0	8.6579	0	1	1	9.36158	2.78261	543	8.82269e-35	5.87554	7.23529	3351	2.55341e-159	7.98721	0.915071	-2.15417	8.06481	2.5795e-22	4.07447e-21
chr1	91180000	91185000	chr1	91295000	91300000	1	0	8.6579	0	1	0	9.36158	0	27	0.455074	5.87554	3.32368	115	3.11698e-07	7.98721	5.48398	-1.61565	3.38034	5.7521e-06	1.14203e-05
chr1	91180000	91185000	chr1	91370000	91375000	1	0	8.6579	0	1	0	9.36158	0	5	0.946087	5.87554	2.69374	65	0.00031983	7.98721	3.0931	-3.20256	2.38228	8.46169e-09	2.25944e-08
[truncated: 11,835 more rows]

## Sheet: Genes_in_H3K27ac_differ_loops
chromosome	start	end	strand	reference_gene_id	gene_name	Overinteracting_H3K27ac_loops	Underinteracting_H3K27ac_loops	difference_overinteracting–underinteracting	gene_length	Overinteracting_NormTo1kbp_H3K27ac_loops	Underinteracting_NormTo1kbp_H3K27ac_loops	difference_overinteracting–underinteracting_norm1kbp	stringtie_gene_id	mean_expression	RNA-seq_log2FC	p-value	FDR	intersect_SATB1-loop-anchors	SATB1_anchor_count	signature for T cell subset
[truncated: 9,243 more rows]
