# Supplementary material for: The 3D enhancer network of the developing T cell genome is shaped by SATB1
Source: Nat Commun. 2022 Nov 14;13:6954. doi: 10.1038/s41467-022-34345-y (PMC9663569; doi:10.1038/s41467-022-34345-y)
Supplement: Supplementary file 14 — Source Data [file 41467_2022_34345_MOESM14_ESM.zip]

Archive with 2 entries (2 files):
- Source Data/319048_3_data_set_6927281_rmq0mm.xlsx
- Source Data/319048_3_data_set_6927290_r4pz4k.pdf
