# Supplementary material for: The 3D enhancer network of the developing T cell genome is shaped by SATB1
Source: Nat Commun. 2022 Nov 14;13:6954. doi: 10.1038/s41467-022-34345-y (PMC9663569; doi:10.1038/s41467-022-34345-y)
Supplement: Supplementary file 14 — Source Data [file 41467_2022_34345_MOESM14_ESM.zip › Source Data/319048_3_data_set_6927281_rmq0mm.xlsx]

## Sheet: Figure 1a
study ID	M. musculus, antigen class	factor	cell type class	cell type	number of peaks	overlaps / WT H3K27ac HiChIP anchors	overlaps / control	log p value	log q value	fold enrichment
SRX018807	TFs and others	Rag2	Blood	Thymocytes	3101	1567/10841	68/10841	-324	-324	23.0441
SRX1046534	TFs and others	Rag1	Blood	Thymocytes	6812	2923/10841	132/10841	-324	-324	22.1439
SRX018809	TFs and others	Rag2	Blood	Thymocytes	4334	2130/10841	97/10841	-324	-324	21.9588
SRX2880138	TFs and others	Bcl11b	Blood	Thymocytes	3966	1970/10841	92/10841	-324	-324	21.413
SRX1649983	TFs and others	Bcl11b	Blood	Thymus	5217	2485/10841	117/10841	-324	-324	21.2393
SRX2379960	TFs and others	Satb1	Blood	Thymocytes	4351	2132/10841	101/10841	-324	-324	21.1089
SRX4348502	TFs and others	Irf9	Blood	Natural Killer T-Cells	3738	1830/10841	88/10841	-324	-324	20.7955
SRX3279733	TFs and others	Epitope tags	Blood	B-Lymphocytes	5226	2577/10841	124/10841	-324	-324	20.7823
SRX3113704	TFs and others	Brd4	Blood	CD4-Positive T-Lymphocytes	4119	1918/10841	94/10841	-324	-324	20.4043
SRX027109	TFs and others	Supt5	Blood	B-Lymphocytes	3013	1365/10841	67/10841	-324	-324	20.3731
SRX3469151	TFs and others	Stat1	Blood	Natural Killer T-Cells	5321	2517/10841	126/10841	-324	-324	19.9762
SRX275397	TFs and others	Tcf7	Blood	Thymus	4814	2164/10841	110/10841	-324	-324	19.6727
SRX3739259	TFs and others	Asxl1	Blood	Bone Marrow Cells	5366	2431/10841	124/10841	-324	-324	19.6048
SRX027110	TFs and others	Supt5	Blood	B-Lymphocytes	5954	2464/10841	127/10841	-324	-324	19.4016
SRX702806	TFs and others	Notch1	Blood	T-ALL	3159	1394/10841	72/10841	-324	-324	19.3611
SRX3729384	TFs and others	Brd4	Blood	Hematopoietic progenitors	3880	1750/10841	91/10841	-324	-324	19.2308
SRX5086066	TFs and others	Med12	Blood	Th2 Cells	4994	2307/10841	120/10841	-324	-324	19.225
SRX3739258	TFs and others	Asxl1	Blood	Bone Marrow Cells	6450	2783/10841	145/10841	-324	-324	19.1931
SRX2499517	TFs and others	Bcl11b	Blood	CD4-Positive T-Lymphocytes	3361	1455/10841	76/10841	-324	-324	19.1447
SRX2975358	TFs and others	Stat5a	Blood	Natural Killer T-Cells	3916	1638/10841	86/10841	-324	-324	19.0465
SRX3557047	TFs and others	Nelfe	Blood	Macrophages	5649	2457/10841	129/10841	-324	-324	19.0465
SRX3829344	TFs and others	Foxp3	Blood	Treg	4272	1997/10841	105/10841	-324	-324	19.019
SRX3729385	TFs and others	Brd4	Blood	Hematopoietic progenitors	5057	2256/10841	119/10841	-324	-324	18.958
SRX5086068	TFs and others	Med12	Blood	Th2 Cells	4745	2158/10841	115/10841	-324	-324	18.7652
SRX2647494	TFs and others	Stat2	Blood	CD4-Positive T-Lymphocytes	3916	1671/10841	90/10841	-324	-324	18.5667
SRX1881674	TFs and others	Ets1	Blood	B-Lymphocytes	6941	3017/10841	163/10841	-324	-324	18.5092
SRX320067	TFs and others	Nipbl	Blood	CD4 CD8 double positive cells	11466	4400/10841	238/10841	-324	-324	18.4874
SRX1649982	TFs and others	Bcl11b	Blood	Thymus	14636	5775/10841	313/10841	-324	-324	18.4505
SRX1677234	TFs and others	Bcl11b	Blood	Thymus	13309	5361/10841	291/10841	-324	-324	18.4227
SRX1465788	TFs and others	Brd4	Blood	B-Lymphocytes	6829	2836/10841	154/10841	-324	-324	18.4156
SRX5086093	TFs and others	Ets1	Blood	Th2 Cells	5235	2281/10841	125/10841	-324	-324	18.248
SRX1046543	TFs and others	Rag2	Blood	Thymocytes	12811	4421/10841	244/10841	-324	-324	18.1189
SRX5730168	TFs and others	Nipbl	Blood	B-Lymphocytes	8737	3539/10841	196/10841	-324	-324	18.0561
SRX2647492	TFs and others	Stat2	Blood	CD4-Positive T-Lymphocytes	7404	3009/10841	167/10841	-324	-324	18.018
SRX5730170	TFs and others	Nipbl	Blood	B-Lymphocytes	8826	3555/10841	198/10841	-324	-324	17.9545
SRX1726747	TFs and others	Tfap4	Blood	Germinal Center	5966	2440/10841	136/10841	-324	-324	17.9412
SRX2647476	TFs and others	Stat2	Blood	CD4-Positive T-Lymphocytes	7755	3121/10841	174/10841	-324	-324	17.9368
SRX2162542	TFs and others	Ets1	Blood	Pre-B cells	6214	2650/10841	148/10841	-324	-324	17.9054
SRX1726746	TFs and others	Tfap4	Blood	Germinal Center	3659	1538/10841	86/10841	-324	-324	17.8837
SRX2880136	TFs and others	Bcl11b	Blood	CD4-Positive T-Lymphocytes	4159	1750/10841	98/10841	-324	-324	17.8571
SRX109320	TFs and others	Ikzf1	Blood	Thymus	5181	2086/10841	118/10841	-324	-324	17.678
SRX1881673	TFs and others	Ets1	Blood	B-Lymphocytes	8528	3463/10841	197/10841	-324	-324	17.5787
SRX7799914	TFs and others	Brd4	Blood	CH12	5549	2263/10841	129/10841	-324	-324	17.5426
SRX2210957	TFs and others	Runx1	Blood	Bone Marrow Cells	3748	1536/10841	88/10841	-324	-324	17.4545
SRX1677236	TFs and others	Bcl11b	Blood	Thymus	8200	3190/10841	183/10841	-324	-324	17.4317
SRX2858283	TFs and others	Rela	Blood	Tconv	7390	3015/10841	173/10841	-324	-324	17.4277
SRX1465789	TFs and others	Brd4	Blood	B-Lymphocytes	6010	2449/10841	141/10841	-324	-324	17.3688
SRX5086097	TFs and others	Ets1	Blood	Th2 Cells	6952	2859/10841	165/10841	-324	-324	17.3273
SRX5356999	TFs and others	Myc	Blood	B-Lymphocytes	7858	3181/10841	184/10841	-324	-324	17.288
SRX692974	TFs and others	Ikzf1	Blood	CD4 CD8 double negative cells	12608	4735/10841	274/10841	-324	-324	17.281
SRX3279734	TFs and others	Epitope tags	Blood	B-Lymphocytes	11254	4249/10841	246/10841	-324	-324	17.2724
SRX1046542	TFs and others	Rag2	Blood	Thymocytes	17044	5325/10841	313/10841	-324	-324	17.0128
SRX5730167	TFs and others	Nipbl	Blood	B-Lymphocytes	8694	3241/10841	191/10841	-324	-324	16.9686
SRX5730169	TFs and others	Nipbl	Blood	B-Lymphocytes	8173	3096/10841	183/10841	-324	-324	16.918
SRX1046552	TFs and others	Rag2	Blood	B-Lymphocytes	12365	4177/10841	247/10841	-324	-324	16.9109
SRX4895107	TFs and others	Nipbl	Blood	CH12	8335	3323/10841	197/10841	-324	-324	16.868
SRX5086095	TFs and others	Ets1	Blood	Th2 Cells	6728	2682/10841	159/10841	-324	-324	16.8679
SRX2379961	TFs and others	Satb1	Blood	Thymocytes	6171	2422/10841	144/10841	-324	-324	16.8194
SRX5730166	TFs and others	Nipbl	Blood	B-Lymphocytes	11176	4077/10841	243/10841	-324	-324	16.7778
SRX2975355	TFs and others	Stat5a	Blood	Natural Killer T-Cells	6025	2271/10841	136/10841	-324	-324	16.6985
SRX415268	TFs and others	Men1	Blood	Th2 Cells	6731	2503/10841	150/10841	-324	-324	16.6867
SRX6095573	TFs and others	Creb1	Blood	Monocytes	7269	2920/10841	175/10841	-324	-324	16.6857
SRX1677239	TFs and others	Bcl11b	Blood	Thymus	14748	5301/10841	319/10841	-324	-324	16.6176
SRX5086094	TFs and others	Ets1	Blood	Th2 Cells	9477	3621/10841	218/10841	-324	-324	16.6101
SRX3219118	TFs and others	Epitope tags	Blood	RN2	8983	3380/10841	204/10841	-324	-324	16.5686
SRX1046541	TFs and others	Rag2	Blood	Thymocytes	17690	5447/10841	329/10841	-324	-324	16.5562
SRX3014618	TFs and others	Smad4	Blood	CD4-Positive T-Lymphocytes	4383	1682/10841	102/10841	-324	-324	16.4902
SRX1815524	TFs and others	Kat2a	Blood	B-Lymphocytes	9187	3460/10841	210/10841	-324	-324	16.4762
SRX5730164	TFs and others	Nipbl	Blood	CH12F3	8382	3050/10841	186/10841	-324	-324	16.3978
SRX2858287	TFs and others	Rela	Blood	Treg	8501	3151/10841	193/10841	-324	-324	16.3264
SRX2348473	TFs and others	Tcf3	Blood	CD4 CD8 double positive cells	6371	2373/10841	146/10841	-324	-324	16.2534
SRX415267	TFs and others	Men1	Blood	Th2 Cells	10266	3598/10841	222/10841	-324	-324	16.2072
SRX5780109	TFs and others	Cbfb	Blood	CD4-Positive T-Lymphocytes	9617	3549/10841	219/10841	-324	-324	16.2055
SRX5356998	TFs and others	Myc	Blood	B-Lymphocytes	10090	3839/10841	237/10841	-324	-324	16.1983
SRX2499763	TFs and others	Runx1	Blood	Scid.adh.2c2	11315	4249/10841	263/10841	-324	-324	16.1559
SRX273245	TFs and others	Biotin	Blood	B-Lymphocytes	4609	1691/10841	105/10841	-324	-324	16.1048
SRX5086099	TFs and others	Ets1	Blood	Th2 Cells	9404	3520/10841	219/10841	-324	-324	16.0731
SRX2341418	TFs and others	Foxp3	Blood	Treg	7794	2795/10841	174/10841	-324	-324	16.0632
SRX1046545	TFs and others	Rag2	Blood	Thymocytes	18556	5670/10841	353/10841	-324	-324	16.0623
SRX1387481	TFs and others	Tet2	Blood	MEL	6615	2441/10841	152/10841	-324	-324	16.0592
SRX7726758	TFs and others	Hdac1	Blood	B-Lymphocytes	8771	3161/10841	197/10841	-324	-324	16.0457
SRX5730171	TFs and others	Nipbl	Blood	B-Lymphocytes	9431	3318/10841	207/10841	-324	-324	16.029
SRX7726757	TFs and others	Hdac1	Blood	B-Lymphocytes	6260	2307/10841	144/10841	-324	-324	16.0208
SRX5357000	TFs and others	Myc	Blood	B-Lymphocytes	9573	3618/10841	226/10841	-324	-324	16.0088
SRX1815526	TFs and others	Hdac1	Blood	B-Lymphocytes	5534	2029/10841	127/10841	-324	-324	15.9764
SRX2522382	TFs and others	Myc	Blood	Lymphoma cell lines	6620	2423/10841	152/10841	-324	-324	15.9408
ERX1167971	TFs and others	Stat3	Blood	HPC-7	8223	2727/10841	174/10841	-324	-324	15.6724
SRX285625	TFs and others	Biotin	Blood	Pro-B cells	5818	2160/10841	138/10841	-324	-324	15.6522
SRX3410337	TFs and others	Biotin	Blood	Pre-B cells	6751	2548/10841	163/10841	-324	-324	15.6319
SRX5086098	TFs and others	Ets1	Blood	Th2 Cells	12096	4281/10841	275/10841	-324	-324	15.5673
SRX2417365	TFs and others	Myc	Blood	Macrophages	4295	1556/10841	100/10841	-324	-324	15.56
SRX1046550	TFs and others	Rag2	Blood	B-Lymphocytes	15224	4609/10841	299/10841	-324	-324	15.4147
SRX1046553	TFs and others	Rag2	Blood	B-Lymphocytes	14876	4561/10841	296/10841	-324	-324	15.4088
SRX2499698	TFs and others	Spi1	Blood	Scid.adh.2c2	5997	2125/10841	139/10841	-324	-324	15.2878
SRX2522383	TFs and others	Myc	Blood	Lymphoma cell lines	9141	3107/10841	204/10841	-324	-324	15.2304
SRX270570	TFs and others	Egr2	Blood	CD4-Positive T-Lymphocytes	10512	3658/10841	241/10841	-324	-324	15.1784
SRX6095568	TFs and others	Creb1	Blood	Monocytes	9915	3578/10841	236/10841	-324	-324	15.161
SRX188813	TFs and others	Zmiz1	Blood	CH12	9789	3071/10841	203/10841	-324	-324	15.1281
SRX206369	TFs and others	Med1	Blood	Pro-B cells	6819	2295/10841	152/10841	-324	-324	15.0987
SRX2975359	TFs and others	Stat5a	Blood	Natural Killer T-Cells	10589	3462/10841	230/10841	-324	-324	15.0522
SRX6095570	TFs and others	Creb1	Blood	Monocytes	10317	3708/10841	247/10841	-324	-324	15.0121
SRX2242853	TFs and others	Gabpa	Blood	Macrophages	6305	2295/10841	153/10841	-324	-324	15
SRX2417364	TFs and others	Myc	Blood	Macrophages	5652	1965/10841	131/10841	-324	-324	15
SRX1205897	TFs and others	Chd4	Blood	CD4 CD8 double negative cells	4659	1614/10841	108/10841	-324	-324	14.9444
SRX7799919	TFs and others	Brd4	Blood	CH12	8711	2942/10841	197/10841	-324	-324	14.934
SRX1755829	TFs and others	Kdm4c	Blood	Granulocytic-monocytic-progenitors	12245	3868/10841	260/10841	-324	-324	14.8769
SRX2341417	TFs and others	Foxp3	Blood	Treg	16850	5347/10841	360/10841	-324	-324	14.8528
SRX1114546	TFs and others	Chd8	Blood	MLL-AF9 leukemic cell	4872	1582/10841	107/10841	-324	-324	14.785
SRX7726759	TFs and others	Hdac2	Blood	B-Lymphocytes	4170	1432/10841	97/10841	-324	-324	14.7629
SRX188818	TFs and others	Zmiz1	Blood	MEL	10719	3077/10841	209/10841	-324	-324	14.7225
SRX3219125	TFs and others	Epitope tags	Blood	RN2	10835	3470/10841	236/10841	-324	-324	14.7034
SRX1426206	TFs and others	Phf6	Blood	Pre-B cells	5560	1896/10841	129/10841	-324	-324	14.6977
SRX188822	TFs and others	Kat2a	Blood	CH12	8506	2730/10841	186/10841	-324	-324	14.6774
SRX5780111	TFs and others	Cbfb	Blood	CD8-Positive T-Lymphocytes	13991	4606/10841	314/10841	-324	-324	14.6688
SRX1056338	TFs and others	Fli1	Blood	416B	9803	3247/10841	222/10841	-324	-324	14.6261
SRX353782	TFs and others	Myc	Blood	B-Lymphocytes	5564	1913/10841	131/10841	-324	-324	14.6031
SRX6095571	TFs and others	Creb1	Blood	Monocytes	10575	3649/10841	250/10841	-324	-324	14.596
SRX877595	TFs and others	Pou2f1	Blood	CD4-Positive T-Lymphocytes	12083	4024/10841	276/10841	-324	-324	14.5797
SRX2341414	TFs and others	Foxp3	Blood	Treg	17650	5448/10841	374/10841	-324	-324	14.5668
SRX1537675	TFs and others	Satb1	Blood	Thymus	6047	2018/10841	139/10841	-324	-324	14.518
SRX149204	TFs and others	Ikzf1	Blood	B3	5072	1578/10841	109/10841	-324	-324	14.4771
SRX149203	TFs and others	Ikzf1	Blood	B3	5841	1806/10841	125/10841	-324	-324	14.448
SRX338019	TFs and others	Runx3	Blood	Natural Killer T-Cells	8288	2591/10841	180/10841	-324	-324	14.3944
SRX5358488	TFs and others	Runx1	Blood	Pro-B cells	10384	3694/10841	257/10841	-324	-324	14.3735
SRX310200	TFs and others	Erg	Blood	Mast Cells	12329	3726/10841	260/10841	-324	-324	14.3308
SRX188820	TFs and others	Gabpa	Blood	CH12	4826	1575/10841	110/10841	-324	-324	14.3182
SRX1056337	TFs and others	Erg	Blood	416B	5227	1732/10841	121/10841	-324	-324	14.314
SRX2379966	TFs and others	Satb1	Blood	Thymocytes	6094	2002/10841	140/10841	-324	-324	14.3
SRX3660767	TFs and others	Rnf2	Blood	CD4 CD8 double negative cells	14676	4844/10841	340/10841	-324	-324	14.2471
SRX4895127	TFs and others	Nipbl	Blood	CH12	13033	4369/10841	307/10841	-324	-324	14.2313
SRX6095569	TFs and others	Creb1	Blood	Monocytes	11873	3963/10841	279/10841	-324	-324	14.2043
SRX2499719	TFs and others	Spi1	Blood	Scid.adh.2c2	8298	2711/10841	191/10841	-324	-324	14.1937
SRX3637353	TFs and others	Rela	Blood	Macrophages	6191	1999/10841	141/10841	-324	-324	14.1773
SRX3014617	TFs and others	Smad4	Blood	CD4-Positive T-Lymphocytes	5753	1868/10841	132/10841	-324	-324	14.1515
SRX554972	TFs and others	Tfap4	Blood	CD8-Positive T-Lymphocytes	13097	4086/10841	289/10841	-324	-324	14.1384
SRX2789670	TFs and others	Runx1	Blood	Natural Killer T-Cells	15783	4881/10841	346/10841	-324	-324	14.1069
SRX7799920	TFs and others	Sp1	Blood	CH12	11849	3885/10841	276/10841	-324	-324	14.0761
SRX188824	TFs and others	Kat2a	Blood	MEL	9265	2843/10841	203/10841	-324	-324	14.0049
SRX1815509	TFs and others	Chd4	Blood	B-Lymphocytes	6712	2113/10841	151/10841	-324	-324	13.9934
SRX1815529	TFs and others	Wdr5	Blood	B-Lymphocytes	14274	4476/10841	320/10841	-324	-324	13.9875
SRX1815523	TFs and others	Chd4	Blood	B-Lymphocytes	16951	4947/10841	354/10841	-324	-324	13.9746
SRX172348	TFs and others	Stat1	Blood	Th17 Cells	4975	1593/10841	114/10841	-324	-324	13.9737
SRX1537676	TFs and others	Satb1	Blood	Thymus	10578	3325/10841	238/10841	-324	-324	13.9706
SRX140395	TFs and others	Nelfe	Blood	MEL	16943	4262/10841	306/10841	-324	-324	13.9281
SRX2379967	TFs and others	Satb1	Blood	Thymocytes	10622	3326/10841	239/10841	-324	-324	13.9163
SRX3660791	TFs and others	Mta2	Blood	Scid.adh.2c2	7977	2582/10841	186/10841	-324	-324	13.8817
SRX7799915	TFs and others	Sp1	Blood	CH12	12466	3968/10841	286/10841	-324	-324	13.8741
SRX7726755	TFs and others	Hdac1	Blood	B-Lymphocytes	13793	4211/10841	304/10841	-324	-324	13.852
SRX2162541	TFs and others	Tcf3	Blood	Pre-B cells	11600	3757/10841	272/10841	-324	-324	13.8125
SRX270569	TFs and others	Egr2	Blood	CD4-Positive T-Lymphocytes	12467	3876/10841	282/10841	-324	-324	13.7447
SRX7799916	TFs and others	Sp1	Blood	CH12	12877	4044/10841	296/10841	-324	-324	13.6622
SRX3660756	TFs and others	Mta2	Blood	CD4 CD8 double negative cells	12563	4059/10841	298/10841	-324	-324	13.6208
SRX7726756	TFs and others	Hdac1	Blood	B-Lymphocytes	15777	4669/10841	343/10841	-324	-324	13.6122
SRX6095572	TFs and others	Creb1	Blood	Monocytes	12325	3961/10841	291/10841	-324	-324	13.6117
SRX3660787	TFs and others	Chd4	Blood	Scid.adh.2c2	5066	1633/10841	120/10841	-324	-324	13.6083
SRX353784	TFs and others	Myc	Blood	B-Lymphocytes	12679	3801/10841	280/10841	-324	-324	13.575
SRX1205896	TFs and others	Mta2	Blood	CD4 CD8 double negative cells	17454	5266/10841	389/10841	-324	-324	13.5373
SRX2499704	TFs and others	Ets1	Blood	Scid.adh.2c2	19034	5691/10841	421/10841	-324	-324	13.5178
SRX1815525	TFs and others	Hdac1	Blood	B-Lymphocytes	17919	5226/10841	388/10841	-324	-324	13.4691
SRX2389674	TFs and others	Cbfb	Blood	Thymocytes	24931	7417/10841	551/10841	-324	-324	13.461
SRX2499699	TFs and others	Spi1	Blood	Scid.adh.2c2	14842	4387/10841	326/10841	-324	-324	13.4571
SRX7481995	TFs and others	Rad21	Blood	Pro-B cells	9945	3091/10841	231/10841	-324	-324	13.381
SRX3113700	TFs and others	Zbtb17	Blood	B-Lymphocytes	4759	1520/10841	114/10841	-324	-324	13.3333
SRX3660755	TFs and others	Mta2	Blood	CD4 CD8 double negative cells	14817	4581/10841	344/10841	-324	-324	13.3169
SRX2499705	TFs and others	Ets1	Blood	Scid.adh.2c2	20037	5774/10841	435/10841	-324	-324	13.2736
SRX2499706	TFs and others	Ets1	Blood	Scid.adh.2c2	20106	5759/10841	434/10841	-324	-324	13.2696
SRX2499765	TFs and others	Runx1	Blood	Scid.adh.2c2	14453	4404/10841	332/10841	-324	-324	13.2651
SRX8718716	TFs and others	Runx3	Blood	T progenitor cells	12413	3804/10841	288/10841	-324	-324	13.2083
SRX6824767	TFs and others	Ahr	Blood	iTreg	6357	1871/10841	143/10841	-324	-324	13.0839
SRX3660790	TFs and others	Hdac2	Blood	Scid.adh.2c2	17349	5090/10841	390/10841	-324	-324	13.0513
SRX2755276	TFs and others	Nipbl	Blood	B-Lymphocytes	14642	4287/10841	329/10841	-324	-324	13.0304
SRX2499766	TFs and others	Gata3	Blood	Scid.adh.2c2	14037	4218/10841	324/10841	-324	-324	13.0185
SRX1815515	TFs and others	Wdr5	Blood	B-Lymphocytes	13610	3971/10841	306/10841	-324	-324	12.9771
SRX4895106	TFs and others	Nipbl	Blood	CH12	15171	4626/10841	358/10841	-324	-324	12.9218
SRX2389672	TFs and others	Cbfb	Blood	Thymocytes	26684	7578/10841	587/10841	-324	-324	12.9097
SRX7799921	TFs and others	Sp1	Blood	CH12	14422	4298/10841	334/10841	-324	-324	12.8683
SRX3753617	TFs and others	Nipbl	Blood	B-Lymphocytes	12422	3604/10841	281/10841	-324	-324	12.8256
SRX7508562	TFs and others	Rad21	Blood	Pro-B cells	9092	2680/10841	209/10841	-324	-324	12.823
SRX4895128	TFs and others	Nipbl	Blood	CH12	15598	4712/10841	368/10841	-324	-324	12.8043
SRX700952	TFs and others	Smc1a	Blood	CD4 CD8 double positive cells	12772	3672/10841	287/10841	-324	-324	12.7944
SRX3660769	TFs and others	Rnf2	Blood	Bone Marrow Cells	14684	4362/10841	341/10841	-324	-324	12.7918
SRX338021	TFs and others	Runx3	Blood	Natural Killer T-Cells	5324	1507/10841	118/10841	-324	-324	12.7712
SRX2399085	TFs and others	Bcl11b	Blood	Thymocytes	29572	7836/10841	615/10841	-324	-324	12.7415
SRX2487652	TFs and others	Bcl11b	Blood	CD4 CD8 double negative cells	20196	5797/10841	455/10841	-324	-324	12.7407
SRX140387	TFs and others	Nelfe	Blood	CH12	17596	4282/10841	337/10841	-324	-324	12.7062
SRX353783	TFs and others	Myc	Blood	B-Lymphocytes	17160	4634/10841	365/10841	-324	-324	12.6959
SRX5358496	TFs and others	Runx1	Blood	Pro-B cells	13288	4146/10841	327/10841	-324	-324	12.6789
SRX187251	TFs and others	Ep300	Blood	Th17 Cells	6530	1824/10841	144/10841	-324	-324	12.6667
SRX2499700	TFs and others	Spi1	Blood	Scid.adh.2c2	11217	3240/10841	256/10841	-324	-324	12.6562
SRX1131942	TFs and others	Irf4	Blood	Plasmablasts	10677	3103/10841	246/10841	-324	-324	12.6138
SRX105446	TFs and others	Runx1	Blood	L8057	7471	2143/10841	170/10841	-324	-324	12.6059
SRX3660768	TFs and others	Rnf2	Blood	CD4 CD8 double negative cells	19721	5688/10841	452/10841	-324	-324	12.5841
SRX1403508	TFs and others	Med1	Blood	MLL-AF9 leukemic cell	9812	2623/10841	209/10841	-324	-324	12.5502
SRX3660789	TFs and others	Hdac2	Blood	Scid.adh.2c2	21054	5883/10841	469/10841	-324	-324	12.5437
SRX4510928	TFs and others	Eomes	Blood	OT-1	16110	4264/10841	342/10841	-324	-324	12.4678
SRX2487650	TFs and others	Bcl11b	Blood	CD4 CD8 double negative cells	18528	5173/10841	417/10841	-324	-324	12.4053
SRX3753616	TFs and others	Nipbl	Blood	B-Lymphocytes	16321	4495/10841	363/10841	-324	-324	12.3829
SRX3660788	TFs and others	Chd4	Blood	Scid.adh.2c2	8113	2364/10841	191/10841	-324	-324	12.377
SRX310207	TFs and others	Tal1	Blood	Mast Cells	7255	2009/10841	164/10841	-324	-324	12.25
SRX3660751	TFs and others	Chd4	Blood	CD4 CD8 double negative cells	13031	3741/10841	307/10841	-324	-324	12.1857
SRX107338	TFs and others	Tbx21	Blood	Th1 Cells	14751	3862/10841	317/10841	-324	-324	12.183
SRX1815528	TFs and others	Kmt2a	Blood	B-Lymphocytes	21382	5486/10841	451/10841	-324	-324	12.1641
SRX2389673	TFs and others	Cbfb	Blood	Thymocytes	21614	5945/10841	490/10841	-324	-324	12.1327
SRX2499762	TFs and others	Runx1	Blood	Scid.adh.2c2	21698	5873/10841	485/10841	-324	-324	12.1093
SRX3753614	TFs and others	Nipbl	Blood	B-Lymphocytes	9035	2529/10841	209/10841	-324	-324	12.1005
SRX1815530	TFs and others	Ep300	Blood	B-Lymphocytes	5771	1620/10841	134/10841	-324	-324	12.0896
SRX140363	TFs and others	Tbp	Blood	CH12	13042	3334/10841	276/10841	-324	-324	12.0797
SRX3660770	TFs and others	Rnf2	Blood	Bone Marrow Cells	16710	4677/10841	388/10841	-324	-324	12.0541
SRX2499764	TFs and others	Runx1	Blood	Scid.adh.2c2	18688	5063/10841	424/10841	-324	-324	11.941
SRX4705106	TFs and others	Fli1	Blood	MLL-AF9 leukemic cell	12984	3546/10841	298/10841	-324	-324	11.8993
SRX2901309	TFs and others	Creb1	Blood	Macrophages	10720	2950/10841	248/10841	-324	-324	11.8952
SRX2755277	TFs and others	Nipbl	Blood	B-Lymphocytes	18379	4838/10841	408/10841	-324	-324	11.8578
SRX1815522	TFs and others	Smarca4	Blood	B-Lymphocytes	23541	5838/10841	493/10841	-324	-324	11.8418
SRX376583	TFs and others	Brd4	Blood	MLL-AF9 leukemic cell	12611	3268/10841	276/10841	-324	-324	11.8406
SRX4677010	TFs and others	Runx3	Blood	Lymphoid cells	11303	3036/10841	257/10841	-324	-324	11.8132
SRX4677009	TFs and others	Runx3	Blood	Lymphoid cells	8179	2216/10841	189/10841	-324	-324	11.7249
SRX1892684	TFs and others	Runx1	Blood	416B	8695	2297/10841	196/10841	-324	-324	11.7194
SRX495629	TFs and others	Epitope tags	Blood	EL4	18345	4409/10841	378/10841	-324	-324	11.664
SRX3660758	TFs and others	Mta2	Blood	Bone Marrow Cells	9407	2601/10841	223/10841	-324	-324	11.6637
SRX2901307	TFs and others	Creb1	Blood	Macrophages	11004	2973/10841	255/10841	-324	-324	11.6588
SRX310201	TFs and others	Fli1	Blood	Mast Cells	18837	4580/10841	393/10841	-324	-324	11.6539
SRX1403504	TFs and others	Med1	Blood	MLL-AF9 leukemic cell	11786	2983/10841	256/10841	-324	-324	11.6523
SRX1815514	TFs and others	Kmt2a	Blood	B-Lymphocytes	22134	5401/10841	464/10841	-324	-324	11.6401
SRX4705104	TFs and others	Fli1	Blood	MLL-AF9 leukemic cell	13119	3512/10841	302/10841	-324	-324	11.6291
SRX188810	TFs and others	Maz	Blood	MEL	14189	3486/10841	300/10841	-324	-324	11.62
SRX8718717	TFs and others	Runx3	Blood	T progenitor cells	19038	5028/10841	433/10841	-324	-324	11.612
SRX188821	TFs and others	Maz	Blood	CH12	12639	3169/10841	275/10841	-324	-324	11.5236
SRX187233	TFs and others	Irf4	Blood	Th17 Cells	7475	1875/10841	163/10841	-324	-324	11.5031
SRX2901308	TFs and others	Creb1	Blood	Macrophages	12718	3366/10841	293/10841	-324	-324	11.4881
SRX2901306	TFs and others	Creb1	Blood	Macrophages	12955	3405/10841	297/10841	-324	-324	11.4646
SRX2901313	TFs and others	Creb1	Blood	Macrophages	13132	3455/10841	302/10841	-324	-324	11.4404
SRX140388	TFs and others	Mxi1	Blood	CH12	19827	4436/10841	388/10841	-324	-324	11.433
SRX310203	TFs and others	Lmo2	Blood	Mast Cells	10732	2763/10841	242/10841	-324	-324	11.4174
SRX148797	TFs and others	Biotin	Blood	B-Lymphocytes	7430	1940/10841	170/10841	-324	-324	11.4118
SRX6824771	TFs and others	Ahr	Blood	CD4-Positive T-Lymphocytes	9410	2373/10841	208/10841	-324	-324	11.4087
SRX2162538	TFs and others	Tcf3	Blood	Pre-B cells	6113	1631/10841	143/10841	-324	-324	11.4056
SRX5358492	TFs and others	Runx1	Blood	Pro-B cells	18690	5170/10841	454/10841	-324	-324	11.3877
SRX1815508	TFs and others	Smarca4	Blood	B-Lymphocytes	23087	5454/10841	480/10841	-324	-324	11.3625
SRX692973	TFs and others	Ikzf1	Blood	CD4 CD8 double negative cells	14371	3621/10841	319/10841	-324	-324	11.3511
SRX273240	TFs and others	Biotin	Blood	B-Lymphocytes	8524	2128/10841	188/10841	-324	-324	11.3191
SRX1939438	TFs and others	Erg	Blood	Hematopoietic progenitors	8102	2125/10841	188/10841	-324	-324	11.3032
SRX884070	TFs and others	Brd4	Blood	MLL-AF9 leukemic cell	11201	2570/10841	228/10841	-324	-324	11.2719
SRX3753615	TFs and others	Nipbl	Blood	B-Lymphocytes	17139	4339/10841	386/10841	-324	-324	11.2409
SRX1403503	TFs and others	Med1	Blood	MLL-AF9 leukemic cell	16120	3765/10841	335/10841	-324	-324	11.2388
SRX3660780	TFs and others	Bcl11b	Blood	CD4 CD8 double negative cells	27658	6796/10841	606/10841	-324	-324	11.2145
SRX188815	TFs and others	Hcfc1	Blood	CH12	19097	4631/10841	413/10841	-324	-324	11.2131
SRX1892675	TFs and others	Runx1	Blood	416B	8797	2253/10841	201/10841	-324	-324	11.209
SRX4510927	TFs and others	Eomes	Blood	OT-1	26521	5878/10841	525/10841	-324	-324	11.1962
SRX3660764	TFs and others	Rest	Blood	CD4 CD8 double negative cells	6823	1811/10841	162/10841	-324	-324	11.179
SRX353785	TFs and others	Myc	Blood	B-Lymphocytes	17306	4218/10841	378/10841	-324	-324	11.1587
SRX3219121	TFs and others	Tmem131	Blood	RN2	10184	2508/10841	225/10841	-324	-324	11.1467
SRX093162	TFs and others	Gfi1	Blood	Bone Marrow Cells	18182	4116/10841	370/10841	-324	-324	11.1243
SRX7809235	TFs and others	Pax5	Blood	Pro-B cells	14632	3718/10841	335/10841	-324	-324	11.0985
SRX140392	TFs and others	Chd2	Blood	MEL	9874	2373/10841	215/10841	-324	-324	11.0372
SRX1815527	TFs and others	Hdac2	Blood	B-Lymphocytes	24478	5706/10841	517/10841	-324	-324	11.0368
SRX1438366	TFs and others	Runx1	Blood	EML	18908	4668/10841	423/10841	-324	-324	11.0355
SRX188798	TFs and others	Hcfc1	Blood	MEL	19758	4560/10841	415/10841	-324	-324	10.988
SRX3195533	TFs and others	Runx1	Blood	CD4 CD8 double negative cells	19842	4966/10841	452/10841	-324	-324	10.9867
SRX2499768	TFs and others	Gata3	Blood	Scid.adh.2c2	17362	4383/10841	400/10841	-324	-324	10.9575
SRX2242847	TFs and others	Elf4	Blood	Macrophages	11815	3120/10841	285/10841	-324	-324	10.9474
SRX700951	TFs and others	Smc1a	Blood	CD4 CD8 double positive cells	21150	5033/10841	461/10841	-324	-324	10.9176
SRX2242846	TFs and others	Elf1	Blood	Macrophages	13514	3282/10841	302/10841	-324	-324	10.8675
SRX7809236	TFs and others	Pax5	Blood	Pro-B cells	17070	4268/10841	393/10841	-324	-324	10.8601
SRX4232706	TFs and others	Tet2	Blood	Hematopoietic cells	7832	1911/10841	176/10841	-324	-324	10.858
SRX7809233	TFs and others	Pax5	Blood	Pro-B cells	13427	3385/10841	312/10841	-324	-324	10.8494
SRX957816	TFs and others	Ikzf1	Blood	Pro-B cells	6645	1602/10841	148/10841	-324	-324	10.8243
SRX5358487	TFs and others	Pax5	Blood	Pro-B cells	11012	2940/10841	272/10841	-324	-324	10.8088
SRX865022	TFs and others	Stat3	Blood	CD4-Positive T-Lymphocytes	8006	1911/10841	177/10841	-324	-324	10.7966
SRX2901305	TFs and others	Creb1	Blood	Macrophages	12929	3189/10841	297/10841	-324	-324	10.7374
SRX3219123	TFs and others	Epitope tags	Blood	RN2	23623	5196/10841	485/10841	-324	-324	10.7134
SRX3660753	TFs and others	Chd4	Blood	Bone Marrow Cells	17530	4402/10841	411/10841	-324	-324	10.7105
SRX3660759	TFs and others	Hdac2	Blood	CD4 CD8 double negative cells	26910	6535/10841	612/10841	-324	-324	10.6781
SRX143826	TFs and others	Ctcf	Blood	Thymus	12512	3020/10841	283/10841	-324	-324	10.6714
SRX2901311	TFs and others	Creb1	Blood	Macrophages	15874	3848/10841	361/10841	-324	-324	10.6593
SRX4510926	TFs and others	Eomes	Blood	OT-1	22315	4779/10841	449/10841	-324	-324	10.6437
SRX886483	TFs and others	Trim33	Blood	Leukemia, Lymphoid	7722	1816/10841	171/10841	-324	-324	10.6199
SRX1565831	TFs and others	Ep300	Blood	Natural Killer T-Cells	20404	4439/10841	420/10841	-324	-324	10.569
SRX2901312	TFs and others	Creb1	Blood	Macrophages	15982	3835/10841	363/10841	-324	-324	10.5647
SRX2399084	TFs and others	Bcl11b	Blood	Thymocytes	39483	8400/10841	796/10841	-324	-324	10.5528
SRX1892671	TFs and others	Runx1	Blood	416B	15662	3672/10841	349/10841	-324	-324	10.5215
SRX021632	TFs and others	Stat6	Blood	Th1 Cells	7716	1788/10841	170/10841	-324	-324	10.5176
SRX1568859	TFs and others	Tcf3	Blood	B-Lymphocytes	15547	3499/10841	333/10841	-324	-324	10.5075
SRX392764	TFs and others	Ep300	Blood	HAFTL	8318	1964/10841	187/10841	-324	-324	10.5027
SRX8718739	TFs and others	Runx3	Blood	T progenitor cells	10733	2625/10841	250/10841	-324	-324	10.5
SRX2901314	TFs and others	Creb1	Blood	Macrophages	13557	3218/10841	308/10841	-324	-324	10.4481
SRX203227	TFs and others	Fli1	Blood	Megakaryocytes	15640	3476/10841	333/10841	-324	-324	10.4384
SRX3660779	TFs and others	Bcl11b	Blood	CD4 CD8 double negative cells	31307	7098/10841	680/10841	-324	-324	10.4382
SRX183951	TFs and others	Ep300	Blood	Th1 Cells	30361	6421/10841	616/10841	-324	-324	10.4237
SRX865024	TFs and others	Stat3	Blood	CD4-Positive T-Lymphocytes	11209	2540/10841	245/10841	-324	-324	10.3673
SRX7348141	TFs and others	Smc1a	Blood	Thymocytes	30425	6696/10841	648/10841	-324	-324	10.3333
SRX7809234	TFs and others	Pax5	Blood	Pro-B cells	14291	3448/10841	334/10841	-324	-324	10.3234
SRX1131943	TFs and others	Irf4	Blood	Plasmablasts	7090	1693/10841	164/10841	-324	-324	10.3232
SRX140389	TFs and others	Chd2	Blood	CH12	14910	3299/10841	320/10841	-324	-324	10.3094
SRX188801	TFs and others	Sin3a	Blood	CH12	24673	4926/10841	478/10841	-324	-324	10.3054
SRX1487127	TFs and others	Runx2	Blood	Bone marrow stromal cells	10765	2473/10841	240/10841	-324	-324	10.3042
SRX7348142	TFs and others	Smc1a	Blood	Thymocytes	29823	6543/10841	638/10841	-324	-324	10.2555
SRX183943	TFs and others	Ep300	Blood	Th1 Cells	13379	2918/10841	285/10841	-324	-324	10.2386
SRX105451	TFs and others	Cbfb	Blood	L8057	8082	1924/10841	188/10841	-324	-324	10.234
SRX3660771	TFs and others	Kdm1a	Blood	CD4 CD8 double negative cells	29336	6711/10841	656/10841	-324	-324	10.2302
SRX1403501	TFs and others	Brd4	Blood	MLL-AF9 leukemic cell	16343	3604/10841	353/10841	-324	-324	10.2096
SRX183954	TFs and others	Stat1	Blood	Th1 Cells	10385	2399/10841	235/10841	-324	-324	10.2085
SRX187250	TFs and others	Ep300	Blood	Th17 Cells	10972	2379/10841	234/10841	-324	-324	10.1667
SRX5358483	TFs and others	Pax5	Blood	Pro-B cells	10244	2540/10841	250/10841	-324	-324	10.16
SRX2499701	TFs and others	Spi1	Blood	Scid.adh.2c2	16944	3910/10841	385/10841	-324	-324	10.1558
SRX5358482	TFs and others	Runx1	Blood	Pro-B cells	23827	5585/10841	551/10841	-324	-324	10.1361
SRX2162555	TFs and others	Ikzf1	Blood	Pre-B cells	10673	2419/10841	239/10841	-324	-324	10.1213
SRX5086076	TFs and others	Ctcf	Blood	Th2 Cells	20844	4766/10841	471/10841	-324	-324	10.1189
SRX3660752	TFs and others	Chd4	Blood	CD4 CD8 double negative cells	27166	6273/10841	623/10841	-324	-324	10.069
SRX3637351	TFs and others	Rela	Blood	Macrophages	13247	2980/10841	298/10841	-324	-324	10
SRX1403502	TFs and others	Med1	Blood	MLL-AF9 leukemic cell	23181	4694/10841	471/10841	-324	-324	9.96603
SRX1815513	TFs and others	Hdac2	Blood	B-Lymphocytes	26209	5398/10841	548/10841	-324	-324	9.85036
SRX3660754	TFs and others	Chd4	Blood	Bone Marrow Cells	24851	5656/10841	575/10841	-324	-324	9.83652
SRX3660772	TFs and others	Kdm1a	Blood	CD4 CD8 double negative cells	31838	6985/10841	712/10841	-324	-324	9.81039
SRX105447	TFs and others	Cbfb	Blood	L8057	13075	2889/10841	296/10841	-324	-324	9.76014
SRX7348146	TFs and others	Smc1a	Blood	CD4 CD8 double positive cells	36116	7398/10841	761/10841	-324	-324	9.72142
SRX7554475	TFs and others	Runx3	Blood	CD8-Positive T-Lymphocytes	19326	4527/10841	466/10841	-324	-324	9.71459
SRX2901316	TFs and others	Rela	Blood	Macrophages	13586	3010/10841	310/10841	-324	-324	9.70968
SRX7348145	TFs and others	Smc1a	Blood	CD4 CD8 double positive cells	35649	7281/10841	750/10841	-324	-324	9.708
SRX1114541	TFs and others	Brd4	Blood	MLL-AF9 leukemic cell	27849	5562/10841	573/10841	-324	-324	9.70681
SRX1403505	TFs and others	Med1	Blood	MLL-AF9 leukemic cell	21908	4376/10841	451/10841	-324	-324	9.70288
SRX1892679	TFs and others	Runx1	Blood	416B	16674	3559/10841	367/10841	-324	-324	9.69755
SRX183956	TFs and others	Ep300	Blood	Th1 Cells	29613	5817/10841	600/10841	-324	-324	9.695
SRX1568861	TFs and others	Tcf3	Blood	B-Lymphocytes	7843	1676/10841	173/10841	-324	-324	9.68786
SRX2901321	TFs and others	Rela	Blood	Macrophages	17441	3768/10841	390/10841	-324	-324	9.66154
SRX1403500	TFs and others	Brd4	Blood	MLL-AF9 leukemic cell	24203	4613/10841	478/10841	-324	-324	9.65063
SRX3660760	TFs and others	Hdac2	Blood	CD4 CD8 double negative cells	32755	7122/10841	739/10841	-324	-324	9.63735
SRX183937	TFs and others	Ep300	Blood	Th1 Cells	23318	4626/10841	481/10841	-324	-324	9.61746
SRX2901310	TFs and others	Creb1	Blood	Macrophages	18212	3950/10841	411/10841	-324	-324	9.61071
SRX1438367	TFs and others	Runx1	Blood	EML	24428	5120/10841	533/10841	-324	-324	9.606
SRX105448	TFs and others	Rnf2	Blood	L8057	11510	2462/10841	257/10841	-324	-324	9.57977
SRX3195535	TFs and others	Runx1	Blood	CD4 CD8 double negative cells	26311	5663/10841	593/10841	-324	-324	9.54975
SRX183960	TFs and others	Ep300	Blood	Th1 Cells	30020	5776/10841	605/10841	-324	-324	9.54711
SRX1114542	TFs and others	Whsc1l1	Blood	MLL-AF9 leukemic cell	25992	5208/10841	547/10841	-324	-324	9.52102
SRX1892676	TFs and others	Runx1	Blood	416B	12026	2536/10841	267/10841	-324	-324	9.49813
SRX769793	TFs and others	Rxra	Blood	Macrophages	14529	3019/10841	318/10841	-324	-324	9.49371
SRX1892672	TFs and others	Runx1	Blood	416B	11639	2447/10841	258/10841	-324	-324	9.4845
SRX273230	TFs and others	Biotin	Blood	B-Lymphocytes	11635	2464/10841	260/10841	-324	-324	9.47692
SRX140391	TFs and others	Mxi1	Blood	MEL	27524	4869/10841	516/10841	-324	-324	9.43605
SRX2242850	TFs and others	Elf4	Blood	Macrophages	10305	2291/10841	243/10841	-324	-324	9.42798
SRX4232707	TFs and others	Tet2	Blood	Hematopoietic cells	10680	2232/10841	237/10841	-324	-324	9.41772
SRX205987	TFs and others	Ikzf1	Blood	B-Lymphocytes	31370	5441/10841	578/10841	-324	-324	9.41349
SRX140382	TFs and others	Max	Blood	MEL	23679	4411/10841	471/10841	-324	-324	9.36518
SRX140376	TFs and others	Tbp	Blood	MEL	20731	3913/10841	419/10841	-324	-324	9.3389
SRX037909	TFs and others	Stat3	Blood	Th1 Cells	34282	6154/10841	661/10841	-324	-324	9.31014
SRX3637367	TFs and others	Runx1	Blood	Macrophages	10560	2177/10841	234/10841	-324	-324	9.30342
SRX1565832	TFs and others	Ep300	Blood	Natural Killer T-Cells	21170	3989/10841	429/10841	-324	-324	9.29837
SRX183958	TFs and others	Ep300	Blood	Th1 Cells	22339	4248/10841	457/10841	-324	-324	9.2954
SRX273223	TFs and others	Biotin	Blood	B-Lymphocytes	15375	3204/10841	346/10841	-324	-324	9.26012
SRX1939439	TFs and others	Fli1	Blood	Hematopoietic progenitors	15355	3242/10841	351/10841	-324	-324	9.23647
SRX7348143	TFs and others	Smc1a	Blood	CD4 CD8 double positive cells	37133	7228/10841	783/10841	-324	-324	9.23116
SRX183959	TFs and others	Ep300	Blood	Th1 Cells	25373	4789/10841	520/10841	-324	-324	9.20962
SRX1892680	TFs and others	Runx1	Blood	416B	17864	3569/10841	389/10841	-324	-324	9.17481
SRX3660776	TFs and others	Runx1	Blood	CD4 CD8 double negative cells	36529	7344/10841	804/10841	-324	-324	9.13433
SRX3195539	TFs and others	Runx1	Blood	CD4 CD8 double negative cells	36523	7345/10841	805/10841	-324	-324	9.12422
SRX140371	TFs and others	Max	Blood	CH12	24124	4491/10841	493/10841	-324	-324	9.10953
SRX8245936	TFs and others	Ep300	Blood	Macrophages	17698	3403/10841	374/10841	-324	-324	9.09893
SRX3637370	TFs and others	Usf2	Blood	Macrophages	14378	2946/10841	324/10841	-324	-324	9.09259
SRX2741802	TFs and others	Rad21	Blood	Erythroid Cells	18779	4025/10841	443/10841	-324	-324	9.08578
SRX884072	TFs and others	Brd4	Blood	MLL-AF9 leukemic cell	16381	3076/10841	339/10841	-324	-324	9.07375
SRX140397	TFs and others	Myc	Blood	MEL	18535	3542/10841	391/10841	-324	-324	9.05882
SRX218749	TFs and others	Trim33	Blood	RAW 264.7	8529	1730/10841	191/10841	-324	-324	9.05759
SRX4705110	TFs and others	Runx2	Blood	MLL-AF9 leukemic cell	23018	4627/10841	512/10841	-324	-324	9.03711
SRX183935	TFs and others	Ep300	Blood	Th1 Cells	30220	5504/10841	612/10841	-324	-324	8.99346
SRX7348144	TFs and others	Smc1a	Blood	CD4 CD8 double positive cells	39182	7498/10841	834/10841	-324	-324	8.99041
SRX2741803	TFs and others	Rad21	Blood	Erythroid Cells	15092	3233/10841	360/10841	-324	-324	8.98056
SRX183950	TFs and others	Ep300	Blood	Th1 Cells	32786	5943/10841	663/10841	-324	-324	8.9638
SRX3660775	TFs and others	Runx1	Blood	CD4 CD8 double negative cells	37584	7303/10841	818/10841	-324	-324	8.92787
SRX3195537	TFs and others	Runx1	Blood	CD4 CD8 double negative cells	37585	7303/10841	819/10841	-324	-324	8.91697
SRX8718740	TFs and others	Runx3	Blood	T progenitor cells	25738	5120/10841	575/10841	-324	-324	8.90435
SRX3660773	TFs and others	Kdm1a	Blood	Bone Marrow Cells	31190	6230/10841	702/10841	-324	-324	8.87464
SRX3729397	TFs and others	Spi1	Blood	Hematopoietic progenitors	10294	2097/10841	237/10841	-324	-324	8.8481
SRX172347	TFs and others	Jund	Blood	Th17 Cells	35164	6249/10841	707/10841	-324	-324	8.83876
SRX4705109	TFs and others	Runx2	Blood	MLL-AF9 leukemic cell	23198	4563/10841	517/10841	-324	-324	8.82592
SRX475271	TFs and others	Tgif1	Blood	MLL-AF9 leukemic cell	16656	3042/10841	345/10841	-324	-324	8.81739
SRX1650053	TFs and others	Srebf1	Blood	Macrophages	21854	3703/10841	420/10841	-324	-324	8.81667
SRX091672	TFs and others	Spi1	Blood	CD4 CD8 double negative cells	17523	3344/10841	380/10841	-324	-324	8.8
SRX140369	TFs and others	Myc	Blood	CH12	19483	3625/10841	412/10841	-324	-324	8.79854
SRX2437690	TFs and others	Aire	Blood	Thymus	8104	1708/10841	195/10841	-324	-324	8.75897
SRX3637409	TFs and others	Cebpb	Blood	Macrophages	11942	2341/10841	268/10841	-324	-324	8.73507
SRX3637486	TFs and others	Rela	Blood	Macrophages	19924	3867/10841	444/10841	-324	-324	8.70946
SRX3660777	TFs and others	Runx1	Blood	Bone Marrow Cells	31893	6172/10841	709/10841	-324	-324	8.70522
SRX2242849	TFs and others	Elf4	Blood	Macrophages	17461	3499/10841	403/10841	-324	-324	8.68238
SRX183936	TFs and others	Ep300	Blood	Th1 Cells	32616	5577/10841	646/10841	-324	-324	8.63313
SRX1597806	TFs and others	Brd4	Blood	MLL-AF9 leukemic cell	21282	3720/10841	432/10841	-324	-324	8.61111
SRX3660761	TFs and others	Hdac2	Blood	Bone Marrow Cells	31749	6155/10841	718/10841	-324	-324	8.57242
SRX3660762	TFs and others	Hdac2	Blood	Bone Marrow Cells	32533	6333/10841	739/10841	-324	-324	8.56969
SRX183957	TFs and others	Ep300	Blood	Th1 Cells	36713	6091/10841	717/10841	-324	-324	8.49512
SRX183955	TFs and others	Ep300	Blood	Th1 Cells	19289	3385/10841	399/10841	-324	-324	8.48371
SRX3660774	TFs and others	Kdm1a	Blood	Bone Marrow Cells	34321	6527/10841	770/10841	-324	-324	8.47662
SRX2901317	TFs and others	Rela	Blood	Macrophages	18464	3481/10841	411/10841	-324	-324	8.46959
SRX2242845	TFs and others	Fli1	Blood	Macrophages	26090	4464/10841	530/10841	-324	-324	8.42264
SRX183934	TFs and others	Ep300	Blood	Th1 Cells	26986	4548/10841	540/10841	-324	-324	8.42222
SRX1686485	TFs and others	Spi1	Blood	Bone Marrow Cells	18292	3299/10841	392/10841	-324	-324	8.41582
SRX3637536	TFs and others	Rela	Blood	Macrophages	11197	2093/10841	249/10841	-324	-324	8.40562
SRX2499689	TFs and others	Spi1	Blood	CD25+ cells	14289	2782/10841	332/10841	-324	-324	8.37952
SRX021624	TFs and others	Stat4	Blood	Th1 Cells	10274	1875/10841	224/10841	-324	-324	8.37054
SRX3637366	TFs and others	Runx1	Blood	Macrophages	14328	2628/10841	314/10841	-324	-324	8.36943
SRX3637350	TFs and others	Rela	Blood	Macrophages	17286	3178/10841	381/10841	-324	-324	8.34121
SRX205986	TFs and others	Ikzf1	Blood	B-Lymphocytes	45230	6427/10841	771/10841	-324	-324	8.33593
SRX310206	TFs and others	Runx1	Blood	Mast Cells	34177	5691/10841	686/10841	-324	-324	8.29592
SRX188814	TFs and others	Bhlhe40	Blood	MEL	14529	2571/10841	311/10841	-324	-324	8.26688
SRX7554476	TFs and others	Runx3	Blood	CD8-Positive T-Lymphocytes	22911	4526/10841	549/10841	-324	-324	8.24408
SRX2499687	TFs and others	Spi1	Blood	CD25+ cells	30217	5421/10841	662/10841	-324	-324	8.18882
SRX498832	TFs and others	Stat1	Blood	Macrophages	10744	2012/10841	246/10841	-324	-324	8.17886
SRX2499769	TFs and others	Gata3	Blood	Scid.adh.2c2	32372	5840/10841	716/10841	-324	-324	8.15642
SRX273250	TFs and others	Biotin	Blood	B-Lymphocytes	10986	2053/10841	252/10841	-324	-324	8.14683
SRX3637296	TFs and others	Rela	Blood	Macrophages	30048	5105/10841	628/10841	-324	-324	8.12898
SRX188800	TFs and others	Sin3a	Blood	MEL	36531	5453/10841	679/10841	-324	-324	8.03093
SRX273221	TFs and others	Biotin	Blood	B-Lymphocytes	11067	2019/10841	252/10841	-324	-324	8.0119
SRX183947	TFs and others	Ep300	Blood	Th1 Cells	40589	6222/10841	780/10841	-324	-324	7.97692
SRX498829	TFs and others	Stat1	Blood	Macrophages	10499	1906/10841	239/10841	-324	-324	7.9749
SRX2499686	TFs and others	Spi1	Blood	CD25+ cells	29010	5125/10841	646/10841	-324	-324	7.93344
SRX2901319	TFs and others	Rela	Blood	Macrophages	14738	2636/10841	333/10841	-324	-324	7.91592
SRX187256	TFs and others	Ep300	Blood	Th17 Cells	12154	2008/10841	256/10841	-324	-324	7.84375
SRX2499767	TFs and others	Gata3	Blood	Scid.adh.2c2	34490	6026/10841	770/10841	-324	-324	7.82597
SRX181863	TFs and others	Kdm1a	Blood	Granulocytes	15214	2488/10841	319/10841	-324	-324	7.79937
SRX310197	TFs and others	Tcf3	Blood	HPC-7	10650	1824/10841	234/10841	-324	-324	7.79487
SRX8245920	TFs and others	Nr1h2	Blood	Macrophages	25299	4003/10841	514/10841	-324	-324	7.78794
SRX1630947	TFs and others	Spi1	Blood	Granulocytic-monocytic progenitors	14619	2522/10841	325/10841	-324	-324	7.76
SRX2341953	TFs and others	Spi1	Blood	LSK cells	11641	2024/10841	261/10841	-324	-324	7.75479
SRX2901324	TFs and others	Rela	Blood	Macrophages	20751	3555/10841	459/10841	-324	-324	7.7451
SRX5255298	TFs and others	Stat1	Blood	Macrophages	18642	3235/10841	420/10841	-324	-324	7.70238
SRX2499758	TFs and others	Satb1	Blood	Scid.adh.2c2	21775	3858/10841	501/10841	-324	-324	7.7006
SRX2741822	TFs and others	Ctcf	Blood	Erythroid Cells	18653	3239/10841	421/10841	-324	-324	7.69359
SRX3637487	TFs and others	Rela	Blood	Macrophages	32559	5139/10841	670/10841	-324	-324	7.67015
SRX183949	TFs and others	Ep300	Blood	Th1 Cells	36421	5521/10841	720/10841	-324	-324	7.66806
SRX183942	TFs and others	Ep300	Blood	Th1 Cells	13814	2186/10841	286/10841	-324	-324	7.64336
SRX1318197	TFs and others	Cebpe	Blood	Bone Marrow Cells	11896	2039/10841	267/10841	-324	-324	7.6367
SRX2901322	TFs and others	Rela	Blood	Macrophages	28052	4592/10841	603/10841	-324	-324	7.61526
SRX3660778	TFs and others	Runx1	Blood	Bone Marrow Cells	41211	6891/10841	905/10841	-324	-324	7.61436
SRX1318193	TFs and others	Cebpe	Blood	Bone Marrow Cells	16054	2670/10841	351/10841	-324	-324	7.60684
SRX1306536	TFs and others	Smc3	Blood	T-Lymphocytes	13287	2271/10841	300/10841	-324	-324	7.57
SRX273251	TFs and others	Biotin	Blood	B-Lymphocytes	15131	2585/10841	342/10841	-324	-324	7.55848
SRX183953	TFs and others	Ep300	Blood	Th1 Cells	38280	5818/10841	770/10841	-324	-324	7.55584
SRX5086079	TFs and others	Ctcf	Blood	Th2 Cells	32253	5272/10841	700/10841	-324	-324	7.53143
SRX1487129	TFs and others	Runx2	Blood	Bone marrow stromal cells	22187	3669/10841	488/10841	-324	-324	7.51844
SRX3729399	TFs and others	Spi1	Blood	Hematopoietic progenitors	12035	2085/10841	278/10841	-324	-324	7.5
SRX183952	TFs and others	Ep300	Blood	Th1 Cells	36368	5446/10841	730/10841	-324	-324	7.46027
SRX1686486	TFs and others	Spi1	Blood	Bone Marrow Cells	23572	3501/10841	471/10841	-324	-324	7.43312
SRX273231	TFs and others	Biotin	Blood	B-Lymphocytes	19129	3096/10841	417/10841	-324	-324	7.42446
SRX5086046	TFs and others	Batf	Blood	Th2 Cells	22619	3676/10841	496/10841	-324	-324	7.41129
SRX5255296	TFs and others	Stat1	Blood	Macrophages	22298	3606/10841	487/10841	-324	-324	7.40452
SRX2901318	TFs and others	Rela	Blood	Macrophages	28984	4576/10841	625/10841	-324	-324	7.3216
SRX2901323	TFs and others	Rela	Blood	Macrophages	29995	4696/10841	642/10841	-324	-324	7.31464
SRX310202	TFs and others	Gata2	Blood	Mast Cells	20086	3245/10841	444/10841	-324	-324	7.30856
SRX206424	TFs and others	Gata2	Blood	Mast Cells	20085	3237/10841	444/10841	-324	-324	7.29054
SRX3637437	TFs and others	Rela	Blood	Macrophages	36364	5368/10841	740/10841	-324	-324	7.25405
SRX1131940	TFs and others	Spi1	Blood	Plasmablasts	24364	3882/10841	536/10841	-324	-324	7.24254
SRX183948	TFs and others	Ep300	Blood	Th1 Cells	39128	5467/10841	756/10841	-324	-324	7.23148
SRX5086048	TFs and others	Batf	Blood	Th2 Cells	21363	3328/10841	465/10841	-324	-324	7.15699
SRX1056343	TFs and others	Spi1	Blood	416B	31096	4707/10841	660/10841	-324	-324	7.13182
SRX2499688	TFs and others	Spi1	Blood	CD25+ cells	17063	2824/10841	396/10841	-324	-324	7.13131
SRX183946	TFs and others	Ep300	Blood	Th1 Cells	41044	5563/10841	781/10841	-324	-324	7.12292
SRX037910	TFs and others	Stat5a	Blood	Th1 Cells	43670	5963/10841	838/10841	-324	-324	7.11575
SRX2162568	TFs and others	Tead1	Blood	Pre-B cells	13880	2277/10841	320/10841	-324	-324	7.11562
SRX3637369	TFs and others	Usf2	Blood	Macrophages	36787	5364/10841	754/10841	-324	-324	7.11406
SRX316675	TFs and others	Spi1	Blood	B-Lymphocytes	14861	2354/10841	333/10841	-324	-324	7.06907
SRX1939444	TFs and others	Lmo2	Blood	Hematopoietic progenitors	22005	3476/10841	492/10841	-324	-324	7.06504
SRX3637484	TFs and others	Rela	Blood	Macrophages	16588	2606/10841	369/10841	-324	-324	7.06233
SRX1465791	TFs and others	Spi1	Blood	B-Lymphocytes	18095	2887/10841	410/10841	-324	-324	7.04146
SRX2200545	TFs and others	Bach2	Blood	Pro-B cells	13351	2124/10841	302/10841	-324	-324	7.03311
SRX6708988	TFs and others	Rad21	Blood	B-Lymphocytes	11559	1882/10841	268/10841	-324	-324	7.02239
SRX5056010	TFs and others	Spi1	Blood	Hematopoietic progenitors	20890	3331/10841	475/10841	-324	-324	7.01263
SRX319881	TFs and others	Rela	Blood	Macrophages	17756	2556/10841	365/10841	-324	-324	7.00274
SRX319888	TFs and others	Spi1	Blood	Macrophages	20371	3059/10841	437/10841	-324	-324	7
SRX3637371	TFs and others	Usf2	Blood	Macrophages	37705	5385/10841	770/10841	-324	-324	6.99351
SRX8245935	TFs and others	Nr1h2	Blood	Macrophages	12912	1907/10841	273/10841	-324	-324	6.98535
SRX4909226	TFs and others	Spi1	Blood	Dendritic Cells	14614	2296/10841	329/10841	-324	-324	6.97872
SRX273233	TFs and others	Biotin	Blood	B-Lymphocytes	20323	3154/10841	452/10841	-324	-324	6.97788
SRX316676	TFs and others	Spi1	Blood	B-Lymphocytes	16119	2496/10841	358/10841	-324	-324	6.97207
SRX091673	TFs and others	Spi1	Blood	CD4 CD8 double negative cells	20461	3106/10841	447/10841	-324	-324	6.94855
SRX188797	TFs and others	Ets1	Blood	MEL	31541	4282/10841	617/10841	-324	-324	6.94003
SRX187239	TFs and others	Irf4	Blood	Th17 Cells	15521	2269/10841	329/10841	-324	-324	6.89666
SRX187198	TFs and others	Batf	Blood	Th17 Cells	14511	2061/10841	299/10841	-324	-324	6.89298
SRX884088	TFs and others	Erg	Blood	MLL-AF9 leukemic cell	35012	4772/10841	698/10841	-324	-324	6.83668
SRX3637294	TFs and others	Rela	Blood	Macrophages	29780	4240/10841	621/10841	-324	-324	6.8277
SRX2499694	TFs and others	Spi1	Blood	Scid.adh.2c2	14752	2335/10841	342/10841	-324	-324	6.82749
SRX273226	TFs and others	Biotin	Blood	B-Lymphocytes	25822	3825/10841	561/10841	-324	-324	6.81818
SRX320068	TFs and others	Rad21	Blood	CD4 CD8 double positive cells	17606	2653/10841	390/10841	-324	-324	6.80256
SRX187242	TFs and others	Irf4	Blood	Th17 Cells	14818	2135/10841	314/10841	-324	-324	6.79936
SRX3637489	TFs and others	Spi1	Blood	Macrophages	15401	2351/10841	346/10841	-324	-324	6.7948
SRX273225	TFs and others	Biotin	Blood	B-Lymphocytes	31133	4468/10841	658/10841	-324	-324	6.79027
SRX273255	TFs and others	Biotin	Blood	B-Lymphocytes	18289	2749/10841	406/10841	-324	-324	6.77094
SRX273256	TFs and others	Biotin	Blood	B-Lymphocytes	17989	2707/10841	400/10841	-324	-324	6.7675
SRX7481994	TFs and others	Rad21	Blood	Pro-B cells	28627	4353/10841	647/10841	-324	-324	6.72798
SRX1630945	TFs and others	Spi1	Blood	Granulocytic-monocytic progenitors	24213	3544/10841	527/10841	-324	-324	6.72486
SRX187238	TFs and others	Irf4	Blood	Th17 Cells	23494	3234/10841	482/10841	-324	-324	6.70954
SRX2499760	TFs and others	Satb1	Blood	Scid.adh.2c2	20211	3097/10841	465/10841	-324	-324	6.66022
SRX273227	TFs and others	Biotin	Blood	B-Lymphocytes	21866	3234/10841	487/10841	-324	-324	6.64066
SRX2755282	TFs and others	Rad21	Blood	B-Lymphocytes	40636	5947/10841	896/10841	-324	-324	6.63728
SRX2437689	TFs and others	Aire	Blood	Thymus	22923	3521/10841	531/10841	-324	-324	6.63089
SRX2341952	TFs and others	Spi1	Blood	LSK cells	22971	3378/10841	510/10841	-324	-324	6.62353
SRX188794	TFs and others	Ets1	Blood	CH12	26979	3587/10841	543/10841	-324	-324	6.60589
SRX1815531	TFs and others	Ctcf	Blood	B-Lymphocytes	28259	4167/10841	636/10841	-324	-324	6.55189
SRX273257	TFs and others	Biotin	Blood	B-Lymphocytes	23194	3327/10841	508/10841	-324	-324	6.54921
SRX487079	TFs and others	Cebpa	Blood	Granulocytic-monocytic progenitors	14251	2072/10841	317/10841	-324	-324	6.53628
SRX140385	TFs and others	Bhlhe40	Blood	CH12	38227	4902/10841	753/10841	-324	-324	6.50996
SRX2894915	TFs and others	Ctcf	Blood	B-Lymphocytes	13633	2036/10841	313/10841	-324	-324	6.50479
SRX1815538	TFs and others	Rad21	Blood	B-Lymphocytes	35645	5071/10841	782/10841	-324	-324	6.48465
SRX3581760	TFs and others	Rad21	Blood	Macrophages	26894	4061/10841	630/10841	-324	-324	6.44603
SRX2341955	TFs and others	Spi1	Blood	Hematopoietic Stem Cells	30085	4095/10841	636/10841	-324	-324	6.43868
SRX340955	TFs and others	Spi1	Blood	FDCPmix	16230	2329/10841	362/10841	-324	-324	6.4337
SRX3637436	TFs and others	Rela	Blood	Macrophages	43985	5661/10841	880/10841	-324	-324	6.43295
SRX273232	TFs and others	Biotin	Blood	B-Lymphocytes	26358	3729/10841	580/10841	-324	-324	6.42931
SRX1815539	TFs and others	Rad21	Blood	B-Lymphocytes	31790	4521/10841	708/10841	-324	-324	6.38559
SRX7508561	TFs and others	Rad21	Blood	Pro-B cells	20935	3030/10841	475/10841	-324	-324	6.37895
SRX2741804	TFs and others	Ctcf	Blood	Erythroid Cells	14787	2147/10841	337/10841	-324	-324	6.37092
SRX273228	TFs and others	Biotin	Blood	B-Lymphocytes	24634	3432/10841	539/10841	-324	-324	6.36735
SRX682465	TFs and others	Ep300	Blood	Th2 Cells	28980	3580/10841	564/10841	-324	-324	6.34752
SRX319871	TFs and others	Spi1	Blood	Macrophages	25797	3425/10841	542/10841	-324	-324	6.31919
SRX319872	TFs and others	Spi1	Blood	Macrophages	29955	3917/10841	620/10841	-324	-324	6.31774
SRX475273	TFs and others	Meis1	Blood	MLL-AF9 leukemic cell	29486	3940/10841	624/10841	-324	-324	6.3141
SRX2894914	TFs and others	Ctcf	Blood	B-Lymphocytes	15258	2188/10841	349/10841	-324	-324	6.26934
SRX1630944	TFs and others	Spi1	Blood	Granulocytic-monocytic progenitors	32009	4295/10841	688/10841	-324	-324	6.24273
SRX3581758	TFs and others	Rad21	Blood	Macrophages	23147	3225/10841	517/10841	-324	-324	6.23791
SRX340960	TFs and others	Spi1	Blood	FDCPmix	21147	2859/10841	460/10841	-324	-324	6.21522
SRX760022	TFs and others	Cebpa	Blood	X18.1.1	20851	2819/10841	454/10841	-324	-324	6.20925
SRX6828264	TFs and others	Ctcfl	Blood	CH12	18197	2516/10841	406/10841	-324	-324	6.19704
SRX5086083	TFs and others	Ctcf	Blood	Th2 Cells	16514	2373/10841	383/10841	-324	-324	6.19582
SRX2894911	TFs and others	Rad21	Blood	B-Lymphocytes	19657	2818/10841	455/10841	-324	-324	6.19341
SRX5086075	TFs and others	Ctcf	Blood	Th2 Cells	36191	4828/10841	782/10841	-324	-324	6.17391
SRX273220	TFs and others	Biotin	Blood	B-Lymphocytes	21836	3036/10841	492/10841	-324	-324	6.17073
SRX2894910	TFs and others	Rad21	Blood	B-Lymphocytes	22969	3238/10841	527/10841	-324	-324	6.14421
SRX6708986	TFs and others	Rad21	Blood	B-Lymphocytes	18612	2610/10841	425/10841	-324	-324	6.14118
SRX392743	TFs and others	Spi1	Blood	HAFTL	21716	3030/10841	494/10841	-324	-324	6.1336
SRX4909227	TFs and others	Spi1	Blood	Dendritic Cells	22030	2945/10841	481/10841	-324	-324	6.12266
SRX5056006	TFs and others	Kdm1a	Blood	Hematopoietic progenitors	43527	5599/10841	916/10841	-324	-324	6.11245
SRX392744	TFs and others	Spi1	Blood	HAFTL	14939	2108/10841	345/10841	-324	-324	6.11014
SRX5086092	TFs and others	Ctcf	Blood	Th2 Cells	24024	3286/10841	539/10841	-324	-324	6.09647
SRX5086088	TFs and others	Ctcf	Blood	Th2 Cells	21340	2923/10841	480/10841	-324	-324	6.08958
SRX109331	TFs and others	Stat1	Blood	Macrophages	21598	2744/10841	451/10841	-324	-324	6.08426
SRX3333187	TFs and others	Ctcf	Blood	Erythroid Cells	20633	2786/10841	458/10841	-324	-324	6.08297
SRX2400134	TFs and others	Smc3	Blood	CD4 CD8 double negative cells	14940	2125/10841	350/10841	-324	-324	6.07143
SRX2901303	TFs and others	Atf3	Blood	Macrophages	24603	3198/10841	527/10841	-324	-324	6.06831
SRX6708984	TFs and others	Rad21	Blood	B-Lymphocytes	30848	4070/10841	672/10841	-324	-324	6.05655
SRX187240	TFs and others	Irf4	Blood	Th17 Cells	18490	2365/10841	391/10841	-324	-324	6.04859
SRX2341959	TFs and others	Spi1	Blood	Granulocytic-monocytic progenitors	42882	5149/10841	854/10841	-324	-324	6.02927
SRX310205	TFs and others	Spi1	Blood	Mast Cells	52730	6275/10841	1042/10841	-324	-324	6.02207
SRX760021	TFs and others	Cebpa	Blood	X18.1.1	20236	2676/10841	445/10841	-324	-324	6.01348
SRX4909225	TFs and others	Spi1	Blood	Dendritic Cells	21504	2828/10841	471/10841	-324	-324	6.00425
SRX2341957	TFs and others	Spi1	Blood	Hematopoietic Stem Cells	25913	3416/10841	569/10841	-324	-324	6.00351
SRX475275	TFs and others	Meis1	Blood	MLL-AF9 leukemic cell	32027	4052/10841	675/10841	-324	-324	6.00296
SRX3637298	TFs and others	Spi1	Blood	Macrophages	39247	4820/10841	804/10841	-324	-324	5.99502
SRX3637490	TFs and others	Spi1	Blood	Macrophages	35793	4497/10841	752/10841	-324	-324	5.98005
SRX3637439	TFs and others	Spi1	Blood	Macrophages	41483	5114/10841	857/10841	-324	-324	5.96733
SRX2901296	TFs and others	Jund	Blood	Macrophages	32039	4065/10841	682/10841	-324	-324	5.96041
SRX6828366	TFs and others	Epitope tags	Blood	CH12	21727	2847/10841	478/10841	-324	-324	5.95607
SRX109339	TFs and others	Stat1	Blood	Macrophages	23829	2912/10841	489/10841	-324	-324	5.95501
SRX3637460	TFs and others	Jun	Blood	Macrophages	25494	3339/10841	562/10841	-324	-324	5.94128
SRX2580290	TFs and others	Smc3	Blood	CD4 CD8 double negative cells	18947	2664/10841	449/10841	-324	-324	5.93318
SRX273234	TFs and others	Biotin	Blood	B-Lymphocytes	37489	4675/10841	789/10841	-324	-324	5.92522
SRX2400133	TFs and others	Smc3	Blood	CD4 CD8 double negative cells	16219	2234/10841	379/10841	-324	-324	5.89446
SRX3637538	TFs and others	Spi1	Blood	Macrophages	18864	2461/10841	418/10841	-324	-324	5.88756
SRX319884	TFs and others	Spi1	Blood	Macrophages	40277	4709/10841	800/10841	-324	-324	5.88625
SRX3581759	TFs and others	Rad21	Blood	Macrophages	27669	3801/10841	646/10841	-324	-324	5.8839
SRX884083	TFs and others	Ep300	Blood	MLL-AF9 leukemic cell	51369	5682/10841	968/10841	-324	-324	5.86983
SRX187234	TFs and others	Irf4	Blood	Th17 Cells	18750	2280/10841	389/10841	-324	-324	5.86118
SRX3637435	TFs and others	Rela	Blood	Macrophages	51429	5842/10841	1001/10841	-324	-324	5.83616
SRX2499695	TFs and others	Spi1	Blood	Scid.adh.2c2	46485	5771/10841	990/10841	-324	-324	5.82929
SRX2400138	TFs and others	Smc3	Blood	CD4 CD8 double negative cells	15580	2116/10841	363/10841	-324	-324	5.8292
SRX3637356	TFs and others	Spi1	Blood	Macrophages	46065	5379/10841	925/10841	-324	-324	5.81514
SRX2901299	TFs and others	Jund	Blood	Macrophages	33816	4155/10841	715/10841	-324	-324	5.81119
ERX1167969	TFs and others	Rad21	Blood	HPC-7	17089	2262/10841	390/10841	-324	-324	5.8
SRX2499696	TFs and others	Spi1	Blood	Scid.adh.2c2	37584	4803/10841	830/10841	-324	-324	5.78675
SRX3637488	TFs and others	Spi1	Blood	Macrophages	16286	2112/10841	365/10841	-324	-324	5.7863
SRX7481992	TFs and others	Ctcf	Blood	Pro-B cells	18577	2407/10841	416/10841	-324	-324	5.78606
SRX319875	TFs and others	Spi1	Blood	Macrophages	33978	4029/10841	697/10841	-324	-324	5.78049
SRX2341958	TFs and others	Spi1	Blood	Granulocytic-monocytic progenitors	41159	4831/10841	840/10841	-324	-324	5.75119
SRX2580294	TFs and others	Smc3	Blood	CD4 CD8 double negative cells	17213	2344/10841	408/10841	-324	-324	5.7451
SRX2755279	TFs and others	Rad21	Blood	B-Lymphocytes	52166	6542/10841	1139/10841	-324	-324	5.74363
SRX3637368	TFs and others	Usf2	Blood	Macrophages	57161	6320/10841	1101/10841	-324	-324	5.74024
SRX3637355	TFs and others	Spi1	Blood	Macrophages	26651	3362/10841	587/10841	-324	-324	5.72743
SRX2741809	TFs and others	Ctcf	Blood	Erythroid Cells	23687	3001/10841	524/10841	-324	-324	5.7271
SRX188809	TFs and others	Rcor2	Blood	MEL	22526	2720/10841	475/10841	-324	-324	5.72632
SRX2901297	TFs and others	Jund	Blood	Macrophages	31913	3865/10841	675/10841	-324	-324	5.72593
SRX2901295	TFs and others	Jund	Blood	Macrophages	37132	4448/10841	777/10841	-324	-324	5.72458
SRX3637535	TFs and others	Rela	Blood	Macrophages	22746	2842/10841	498/10841	-324	-324	5.70683
SRX3637297	TFs and others	Spi1	Blood	Macrophages	42206	5003/10841	878/10841	-324	-324	5.69818
SRX3637354	TFs and others	Spi1	Blood	Macrophages	45572	5310/10841	932/10841	-324	-324	5.69742
SRX5086077	TFs and others	Ctcf	Blood	Th2 Cells	37298	4575/10841	803/10841	-324	-324	5.69738
SRX3637438	TFs and others	Spi1	Blood	Macrophages	20993	2657/10841	467/10841	-324	-324	5.68951
SRX2741793	TFs and others	Ctcf	Blood	Erythroid Cells	24110	2998/10841	528/10841	-324	-324	5.67803
SRX3581756	TFs and others	Rad21	Blood	Macrophages	31799	4202/10841	741/10841	-324	-324	5.67072
SRX2741792	TFs and others	Ctcf	Blood	Erythroid Cells	22313	2784/10841	491/10841	-324	-324	5.67006
SRX2741808	TFs and others	Ctcf	Blood	Erythroid Cells	20923	2651/10841	468/10841	-324	-324	5.66453
SRX2341954	TFs and others	Spi1	Blood	Hematopoietic Stem Cells	35774	4322/10841	763/10841	-324	-324	5.66448
SRX2741805	TFs and others	Ctcf	Blood	Erythroid Cells	16564	2129/10841	376/10841	-324	-324	5.66223
SRX7508557	TFs and others	Ctcf	Blood	Pro-B cells	19887	2513/10841	444/10841	-324	-324	5.65991
SRX109335	TFs and others	Stat1	Blood	Macrophages	21750	2518/10841	445/10841	-324	-324	5.65843
SRX5056007	TFs and others	Kdm1a	Blood	Hematopoietic progenitors	18201	2338/10841	414/10841	-324	-324	5.64734
SRX188817	TFs and others	Zfp384	Blood	MEL	28544	3360/10841	595/10841	-324	-324	5.64706
SRX2400135	TFs and others	Smc3	Blood	CD4 CD8 double negative cells	17356	2274/10841	403/10841	-324	-324	5.64268
SRX1781898	TFs and others	Rad21	Blood	Macrophages	56936	6414/10841	1138/10841	-324	-324	5.6362
SRX187215	TFs and others	Fosl2	Blood	Th17 Cells	27807	3180/10841	567/10841	-324	-324	5.60847
SRX2901304	TFs and others	Atf3	Blood	Macrophages	21750	2656/10841	474/10841	-324	-324	5.60338
SRX6828329	TFs and others	Epitope tags	Blood	CH12	19779	2470/10841	441/10841	-324	-324	5.60091
SRX1939437	TFs and others	Cebpb	Blood	Hematopoietic progenitors	18484	2312/10841	413/10841	-324	-324	5.59806
SRX2901298	TFs and others	Jund	Blood	Macrophages	35802	4169/10841	745/10841	-324	-324	5.59597
SRX3637458	TFs and others	Jun	Blood	Macrophages	22580	2775/10841	496/10841	-324	-324	5.59476
SRX6828330	TFs and others	Epitope tags	Blood	CH12	17299	2187/10841	391/10841	-324	-324	5.59335
SRX3753624	TFs and others	Rad21	Blood	B-Lymphocytes	48424	5906/10841	1057/10841	-324	-324	5.58751
SRX3581761	TFs and others	Rad21	Blood	Macrophages	23577	3073/10841	550/10841	-324	-324	5.58727
SRX319890	TFs and others	Rela	Blood	Macrophages	48080	5084/10841	910/10841	-324	-324	5.58681
SRX1487064	TFs and others	Ctcf	Blood	Bone marrow stromal cells	37619	4307/10841	771/10841	-324	-324	5.58625
SRX188828	TFs and others	Gata1	Blood	MEL	18402	2184/10841	391/10841	-324	-324	5.58568
SRX2499725	TFs and others	Spi1	Blood	Scid.adh.2c2	32605	4132/10841	740/10841	-324	-324	5.58378
SRX3637512	TFs and others	Jun	Blood	Macrophages	20138	2449/10841	439/10841	-324	-324	5.57859
SRX7508559	TFs and others	Ctcf	Blood	Pro-B cells	21758	2688/10841	482/10841	-324	-324	5.57676
SRX7348138	TFs and others	Ctcf	Blood	Thymocytes	34474	4124/10841	740/10841	-324	-324	5.57297
SRX2741823	TFs and others	Ctcf	Blood	Erythroid Cells	19408	2439/10841	438/10841	-324	-324	5.56849
SRX3637534	TFs and others	Rela	Blood	Macrophages	41181	4687/10841	842/10841	-324	-324	5.56651
SRX344359	TFs and others	Cebpa	Blood	Macrophages	21075	2540/10841	457/10841	-324	-324	5.55799
SRX742829	TFs and others	Spi1	Blood	Dendritic Cells	30155	3625/10841	653/10841	-324	-324	5.5513
SRX884086	TFs and others	Fli1	Blood	MLL-AF9 leukemic cell	62576	6343/10841	1145/10841	-324	-324	5.53974
SRX7799913	TFs and others	Spi1	Blood	CH12	30571	3784/10841	684/10841	-324	-324	5.53216
SRX3581757	TFs and others	Rad21	Blood	Macrophages	24965	3246/10841	587/10841	-324	-324	5.52981
SRX140384	TFs and others	Ep300	Blood	MEL	35969	3947/10841	716/10841	-324	-324	5.51257
SRX6828326	TFs and others	Ctcfl	Blood	CH12	22680	2762/10841	502/10841	-324	-324	5.50199
SRX3637434	TFs and others	Rela	Blood	Macrophages	54839	5867/10841	1070/10841	-324	-324	5.48318
SRX5095872	TFs and others	Spi1	Blood	Dendritic Cells	25625	2997/10841	547/10841	-324	-324	5.47898
SRX1487066	TFs and others	Ctcf	Blood	Bone marrow stromal cells	32999	3885/10841	711/10841	-324	-324	5.46414
SRX109337	TFs and others	Stat1	Blood	Macrophages	22928	2556/10841	468/10841	-324	-324	5.46154
SRX6828306	TFs and others	Epitope tags	Blood	CH12	24162	2930/10841	537/10841	-324	-324	5.45624
SRX2741818	TFs and others	Ctcf	Blood	Erythroid Cells	18141	2242/10841	411/10841	-324	-324	5.45499
SRX3637384	TFs and others	Spi1	Blood	Macrophages	41280	4624/10841	850/10841	-324	-324	5.44
SRX319873	TFs and others	Spi1	Blood	Macrophages	46437	4982/10841	918/10841	-324	-324	5.42702
SRX1465582	TFs and others	Spi1	Blood	Macrophages	44235	4753/10841	876/10841	-324	-324	5.4258
SRX2499682	TFs and others	Spi1	Blood	CD25+ cells	33756	4039/10841	745/10841	-324	-324	5.42148
SRX143849	TFs and others	Ctcf	Blood	Bone Marrow Cells	20380	2405/10841	444/10841	-324	-324	5.41667
SRX109333	TFs and others	Stat1	Blood	Macrophages	23829	2582/10841	477/10841	-324	-324	5.413
SRX062944	TFs and others	Ctcf	Blood	Bone Marrow Cells	20391	2408/10841	445/10841	-324	-324	5.41124
SRX1939436	TFs and others	Cebpa	Blood	Hematopoietic progenitors	22680	2721/10841	503/10841	-324	-324	5.40954
SRX1650088	TFs and others	Rela	Blood	Macrophages	53552	5503/10841	1018/10841	-324	-324	5.4057
SRX2741819	TFs and others	Ctcf	Blood	Erythroid Cells	28066	3398/10841	630/10841	-324	-324	5.39365
SRX3637396	TFs and others	Spi1	Blood	Macrophages	41850	4604/10841	858/10841	-324	-324	5.36597
SRX197252	TFs and others	Spi1	Blood	Macrophages	30166	3597/10841	671/10841	-324	-324	5.36066
SRX6828321	TFs and others	Epitope tags	Blood	CH12	32656	3795/10841	708/10841	-324	-324	5.36017
SRX188816	TFs and others	Zfp384	Blood	CH12	29828	3402/10841	635/10841	-324	-324	5.35748
SRX3637385	TFs and others	Spi1	Blood	Macrophages	35806	4016/10841	750/10841	-324	-324	5.35467
SRX3637540	TFs and others	Spi1	Blood	Macrophages	34715	3917/10841	732/10841	-324	-324	5.35109
SRX3637382	TFs and others	Spi1	Blood	Macrophages	48539	5211/10841	975/10841	-324	-324	5.34462
SRX2580292	TFs and others	Smc3	Blood	CD4 CD8 double negative cells	17836	2244/10841	420/10841	-324	-324	5.34286
SRX7348139	TFs and others	Ctcf	Blood	CD4 CD8 double positive cells	34555	3990/10841	747/10841	-324	-324	5.34137
SRX273260	TFs and others	Ctcf	Blood	B-Lymphocytes	21188	2464/10841	463/10841	-324	-324	5.32181
SRX2499724	TFs and others	Spi1	Blood	Scid.adh.2c2	30115	3653/10841	687/10841	-324	-324	5.31732
SRX187192	TFs and others	Batf	Blood	Th17 Cells	30531	3300/10841	621/10841	-324	-324	5.31401
SRX3637510	TFs and others	Jun	Blood	Macrophages	33857	3682/10841	693/10841	-324	-324	5.31313
SRX3637412	TFs and others	Jun	Blood	Macrophages	49861	5296/10841	998/10841	-324	-324	5.30661
SRX245508	TFs and others	Ctcf	Blood	B-Lymphocytes	27510	3224/10841	608/10841	-324	-324	5.30263
SRX8245926	TFs and others	Atf3	Blood	Macrophages	23974	2602/10841	491/10841	-324	-324	5.29939
SRX2580289	TFs and others	Smc3	Blood	CD4 CD8 double negative cells	20609	2554/10841	482/10841	-324	-324	5.29876
SRX7348140	TFs and others	Ctcf	Blood	CD4 CD8 double positive cells	35276	4007/10841	757/10841	-324	-324	5.29326
SRX7348137	TFs and others	Ctcf	Blood	Thymocytes	33663	3812/10841	723/10841	-324	-324	5.27248
SRX5086084	TFs and others	Ctcf	Blood	Th2 Cells	25509	3076/10841	584/10841	-324	-324	5.26712
SRX2499697	TFs and others	Spi1	Blood	Scid.adh.2c2	51894	5828/10841	1109/10841	-324	-324	5.25518
SRX187201	TFs and others	Batf	Blood	Th17 Cells	21053	2279/10841	434/10841	-324	-324	5.25115
SRX7799918	TFs and others	Spi1	Blood	CH12	22973	2757/10841	526/10841	-324	-324	5.24144
SRX197254	TFs and others	Spi1	Blood	Macrophages	34372	3949/10841	754/10841	-324	-324	5.2374
SRX1815535	TFs and others	Ctcf	Blood	B-Lymphocytes	50121	5635/10841	1076/10841	-324	-324	5.23699
SRX3637267	TFs and others	Jun	Blood	Macrophages	23085	2613/10841	502/10841	-324	-324	5.20518
SRX187214	TFs and others	Fosl2	Blood	Th17 Cells	23080	2513/10841	483/10841	-324	-324	5.2029
SRX1815534	TFs and others	Ctcf	Blood	B-Lymphocytes	40055	4546/10841	875/10841	-324	-324	5.19543
SRX019781	TFs and others	Spi1	Blood	Macrophages	35252	3803/10841	732/10841	-324	-324	5.19536
SRX2499683	TFs and others	Spi1	Blood	CD25+ cells	43531	4905/10841	945/10841	-324	-324	5.19048
SRX319891	TFs and others	Rela	Blood	Macrophages	46642	4517/10841	871/10841	-324	-324	5.18599
SRX3637410	TFs and others	Jun	Blood	Macrophages	51297	5287/10841	1020/10841	-324	-324	5.18333
SRX5086081	TFs and others	Ctcf	Blood	Th2 Cells	27172	3224/10841	622/10841	-324	-324	5.18328
SRX278532	TFs and others	Cebpa	Blood	Granulocytic-monocytic-progenitors	23493	2617/10841	505/10841	-324	-324	5.18218
SRX323415	TFs and others	Cebpa	Blood	Granulocytic-monocytic-progenitors	23504	2614/10841	505/10841	-324	-324	5.17624
SRX197251	TFs and others	Spi1	Blood	Macrophages	28337	3311/10841	640/10841	-324	-324	5.17344
SRX041880	TFs and others	Ctcf	Blood	B-Lymphocytes	18310	2219/10841	429/10841	-324	-324	5.17249
SRX273258	TFs and others	Ctcf	Blood	B-Lymphocytes	23305	2620/10841	507/10841	-324	-324	5.16765
SRX5086069	TFs and others	Ctcf	Blood	Th2 Cells	42547	4662/10841	904/10841	-324	-324	5.15708
SRX2400147	TFs and others	Ctcf	Blood	CD4 CD8 double negative cells	23151	2742/10841	532/10841	-324	-324	5.15414
SRX199992	TFs and others	Ctcf	Blood	CD4 CD8 double positive cells	27179	3080/10841	598/10841	-324	-324	5.1505
SRX2499722	TFs and others	Spi1	Blood	Scid.adh.2c2	35039	4079/10841	792/10841	-324	-324	5.15025
SRX150875	TFs and others	Spi1	Blood	Macrophages	55306	5393/10841	1048/10841	-324	-324	5.14599
SRX150873	TFs and others	Spi1	Blood	Macrophages	56862	5499/10841	1069/10841	-324	-324	5.14406
SRX5086082	TFs and others	Ctcf	Blood	Th2 Cells	27317	3214/10841	625/10841	-324	-324	5.1424
SRX1650084	TFs and others	Rela	Blood	Macrophages	35124	3683/10841	717/10841	-324	-324	5.13668
SRX3637440	TFs and others	Spi1	Blood	Macrophages	52575	5496/10841	1070/10841	-324	-324	5.13645
SRX2755281	TFs and others	Rad21	Blood	B-Lymphocytes	46104	5245/10841	1022/10841	-324	-324	5.13209
SRX1815536	TFs and others	Ctcf	Blood	B-Lymphocytes	34540	3907/10841	762/10841	-324	-324	5.1273
SRX150876	TFs and others	Spi1	Blood	Macrophages	62116	5832/10841	1138/10841	-324	-324	5.12478
SRX3753606	TFs and others	Ctcf	Blood	CH12	22612	2595/10841	507/10841	-324	-324	5.11834
SRX2755280	TFs and others	Rad21	Blood	B-Lymphocytes	44039	5019/10841	982/10841	-324	-324	5.111
SRX019780	TFs and others	Spi1	Blood	Macrophages	35169	3705/10841	727/10841	-324	-324	5.09629
SRX3637299	TFs and others	Spi1	Blood	Macrophages	36464	3921/10841	773/10841	-324	-324	5.07245
SRX5086089	TFs and others	Ctcf	Blood	Th2 Cells	34950	3951/10841	779/10841	-324	-324	5.07189
SRX6828292	TFs and others	Ctcf	Blood	CH12	22590	2566/10841	506/10841	-324	-324	5.07115
SRX3419827	TFs and others	Spi1	Blood	Myeloid Cells	24256	2672/10841	527/10841	-324	-324	5.07021
SRX6828315	TFs and others	Ctcf	Blood	CH12	24302	2709/10841	535/10841	-324	-324	5.06355
SRX3004654	TFs and others	Rad21	Blood	HPC-7	23845	2815/10841	556/10841	-324	-324	5.06295
SRX2345173	TFs and others	Ctcf	Blood	Th1 Cells	36137	3850/10841	761/10841	-324	-324	5.05913
SRX3637383	TFs and others	Spi1	Blood	Macrophages	44861	4626/10841	915/10841	-324	-324	5.05574
SRX187191	TFs and others	Batf	Blood	Th17 Cells	41672	4081/10841	808/10841	-324	-324	5.05074
SRX6828276	TFs and others	Ctcfl	Blood	CH12	38377	4131/10841	818/10841	-324	-324	5.05012
SRX3004653	TFs and others	Rad21	Blood	HPC-7	19806	2337/10841	464/10841	-324	-324	5.03664
SRX3637357	TFs and others	Spi1	Blood	Macrophages	50524	5267/10841	1047/10841	-324	-324	5.03056
SRX3637541	TFs and others	Spi1	Blood	Macrophages	35358	3773/10841	753/10841	-324	-324	5.01062
SRX1532848	TFs and others	Spi1	Blood	AML246	33038	3569/10841	714/10841	-324	-324	4.9986
SRX5086085	TFs and others	Ctcf	Blood	Th2 Cells	34309	3828/10841	766/10841	-324	-324	4.99739
SRX298236	TFs and others	Ctcf	Blood	Pro-B cells	23233	2558/10841	512/10841	-324	-324	4.99609
SRX199985	TFs and others	Ctcf	Blood	Pro-B cells	23269	2555/10841	512/10841	-324	-324	4.99023
SRX2400146	TFs and others	Ctcf	Blood	CD4 CD8 double negative cells	21096	2470/10841	495/10841	-324	-324	4.9899
SRX2345171	TFs and others	Ctcf	Blood	Th1 Cells	31397	3328/10841	667/10841	-324	-324	4.98951
SRX6828362	TFs and others	Ctcf	Blood	CH12	23012	2524/10841	506/10841	-324	-324	4.98814
SRX298035	TFs and others	Ctcf	Blood	Ter119 Erythrocytes	28307	3116/10841	625/10841	-324	-324	4.9856
SRX107321	TFs and others	Ctcf	Blood	B-Lymphocytes	39845	4132/10841	829/10841	-324	-324	4.98432
SRX6828293	TFs and others	Ctcf	Blood	CH12	24013	2668/10841	536/10841	-324	-324	4.97761
SRX3004655	TFs and others	Rad21	Blood	HPC-7	21185	2473/10841	497/10841	-324	-324	4.97586
SRX6828331	TFs and others	Ctcf	Blood	CH12	24362	2649/10841	534/10841	-324	-324	4.96067
SRX5086074	TFs and others	Ctcf	Blood	Th2 Cells	46029	4790/10841	967/10841	-324	-324	4.95346
SRX6828367	TFs and others	Ctcf	Blood	CH12	23747	2593/10841	524/10841	-324	-324	4.94847
SRX3419828	TFs and others	Spi1	Blood	Myeloid Cells	29153	3091/10841	625/10841	-324	-324	4.9456
SRX6828281	TFs and others	Rad21	Blood	CH12	21626	2409/10841	488/10841	-324	-324	4.93648
SRX178456	TFs and others	Ctcf	Blood	Pro-B cells	20977	2274/10841	461/10841	-324	-324	4.93275
SRX6828308	TFs and others	Ctcf	Blood	CH12	32240	3412/10841	692/10841	-324	-324	4.93064
SRX5086070	TFs and others	Ctcf	Blood	Th2 Cells	41187	4294/10841	871/10841	-324	-324	4.92997
SRX498822	TFs and others	Spi1	Blood	Macrophages	50892	5138/10841	1043/10841	-324	-324	4.92617
SRX6828313	TFs and others	Epitope tags	Blood	CH12	42100	4422/10841	898/10841	-324	-324	4.92428
SRX2345168	TFs and others	Ctcf	Blood	Th1 Cells	38940	4023/10841	818/10841	-324	-324	4.91809
SRX1650085	TFs and others	Rela	Blood	Macrophages	27887	2857/10841	581/10841	-324	-324	4.91738
SRX5086080	TFs and others	Ctcf	Blood	Th2 Cells	30309	3325/10841	677/10841	-324	-324	4.91137
SRX187210	TFs and others	Ctcf	Blood	Th17 Cells	23268	2478/10841	505/10841	-324	-324	4.90693
SRX2980172	TFs and others	Spi1	Blood	Leukemia, Myeloid	34838	3834/10841	783/10841	-324	-324	4.89655
SRX1939448	TFs and others	Spi1	Blood	Hematopoietic progenitors	60398	6099/10841	1247/10841	-324	-324	4.89094
SRX245510	TFs and others	Ctcf	Blood	Plasmablasts	22848	2479/10841	507/10841	-324	-324	4.88955
SRX884087	TFs and others	Fli1	Blood	MLL-AF9 leukemic cell	79760	6914/10841	1416/10841	-324	-324	4.88277
SRX5086087	TFs and others	Ctcf	Blood	Th2 Cells	32681	3544/10841	726/10841	-324	-324	4.88154
SRX3723674	TFs and others	Spi1	Blood	Neutrophils	46836	4595/10841	942/10841	-324	-324	4.87792
SRX3637411	TFs and others	Jun	Blood	Macrophages	25846	2706/10841	555/10841	-324	-324	4.87568
SRX197232	TFs and others	Spi1	Blood	Macrophages	36393	3909/10841	803/10841	-324	-324	4.868
SRX6828370	TFs and others	Ctcf	Blood	CH12	29296	3100/10841	637/10841	-324	-324	4.86656
SRX5086106	TFs and others	Ctcf	Blood	Th2 Cells	32902	3584/10841	737/10841	-324	-324	4.86296
SRX5086105	TFs and others	Ctcf	Blood	Th2 Cells	32929	3575/10841	736/10841	-324	-324	4.85734
SRX273261	TFs and others	Ctcf	Blood	B-Lymphocytes	30354	3157/10841	651/10841	-324	-324	4.84946
SRX3753607	TFs and others	Ctcf	Blood	CH12	30751	3289/10841	679/10841	-324	-324	4.84389
SRX273253	TFs and others	Biotin	Blood	B-Lymphocytes	56445	5512/10841	1138/10841	-324	-324	4.84359
SRX2345170	TFs and others	Ctcf	Blood	Th1 Cells	44585	4470/10841	926/10841	-324	-324	4.82721
SRX6828355	TFs and others	Ctcf	Blood	CH12	28897	3124/10841	648/10841	-324	-324	4.82099
SRX6828284	TFs and others	Epitope tags	Blood	CH12	25049	2660/10841	554/10841	-324	-324	4.80144
SRX3380983	TFs and others	Spi1	Blood	Dendritic Cells	28282	2908/10841	606/10841	-324	-324	4.79868
SRX3753604	TFs and others	Ctcf	Blood	CH12	35615	3744/10841	781/10841	-324	-324	4.79385
SRX3380980	TFs and others	Spi1	Blood	Dendritic Cells	26541	2707/10841	566/10841	-324	-324	4.78269
SRX2499721	TFs and others	Spi1	Blood	Scid.adh.2c2	40897	4395/10841	919/10841	-324	-324	4.78237
SRX2345174	TFs and others	Ctcf	Blood	Th1 Cells	36211	3661/10841	766/10841	-324	-324	4.77937
SRX1642501	TFs and others	Smarca4	Blood	Acute Myeloid Leukemia	50161	4844/10841	1014/10841	-324	-324	4.77712
SRX1642491	TFs and others	Smarca4	Blood	Acute Myeloid Leukemia	30634	3081/10841	645/10841	-324	-324	4.77674
SRX5086103	TFs and others	Ctcf	Blood	Th2 Cells	34055	3611/10841	756/10841	-324	-324	4.77646
SRX2162565	TFs and others	Irf4	Blood	Pre-B cells	47908	5286/10841	1107/10841	-324	-324	4.77507
SRX2242858	TFs and others	Spi1	Blood	Macrophages	35026	3644/10841	764/10841	-324	-324	4.76963
SRX5086104	TFs and others	Ctcf	Blood	Th2 Cells	35428	3751/10841	787/10841	-324	-324	4.7662
SRX197253	TFs and others	Spi1	Blood	Macrophages	41315	4293/10841	901/10841	-324	-324	4.76471
SRX3419826	TFs and others	Spi1	Blood	Myeloid Cells	27581	2827/10841	594/10841	-324	-324	4.75926
SRX2755297	TFs and others	Ctcf	Blood	CH12	26168	2746/10841	577/10841	-324	-324	4.7591
SRX3380981	TFs and others	Spi1	Blood	Dendritic Cells	25066	2579/10841	542/10841	-324	-324	4.7583
SRX5086078	TFs and others	Ctcf	Blood	Th2 Cells	39952	4169/10841	877/10841	-324	-324	4.75371
SRX3637397	TFs and others	Spi1	Blood	Macrophages	59769	5578/10841	1175/10841	-324	-324	4.74723
SRX1465583	TFs and others	Spi1	Blood	Macrophages	44137	4251/10841	899/10841	-324	-324	4.72859
SRX6828336	TFs and others	Rad21	Blood	CH12	41195	4217/10841	893/10841	-324	-324	4.72228
SRX5086091	TFs and others	Ctcf	Blood	Th2 Cells	37301	3878/10841	822/10841	-324	-324	4.71776
SRX6708987	TFs and others	Rad21	Blood	B-Lymphocytes	22171	2364/10841	502/10841	-324	-324	4.70916
SRX498826	TFs and others	Spi1	Blood	Macrophages	56812	5434/10841	1157/10841	-324	-324	4.69663
SRX3380982	TFs and others	Spi1	Blood	Dendritic Cells	28565	2854/10841	608/10841	-324	-324	4.69408
SRX3753621	TFs and others	Rad21	Blood	B-Lymphocytes	43539	4570/10841	977/10841	-324	-324	4.67758
SRX6828298	TFs and others	Ctcf	Blood	CH12	33709	3406/10841	730/10841	-324	-324	4.66575
SRX7809213	TFs and others	Ctcf	Blood	Pro-B cells	25522	2635/10841	565/10841	-324	-324	4.66372
SRX6828354	TFs and others	Ctcf	Blood	CH12	28762	2979/10841	639/10841	-324	-324	4.66197
SRX742828	TFs and others	Spi1	Blood	Dendritic Cells	26877	2800/10841	601/10841	-324	-324	4.6589
SRX140383	TFs and others	Ep300	Blood	CH12	29132	2813/10841	605/10841	-324	-324	4.64959
SRX3380985	TFs and others	Spi1	Blood	Dendritic Cells	28705	2821/10841	607/10841	-324	-324	4.64745
SRX1642503	TFs and others	Smarca4	Blood	Acute Myeloid Leukemia	54681	5099/10841	1098/10841	-324	-324	4.6439
SRX498824	TFs and others	Spi1	Blood	Macrophages	55659	5247/10841	1130/10841	-324	-324	4.64336
SRX5086071	TFs and others	Ctcf	Blood	Th2 Cells	43186	4241/10841	915/10841	-324	-324	4.63497
SRX3753622	TFs and others	Rad21	Blood	B-Lymphocytes	44421	4601/10841	995/10841	-324	-324	4.62412
SRX5086073	TFs and others	Ctcf	Blood	Th2 Cells	32161	3241/10841	701/10841	-324	-324	4.6234
SRX273254	TFs and others	Biotin	Blood	B-Lymphocytes	79568	6893/10841	1493/10841	-324	-324	4.61688
SRX6828400	TFs and others	Rad21	Blood	CH12	36582	3702/10841	802/10841	-324	-324	4.61596
SRX6828401	TFs and others	Ctcf	Blood	CH12	33841	3445/10841	749/10841	-324	-324	4.59947
SRX2894913	TFs and others	Rad21	Blood	B-Lymphocytes	29093	3013/10841	657/10841	-324	-324	4.586
SRX197231	TFs and others	Spi1	Blood	Macrophages	42204	4248/10841	927/10841	-324	-324	4.58252
SRX2894912	TFs and others	Rad21	Blood	B-Lymphocytes	30546	3167/10841	692/10841	-324	-324	4.57659
SRX3753619	TFs and others	Rad21	Blood	B-Lymphocytes	47090	4807/10841	1051/10841	-324	-324	4.57374
SRX6828349	TFs and others	Rad21	Blood	CH12	39961	3992/10841	874/10841	-324	-324	4.56751
SRX498825	TFs and others	Spi1	Blood	Macrophages	59382	5487/10841	1204/10841	-324	-324	4.55731
SRX197234	TFs and others	Spi1	Blood	Macrophages	42342	4232/10841	931/10841	-324	-324	4.54565
SRX3723675	TFs and others	Spi1	Blood	Neutrophils	37619	3585/10841	790/10841	-324	-324	4.53797
SRX2403195	TFs and others	Spi1	Blood	RAW 264.7	43469	4241/10841	936/10841	-324	-324	4.53098
SRX5086072	TFs and others	Ctcf	Blood	Th2 Cells	48334	4556/10841	1006/10841	-324	-324	4.52883
SRX187208	TFs and others	Ctcf	Blood	Th0	26953	2631/10841	581/10841	-324	-324	4.5284
SRX2901293	TFs and others	Junb	Blood	Macrophages	33250	3111/10841	687/10841	-324	-324	4.52838
SRX6828399	TFs and others	Rad21	Blood	CH12	33293	3341/10841	739/10841	-324	-324	4.52097
SRX1487059	TFs and others	Ctcf	Blood	Bone marrow stromal cells	34702	3337/10841	740/10841	-324	-324	4.50946
SRX3753620	TFs and others	Rad21	Blood	B-Lymphocytes	40873	4155/10841	922/10841	-324	-324	4.50651
SRX6828323	TFs and others	Rad21	Blood	CH12	39716	3941/10841	875/10841	-324	-324	4.504
SRX310196	TFs and others	Ctcf	Blood	HPC-7	57477	5280/10841	1174/10841	-324	-324	4.49744
SRX1487062	TFs and others	Ctcf	Blood	Bone marrow stromal cells	40443	3902/10841	869/10841	-324	-324	4.49022
SRX2242857	TFs and others	Spi1	Blood	Macrophages	33688	3314/10841	739/10841	-324	-324	4.48444
SRX884089	TFs and others	Erg	Blood	MLL-AF9 leukemic cell	92747	7216/10841	1615/10841	-324	-324	4.46811
SRX2162564	TFs and others	Irf4	Blood	Pre-B cells	53521	5473/10841	1226/10841	-324	-324	4.46411
SRX1815537	TFs and others	Rad21	Blood	B-Lymphocytes	38081	3802/10841	852/10841	-324	-324	4.46244
SRX6828371	TFs and others	Ctcf	Blood	CH12	34395	3355/10841	752/10841	-324	-324	4.46144
SRX498827	TFs and others	Spi1	Blood	Macrophages	65414	5813/10841	1305/10841	-324	-324	4.45441
SRX2499720	TFs and others	Spi1	Blood	Scid.adh.2c2	31910	3259/10841	732/10841	-324	-324	4.45219
SRX150874	TFs and others	Spi1	Blood	Macrophages	75986	6468/10841	1455/10841	-324	-324	4.44536
SRX1815540	TFs and others	Rad21	Blood	B-Lymphocytes	39523	3928/10841	884/10841	-324	-324	4.44344
SRX4895110	TFs and others	Rad21	Blood	CH12	32711	3362/10841	757/10841	-324	-324	4.44122
SRX140370	TFs and others	Gata1	Blood	MEL	32006	2914/10841	657/10841	-324	-324	4.43531
SRX2499723	TFs and others	Spi1	Blood	Scid.adh.2c2	47055	4653/10841	1050/10841	-324	-324	4.43143
SRX4895137	TFs and others	Rad21	Blood	CH12	32766	3354/10841	757/10841	-324	-324	4.43065
SRX498823	TFs and others	Spi1	Blood	Macrophages	72671	6307/10841	1427/10841	-324	-324	4.41976
SRX4895111	TFs and others	Rad21	Blood	CH12	31436	3212/10841	728/10841	-324	-324	4.41209
SRX2345176	TFs and others	Ctcf	Blood	Th1 Cells	48314	4394/10841	996/10841	-324	-324	4.41165
SRX6828322	TFs and others	Rad21	Blood	CH12	36275	3528/10841	803/10841	-324	-324	4.39352
SRX6828302	TFs and others	Ctcf	Blood	CH12	36250	3448/10841	785/10841	-324	-324	4.39236
SRX2188529	TFs and others	Spi1	Blood	Pro-B cells	58038	5307/10841	1211/10841	-324	-324	4.38233
SRX6828273	TFs and others	Rad21	Blood	CH12	29632	2901/10841	662/10841	-324	-324	4.38218
SRX041879	TFs and others	Ctcf	Blood	Pro-B cells	24523	2504/10841	573/10841	-324	-324	4.36998
SRX197233	TFs and others	Spi1	Blood	Macrophages	43764	4224/10841	967/10841	-324	-324	4.36815
SRX187209	TFs and others	Ctcf	Blood	Th17 Cells	37129	3446/10841	789/10841	-324	-324	4.36755
SRX7809212	TFs and others	Ctcf	Blood	Pro-B cells	32178	3059/10841	701/10841	-324	-324	4.36377
SRX4895136	TFs and others	Rad21	Blood	CH12	30120	3053/10841	700/10841	-324	-324	4.36143
SRX150883	TFs and others	Spi1	Blood	Macrophages	75029	6309/10841	1448/10841	-324	-324	4.35704
SRX1465584	TFs and others	Spi1	Blood	Macrophages	45137	3909/10841	898/10841	-324	-324	4.35301
SRX150882	TFs and others	Spi1	Blood	Macrophages	73933	6236/10841	1433/10841	-324	-324	4.35171
SRX6828301	TFs and others	Epitope tags	Blood	CH12	34482	3254/10841	748/10841	-324	-324	4.35027
SRX6828300	TFs and others	Rad21	Blood	CH12	26929	2644/10841	608/10841	-324	-324	4.34868
SRX3380969	TFs and others	Irf8	Blood	Dendritic Cells	30793	2810/10841	649/10841	-324	-324	4.32974
SRX7809218	TFs and others	Ctcf	Blood	Pro-B cells	32549	3065/10841	708/10841	-324	-324	4.3291
SRX150881	TFs and others	Spi1	Blood	Macrophages	73109	6166/10841	1425/10841	-324	-324	4.32702
SRX4705100	TFs and others	Cebpa	Blood	MLL-AF9 leukemic cell	38173	3591/10841	831/10841	-324	-324	4.3213
SRX7809214	TFs and others	Ctcf	Blood	Pro-B cells	28443	2677/10841	620/10841	-324	-324	4.31774
SRX4895097	TFs and others	Rad21	Blood	CH12	37314	3650/10841	846/10841	-324	-324	4.31442
SRX6828334	TFs and others	Rad21	Blood	CH12	39994	3742/10841	868/10841	-324	-324	4.31106
SRX7809219	TFs and others	Ctcf	Blood	Pro-B cells	33872	3179/10841	738/10841	-324	-324	4.30759
SRX6828268	TFs and others	Ctcf	Blood	CH12	34893	3294/10841	766/10841	-324	-324	4.30026
SRX150877	TFs and others	Spi1	Blood	Macrophages	73188	6136/10841	1427/10841	-324	-324	4.29993
SRX7809217	TFs and others	Ctcf	Blood	Pro-B cells	28537	2681/10841	625/10841	-324	-324	4.2896
SRX310198	TFs and others	Ctcf	Blood	Mast Cells	49567	4523/10841	1055/10841	-324	-324	4.2872
SRX6828335	TFs and others	Rad21	Blood	CH12	40638	3771/10841	880/10841	-324	-324	4.28523
SRX2901294	TFs and others	Junb	Blood	Macrophages	34424	3053/10841	713/10841	-324	-324	4.28191
SRX7809215	TFs and others	Ctcf	Blood	Pro-B cells	29338	2739/10841	640/10841	-324	-324	4.27969
SRX2997919	TFs and others	Spi1	Blood	Hematopoietic Stem Cells	75453	6522/10841	1524/10841	-324	-324	4.27953
SRX682466	TFs and others	Ctcf	Blood	Th1 Cells	47323	4220/10841	990/10841	-324	-324	4.26263
SRX6903156	TFs and others	Ctcf	Blood	Hematopoietic Stem Cells	30811	2928/10841	688/10841	-324	-324	4.25581
SRX3723677	TFs and others	Spi1	Blood	Neutrophils	34736	3162/10841	743/10841	-324	-324	4.25572
SRX6903160	TFs and others	Ctcf	Blood	Hematopoietic Stem Cells	36340	3437/10841	811/10841	-324	-324	4.23798
SRX2980171	TFs and others	Spi1	Blood	Leukemia, Myeloid	51928	4804/10841	1134/10841	-324	-324	4.23633
SRX150879	TFs and others	Spi1	Blood	Macrophages	76423	6298/10841	1490/10841	-324	-324	4.22685
SRX6828274	TFs and others	Ctcf	Blood	CH12	36491	3344/10841	793/10841	-324	-324	4.2169
SRX150880	TFs and others	Spi1	Blood	Macrophages	74715	6177/10841	1465/10841	-324	-324	4.21638
SRX3753611	TFs and others	Ctcf	Blood	B-Lymphocytes	33601	3122/10841	741/10841	-324	-324	4.21323
SRX4705102	TFs and others	Cebpa	Blood	MLL-AF9 leukemic cell	33846	3083/10841	732/10841	-324	-324	4.21175
SRX150878	TFs and others	Spi1	Blood	Macrophages	74422	6153/10841	1461/10841	-324	-324	4.2115
SRX3753612	TFs and others	Ctcf	Blood	B-Lymphocytes	42744	3948/10841	938/10841	-324	-324	4.20896
SRX1487060	TFs and others	Ctcf	Blood	Bone marrow stromal cells	37659	3434/10841	816/10841	-324	-324	4.20833
SRX7809216	TFs and others	Ctcf	Blood	Pro-B cells	30110	2756/10841	655/10841	-324	-324	4.20763
SRX3753613	TFs and others	Ctcf	Blood	B-Lymphocytes	40698	3765/10841	897/10841	-324	-324	4.19732
SRX6903159	TFs and others	Ctcf	Blood	Hematopoietic Stem Cells	37221	3483/10841	831/10841	-324	-324	4.19134
SRX6903157	TFs and others	Ctcf	Blood	Hematopoietic Stem Cells	36893	3449/10841	823/10841	-324	-324	4.19077
SRX2499685	TFs and others	Spi1	Blood	CD25+ cells	69073	6100/10841	1459/10841	-324	-324	4.18095
SRX3004648	TFs and others	Ctcf	Blood	HPC-7	27166	2579/10841	617/10841	-324	-324	4.1799
SRX6828338	TFs and others	Epitope tags	Blood	CH12	39875	3542/10841	851/10841	-324	-324	4.16216
SRX2499684	TFs and others	Spi1	Blood	CD25+ cells	53519	4890/10841	1175/10841	-324	-324	4.1617
SRX6828339	TFs and others	Epitope tags	Blood	CH12	39824	3550/10841	858/10841	-324	-324	4.13753
SRX187207	TFs and others	Ctcf	Blood	Th0	40527	3516/10841	850/10841	-324	-324	4.13647
SRX6828269	TFs and others	Ctcf	Blood	CH12	44823	3986/10841	968/10841	-324	-324	4.11777
SRX390504	TFs and others	Spi1	Blood	Dendritic Cells	60994	5119/10841	1245/10841	-324	-324	4.11165
SRX6708975	TFs and others	Rad21	Blood	CH12F3	30168	2729/10841	664/10841	-324	-324	4.10994
SRX2997918	TFs and others	Spi1	Blood	Hematopoietic Stem Cells	77515	6398/10841	1558/10841	-324	-324	4.10655
SRX3723678	TFs and others	Spi1	Blood	Neutrophils	46117	3972/10841	968/10841	-324	-324	4.10331
SRX4895135	TFs and others	Rad21	Blood	CH12	34860	3247/10841	793/10841	-324	-324	4.09458
SRX6828364	TFs and others	Rad21	Blood	CH12	34913	3127/10841	764/10841	-324	-324	4.09293
SRX1583887	TFs and others	Spi1	Blood	Macrophages	81693	6407/10841	1574/10841	-324	-324	4.07052
SRX6828325	TFs and others	Epitope tags	Blood	CH12	56557	4824/10841	1190/10841	-324	-324	4.05378
SRX6828348	TFs and others	Rad21	Blood	CH12	35210	3106/10841	767/10841	-324	-324	4.04954
SRX6828324	TFs and others	Epitope tags	Blood	CH12	56970	4851/10841	1200/10841	-324	-324	4.0425
SRX2997917	TFs and others	Spi1	Blood	Hematopoietic Stem Cells	74209	6127/10841	1518/10841	-324	-324	4.03623
SRX6828352	TFs and others	Epitope tags	Blood	CH12	36012	3124/10841	774/10841	-324	-324	4.03618
SRX6828347	TFs and others	Rad21	Blood	CH12	37640	3308/10841	820/10841	-324	-324	4.03415
SRX6828341	TFs and others	Rad21	Blood	CH12	35241	3108/10841	775/10841	-324	-324	4.01032
SRX3004649	TFs and others	Ctcf	Blood	HPC-7	32164	2906/10841	726/10841	-324	-324	4.00275
SRX2997921	TFs and others	Spi1	Blood	Hematopoietic Stem Cells	74094	6019/10841	1508/10841	-324	-324	3.99138
SRX3753608	TFs and others	Ctcf	Blood	B-Lymphocytes	45481	3953/10841	991/10841	-324	-324	3.9889
SRX285627	TFs and others	Ctcf	Blood	Pro-B cells	61407	5213/10841	1309/10841	-324	-324	3.98243
SRX140396	TFs and others	Rad21	Blood	MEL	36324	3118/10841	784/10841	-324	-324	3.97704
SRX6828351	TFs and others	Epitope tags	Blood	CH12	39224	3322/10841	840/10841	-324	-324	3.95476
SRX188804	TFs and others	Ctcf	Blood	MEL	45435	3747/10841	949/10841	-324	-324	3.94837
SRX285626	TFs and others	Ctcf	Blood	Pro-B cells	56983	4793/10841	1215/10841	-324	-324	3.94486
SRX1583886	TFs and others	Spi1	Blood	Macrophages	85815	6535/10841	1667/10841	-324	-324	3.92022
SRX140386	TFs and others	Smc3	Blood	MEL	32510	2737/10841	699/10841	-324	-324	3.91559
SRX140393	TFs and others	Smc3	Blood	CH12	39542	3300/10841	852/10841	-324	-324	3.87324
SRX6828344	TFs and others	Epitope tags	Blood	CH12	52181	4230/10841	1098/10841	-324	-324	3.85246
SRX3753610	TFs and others	Ctcf	Blood	B-Lymphocytes	52142	4337/10841	1128/10841	-324	-324	3.84486
SRX1583888	TFs and others	Spi1	Blood	Macrophages	82162	6154/10841	1602/10841	-324	-324	3.84145
SRX6828342	TFs and others	Rad21	Blood	CH12	39832	3316/10841	865/10841	-324	-324	3.83353
SRX6828257	TFs and others	Rad21	Blood	CH12	40354	3413/10841	892/10841	-324	-324	3.82623
SRX3753609	TFs and others	Ctcf	Blood	B-Lymphocytes	55259	4530/10841	1186/10841	-324	-324	3.81956
SRX2997922	TFs and others	Spi1	Blood	Hematopoietic Stem Cells	87400	6634/10841	1746/10841	-324	-324	3.79954
SRX6828343	TFs and others	Epitope tags	Blood	CH12	51111	4061/10841	1072/10841	-324	-324	3.78825
SRX1815532	TFs and others	Ctcf	Blood	B-Lymphocytes	51627	4152/10841	1097/10841	-324	-324	3.78487
SRX2997920	TFs and others	Spi1	Blood	Hematopoietic Stem Cells	91551	6775/10841	1822/10841	-324	-324	3.71844
SRX6828262	TFs and others	Ctcf	Blood	CH12	51743	3985/10841	1093/10841	-324	-324	3.64593
SRX140372	TFs and others	Ctcf	Blood	CH12	56471	4188/10841	1177/10841	-324	-324	3.5582
SRX6828254	TFs and others	Ctcf	Blood	CH12	61291	4545/10841	1284/10841	-324	-324	3.53972
SRX884084	TFs and others	Spi1	Blood	MLL-AF9 leukemic cell	84186	5799/10841	1642/10841	-324	-324	3.53167
SRX143836	TFs and others	Ctcf	Blood	MEL	42136	3088/10841	876/10841	-324	-324	3.52511
SRX202957	TFs and others	Spi1	Blood	Tot2	71877	4903/10841	1394/10841	-324	-324	3.51722
SRX140359	TFs and others	Ctcf	Blood	MEL	55066	3947/10841	1136/10841	-324	-324	3.47447
SRX140374	TFs and others	Rad21	Blood	CH12	56637	4140/10841	1194/10841	-324	-324	3.46734
SRX6828378	TFs and others	Ctcf	Blood	CH12	55703	4122/10841	1208/10841	-324	-324	3.41225
SRX1411163	TFs and others	Tcf7	Blood	Thymocytes	54177	3801/10841	1183/10841	-324	-324	3.21302
SRX884085	TFs and others	Spi1	Blood	MLL-AF9 leukemic cell	156528	7798/10841	2687/10841	-324	-324	2.90212
SRX3802602	TFs and others	Tbx21	Blood	CD8-Positive T-Lymphocytes	3785	1396/10841	86/10841	-323.005	-322.461	16.2326
SRX3004651	TFs and others	Ctcf	Blood	HPC-7	26017	2514/10841	592/10841	-322.704	-322.13	4.24662
SRX187199	TFs and others	Batf	Blood	Th17 Cells	20373	2173/10841	415/10841	-320.698	-320.128	5.23614
SRX4510925	TFs and others	Eomes	Blood	OT-1	6572	1559/10841	145/10841	-320.431	-319.862	10.7517
SRX3637407	TFs and others	Cebpb	Blood	Macrophages	8982	1707/10841	203/10841	-320.064	-319.496	8.40887
SRX348403	TFs and others	Spi1	Blood	Macrophages	9170	1734/10841	215/10841	-319.434	-318.866	8.06512
SRX273224	TFs and others	Biotin	Blood	B-Lymphocytes	6316	1557/10841	146/10841	-319.047	-318.48	10.6644
SRX3380963	TFs and others	Irf5	Blood	Dendritic Cells	18837	2152/10841	408/10841	-318.818	-318.251	5.27451
SRX2901302	TFs and others	Atf3	Blood	Macrophages	12497	1891/10841	284/10841	-318.723	-318.157	6.65845
SRX2580293	TFs and others	Smc3	Blood	CD4 CD8 double negative cells	14821	2037/10841	352/10841	-318.639	-318.073	5.78693
SRX5730165	TFs and others	Nipbl	Blood	CH12F3	3200	1342/10841	74/10841	-318.343	-317.778	18.1351
SRX672288	TFs and others	Myc	Blood	Leukemia, Lymphoid	4819	1435/10841	104/10841	-318.137	-317.572	13.7981
SRX7669303	TFs and others	Ctcf	Blood	G1E	20020	2226/10841	447/10841	-318.044	-317.479	4.97987
SRX273252	TFs and others	Biotin	Blood	B-Lymphocytes	8838	1694/10841	201/10841	-317.747	-317.183	8.42786
SRX3660757	TFs and others	Mta2	Blood	Bone Marrow Cells	5582	1518/10841	134/10841	-317.224	-316.66	11.3284
SRX1465585	TFs and others	Epitope tags	Blood	Macrophages	22001	2263/10841	468/10841	-317.099	-316.536	4.83547
SRX6828380	TFs and others	Ctcf	Blood	CH12	25211	2432/10841	559/10841	-316.808	-316.245	4.35063
SRX6828256	TFs and others	Ctcf	Blood	CH12	25200	2431/10841	559/10841	-316.551	-315.989	4.34884
SRX3075750	TFs and others	Nr4a1	Blood	Macrophages	16576	2093/10841	383/10841	-316.516	-315.954	5.46475
SRX6828267	TFs and others	Ctcf	Blood	CH12	21398	2276/10841	479/10841	-314.994	-314.433	4.75157
SRX6828314	TFs and others	Ctcf	Blood	CH12	16023	2037/10841	359/10841	-314.698	-314.137	5.67409
SRX2975354	TFs and others	Stat5a	Blood	Natural Killer T-Cells	3028	1306/10841	67/10841	-314.451	-313.891	19.4925
SRX1630946	TFs and others	Spi1	Blood	Granulocytic-monocytic progenitors	12966	1891/10841	293/10841	-313.223	-312.663	6.45392
SRX319885	TFs and others	Spi1	Blood	Macrophages	10138	1740/10841	227/10841	-313.001	-312.442	7.6652
SRX148799	TFs and others	Biotin	Blood	B-Lymphocytes	5482	1481/10841	127/10841	-312.051	-311.492	11.6614
SRX6828332	TFs and others	Ctcf	Blood	CH12	19596	2173/10841	432/10841	-311.782	-311.224	5.03009
SRX1487063	TFs and others	Ctcf	Blood	Bone marrow stromal cells	21288	2247/10841	471/10841	-311.404	-310.846	4.7707
SRX1650090	TFs and others	Rela	Blood	Macrophages	18598	2100/10841	397/10841	-310.825	-310.267	5.28967
SRX2341416	TFs and others	Foxp3	Blood	Treg	3536	1335/10841	80/10841	-310.286	-309.729	16.6875
SRX7809239	TFs and others	Suz12	Blood	Pro-B cells	9851	1734/10841	229/10841	-309.977	-309.42	7.57205
SRX2400136	TFs and others	Smc3	Blood	CD4 CD8 double negative cells	11875	1851/10841	282/10841	-308.882	-308.326	6.56383
SRX392745	TFs and others	Spi1	Blood	HAFTL	15643	2016/10841	360/10841	-308.484	-307.928	5.6
SRX6828320	TFs and others	Epitope tags	Blood	CH12	17663	2083/10841	394/10841	-307.904	-307.349	5.2868
SRX3380964	TFs and others	Irf5	Blood	Dendritic Cells	4600	1412/10841	108/10841	-307.718	-307.163	13.0741
SRX7618597	TFs and others	Nfkb1	Blood	Macrophages	14094	1912/10841	312/10841	-307.668	-307.114	6.12821
SRX273222	TFs and others	Biotin	Blood	B-Lymphocytes	9163	1677/10841	209/10841	-307.347	-306.793	8.02392
SRX187202	TFs and others	Batf	Blood	Th17 Cells	10946	1743/10841	237/10841	-307.243	-306.69	7.35443
SRX3637485	TFs and others	Rela	Blood	Macrophages	17206	2035/10841	372/10841	-306.979	-306.426	5.47043
SRX7248150	TFs and others	Ctcf	Blood	CD4 CD8 double positive cells	10769	1756/10841	244/10841	-306.342	-305.789	7.19672
SRX3637300	TFs and others	Spi1	Blood	Macrophages	12246	1831/10841	278/10841	-305.813	-305.261	6.58633
SRX5086047	TFs and others	Batf	Blood	Th2 Cells	10699	1751/10841	243/10841	-305.59	-305.038	7.20576
SRX273237	TFs and others	Biotin	Blood	B-Lymphocytes	10189	1730/10841	234/10841	-305.559	-305.008	7.39316
SRX140398	TFs and others	Rad21	Blood	MEL	37450	2818/10841	810/10841	-305.409	-304.858	3.47901
SRX487080	TFs and others	Cebpa	Blood	Granulocytic-monocytic progenitors	7856	1594/10841	179/10841	-304.787	-304.237	8.90503
SRX109329	TFs and others	Stat1	Blood	Macrophages	18516	2044/10841	381/10841	-304.501	-303.951	5.36483
SRX140377	TFs and others	E2f4	Blood	MEL	3774	1325/10841	83/10841	-304.374	-303.825	15.9639
SRX148798	TFs and others	Biotin	Blood	B-Lymphocytes	5409	1446/10841	124/10841	-304.202	-303.653	11.6613
SRX3004650	TFs and others	Ctcf	Blood	HPC-7	23537	2346/10841	539/10841	-304.141	-303.593	4.3525
SRX4904815	TFs and others	Eomes	Blood	Natural Killer T-Cells	11194	1765/10841	252/10841	-303.737	-303.189	7.00397
SRX6828299	TFs and others	Rad21	Blood	CH12	23325	2313/10841	524/10841	-302.754	-302.206	4.41412
SRX145051	TFs and others	Ctcf	Blood	G1E	19957	2157/10841	443/10841	-301.965	-301.418	4.86907
SRX4047997	TFs and others	Trim33	Blood	Th17 Cells	10087	1700/10841	227/10841	-301.745	-301.198	7.48899
SRX1114544	TFs and others	Chd8	Blood	MLL-AF9 leukemic cell	4057	1331/10841	89/10841	-300.549	-300.003	14.9551
SRX2200546	TFs and others	Bach2	Blood	Pro-B cells	10185	1705/10841	231/10841	-300.522	-299.976	7.38095
SRX140356	TFs and others	Ep300	Blood	MEL	28499	2422/10841	589/10841	-300.515	-299.97	4.11205
SRX3637509	TFs and others	Jun	Blood	Macrophages	12198	1798/10841	272/10841	-300.399	-299.854	6.61029
SRX178460	TFs and others	Ctcf	Blood	Pro-B cells	17077	2022/10841	378/10841	-300.269	-299.725	5.34921
SRX3637459	TFs and others	Jun	Blood	Macrophages	20318	2152/10841	444/10841	-300.158	-299.614	4.84685
SRX6828311	TFs and others	Rad21	Blood	CH12	17775	2076/10841	406/10841	-299.723	-299.18	5.1133
SRX188803	TFs and others	Ubtf	Blood	CH12	4306	1327/10841	89/10841	-299.348	-298.805	14.9101
SRX6828353	TFs and others	Ctcf	Blood	CH12	15809	1967/10841	353/10841	-299.223	-298.68	5.57224
SRX6828265	TFs and others	Ctcfl	Blood	CH12	11643	1776/10841	265/10841	-298.648	-298.106	6.70189
SRX6477517	TFs and others	Spi1	Blood	Bone Marrow Cells	3273	1289/10841	78/10841	-298.29	-297.748	16.5256
SRX6828304	TFs and others	Rad21	Blood	CH12	21485	2224/10841	486/10841	-298.08	-297.539	4.57613
SRX8245934	TFs and others	Nr1h2	Blood	Macrophages	11396	1714/10841	242/10841	-295.933	-295.392	7.08264
SRX4895098	TFs and others	Ctcf	Blood	CH12	23331	2291/10841	527/10841	-295.742	-295.202	4.34725
SRX5095873	TFs and others	Spi1	Blood	Dendritic Cells	8590	1602/10841	195/10841	-295.74	-295.2	8.21538
SRX2341419	TFs and others	Foxp3	Blood	Treg	3105	1257/10841	71/10841	-295.455	-294.916	17.7042
SRX487082	TFs and others	Cebpa	Blood	Granulocytic-monocytic progenitors	8428	1593/10841	192/10841	-295.274	-294.735	8.29688
SRX316674	TFs and others	Spi1	Blood	B-Lymphocytes	10603	1702/10841	239/10841	-294.519	-293.98	7.12134
SRX2400145	TFs and others	Ctcf	Blood	CD4 CD8 double negative cells	22850	2246/10841	506/10841	-294.152	-293.614	4.43874
SRX140375	TFs and others	E2f4	Blood	CH12	3945	1302/10841	87/10841	-293.697	-293.159	14.9655
SRX3729400	TFs and others	Med1	Blood	Hematopoietic progenitors	2289	1193/10841	54/10841	-293.537	-293	22.0926
SRX187241	TFs and others	Irf4	Blood	Th17 Cells	16189	1929/10841	345/10841	-293.492	-292.955	5.5913
SRX172344	TFs and others	Irf4	Blood	Th17 Cells	6512	1474/10841	148/10841	-293.284	-292.748	9.95946
SRX4895113	TFs and others	Ctcf	Blood	CH12	20226	2151/10841	458/10841	-292.94	-292.404	4.69651
SRX3637352	TFs and others	Rela	Blood	Macrophages	3944	1314/10841	92/10841	-292.708	-292.172	14.2826
SRX3041631	TFs and others	Gabpa	Blood	CD4-Positive T-Lymphocytes	3163	1250/10841	72/10841	-292.345	-291.81	17.3611
SRX6828255	TFs and others	Ctcf	Blood	CH12	22284	2223/10841	498/10841	-292.08	-291.545	4.46386
SRX2400137	TFs and others	Smc3	Blood	CD4 CD8 double negative cells	13080	1845/10841	308/10841	-291.824	-291.29	5.99026
SRX1939447	TFs and others	Runx1	Blood	Hematopoietic progenitors	6118	1444/10841	139/10841	-291.553	-291.019	10.3885
SRX319883	TFs and others	Cebpa	Blood	Macrophages	15694	1898/10841	335/10841	-290.763	-290.23	5.66567
SRX6828328	TFs and others	Rad21	Blood	CH12	20155	2136/10841	455/10841	-290.551	-290.018	4.69451
SRX264595	TFs and others	Spi1	Blood	RAW 264.7	3937	1306/10841	92/10841	-290.32	-289.788	14.1957
SRX2773920	TFs and others	Junb	Blood	Th17 Cells	16424	1960/10841	367/10841	-289.761	-289.229	5.3406
SRX769794	TFs and others	Pparg	Blood	Macrophages	10611	1666/10841	231/10841	-289.661	-289.129	7.21212
SRX2894917	TFs and others	Ctcf	Blood	B-Lymphocytes	15356	1925/10841	351/10841	-289.141	-288.61	5.48433
SRX4475711	TFs and others	Kmt2a	Blood	Myeloid Progenitor Cells	2649	1206/10841	62/10841	-289.062	-288.531	19.4516
SRX1650089	TFs and others	Rela	Blood	Macrophages	19685	2063/10841	421/10841	-288.63	-288.1	4.90024
SRX273243	TFs and others	Biotin	Blood	B-Lymphocytes	3750	1284/10841	87/10841	-288.309	-287.779	14.7586
SRX3004652	TFs and others	Rad21	Blood	HPC-7	17987	2065/10841	423/10841	-288.139	-287.61	4.8818
SRX203217	TFs and others	Spi1	Blood	Granulocytes	8737	1583/10841	199/10841	-287.638	-287.109	7.95477
SRX6828361	TFs and others	Epitope tags	Blood	CH12	23028	2259/10841	528/10841	-287.193	-286.664	4.27841
SRX218291	TFs and others	Ctcf	Blood	B-Lymphocytes	9678	1628/10841	220/10841	-286.235	-285.707	7.4
SRX738259	TFs and others	Runx1	Blood	EML	6322	1437/10841	144/10841	-285.659	-285.131	9.97917
SRX838205	TFs and others	Brd2	Blood	Erythroblasts	5720	1403/10841	132/10841	-285.15	-284.623	10.6288
SRX145053	TFs and others	Ctcf	Blood	MEL	24644	2272/10841	541/10841	-284.524	-283.997	4.19963
SRX2417352	TFs and others	Stat1	Blood	Macrophages	9833	1635/10841	226/10841	-284.288	-283.762	7.23451
SRX3380965	TFs and others	Irf8	Blood	Dendritic Cells	24378	2241/10841	525/10841	-284.046	-283.52	4.26857
SRX6708974	TFs and others	Rad21	Blood	CH12F3	23838	2252/10841	532/10841	-283.606	-283.08	4.23308
SRX8110328	TFs and others	Pax5	Blood	B-Lymphocytes	4313	1314/10841	103/10841	-282.99	-282.465	12.7573
SRX184868	TFs and others	Ets1	Blood	CD4-Positive T-Lymphocytes	2328	1154/10841	53/10841	-282.677	-282.152	21.7736
SRX021880	TFs and others	Ctcf	Blood	Pro-B cells	20124	2091/10841	448/10841	-282.435	-281.911	4.66741
SRX140365	TFs and others	Jund	Blood	CH12	14907	1855/10841	330/10841	-282.091	-281.567	5.62121
SRX6828379	TFs and others	Rad21	Blood	CH12	36070	2709/10841	804/10841	-281.643	-281.12	3.3694
SRX7508563	TFs and others	Rad21	Blood	Pro-B cells	9393	1613/10841	221/10841	-281.423	-280.9	7.29864
SRX6708978	TFs and others	Rad21	Blood	CH12F3	22788	2205/10841	512/10841	-280.984	-280.461	4.30664
SRX091674	TFs and others	Spi1	Blood	CD4 CD8 double negative cells	5609	1366/10841	124/10841	-280.77	-280.248	11.0161
SRX6828376	TFs and others	Epitope tags	Blood	CH12	20570	2120/10841	467/10841	-280.646	-280.124	4.53961
SRX3637269	TFs and others	Jun	Blood	Macrophages	15781	1893/10841	352/10841	-280.153	-279.632	5.37784
SRX3380962	TFs and others	Irf5	Blood	Dendritic Cells	18288	1971/10841	392/10841	-279.539	-279.018	5.02806
SRX4895099	TFs and others	Ctcf	Blood	CH12	21307	2153/10841	487/10841	-279.524	-279.004	4.42094
SRX319882	TFs and others	Cebpa	Blood	Macrophages	14387	1797/10841	307/10841	-279.516	-278.996	5.85342
SRX4348311	TFs and others	Satb1	Blood	Thymocytes	5502	1376/10841	131/10841	-278.113	-277.593	10.5038
SRX1144905	TFs and others	Gata3	Blood	CD4-Positive T-Lymphocytes	11518	1676/10841	254/10841	-278.01	-277.491	6.59843
SRX8245937	TFs and others	Ep300	Blood	Macrophages	7429	1464/10841	165/10841	-277.801	-277.282	8.87273
SRX2894916	TFs and others	Ctcf	Blood	B-Lymphocytes	12315	1731/10841	282/10841	-276.202	-275.684	6.1383
SRX1036622	TFs and others	Kmt2d	Blood	CD4-Positive T-Lymphocytes	2478	1145/10841	57/10841	-275.7	-275.182	20.0877
SRX3637318	TFs and others	Cebpb	Blood	Macrophages	13125	1755/10841	294/10841	-275.7	-275.182	5.96939
SRX3868857	TFs and others	Zfp384	Blood	Pre-B cells	9592	1599/10841	224/10841	-275.631	-275.114	7.13839
SRX974254	TFs and others	Runx1	Blood	CD4-Positive T-Lymphocytes	7854	1491/10841	179/10841	-275.524	-275.007	8.32961
SRX1487065	TFs and others	Ctcf	Blood	Bone marrow stromal cells	19324	2038/10841	435/10841	-275.248	-274.732	4.68506
SRX187200	TFs and others	Batf	Blood	Th17 Cells	11731	1652/10841	249/10841	-274.53	-274.014	6.63454
SRX3753605	TFs and others	Ctcf	Blood	CH12	14470	1821/10841	329/10841	-273.65	-273.135	5.53495
SRX1114547	TFs and others	Whsc1l1	Blood	MLL-AF9 leukemic cell	3839	1223/10841	84/10841	-272.874	-272.359	14.5595
SRX2500347	TFs and others	Bhlhe41	Blood	B-Lymphocytes	3260	1196/10841	76/10841	-272.25	-271.735	15.7368
SRX2647493	TFs and others	Stat2	Blood	CD4-Positive T-Lymphocytes	2697	1147/10841	62/10841	-271.18	-270.666	18.5
SRX4909228	TFs and others	Spi1	Blood	Dendritic Cells	10969	1646/10841	252/10841	-271.077	-270.563	6.53175
SRX039652	TFs and others	Smarca4	Blood	Th1 Cells	4327	1254/10841	99/10841	-268.771	-268.258	12.6667
SRX3380970	TFs and others	Irf8	Blood	Dendritic Cells	23671	2141/10841	507/10841	-267.306	-266.793	4.22288
SRX398230	TFs and others	Irf4	Blood	Pro-B cells	6631	1393/10841	153/10841	-266.355	-265.843	9.10458
SRX3678166	TFs and others	Ncor1	Blood	Dendritic Cells	11868	1638/10841	258/10841	-265.32	-264.808	6.34884
SRX3380968	TFs and others	Irf8	Blood	Dendritic Cells	23038	2122/10841	501/10841	-265.316	-264.804	4.23553
SRX1550525	TFs and others	Hes1	Blood	Macrophages	3193	1166/10841	74/10841	-265.182	-264.671	15.7568
SRX275703	TFs and others	Erg	Blood	Leukemia, Myeloid	4367	1229/10841	95/10841	-264.876	-264.365	12.9368
SRX1597807	TFs and others	Brd4	Blood	MLL-AF9 leukemic cell	8749	1479/10841	190/10841	-264.667	-264.157	7.78421
SRX2417361	TFs and others	Cebpb	Blood	Macrophages	14852	1799/10841	335/10841	-264.643	-264.133	5.37015
SRX3678167	TFs and others	Ncor1	Blood	Dendritic Cells	10863	1583/10841	235/10841	-264.363	-263.853	6.73617
SRX353407	TFs and others	Stat6	Blood	Th9	4010	1221/10841	93/10841	-264.262	-263.753	13.129
SRX2210954	TFs and others	Spi1	Blood	Bone Marrow Cells	24600	2236/10841	567/10841	-264.172	-263.663	3.94356
SRX188796	TFs and others	Zc3h11a	Blood	MEL	18246	1931/10841	403/10841	-263.72	-263.212	4.79156
SRX3637491	TFs and others	Spi1	Blood	Macrophages	13199	1719/10841	299/10841	-263.307	-262.799	5.74916
SRX199973	TFs and others	Ctcf	Blood	CD4 CD8 double negative cells	17337	1905/10841	392/10841	-262.561	-262.053	4.85969
SRX392742	TFs and others	Spi1	Blood	HAFTL	11772	1658/10841	272/10841	-262.467	-261.96	6.09559
SRX3868856	TFs and others	Zfp384	Blood	Pre-B cells	9658	1548/10841	223/10841	-262.293	-261.786	6.9417
SRX2880137	TFs and others	Bcl11b	Blood	CD4-Positive T-Lymphocytes	2784	1127/10841	65/10841	-262.179	-261.673	17.3385
SRX3637539	TFs and others	Spi1	Blood	Macrophages	14197	1757/10841	320/10841	-261.745	-261.239	5.49063
SRX3380967	TFs and others	Irf8	Blood	Dendritic Cells	21902	2066/10841	480/10841	-261.008	-260.503	4.30417
SRX264235	TFs and others	Bach2	Blood	CD4-Positive T-Lymphocytes	6903	1384/10841	157/10841	-260.924	-260.419	8.81529
SRX1056344	TFs and others	Runx1	Blood	416B	2727	1117/10841	64/10841	-260.164	-259.659	17.4531
SRX140366	TFs and others	Myb	Blood	MEL	8354	1445/10841	184/10841	-259.259	-258.755	7.85326
SRX2901273	TFs and others	Smarca4	Blood	Macrophages	12129	1668/10841	283/10841	-258.824	-258.32	5.89399
SRX6708976	TFs and others	Rad21	Blood	CH12F3	20251	2016/10841	458/10841	-258.742	-258.239	4.40175
SRX6828303	TFs and others	Rad21	Blood	CH12	20612	2025/10841	463/10841	-258.659	-258.156	4.37365
SRX2522377	TFs and others	Brd4	Blood	Lymphoma cell lines	2338	1067/10841	52/10841	-257.294	-256.791	20.5192
SRX702807	TFs and others	Notch1	Blood	T-ALL	2420	1075/10841	56/10841	-255.566	-255.064	19.1964
SRX6828360	TFs and others	Epitope tags	Blood	CH12	21213	2050/10841	484/10841	-255.236	-254.734	4.23554
SRX2901288	TFs and others	Fos	Blood	Macrophages	18157	1899/10841	405/10841	-254.635	-254.134	4.68889
SRX2647477	TFs and others	Stat2	Blood	CD4-Positive T-Lymphocytes	2583	1081/10841	59/10841	-254.333	-253.832	18.322
SRX2755288	TFs and others	Rad21	Blood	CH12	19437	1985/10841	451/10841	-254.29	-253.789	4.40133
SRX2400148	TFs and others	Ctcf	Blood	CD4 CD8 double negative cells	17243	1862/10841	388/10841	-253.619	-253.119	4.79897
SRX391769	TFs and others	Irf8	Blood	Dendritic Cells	17357	1854/10841	384/10841	-253.572	-253.072	4.82812
SRX2901279	TFs and others	Cebpb	Blood	Macrophages	14320	1727/10841	321/10841	-253.395	-252.896	5.38006
SRX187268	TFs and others	Stat3	Blood	Th17 Cells	6413	1313/10841	140/10841	-253.233	-252.734	9.37857
SRX392765	TFs and others	Ep300	Blood	HAFTL	4977	1245/10841	115/10841	-252.963	-252.464	10.8261
SRX122386	TFs and others	Ctcf	Blood	Dendritic Cells	13934	1725/10841	321/10841	-252.877	-252.379	5.37383
SRX6797039	TFs and others	Gata1	Blood	Erythroblasts	27217	2274/10841	617/10841	-252.401	-251.903	3.68558
SRX023716	TFs and others	Paxip1	Blood	B-Lymphocytes	5946	1282/10841	130/10841	-251.915	-251.418	9.86154
SRX1986995	TFs and others	Biotin	Blood	Thymocytes	2058	1027/10841	46/10841	-251.576	-251.079	22.3261
SRX2901271	TFs and others	Smarca4	Blood	Macrophages	8745	1473/10841	208/10841	-251.309	-250.812	7.08173
SRX3829343	TFs and others	Foxp3	Blood	Treg	2017	1036/10841	49/10841	-251.086	-250.59	21.1429
SRX4475707	TFs and others	Cebpa	Blood	Myeloid Progenitor Cells	11863	1600/10841	266/10841	-250.515	-250.019	6.01504
SRX2463390	TFs and others	Rad21	Blood	ECOMG	19197	1943/10841	437/10841	-250.388	-249.893	4.44622
SRX6828286	TFs and others	Ctcf	Blood	CH12	14325	1720/10841	324/10841	-249.991	-249.496	5.30864
SRX498833	TFs and others	Stat1	Blood	Macrophages	6585	1341/10841	157/10841	-248.863	-248.368	8.5414
SRX6828263	TFs and others	Rad21	Blood	CH12	24987	2162/10841	562/10841	-248.453	-247.959	3.84698
SRX2647478	TFs and others	Stat2	Blood	CD4-Positive T-Lymphocytes	2537	1058/10841	58/10841	-248.438	-247.944	18.2414
SRX1144904	TFs and others	Gata3	Blood	CD4-Positive T-Lymphocytes	10783	1530/10841	238/10841	-248.263	-247.77	6.42857
SRX3380966	TFs and others	Irf8	Blood	Dendritic Cells	21275	1986/10841	465/10841	-248.108	-247.615	4.27097
SRX1892683	TFs and others	Runx1	Blood	416B	3571	1134/10841	83/10841	-247.495	-247.002	13.6627
SRX3637265	TFs and others	Cebpb	Blood	Macrophages	12924	1636/10841	290/10841	-246.509	-246.017	5.64138
SRX187205	TFs and others	Maf	Blood	Th17 Cells	10356	1487/10841	223/10841	-245.781	-245.289	6.66816
SRX3729401	TFs and others	Med1	Blood	Hematopoietic progenitors	1930	1006/10841	46/10841	-245.218	-244.727	21.8696
SRX3729398	TFs and others	Spi1	Blood	Hematopoietic progenitors	5402	1247/10841	126/10841	-244.999	-244.508	9.89683
SRX188806	TFs and others	Rcor2	Blood	CH12	7622	1358/10841	170/10841	-244.623	-244.132	7.98824
SRX188812	TFs and others	Zc3h11a	Blood	CH12	15737	1757/10841	354/10841	-243.976	-243.486	4.96328
SRX2341956	TFs and others	Spi1	Blood	Hematopoietic Stem Cells	8013	1387/10841	183/10841	-243.935	-243.445	7.57923
SRX6828318	TFs and others	Rad21	Blood	CH12	14172	1702/10841	327/10841	-243.787	-243.298	5.20489
SRX5086065	TFs and others	Med12	Blood	Th2 Cells	2430	1045/10841	59/10841	-243.556	-243.067	17.7119
SRX675958	TFs and others	Ep300	Blood	Th1 Cells	3147	1095/10841	75/10841	-243.216	-242.727	14.6
SRX6828337	TFs and others	Epitope tags	Blood	CH12	14768	1713/10841	334/10841	-242.974	-242.486	5.12874
SRX1465586	TFs and others	Mafb	Blood	Macrophages	14549	1698/10841	327/10841	-242.763	-242.275	5.19266
SRX1465785	TFs and others	Ep300	Blood	Treg	4573	1176/10841	103/10841	-242.748	-242.261	11.4175
SRX6828275	TFs and others	Rad21	Blood	CH12	19409	1907/10841	437/10841	-241.494	-241.007	4.36384
SRX039653	TFs and others	Smarca4	Blood	Th2 Cells	4268	1157/10841	98/10841	-241.367	-240.88	11.8061
SRX2162562	TFs and others	Med1	Blood	Pre-B cells	2408	1026/10841	57/10841	-239.868	-239.382	18
SRX353406	TFs and others	Stat6	Blood	Th9	8200	1365/10841	184/10841	-237.271	-236.785	7.41848
SRX7248105	TFs and others	Smc3	Blood	CD4 CD8 double positive cells	4464	1156/10841	103/10841	-236.997	-236.511	11.2233
SRX6828377	TFs and others	Epitope tags	Blood	CH12	18639	1877/10841	431/10841	-236.888	-236.403	4.35499
SRX1613082	TFs and others	Ep300	Blood	CD8-Positive T-Lymphocytes	4112	1120/10841	92/10841	-235.668	-235.183	12.1739
SRX7248104	TFs and others	Smc3	Blood	CD4 CD8 double positive cells	4843	1179/10841	113/10841	-235.652	-235.168	10.4336
SRX4475709	TFs and others	Cebpa	Blood	Myeloid Progenitor Cells	11019	1507/10841	250/10841	-235.155	-234.671	6.028
SRX3660793	TFs and others	Rest	Blood	Scid.adh.2c2	5977	1252/10841	142/10841	-234.643	-234.159	8.8169
SRX760019	TFs and others	Spi1	Blood	X18.1.1	14499	1659/10841	325/10841	-233.853	-233.37	5.10462
SRX6828383	TFs and others	Epitope tags	Blood	CH12	11792	1538/10841	267/10841	-233.68	-233.197	5.7603
SRX8245921	TFs and others	Nr1h2	Blood	Macrophages	7598	1304/10841	166/10841	-232.452	-231.97	7.85542
SRX865023	TFs and others	Stat1	Blood	CD4-Positive T-Lymphocytes	2906	1035/10841	68/10841	-231.982	-231.5	15.2206
SRX877593	TFs and others	Pou2af1	Blood	CD4-Positive T-Lymphocytes	2908	1034/10841	68/10841	-231.688	-231.206	15.2059
SRX2901301	TFs and others	Atf3	Blood	Macrophages	8203	1358/10841	190/10841	-231.526	-231.045	7.14737
SRX1487128	TFs and others	Runx2	Blood	Bone marrow stromal cells	9023	1399/10841	208/10841	-231.345	-230.864	6.72596
SRX288145	TFs and others	Maf	Blood	Th17 Cells	10149	1436/10841	225/10841	-230.967	-230.487	6.38222
SRX6828280	TFs and others	Rad21	Blood	CH12	16678	1761/10841	383/10841	-230.764	-230.284	4.59791
SRX187190	TFs and others	Batf	Blood	Th0	11315	1474/10841	243/10841	-230.499	-230.019	6.06584
SRX2901300	TFs and others	Atf3	Blood	Macrophages	9434	1414/10841	216/10841	-230.496	-230.017	6.5463
SRX1650087	TFs and others	Rela	Blood	Macrophages	10253	1451/10841	233/10841	-230.231	-229.752	6.22747
SRX2242856	TFs and others	Gabpa	Blood	Macrophages	2323	982/10841	55/10841	-228.744	-228.265	17.8545
SRX2901287	TFs and others	Fos	Blood	Macrophages	15699	1690/10841	351/10841	-228.602	-228.124	4.81481
SRX6824769	TFs and others	Ahr	Blood	CD4-Positive T-Lymphocytes	4228	1104/10841	95/10841	-228.571	-228.093	11.6211
SRX3637316	TFs and others	Cebpb	Blood	Macrophages	11516	1501/10841	260/10841	-227.95	-227.473	5.77308
SRX3637441	TFs and others	Spi1	Blood	Macrophages	12080	1537/10841	278/10841	-227.396	-226.919	5.52878
SRX2946117	TFs and others	Epitope tags	Blood	CD4-Positive T-Lymphocytes	7970	1315/10841	179/10841	-226.92	-226.443	7.34637
SRX187204	TFs and others	Maf	Blood	Th17 Cells	9686	1384/10841	209/10841	-226.734	-226.258	6.62201
SRX6797033	TFs and others	Gata1	Blood	Erythroblasts	21802	1955/10841	497/10841	-226.593	-226.117	3.9336
SRX041332	TFs and others	Stat5b	Blood	Dendritic Cells	13408	1541/10841	282/10841	-226.272	-225.797	5.46454
SRX273247	TFs and others	Biotin	Blood	B-Lymphocytes	2913	1010/10841	67/10841	-225.558	-225.083	15.0746
SRX3637293	TFs and others	Rela	Blood	Macrophages	10804	1441/10841	237/10841	-225.289	-224.814	6.08017
SRX5086058	TFs and others	Batf	Blood	Th2 Cells	8046	1331/10841	189/10841	-224.882	-224.408	7.04233
SRX1063037	TFs and others	Stat1	Blood	CD4-Positive T-Lymphocytes	2565	982/10841	59/10841	-224.841	-224.367	16.6441
SRX6828285	TFs and others	Ctcf	Blood	CH12	12721	1554/10841	291/10841	-224.813	-224.339	5.34021
SRX273249	TFs and others	Biotin	Blood	B-Lymphocytes	2460	975/10841	57/10841	-224.704	-224.231	17.1053
SRX3113705	TFs and others	Brd4	Blood	CD4-Positive T-Lymphocytes	2074	940/10841	47/10841	-224.318	-223.845	20
SRX2242855	TFs and others	Gabpa	Blood	Macrophages	2300	967/10841	55/10841	-224.289	-223.817	17.5818
SRX1411152	TFs and others	Tcf7	Blood	Thymocytes	10978	1427/10841	233/10841	-223.921	-223.449	6.12446
SRX019136	TFs and others	Spi1	Blood	Macrophages	13346	1548/10841	290/10841	-223.81	-223.338	5.33793
SRX2755299	TFs and others	Ctcf	Blood	CH12	8733	1347/10841	198/10841	-223.578	-223.107	6.80303
SRX3324130	TFs and others	Stat4	Blood	Natural Killer T-Cells	3808	1065/10841	88/10841	-223.148	-222.677	12.1023
SRX3557050	TFs and others	Nelfe	Blood	Macrophages	2001	935/10841	47/10841	-222.823	-222.352	19.8936
SRX475270	TFs and others	Tgif1	Blood	MLL-AF9 leukemic cell	5469	1152/10841	120/10841	-222.693	-222.223	9.6
SRX140361	TFs and others	Mafk	Blood	CH12	15950	1661/10841	350/10841	-221.873	-221.403	4.74571
SRX6828375	TFs and others	Epitope tags	Blood	CH12	14768	1628/10841	334/10841	-221.513	-221.044	4.87425
SRX273241	TFs and others	Biotin	Blood	B-Lymphocytes	4229	1078/10841	95/10841	-221.123	-220.654	11.3474
SRX039654	TFs and others	Smarca4	Blood	Th1 Cells	3762	1057/10841	88/10841	-220.848	-220.379	12.0114
SRX187212	TFs and others	Etv6	Blood	Th17 Cells	2385	943/10841	53/10841	-219.144	-218.676	17.7925
SRX6708977	TFs and others	Rad21	Blood	CH12F3	16969	1719/10841	387/10841	-218.575	-218.107	4.44186
SRX392741	TFs and others	Spi1	Blood	HAFTL	10892	1449/10841	253/10841	-218.366	-217.898	5.72727
SRX7669302	TFs and others	Ctcf	Blood	G1E	11265	1463/10841	260/10841	-218.132	-217.665	5.62692
SRX2341415	TFs and others	Foxp3	Blood	Treg	2560	956/10841	58/10841	-218.126	-217.659	16.4828
SRX6828278	TFs and others	Ctcf	Blood	CH12	12056	1493/10841	275/10841	-217.732	-217.266	5.42909
SRX3678169	TFs and others	Spi1	Blood	Dendritic Cells	15653	1636/10841	346/10841	-217.623	-217.157	4.72832
SRX5086064	TFs and others	Med12	Blood	Th2 Cells	2130	933/10841	52/10841	-217.169	-216.703	17.9423
SRX2755291	TFs and others	Rad21	Blood	CH12	16631	1702/10841	382/10841	-216.753	-216.288	4.4555
SRX187230	TFs and others	Irf4	Blood	Th0	5983	1164/10841	133/10841	-216.598	-216.133	8.75188
SRX1718163	TFs and others	Ctcf	Blood	G1E	16863	1694/10841	379/10841	-216.198	-215.733	4.46966
SRX6828287	TFs and others	Ctcf	Blood	CH12	9510	1368/10841	220/10841	-215.986	-215.522	6.21818
SRX2755285	TFs and others	Rad21	Blood	CH12	11487	1465/10841	265/10841	-215.935	-215.471	5.5283
SRX041881	TFs and others	Rad21	Blood	Pro-B cells	19083	1786/10841	429/10841	-215.762	-215.299	4.16317
SRX487081	TFs and others	Cebpa	Blood	Granulocytic-monocytic progenitors	5463	1139/10841	125/10841	-215.393	-214.93	9.112
SRX2901284	TFs and others	Cebpd	Blood	Macrophages	12227	1479/10841	273/10841	-215.228	-214.765	5.41758
SRX1718165	TFs and others	Ctcf	Blood	G1E	14734	1600/10841	333/10841	-215.043	-214.581	4.8048
SRX4705099	TFs and others	Cebpa	Blood	MLL-AF9 leukemic cell	18925	1776/10841	426/10841	-214.696	-214.234	4.16901
SRX122389	TFs and others	Ctcf	Blood	Dendritic Cells	10930	1435/10841	255/10841	-213.668	-213.206	5.62745
SRX122387	TFs and others	Ctcf	Blood	Dendritic Cells	11153	1437/10841	258/10841	-212.552	-212.091	5.56977
SRX1306535	TFs and others	Smc1a	Blood	T-Lymphocytes	4897	1095/10841	113/10841	-211.943	-211.482	9.69027
SRX3637264	TFs and others	Cebpb	Blood	Macrophages	10888	1406/10841	245/10841	-211.7	-211.24	5.73878
SRX2901272	TFs and others	Smarca4	Blood	Macrophages	8570	1308/10841	201/10841	-211.413	-210.953	6.50746
SRX4348310	TFs and others	Satb1	Blood	Thymocytes	4513	1081/10841	109/10841	-211.027	-210.567	9.91743
SRX1550526	TFs and others	Hes1	Blood	Macrophages	2552	935/10841	59/10841	-211.002	-210.543	15.8475
SRX392763	TFs and others	Ep300	Blood	HAFTL	3540	1005/10841	82/10841	-210.926	-210.467	12.2561
SRX3637295	TFs and others	Rela	Blood	Macrophages	3484	997/10841	81/10841	-209.47	-209.011	12.3086
SRX6708979	TFs and others	Rad21	Blood	CH12F3	18639	1751/10841	426/10841	-208.745	-208.287	4.11033
SRX3868860	TFs and others	Taf15	Blood	Pre-B cells	5413	1115/10841	125/10841	-208.739	-208.281	8.92
SRX5958816	TFs and others	Fli1	Blood	Pro-B cells	2743	951/10841	67/10841	-208.329	-207.871	14.194
SRX8110329	TFs and others	Pax5	Blood	Plasmablasts	3177	974/10841	75/10841	-207.958	-207.501	12.9867
SRX1686487	TFs and others	Cebpb	Blood	Bone Marrow Cells	8118	1236/10841	176/10841	-207.593	-207.136	7.02273
SRX187257	TFs and others	Ep300	Blood	Th17 Cells	8126	1231/10841	174/10841	-207.511	-207.055	7.07471
SRX288146	TFs and others	Maf	Blood	Th17 Cells	9097	1295/10841	202/10841	-207.401	-206.945	6.41089
SRX392731	TFs and others	Cebpa	Blood	HAFTL	10375	1336/10841	222/10841	-206.502	-206.046	6.01802
SRX2901289	TFs and others	Fos	Blood	Macrophages	14147	1539/10841	321/10841	-205.834	-205.379	4.79439
SRX145328	TFs and others	Irf3	Blood	Macrophages	4267	1018/10841	93/10841	-205.661	-205.206	10.9462
SRX2463389	TFs and others	Rad21	Blood	in vitro differentiated neutrophils	11296	1416/10841	261/10841	-205.596	-205.141	5.42529
SRX2433411	TFs and others	Hdac1	Blood	T-Lymphocytes	2796	928/10841	63/10841	-205.255	-204.801	14.7302
SRX6828374	TFs and others	Rad21	Blood	CH12	13384	1518/10841	312/10841	-205.063	-204.609	4.86538
SRX4178762	TFs and others	Stat2	Blood	Macrophages	11274	1409/10841	259/10841	-204.885	-204.431	5.44015
SRX997428	TFs and others	Spi1	Blood	Erythroleukemia cells	9343	1308/10841	214/10841	-203.807	-203.354	6.11215
SRX556709	TFs and others	Spi1	Blood	WEHI-279	7964	1231/10841	180/10841	-203.785	-203.332	6.83889
SRX761324	TFs and others	Bach2	Blood	CD4-Positive T-Lymphocytes	2386	897/10841	55/10841	-203.642	-203.19	16.3091
SRX877596	TFs and others	Pou2af1	Blood	CD4-Positive T-Lymphocytes	2599	911/10841	60/10841	-203.052	-202.6	15.1833
SRX6828319	TFs and others	Epitope tags	Blood	CH12	9877	1331/10841	226/10841	-202.954	-202.502	5.88938
SRX2755287	TFs and others	Rad21	Blood	CH12	17300	1684/10841	403/10841	-202.931	-202.48	4.17866
SRX1460842	TFs and others	Brd4	Blood	Th1 Cells	2882	919/10841	63/10841	-202.637	-202.186	14.5873
SRX1650086	TFs and others	Rela	Blood	Macrophages	13896	1488/10841	305/10841	-201.104	-200.653	4.87869
SRX140373	TFs and others	Usf2	Blood	CH12	5264	1068/10841	118/10841	-200.771	-200.321	9.05085
SRX140364	TFs and others	Jun	Blood	CH12	11371	1382/10841	254/10841	-200.704	-200.254	5.44094
ERX1167949	TFs and others	Elf1	Blood	HPC-7	2430	881/10841	54/10841	-199.904	-199.454	16.3148
SRX1532847	TFs and others	Spi1	Blood	AML246	15920	1598/10841	364/10841	-199.896	-199.447	4.39011
SRX6828307	TFs and others	Ctcf	Blood	CH12	9269	1288/10841	212/10841	-199.769	-199.32	6.07547
SRX3637268	TFs and others	Jun	Blood	Macrophages	10672	1352/10841	242/10841	-199.526	-199.078	5.58678
SRX6708989	TFs and others	Rad21	Blood	B-Lymphocytes	11929	1424/10841	277/10841	-199.274	-198.826	5.14079
SRX6708980	TFs and others	Rad21	Blood	CH12F3	17301	1649/10841	393/10841	-199.041	-198.593	4.19593
SRX187189	TFs and others	Batf	Blood	Th0	9316	1267/10841	204/10841	-198.922	-198.475	6.21078
SRX4348308	TFs and others	Satb1	Blood	Thymocytes	3340	957/10841	80/10841	-198.865	-198.418	11.9625
SRX2858289	TFs and others	Rela	Blood	Treg	1753	839/10841	43/10841	-198.371	-197.924	19.5116
SRX122501	TFs and others	Cebpb	Blood	Dendritic Cells	14484	1506/10841	321/10841	-197.743	-197.297	4.69159
SRX997429	TFs and others	Spi1	Blood	Erythroleukemia cells	8268	1225/10841	188/10841	-197.363	-196.917	6.51596
SRX187232	TFs and others	Irf4	Blood	Th17 Cells	5860	1078/10841	128/10841	-196.463	-196.017	8.42188
SRX6708983	TFs and others	Rad21	Blood	CH12F3	14421	1522/10841	332/10841	-196.407	-195.962	4.58434
SRX2636869	TFs and others	Ctcf	Blood	Bone Marrow Cells	10810	1356/10841	251/10841	-195.729	-195.284	5.40239
SRX7481988	TFs and others	Rad21	Blood	Pro-B cells	8295	1225/10841	191/10841	-195.584	-195.139	6.41361
SRX970834	TFs and others	Rela	Blood	Macrophages	4649	1024/10841	109/10841	-195.14	-194.696	9.3945
SRX1036624	TFs and others	Kmt2d	Blood	CD4-Positive T-Lymphocytes	1808	819/10841	41/10841	-194.5	-194.056	19.9756
SRX1532850	TFs and others	Spi1	Blood	AML246	9481	1282/10841	219/10841	-194.278	-193.835	5.85388
SRX105450	TFs and others	Runx1	Blood	L8057	3846	967/10841	90/10841	-193.637	-193.194	10.7444
SRX5056011	TFs and others	Spi1	Blood	Hematopoietic progenitors	7197	1166/10841	169/10841	-193.361	-192.918	6.89941
SRX184329	TFs and others	Tbx21	Blood	Th1 Cells	5387	1041/10841	119/10841	-192.63	-192.188	8.7479
SRX348401	TFs and others	Spi1	Blood	Macrophages	3635	952/10841	86/10841	-192.575	-192.133	11.0698
SRX2162539	TFs and others	Ebf1	Blood	Pre-B cells	12482	1421/10841	289/10841	-192.497	-192.055	4.91696
SRX391771	TFs and others	Irf8	Blood	Dendritic Cells	11242	1351/10841	256/10841	-191.855	-191.414	5.27734
SRX1718161	TFs and others	Ctcf	Blood	G1E	11929	1388/10841	274/10841	-191.847	-191.406	5.06569
SRX6708985	TFs and others	Rad21	Blood	B-Lymphocytes	10550	1320/10841	244/10841	-190.367	-189.926	5.40984
SRX3637321	TFs and others	Jun	Blood	Macrophages	11524	1342/10841	256/10841	-189.607	-189.167	5.24219
SRX1311035	TFs and others	Men1	Blood	Th2 Cells	1825	798/10841	40/10841	-189.312	-188.872	19.95
SRX3159199	TFs and others	Cebpa	Blood	Bone Marrow Cells	12567	1391/10841	282/10841	-188.585	-188.145	4.93262
SRX6828277	TFs and others	Ctcf	Blood	CH12	10161	1288/10841	234/10841	-187.625	-187.186	5.50427
SRX1629384	TFs and others	Bach1	Blood	M1	3105	897/10841	73/10841	-187.597	-187.158	12.2877
SRX1998455	TFs and others	Irf4	Blood	Th2 Cells	10160	1275/10841	228/10841	-187.564	-187.125	5.59211
ERX1167950	TFs and others	Cbfa2t3	Blood	HPC-7	1792	795/10841	41/10841	-187.4	-186.962	19.3902
SRX187269	TFs and others	Stat3	Blood	Th17 Cells	4676	979/10841	103/10841	-187.098	-186.66	9.50485
SRX122388	TFs and others	Ctcf	Blood	Dendritic Cells	8631	1213/10841	201/10841	-186.695	-186.258	6.03483
SRX187253	TFs and others	Ep300	Blood	Th17 Cells	3033	876/10841	68/10841	-185.837	-185.4	12.8824
SRX6708982	TFs and others	Rad21	Blood	CH12F3	13458	1431/10841	308/10841	-185.732	-185.295	4.6461
SRX6828258	TFs and others	Rad21	Blood	CH12	14517	1488/10841	338/10841	-185.459	-185.023	4.40237
SRX7799917	TFs and others	Irf4	Blood	CH12	11042	1335/10841	261/10841	-185.307	-184.871	5.11494
SRX6828266	TFs and others	Ctcf	Blood	CH12	10355	1279/10841	236/10841	-184.301	-183.865	5.41949
SRX2646182	TFs and others	Irf4	Blood	Th2 Cells	6659	1094/10841	153/10841	-184.284	-183.849	7.15033
SRX761325	TFs and others	Bach2	Blood	CD4-Positive T-Lymphocytes	2168	813/10841	50/10841	-183.838	-183.403	16.26
SRX6828259	TFs and others	Rad21	Blood	CH12	16486	1560/10841	381/10841	-183.362	-182.928	4.09449
SRX6828381	TFs and others	Rad21	Blood	CH12	16493	1560/10841	381/10841	-183.362	-182.928	4.09449
SRX6828305	TFs and others	Epitope tags	Blood	CH12	12997	1403/10841	299/10841	-183.245	-182.811	4.69231
SRX5086054	TFs and others	Batf	Blood	Th2 Cells	6113	1060/10841	141/10841	-182.904	-182.47	7.51773
SRX6828312	TFs and others	Epitope tags	Blood	CH12	9059	1217/10841	210/10841	-182.683	-182.25	5.79524
SRX2755300	TFs and others	Ctcf	Blood	CH12	6385	1076/10841	148/10841	-182.673	-182.24	7.27027
SRX2755290	TFs and others	Rad21	Blood	CH12	11043	1316/10841	257/10841	-182.639	-182.206	5.12062
SRX2773923	TFs and others	Jund	Blood	Th17 Cells	5574	1029/10841	129/10841	-182.495	-182.063	7.97674
SRX3159195	TFs and others	Cebpa	Blood	Myeloblasts	12437	1369/10841	284/10841	-182.222	-181.79	4.82042
SRX041878	TFs and others	Ctcf	Blood	T-Lymphocytes	6996	1121/10841	168/10841	-182.149	-181.717	6.67262
SRX6828357	TFs and others	Rad21	Blood	CH12	11732	1342/10841	271/10841	-182.013	-181.582	4.95203
SRX2755298	TFs and others	Ctcf	Blood	CH12	6945	1098/10841	159/10841	-181.606	-181.175	6.90566
SRX5086062	TFs and others	Med12	Blood	Th2 Cells	1611	764/10841	38/10841	-181.325	-180.894	20.1053
SRX1311032	TFs and others	Men1	Blood	Th2 Cells	1899	777/10841	42/10841	-181.09	-180.66	18.5
SRX2646183	TFs and others	Irf4	Blood	Th2 Cells	4842	978/10841	111/10841	-181.048	-180.618	8.81081
SRX020337	TFs and others	Stat3	Blood	Th17 Cells	4989	978/10841	112/10841	-180.342	-179.912	8.73214
SRX187211	TFs and others	Etv6	Blood	Th17 Cells	2309	806/10841	52/10841	-179.927	-179.498	15.5
SRX6828358	TFs and others	Rad21	Blood	CH12	11512	1331/10841	270/10841	-179.816	-179.387	4.92963
SRX5086090	TFs and others	Ctcf	Blood	Th2 Cells	1868	775/10841	43/10841	-179.508	-179.08	18.0233
SRX3637263	TFs and others	Cebpb	Blood	Macrophages	9201	1203/10841	210/10841	-179.133	-178.705	5.72857
SRX6828363	TFs and others	Rad21	Blood	CH12	11561	1316/10841	264/10841	-179.12	-178.692	4.98485
SRX2580291	TFs and others	Smc3	Blood	CD4 CD8 double negative cells	8116	1163/10841	192/10841	-178.979	-178.552	6.05729
SRX187270	TFs and others	Stat3	Blood	Th17 Cells	4186	919/10841	92/10841	-178.687	-178.26	9.98913
SRX2755286	TFs and others	Rad21	Blood	CH12	8809	1188/10841	204/10841	-178.631	-178.204	5.82353
SRX105452	TFs and others	Rnf2	Blood	L8057	4112	926/10841	96/10841	-177.63	-177.204	9.64583
SRX6828373	TFs and others	Rad21	Blood	CH12	12505	1359/10841	289/10841	-177.389	-176.963	4.70242
SRX340958	TFs and others	Spi1	Blood	FDCPmix	4999	972/10841	114/10841	-177.312	-176.886	8.52632
SRX7508558	TFs and others	Ctcf	Blood	Pro-B cells	3406	871/10841	77/10841	-176.958	-176.533	11.3117
SRX348404	TFs and others	Spi1	Blood	Macrophages	7744	1128/10841	182/10841	-175.717	-175.292	6.1978
SRX1815510	TFs and others	Kat2a	Blood	B-Lymphocytes	1948	761/10841	43/10841	-175.41	-174.985	17.6977
SRX6099934	TFs and others	Eomes	Blood	Natural Killer T-Cells	2546	812/10841	59/10841	-175.328	-174.904	13.7627
SRX5086056	TFs and others	Batf	Blood	Th2 Cells	7300	1097/10841	169/10841	-175.307	-174.883	6.49112
SRX1460840	TFs and others	Rela	Blood	Th1 Cells	4152	912/10841	94/10841	-175.251	-174.827	9.70213
SRX3868858	TFs and others	Zfp384	Blood	Pre-B cells	4647	948/10841	108/10841	-174.986	-174.563	8.77778
SRX6828282	TFs and others	Epitope tags	Blood	CH12	11904	1323/10841	276/10841	-174.936	-174.513	4.79348
SRX389596	TFs and others	Tcf7	Blood	Thymus	1904	758/10841	43/10841	-174.533	-174.11	17.6279
SRX1460841	TFs and others	Brd4	Blood	Th1 Cells	2347	786/10841	52/10841	-174.139	-173.717	15.1154
SRX143818	TFs and others	Ctcf	Blood	Macrophages	11815	1308/10841	271/10841	-173.727	-173.305	4.82657
SRX5086063	TFs and others	Med12	Blood	Th2 Cells	1927	765/10841	46/10841	-173.671	-173.249	16.6304
SRX3067407	TFs and others	Stat5b	Blood	CD4-Positive T-Lymphocytes	6234	1011/10841	136/10841	-173.094	-172.673	7.43382
SRX148803	TFs and others	Biotin	Blood	B-Lymphocytes	4502	925/10841	102/10841	-172.979	-172.558	9.06863
SRX188805	TFs and others	Usf2	Blood	MEL	3415	853/10841	76/10841	-172.703	-172.282	11.2237
SRX6828309	TFs and others	Rad21	Blood	CH12	8766	1157/10841	202/10841	-171.887	-171.467	5.72772
SRX2162537	TFs and others	Irf4	Blood	Pre-B cells	4800	949/10841	113/10841	-171.774	-171.354	8.39823
SRX273244	TFs and others	Biotin	Blood	B-Lymphocytes	2254	778/10841	53/10841	-170.921	-170.501	14.6792
SRX187196	TFs and others	Batf	Blood	Th0	8939	1131/10841	192/10841	-170.826	-170.407	5.89062
SRX5086057	TFs and others	Batf	Blood	Th2 Cells	6174	1023/10841	145/10841	-170.571	-170.152	7.05517
SRX2389068	TFs and others	Brd2	Blood	T-Lymphocytes	1585	710/10841	34/10841	-169.547	-169.128	20.8824
SRX2980168	TFs and others	Cebpa	Blood	Leukemia, Myeloid	14610	1416/10841	338/10841	-168.52	-168.102	4.18935
SRX2755301	TFs and others	Ctcf	Blood	CH12	5399	966/10841	125/10841	-168.273	-167.855	7.728
SRX6828368	TFs and others	Rad21	Blood	CH12	10756	1237/10841	247/10841	-168.272	-167.854	5.0081
SRX6828270	TFs and others	Rad21	Blood	CH12	12332	1307/10841	282/10841	-168.222	-167.805	4.63475
SRX2389060	TFs and others	Brd2	Blood	Th17 Cells	2388	764/10841	52/10841	-167.799	-167.382	14.6923
SRX273248	TFs and others	Biotin	Blood	B-Lymphocytes	2217	763/10841	52/10841	-167.511	-167.094	14.6731
SRX2755289	TFs and others	Rad21	Blood	CH12	11823	1293/10841	277/10841	-167.235	-166.819	4.66787
SRX3637270	TFs and others	Jun	Blood	Macrophages	6274	1005/10841	143/10841	-167.093	-166.677	7.02797
SRX4814134	TFs and others	Foxp3	Blood	Treg	1831	729/10841	42/10841	-167.048	-166.632	17.3571
SRX180156	TFs and others	Epitope tags	Blood	Hematopoietic Stem Cells	14223	1366/10841	315/10841	-167.027	-166.612	4.33651
SRX145058	TFs and others	Tal1	Blood	MEL	12746	1290/10841	276/10841	-166.991	-166.576	4.67391
SRX6828272	TFs and others	Rad21	Blood	CH12	12329	1301/10841	282/10841	-166.79	-166.375	4.61348
SRX392730	TFs and others	Cebpa	Blood	HAFTL	6829	1020/10841	150/10841	-166.71	-166.296	6.8
SRX2499718	TFs and others	Spi1	Blood	Scid.adh.2c2	3852	874/10841	92/10841	-166.272	-165.858	9.5
SRX5086055	TFs and others	Batf	Blood	Th2 Cells	5674	976/10841	133/10841	-165.754	-165.34	7.33835
SRX273229	TFs and others	Biotin	Blood	B-Lymphocytes	4279	889/10841	99/10841	-165.305	-164.892	8.9798
SRX3637455	TFs and others	Cebpb	Blood	Macrophages	13164	1321/10841	296/10841	-165.046	-164.633	4.46284
SRX4475715	TFs and others	Cebpa	Blood	Myeloid Progenitor Cells	7725	1077/10841	178/10841	-164.966	-164.553	6.05056
SRX8752239	TFs and others	Smarca4	Blood	Acute myeloid leukemia	8393	1116/10841	197/10841	-164.301	-163.889	5.66497
SRX6708981	TFs and others	Rad21	Blood	CH12F3	12182	1284/10841	279/10841	-164.146	-163.734	4.60215
SRX1115328	TFs and others	Gata3	Blood	Th2 Cells	5118	928/10841	116/10841	-164.094	-163.682	8
SRX3637408	TFs and others	Cebpb	Blood	Macrophages	9725	1157/10841	219/10841	-162.858	-162.447	5.28311
SRX092472	TFs and others	Tcf7	Blood	EML	2424	753/10841	54/10841	-162.855	-162.444	13.9444
SRX8245927	TFs and others	Atf3	Blood	Macrophages	10137	1163/10841	222/10841	-162.791	-162.38	5.23874
SRX6828291	TFs and others	Epitope tags	Blood	CH12	7369	1050/10841	170/10841	-162.642	-162.232	6.17647
SRX2499680	TFs and others	Spi1	Blood	CD25+ cells	5187	934/10841	121/10841	-162.383	-161.973	7.71901
SRX4705105	TFs and others	Fli1	Blood	MLL-AF9 leukemic cell	2006	729/10841	47/10841	-162.302	-161.892	15.5106
SRX3637537	TFs and others	Rela	Blood	Macrophages	5370	937/10841	123/10841	-161.874	-161.465	7.61789
SRX1131938	TFs and others	Prdm1	Blood	Plasmablasts	4444	889/10841	104/10841	-161.789	-161.38	8.54808
SRX6708971	TFs and others	Nipbl	Blood	CH12F3	1619	694/10841	37/10841	-161.773	-161.364	18.7568
SRX6608073	TFs and others	Bhlhe40	Blood	Macrophages	4153	866/10841	96/10841	-161.19	-160.782	9.02083
SRX6828372	TFs and others	Rad21	Blood	CH12	9256	1138/10841	214/10841	-160.763	-160.355	5.31776
SRX2636872	TFs and others	Ctcf	Blood	Bone Marrow Cells	13320	1325/10841	309/10841	-160.125	-159.717	4.28803
SRX2162540	TFs and others	Ebf1	Blood	Pre-B cells	7439	1046/10841	173/10841	-159.919	-159.512	6.04624
SRX3660781	TFs and others	Bcl11b	Blood	Bone Marrow Cells	1553	679/10841	35/10841	-159.404	-158.997	19.4
SRX187236	TFs and others	Irf4	Blood	Th17 Cells	7396	1028/10841	166/10841	-159.325	-158.918	6.19277
SRX6828350	TFs and others	Epitope tags	Blood	CH12	9887	1155/10841	226/10841	-158.797	-158.391	5.11062
SRX886487	TFs and others	Trim33	Blood	Leukemia, Lymphoid	11438	1213/10841	255/10841	-158.564	-158.158	4.75686
SRX6828289	TFs and others	Rad21	Blood	CH12	11093	1216/10841	257/10841	-158.326	-157.92	4.73152
SRX4995940	TFs and others	Biotin	Blood	B-Lymphocytes	2394	740/10841	55/10841	-158.271	-157.866	13.4545
SRX3927759	TFs and others	Bhlhe40	Blood	CD4-Positive T-Lymphocytes	2902	772/10841	66/10841	-158.054	-157.649	11.697
SRX2379962	TFs and others	Satb1	Blood	CD4-Positive T-Lymphocytes	1721	693/10841	41/10841	-157.555	-157.15	16.9024
ERX1167970	TFs and others	Stat1	Blood	HPC-7	3322	789/10841	73/10841	-157.208	-156.803	10.8082
SRX7884347	TFs and others	Epitope tags	Blood	Acute myeloid leukemia	1982	687/10841	40/10841	-156.779	-156.375	17.175
SRX3729402	TFs and others	Med1	Blood	Hematopoietic progenitors	1176	644/10841	28/10841	-156.454	-156.05	23
SRX145048	TFs and others	Ctcf	Blood	CH12	14120	1333/10841	322/10841	-156.29	-155.886	4.13975
SRX187266	TFs and others	Stat3	Blood	Th17 Cells	4890	876/10841	107/10841	-156.241	-155.838	8.18692
SRX1038473	TFs and others	Ebf1	Blood	Pro-B cells	4628	873/10841	106/10841	-156.116	-155.713	8.23585
SRX273246	TFs and others	Biotin	Blood	B-Lymphocytes	1768	687/10841	41/10841	-155.817	-155.414	16.7561
SRX1487126	TFs and others	Runx2	Blood	Bone marrow stromal cells	6785	985/10841	154/10841	-155.288	-154.886	6.3961
SRX1939449	TFs and others	Tal1	Blood	Hematopoietic progenitors	6173	961/10841	144/10841	-155.041	-154.639	6.67361
SRX041333	TFs and others	Stat5b	Blood	Dendritic Cells	8298	1044/10841	181/10841	-154.97	-154.568	5.76796
SRX2901278	TFs and others	Cebpb	Blood	Macrophages	8084	1052/10841	185/10841	-154.793	-154.392	5.68649
SRX2755292	TFs and others	Rad21	Blood	CH12	10359	1169/10841	241/10841	-154.766	-154.365	4.85062
SRX187252	TFs and others	Ep300	Blood	Th17 Cells	3918	817/10841	87/10841	-154.34	-153.939	9.3908
SRX4814119	TFs and others	Foxp3	Blood	Treg	2360	725/10841	55/10841	-154.012	-153.612	13.1818
SRX392732	TFs and others	Cebpa	Blood	HAFTL	7707	1007/10841	166/10841	-153.992	-153.592	6.06627
SRX3637511	TFs and others	Jun	Blood	Macrophages	6043	941/10841	138/10841	-153.494	-153.094	6.81884
SRX2162569	TFs and others	Tead1	Blood	Pre-B cells	6092	948/10841	143/10841	-152.289	-151.89	6.62937
SRX487083	TFs and others	Cebpa	Blood	Granulocytic-monocytic progenitors	3949	820/10841	91/10841	-152.272	-151.873	9.01099
SRX1046535	TFs and others	Rag1	Blood	Thymocytes	1418	640/10841	31/10841	-152.089	-151.69	20.6452
SRX4895105	TFs and others	Med26	Blood	CH12	2398	720/10841	56/10841	-151.74	-151.342	12.8571
SRX1465790	TFs and others	Spi1	Blood	B-Lymphocytes	4409	846/10841	102/10841	-151.61	-151.212	8.29412
SRX2773918	TFs and others	Junb	Blood	Th17 Cells	11864	1208/10841	269/10841	-150.821	-150.423	4.49071
SRX4232708	TFs and others	Tet2	Blood	Hematopoietic cells	3479	782/10841	79/10841	-150.679	-150.282	9.89873
SRX1046536	TFs and others	Rag1	Blood	Thymocytes	1509	645/10841	34/10841	-150.481	-150.084	18.9706
SRX2499516	TFs and others	Bcl11b	Blood	CD4-Positive T-Lymphocytes	1695	655/10841	37/10841	-150.413	-150.016	17.7027
SRX5974126	TFs and others	Cxxc1	Blood	Th17 Cells	1728	671/10841	42/10841	-150.25	-149.854	15.9762
SRX498830	TFs and others	Stat1	Blood	Macrophages	4645	857/10841	109/10841	-149.844	-149.448	7.86239
SRX2901283	TFs and others	Cebpd	Blood	Macrophages	7416	996/10841	169/10841	-149.542	-149.146	5.89349
SRX3637266	TFs and others	Cebpb	Blood	Macrophages	8068	1026/10841	183/10841	-149.401	-149.005	5.60656
SRX1939445	TFs and others	Lyl1	Blood	Hematopoietic progenitors	5699	911/10841	132/10841	-149.383	-148.988	6.90152
SRX2527478	TFs and others	Cbfb	Blood	CD8-Positive T-Lymphocytes	1574	648/10841	36/10841	-149.363	-148.968	18
SRX4995941	TFs and others	Biotin	Blood	B-Lymphocytes	2130	687/10841	48/10841	-149.346	-148.951	14.3125
SRX805966	TFs and others	Irf1	Blood	Macrophages	10002	1142/10841	239/10841	-149.271	-148.877	4.77824
SRX877592	TFs and others	Pou2f1	Blood	CD4-Positive T-Lymphocytes	1944	674/10841	44/10841	-149.255	-148.861	15.3182
SRX2499759	TFs and others	Satb1	Blood	Scid.adh.2c2	3092	757/10841	72/10841	-149.121	-148.727	10.5139
SRX2755284	TFs and others	Rad21	Blood	CH12	6870	974/10841	160/10841	-149.04	-148.647	6.0875
SRX3637320	TFs and others	Jun	Blood	Macrophages	9840	1102/10841	220/10841	-148.938	-148.545	5.00909
ERX1167947	TFs and others	E2f4	Blood	HPC-7	1712	656/10841	39/10841	-148.766	-148.373	16.8205
SRX2901274	TFs and others	Smarca4	Blood	Macrophages	8206	1044/10841	193/10841	-148.553	-148.161	5.40933
SRX4814135	TFs and others	Foxp3	Blood	Treg	1549	645/10841	36/10841	-148.491	-148.099	17.9167
SRX6903167	TFs and others	Stag2	Blood	Hematopoietic Stem Cells	3741	797/10841	88/10841	-148.185	-147.793	9.05682
SRX187235	TFs and others	Irf4	Blood	Th17 Cells	3668	777/10841	81/10841	-147.826	-147.435	9.59259
SRX187231	TFs and others	Irf4	Blood	Th0	2681	715/10841	59/10841	-147.815	-147.424	12.1186
SRX310209	TFs and others	Fos	Blood	Mast Cells	3938	804/10841	92/10841	-147.245	-146.854	8.73913
SRX1898035	TFs and others	Rag1	Blood	Thymocytes	1149	601/10841	25/10841	-147.029	-146.639	24.04
SRX145050	TFs and others	Ctcf	Blood	G1E	8532	1042/10841	195/10841	-147.021	-146.631	5.34359
SRX275705	TFs and others	Erg	Blood	Leukemia, Myeloid	5337	860/10841	115/10841	-146.729	-146.339	7.47826
SRX7799912	TFs and others	Irf4	Blood	CH12	8347	1045/10841	197/10841	-146.721	-146.331	5.30457
SRX437449	TFs and others	Jun	Blood	CD8-Positive T-Lymphocytes	1712	644/10841	38/10841	-146.258	-145.869	16.9474
SRX2858285	TFs and others	Rela	Blood	Tconv	1344	627/10841	33/10841	-146.242	-145.853	19
SRX4178778	TFs and others	Stat2	Blood	Macrophages	6034	915/10841	139/10841	-146.194	-145.805	6.58273
SRX298238	TFs and others	Rad21	Blood	Pro-B cells	7720	1000/10841	177/10841	-146.172	-145.784	5.64972
SRX7884346	TFs and others	Epitope tags	Blood	Acute myeloid leukemia	1637	632/10841	35/10841	-145.703	-145.315	18.0571
SRX974251	TFs and others	Ets1	Blood	CD4-Positive T-Lymphocytes	1506	630/10841	35/10841	-145.123	-144.735	18
SRX4178764	TFs and others	Irf9	Blood	Macrophages	8445	1038/10841	197/10841	-145.011	-144.624	5.26904
SRX1898036	TFs and others	Rag1	Blood	Thymocytes	1204	597/10841	26/10841	-144.757	-144.37	22.9615
SRX187264	TFs and others	Stat3	Blood	Th17 Cells	2747	709/10841	61/10841	-144.498	-144.111	11.623
SRX2946116	TFs and others	Epitope tags	Blood	CD4-Positive T-Lymphocytes	3183	734/10841	71/10841	-143.551	-143.165	10.338
SRX3660792	TFs and others	Mta2	Blood	Scid.adh.2c2	1958	660/10841	46/10841	-143.439	-143.053	14.3478
SRX8245912	TFs and others	Atf3	Blood	Macrophages	8429	1008/10841	186/10841	-143.37	-142.984	5.41935
SRX149202	TFs and others	Ikzf1	Blood	B3	3572	754/10841	79/10841	-143.03	-142.645	9.5443
SRX2858286	TFs and others	Rela	Blood	Treg	1907	647/10841	43/10841	-142.44	-142.055	15.0465
SRX140362	TFs and others	Mafk	Blood	MEL	8730	1014/10841	191/10841	-142.242	-141.857	5.3089
SRX805967	TFs and others	Irf1	Blood	Macrophages	9577	1090/10841	228/10841	-142.168	-141.783	4.7807
SRX2901275	TFs and others	Cebpb	Blood	Macrophages	7251	962/10841	167/10841	-142.146	-141.762	5.76048
SRX8737120	TFs and others	Ctcf	Blood	CD4 CD8 double positive cells	2994	726/10841	70/10841	-142.116	-141.732	10.3714
SRX3413823	TFs and others	Pax5	Blood	Pro-B cells	5264	865/10841	125/10841	-141.766	-141.382	6.92
SRX187213	TFs and others	Fosl2	Blood	Th0	7916	979/10841	176/10841	-141.511	-141.128	5.5625
SRX2901276	TFs and others	Cebpb	Blood	Macrophages	6887	941/10841	159/10841	-141.304	-140.921	5.91824
SRX7809221	TFs and others	Ezh2	Blood	Pro-B cells	7127	957/10841	167/10841	-140.903	-140.52	5.73054
SRX3729386	TFs and others	Brd4	Blood	Hematopoietic progenitors	1253	594/10841	29/10841	-140.7	-140.318	20.4828
SRX385475	TFs and others	Ascl2	Blood	CD4-Positive T-Lymphocytes	1997	642/10841	44/10841	-140.107	-139.725	14.5909
SRX112918	TFs and others	Aicda	Blood	B-Lymphocytes	2011	644/10841	45/10841	-139.78	-139.398	14.3111
SRX273238	TFs and others	Biotin	Blood	B-Lymphocytes	3926	767/10841	90/10841	-138.71	-138.329	8.52222
SRX6828365	TFs and others	Epitope tags	Blood	CH12	4046	777/10841	94/10841	-138.64	-138.259	8.26596
SRX3637323	TFs and others	Jun	Blood	Macrophages	8453	999/10841	191/10841	-138.592	-138.211	5.23037
SRX140378	TFs and others	Jund	Blood	MEL	4916	816/10841	110/10841	-138.404	-138.023	7.41818
SRX487078	TFs and others	Cebpa	Blood	Granulocytic-monocytic progenitors	5363	843/10841	122/10841	-137.923	-137.543	6.90984
SRX7248151	TFs and others	Ctcf	Blood	CD4 CD8 double positive cells	2809	699/10841	66/10841	-137.767	-137.387	10.5909
SRX540701	TFs and others	Spi1	Blood	Dendritic Cells	6818	935/10841	163/10841	-137.615	-137.235	5.7362
SRX1465578	TFs and others	Ep300	Blood	Macrophages	8655	988/10841	188/10841	-137.454	-137.075	5.25532
SRX273242	TFs and others	Biotin	Blood	B-Lymphocytes	1883	629/10841	43/10841	-137.305	-136.926	14.6279
SRX3159190	TFs and others	Cebpa	Blood	Myeloid progenitors	7970	976/10841	183/10841	-137.105	-136.726	5.33333
SRX253192	TFs and others	Runx1	Blood	B-Lymphocytes	4735	798/10841	105/10841	-136.903	-136.525	7.6
SRX692949	TFs and others	Ikzf1	Blood	CD4 CD8 double positive cells	1215	570/10841	26/10841	-136.825	-136.447	21.9231
SRX665194	TFs and others	Gfi1b	Blood	MEL	1721	614/10841	39/10841	-136.683	-136.305	15.7436
SRX3678173	TFs and others	Spi1	Blood	Dendritic Cells	8117	978/10841	186/10841	-136.05	-135.673	5.25806
SRX122502	TFs and others	Cebpb	Blood	Dendritic Cells	9761	1051/10841	222/10841	-135.796	-135.419	4.73423
SRX353781	TFs and others	Myc	Blood	B-Lymphocytes	1601	601/10841	36/10841	-135.777	-135.4	16.6944
SRX2901292	TFs and others	Junb	Blood	Macrophages	10964	1096/10841	245/10841	-135.646	-135.269	4.47347
SRX7508553	TFs and others	Rad21	Blood	Pro-B cells	4790	805/10841	110/10841	-135.535	-135.159	7.31818
SRX2901277	TFs and others	Cebpb	Blood	Macrophages	6772	909/10841	155/10841	-135.528	-135.152	5.86452
SRX6828316	TFs and others	Rad21	Blood	CH12	7046	921/10841	162/10841	-134.691	-134.315	5.68519
SRX2242848	TFs and others	Elf4	Blood	Macrophages	1302	583/10841	32/10841	-134.465	-134.09	18.2188
SRX2499681	TFs and others	Spi1	Blood	CD25+ cells	3870	749/10841	90/10841	-133.912	-133.537	8.32222
SRX3067406	TFs and others	Stat5b	Blood	CD4-Positive T-Lymphocytes	2086	635/10841	49/10841	-133.747	-133.372	12.9592
SRX6828288	TFs and others	Rad21	Blood	CH12	9822	1053/10841	229/10841	-132.982	-132.608	4.59825
SRX100313	TFs and others	Gata2	Blood	G1E	10519	1038/10841	222/10841	-132.737	-132.363	4.67568
SRX392766	TFs and others	Ep300	Blood	HAFTL	2662	672/10841	63/10841	-132.663	-132.289	10.6667
SRX187271	TFs and others	Stat3	Blood	Th17 Cells	4258	755/10841	95/10841	-132.143	-131.769	7.94737
SRX3637406	TFs and others	Cebpb	Blood	Macrophages	7571	929/10841	171/10841	-131.878	-131.505	5.43275
SRX035991	TFs and others	Tal1	Blood	Hematopoietic progenitors	5527	820/10841	124/10841	-130.822	-130.449	6.6129
SRX3067405	TFs and others	Stat5b	Blood	CD4-Positive T-Lymphocytes	4611	767/10841	102/10841	-130.726	-130.353	7.51961
SRX3380960	TFs and others	Irf3	Blood	Dendritic Cells	12894	1143/10841	281/10841	-130.618	-130.246	4.06762
SRX886481	TFs and others	Trim33	Blood	Pro-B cells	5505	814/10841	122/10841	-130.483	-130.111	6.67213
SRX8737121	TFs and others	Ctcf	Blood	CD4 CD8 double positive cells	2384	644/10841	56/10841	-130.462	-130.09	11.5
SRX5086067	TFs and others	Med12	Blood	Th2 Cells	1533	584/10841	37/10841	-129.96	-129.589	15.7838
SRX070891	TFs and others	Notch1	Blood	Leukemia, Lymphoid	2221	624/10841	50/10841	-129.818	-129.447	12.48
SRX1998456	TFs and others	Irf4	Blood	Th2 Cells	5479	817/10841	126/10841	-128.879	-128.508	6.48413
SRX2499771	TFs and others	Zfpm1	Blood	Scid.adh.2c2	5535	832/10841	134/10841	-128.038	-127.667	6.20896
SRX692977	TFs and others	Ikzf1	Blood	ILC87	1556	573/10841	36/10841	-127.748	-127.378	15.9167
SRX3637506	TFs and others	Cebpb	Blood	Macrophages	8495	958/10841	193/10841	-127.739	-127.369	4.96373
SRX1564728	TFs and others	Stat5a	Blood	Th0	2313	625/10841	53/10841	-127.619	-127.249	11.7925
SRX019137	TFs and others	Cebpb	Blood	Macrophages	7426	892/10841	162/10841	-127.565	-127.196	5.50617
SRX172343	TFs and others	Batf	Blood	Th17 Cells	5867	829/10841	134/10841	-127.285	-126.916	6.18657
SRX682273	TFs and others	Foxo1	Blood	CD4-Positive T-Lymphocytes	1520	561/10841	33/10841	-127.148	-126.779	17
SRX5086045	TFs and others	Batf	Blood	Th2 Cells	4393	750/10841	102/10841	-126.301	-125.933	7.35294
SRX187195	TFs and others	Batf	Blood	Th0	4365	729/10841	94/10841	-125.968	-125.6	7.75532
SRX187243	TFs and others	Irf4	Blood	Th17 Cells	2873	647/10841	63/10841	-125.812	-125.444	10.2698
SRX4895125	TFs and others	Med26	Blood	CH12	1869	589/10841	44/10841	-125.104	-124.736	13.3864
SRX1939441	TFs and others	Gfi1	Blood	Hematopoietic progenitors	4940	778/10841	116/10841	-124.889	-124.522	6.7069
SRX4232713	TFs and others	Tet2	Blood	Acute Myeloid Leukemia	4108	727/10841	95/10841	-124.795	-124.428	7.65263
SRX7517449	TFs and others	Ctcf	Blood	Bone Marrow Cells	7153	884/10841	165/10841	-124.053	-123.686	5.35758
SRX172333	TFs and others	Stat1	Blood	CD4-Positive T-Lymphocytes	2486	623/10841	57/10841	-123.869	-123.503	10.9298
SRX865032	TFs and others	Stat1	Blood	CD4-Positive T-Lymphocytes	1684	565/10841	38/10841	-123.63	-123.264	14.8684
SRX4178763	TFs and others	Stat2	Blood	Macrophages	6723	856/10841	153/10841	-123.526	-123.16	5.59477
SRX3637457	TFs and others	Cebpb	Blood	Macrophages	9588	984/10841	215/10841	-123.394	-123.029	4.57674
SRX1038471	TFs and others	Ebf1	Blood	Pro-B cells	3791	700/10841	87/10841	-122.972	-122.607	8.04598
SRX3802603	TFs and others	Tbx21	Blood	CD8-Positive T-Lymphocytes	1795	569/10841	40/10841	-122.97	-122.605	14.225
SRX1306534	TFs and others	Nipbl	Blood	T-Lymphocytes	1394	538/10841	31/10841	-122.467	-122.102	17.3548
SRX4677005	TFs and others	Gata3	Blood	Lymphoid cells	5368	786/10841	124/10841	-122.213	-121.849	6.33871
SRX145052	TFs and others	Gata1	Blood	G1E	5534	769/10841	117/10841	-122.007	-121.643	6.57265
SRX475274	TFs and others	Meis1	Blood	MLL-AF9 leukemic cell	8009	915/10841	184/10841	-121.93	-121.566	4.97283
SRX6797030	TFs and others	Gata1	Blood	Erythroblasts	18458	1349/10841	422/10841	-121.36	-120.997	3.19668
SRX6828295	TFs and others	Rad21	Blood	CH12	7630	896/10841	177/10841	-120.863	-120.5	5.06215
SRX2646184	TFs and others	Batf3	Blood	Th2 Cells	4479	728/10841	102/10841	-120.615	-120.252	7.13725
SRX2901286	TFs and others	Fos	Blood	Macrophages	7515	886/10841	173/10841	-120.468	-120.105	5.12139
SRX4705101	TFs and others	Cebpa	Blood	MLL-AF9 leukemic cell	10124	1000/10841	230/10841	-120.295	-119.933	4.34783
SRX2773922	TFs and others	Jund	Blood	Th17 Cells	4304	724/10841	101/10841	-120.207	-119.845	7.16832
SRX2636871	TFs and others	Ctcf	Blood	Bone Marrow Cells	8907	956/10841	208/10841	-120.132	-119.77	4.59615
SRX3868859	TFs and others	Taf15	Blood	Pre-B cells	2015	577/10841	46/10841	-120.042	-119.681	12.5435
SRX026512	TFs and others	Tbp	Blood	RAW 264.7	1793	549/10841	37/10841	-119.997	-119.636	14.8378
SRX3067400	TFs and others	Stat3	Blood	CD4-Positive T-Lymphocytes	2485	608/10841	57/10841	-119.754	-119.393	10.6667
SRX6828356	TFs and others	Rad21	Blood	CH12	7029	861/10841	163/10841	-119.526	-119.166	5.28221
SRX180158	TFs and others	Fli1	Blood	Hematopoietic Stem Cells	2449	604/10841	56/10841	-119.435	-119.075	10.7857
SRX1613081	TFs and others	Jund	Blood	CD8-Positive T-Lymphocytes	4230	710/10841	97/10841	-119.1	-118.74	7.31959
SRX675962	TFs and others	Ep300	Blood	Th1 Cells	1583	549/10841	38/10841	-119.098	-118.738	14.4474
SRX1563804	TFs and others	Setdb1	Blood	Pro-B cells	3832	687/10841	88/10841	-118.901	-118.542	7.80682
SRX2200549	TFs and others	Nfe2	Blood	Pro-B cells	7729	909/10841	188/10841	-118.575	-118.216	4.83511
SRX3557043	TFs and others	Nr3c1	Blood	Macrophages	8829	937/10841	202/10841	-118.505	-118.146	4.63861
SRX1583885	TFs and others	Irf1	Blood	Macrophages	5559	784/10841	130/10841	-118.305	-117.947	6.03077
SRX5974133	TFs and others	Cxxc1	Blood	Th17 Cells	1435	533/10841	34/10841	-118.198	-117.84	15.6765
SRX148793	TFs and others	Biotin	Blood	Pro-B cells	15538	1224/10841	360/10841	-117.368	-117.01	3.4
SRX1056345	TFs and others	Tal1	Blood	416B	5108	755/10841	119/10841	-117.307	-116.949	6.34454
SRX4475716	TFs and others	Cebpa	Blood	Myeloid Progenitor Cells	5066	750/10841	117/10841	-117.208	-116.851	6.41026
SRX185711	TFs and others	Batf	Blood	Th17 Cells	6542	811/10841	145/10841	-116.783	-116.426	5.5931
SRX3413802	TFs and others	Ebf1	Blood	Pro-B cells	5427	770/10841	127/10841	-116.505	-116.148	6.06299
SRX3067396	TFs and others	Stat5b	Blood	CD4-Positive T-Lymphocytes	5043	741/10841	116/10841	-115.525	-115.169	6.38793
SRX187263	TFs and others	Stat3	Blood	Th17 Cells	2766	600/10841	60/10841	-115.29	-114.934	10
SRX188825	TFs and others	Chd1	Blood	MEL	1692	529/10841	36/10841	-115.237	-114.881	14.6944
SRX884071	TFs and others	Brd4	Blood	MLL-AF9 leukemic cell	4650	709/10841	103/10841	-115.132	-114.776	6.8835
SRX2511220	TFs and others	Tox	Blood	OT-1	1090	494/10841	26/10841	-114.72	-114.365	19
SRX187248	TFs and others	Ep300	Blood	Th17 Cells	3019	614/10841	66/10841	-114.658	-114.303	9.30303
SRX2997983	TFs and others	Ezh2	Blood	Macrophages	2568	589/10841	57/10841	-114.568	-114.213	10.3333
SRX148795	TFs and others	Biotin	Blood	Pro-B cells	14503	1164/10841	335/10841	-113.929	-113.575	3.47463
SRX1650055	TFs and others	Nr1h3	Blood	Macrophages	6273	797/10841	144/10841	-113.904	-113.55	5.53472
SRX4232712	TFs and others	Tet2	Blood	Acute Myeloid Leukemia	3960	674/10841	91/10841	-113.589	-113.235	7.40659
SRX5086086	TFs and others	Ctcf	Blood	Th2 Cells	1291	500/10841	29/10841	-113.497	-113.144	17.2414
SRX148796	TFs and others	Biotin	Blood	Pro-B cells	15857	1219/10841	368/10841	-113.484	-113.131	3.3125
SRX6708972	TFs and others	Nipbl	Blood	CH12F3	1249	499/10841	29/10841	-113.211	-112.858	17.2069
SRX1131941	TFs and others	Irf4	Blood	B-Lymphocytes	6149	787/10841	141/10841	-113.058	-112.705	5.58156
SRX475272	TFs and others	Meis1	Blood	MLL-AF9 leukemic cell	6896	825/10841	159/10841	-112.921	-112.569	5.18868
SRX3660763	TFs and others	Rest	Blood	CD4 CD8 double negative cells	4324	702/10841	104/10841	-112.748	-112.396	6.75
SRX4676999	TFs and others	Cbfb	Blood	Lymphoid cells	1525	517/10841	35/10841	-112.745	-112.393	14.7714
SRX092474	TFs and others	Runx1	Blood	EML	5414	748/10841	124/10841	-112.723	-112.372	6.03226
SRX498818	TFs and others	Irf8	Blood	Macrophages	10679	993/10841	245/10841	-112.266	-111.915	4.05306
SRX021633	TFs and others	Stat6	Blood	Th1 Cells	1391	501/10841	31/10841	-111.882	-111.531	16.1613
SRX319743	TFs and others	Pbx1	Blood	Leukemia, Myeloid	3568	652/10841	85/10841	-111.731	-111.38	7.67059
SRX2500346	TFs and others	Bhlhe41	Blood	B-Lymphocytes	1297	497/10841	30/10841	-111.684	-111.334	16.5667
SRX2901285	TFs and others	Fos	Blood	Macrophages	7387	844/10841	171/10841	-111.49	-111.14	4.93567
SRX319742	TFs and others	Pbx1	Blood	Leukemia, Myeloid	3482	643/10841	82/10841	-111.342	-110.992	7.84146
SRX188811	TFs and others	Gabpa	Blood	MEL	2761	588/10841	61/10841	-111.306	-110.957	9.63934
SRX3380984	TFs and others	Spi1	Blood	Dendritic Cells	5381	746/10841	126/10841	-111.12	-110.771	5.92063
SRX4676998	TFs and others	Cbfb	Blood	Lymphoid cells	1585	517/10841	37/10841	-110.964	-110.615	13.973
SRX4677001	TFs and others	Gata3	Blood	Lymphoid cells	3601	649/10841	85/10841	-110.952	-110.603	7.63529
SRX021889	TFs and others	Tcf3	Blood	Pro-B cells	2740	583/10841	61/10841	-109.961	-109.613	9.55738
SRX2162561	TFs and others	Lmo2	Blood	Pre-B cells	3483	642/10841	84/10841	-109.781	-109.433	7.64286
SRX5299300	TFs and others	Bhlhe40	Blood	Macrophages	2027	545/10841	48/10841	-109.546	-109.198	11.3542
SRX4677000	TFs and others	Gata3	Blood	Lymphoid cells	3363	626/10841	78/10841	-109.539	-109.192	8.02564
SRX587737	TFs and others	Cebpa	Blood	Hematopoietic progenitors	6326	777/10841	144/10841	-109.066	-108.719	5.39583
SRX188823	TFs and others	Chd1	Blood	CH12	2672	572/10841	60/10841	-107.736	-107.389	9.53333
SRX100316	TFs and others	Gata1	Blood	G1E	1761	508/10841	38/10841	-107.571	-107.224	13.3684
SRX1056340	TFs and others	Gfi1b	Blood	416B	2593	572/10841	61/10841	-107.01	-106.664	9.37705
SRX6828382	TFs and others	Epitope tags	Blood	CH12	2430	557/10841	56/10841	-106.647	-106.301	9.94643
SRX187225	TFs and others	Hif1a	Blood	Th17 Cells	1777	510/10841	40/10841	-106.425	-106.079	12.75
SRX2417355	TFs and others	Irf1	Blood	Macrophages	4263	669/10841	101/10841	-106.188	-105.843	6.62376
SRX1650056	TFs and others	Nr1h3	Blood	Macrophages	4719	685/10841	108/10841	-106.117	-105.772	6.34259
SRX1465581	TFs and others	Ep300	Blood	Macrophages	6134	749/10841	137/10841	-105.954	-105.609	5.46715
SRX2499761	TFs and others	Satb1	Blood	Scid.adh.2c2	5401	729/10841	128/10841	-105.866	-105.521	5.69531
SRX398228	TFs and others	Epitope tags	Blood	Pro-B cells	4497	670/10841	102/10841	-105.849	-105.505	6.56863
SRX132015	TFs and others	Stat5a	Blood	T-Lymphocytes	2471	554/10841	56/10841	-105.838	-105.494	9.89286
SRX178461	TFs and others	Rad21	Blood	Pro-B cells	5068	702/10841	116/10841	-105.806	-105.462	6.05172
SRX6828279	TFs and others	Rad21	Blood	CH12	7613	833/10841	178/10841	-105.592	-105.248	4.67978
SRX092473	TFs and others	Runx1	Blood	EML	5111	700/10841	116/10841	-105.312	-104.969	6.03448
SRX2980167	TFs and others	Cebpa	Blood	Leukemia, Myeloid	8818	887/10841	206/10841	-105.263	-104.92	4.30583
SRX2773925	TFs and others	Jund	Blood	Th17 Cells	3488	618/10841	82/10841	-104.852	-104.509	7.53659
SRX956766	TFs and others	Batf3	Blood	Dendritic Cells	8240	842/10841	185/10841	-104.431	-104.089	4.55135
SRX2417356	TFs and others	Irf1	Blood	Macrophages	4504	675/10841	107/10841	-104.197	-103.855	6.30841
SRX187226	TFs and others	Irf4	Blood	Th0	5817	723/10841	129/10841	-103.874	-103.532	5.60465
SRX4677006	TFs and others	Gata3	Blood	Lymphoid cells	4547	671/10841	106/10841	-103.774	-103.432	6.33019
SRX1046544	TFs and others	Rag2	Blood	Thymocytes	991	445/10841	23/10841	-103.613	-103.272	19.3478
SRX277329	TFs and others	Cdk9	Blood	MEL	1857	499/10841	40/10841	-103.371	-103.03	12.475
SRX4895104	TFs and others	Med26	Blood	CH12	1707	502/10841	41/10841	-103.371	-103.03	12.2439
SRX1650054	TFs and others	Nr1h3	Blood	Macrophages	4654	669/10841	106/10841	-103.275	-102.935	6.31132
SRX3159205	TFs and others	Epitope tags	Blood	Pro-B cells	3852	636/10841	92/10841	-103.232	-102.892	6.91304
SRX3413821	TFs and others	Ebf1	Blood	Pro-B cells	6162	745/10841	142/10841	-102.426	-102.086	5.24648
SRX498817	TFs and others	Irf8	Blood	Macrophages	8266	848/10841	193/10841	-102.194	-101.854	4.39378
SRX2901282	TFs and others	Cebpd	Blood	Macrophages	5521	706/10841	125/10841	-101.877	-101.538	5.648
SRX3637319	TFs and others	Cebpb	Blood	Macrophages	4840	677/10841	112/10841	-101.866	-101.527	6.04464
SRX2210955	TFs and others	Spi1	Blood	Bone Marrow Cells	5335	707/10841	126/10841	-101.588	-101.249	5.61111
SRX1650057	TFs and others	Nr1h3	Blood	Macrophages	4649	661/10841	106/10841	-101.285	-100.947	6.23585
SRX970836	TFs and others	Rela	Blood	Macrophages	2462	539/10841	57/10841	-101.074	-100.736	9.45614
SRX2210956	TFs and others	Runx1	Blood	Bone Marrow Cells	1097	446/10841	26/10841	-100.949	-100.611	17.1538
SRX2901281	TFs and others	Cebpd	Blood	Macrophages	4751	663/10841	109/10841	-100.088	-99.7504	6.08257
SRX132016	TFs and others	Stat5b	Blood	T-Lymphocytes	2141	509/10841	49/10841	-98.9435	-98.6061	10.3878
SRX997431	TFs and others	Spi1	Blood	Erythroleukemia cells	2992	560/10841	69/10841	-98.2815	-97.9444	8.11594
SRX187261	TFs and others	Rorc	Blood	Th17 Cells	3988	603/10841	87/10841	-97.8968	-97.56	6.93103
SRX187254	TFs and others	Ep300	Blood	Th17 Cells	5843	685/10841	124/10841	-97.3289	-96.9924	5.52419
SRX2417362	TFs and others	Cebpb	Blood	Macrophages	4780	658/10841	112/10841	-97.2009	-96.8646	5.875
SRX353404	TFs and others	Stat5b	Blood	Th9	3931	609/10841	91/10841	-97.0084	-96.6724	6.69231
SRX100317	TFs and others	Smad1	Blood	G1E	1191	425/10841	25/10841	-95.9244	-95.5887	17
SRX3868861	TFs and others	Tcf3	Blood	Pre-B cells	2837	538/10841	64/10841	-95.8929	-95.5575	8.40625
SRX2463391	TFs and others	Ctcf	Blood	in vitro differentiated neutrophils	5836	699/10841	134/10841	-95.536	-95.2008	5.21642
SRX4895123	TFs and others	Med26	Blood	CH12	1040	420/10841	24/10841	-95.4611	-95.1262	17.5
SRX1815533	TFs and others	Ctcf	Blood	B-Lymphocytes	4766	648/10841	111/10841	-95.3049	-94.9703	5.83784
SRX3413803	TFs and others	Ebf1	Blood	Pro-B cells	3408	572/10841	79/10841	-94.9335	-94.5992	7.24051
SRX4705103	TFs and others	Fli1	Blood	MLL-AF9 leukemic cell	1341	439/10841	31/10841	-94.3713	-94.0372	14.1613
SRX4348309	TFs and others	Satb1	Blood	Thymocytes	2183	503/10841	53/10841	-94.3554	-94.0216	9.49057
SRX1939442	TFs and others	Gfi1b	Blood	Hematopoietic progenitors	4601	632/10841	107/10841	-93.5838	-93.2506	5.90654
SRX6828297	TFs and others	Epitope tags	Blood	CH12	4533	632/10841	107/10841	-93.5838	-93.2506	5.90654
SRX181744	TFs and others	Gata1	Blood	G1E	4161	595/10841	91/10841	-93.4978	-93.1649	6.53846
SRX2417360	TFs and others	Cebpb	Blood	Macrophages	4950	647/10841	114/10841	-93.4458	-93.1131	5.67544
SRX3753597	TFs and others	Smc3	Blood	B-Lymphocytes	5022	655/10841	118/10841	-93.2578	-92.9254	5.55085
SRX021432	TFs and others	Spi1	Blood	MEL	1444	444/10841	34/10841	-93.1666	-92.8345	13.0588
SRX122494	TFs and others	Atf4	Blood	Dendritic Cells	6177	705/10841	142/10841	-92.9916	-92.6597	4.96479
SRX4178765	TFs and others	Irf9	Blood	Macrophages	5152	655/10841	119/10841	-92.7339	-92.4023	5.5042
SRX392729	TFs and others	Cebpa	Blood	HAFTL	3088	541/10841	70/10841	-92.6924	-92.3611	7.72857
SRX1517428	TFs and others	Epitope tags	Blood	RAW 264.7	1407	423/10841	28/10841	-92.5651	-92.2341	15.1071
SRX3413801	TFs and others	Ebf1	Blood	Pro-B cells	4685	632/10841	109/10841	-92.4946	-92.1638	5.79817
SRX2575039	TFs and others	Brd2	Blood	T-Lymphocytes	1131	412/10841	25/10841	-92.2319	-91.9014	16.48
SRX1568867	TFs and others	Tcf3	Blood	B-Lymphocytes	1584	446/10841	36/10841	-92.0404	-91.7102	12.3889
SRX498816	TFs and others	Irf8	Blood	Macrophages	7117	750/10841	167/10841	-91.6504	-91.3205	4.49102
SRX3307684	TFs and others	Trim28	Blood	Treg	1890	465/10841	43/10841	-91.6267	-91.297	10.814
SRX3753596	TFs and others	Smc3	Blood	B-Lymphocytes	4496	617/10841	104/10841	-91.5653	-91.2359	5.93269
SRX1568860	TFs and others	Tcf3	Blood	B-Lymphocytes	2000	473/10841	46/10841	-91.4922	-91.1631	10.2826
SRX023717	TFs and others	Paxip1	Blood	B-Lymphocytes	2034	471/10841	46/10841	-90.953	-90.6242	10.2391
SRX186172	TFs and others	Yy1	Blood	Pro-B cells	887	390/10841	20/10841	-90.8277	-90.4991	19.5
SRX2162558	TFs and others	Irf4	Blood	Pre-B cells	5024	649/10841	120/10841	-90.7788	-90.4505	5.40833
SRX2379964	TFs and others	Satb1	Blood	Thymocytes	1134	410/10841	27/10841	-89.8157	-89.4877	15.1852
SRX4936342	TFs and others	Bcor	Blood	Th17 Cells	2158	474/10841	49/10841	-89.5266	-89.1988	9.67347
SRX5212386	TFs and others	Vdr	Blood	Macrophages	4712	608/10841	104/10841	-89.3714	-89.0439	5.84615
SRX1176004	TFs and others	Stat5a	Blood	CD8-Positive T-Lymphocytes	1796	456/10841	43/10841	-89.1874	-88.8602	10.6047
SRX266511	TFs and others	Ikzf1	Blood	T29	1123	400/10841	25/10841	-88.8356	-88.5087	16
SRX181743	TFs and others	Gata1	Blood	G1E	4745	611/10841	107/10841	-88.4805	-88.1538	5.71028
SRX3637317	TFs and others	Cebpb	Blood	Macrophages	4524	604/10841	104/10841	-88.3996	-88.0732	5.80769
SRX1892674	TFs and others	Chd7	Blood	416B	1321	417/10841	31/10841	-88.2342	-87.9081	13.4516
SRX2499773	TFs and others	Zfpm1	Blood	Scid.adh.2c2	2736	511/10841	66/10841	-87.5454	-87.2195	7.74242
SRX188802	TFs and others	Zkscan1	Blood	CH12	4540	598/10841	103/10841	-87.4849	-87.1593	5.80583
SRX2991444	TFs and others	Irf1	Blood	Macrophages	3709	554/10841	84/10841	-87.3607	-87.0354	6.59524
SRX197272	TFs and others	Stat6	Blood	Macrophages	6570	697/10841	151/10841	-86.8969	-86.5719	4.61589
SRX122442	TFs and others	Spi1	Blood	Dendritic Cells	7262	730/10841	168/10841	-86.711	-86.3862	4.34524
SRX5255297	TFs and others	Stat1	Blood	Macrophages	1114	392/10841	25/10841	-86.5782	-86.2537	15.68
SRX310208	TFs and others	Mitf	Blood	Mast Cells	2006	460/10841	48/10841	-86.5205	-86.1963	9.58333
SRX5782039	TFs and others	Brd4	Blood	Leukemia stem cell lines	1244	398/10841	27/10841	-86.4461	-86.1221	14.7407
SRX805970	TFs and others	Stat1	Blood	Macrophages	3612	550/10841	84/10841	-86.3628	-86.0391	6.54762
SRX181742	TFs and others	Gata1	Blood	G1E	5165	619/10841	115/10841	-86.2051	-85.8817	5.38261
SRX188799	TFs and others	Zkscan1	Blood	MEL	3212	517/10841	71/10841	-85.9028	-85.5796	7.28169
SRX1564731	TFs and others	Stat5a	Blood	Th0	1252	395/10841	27/10841	-85.6056	-85.2827	14.6296
SRX5086053	TFs and others	Batf	Blood	Th2 Cells	2600	493/10841	62/10841	-85.5081	-85.1855	7.95161
SRX1471835	TFs and others	Tfe3	Blood	RAW 264.7	3228	522/10841	74/10841	-85.3164	-84.994	7.05405
SRX7648558	TFs and others	Epitope tags	Blood	Th1 Cells	3263	524/10841	75/10841	-85.2112	-84.8891	6.98667
SRX148801	TFs and others	Biotin	Blood	B-Lymphocytes	1526	421/10841	36/10841	-85.1727	-84.8509	11.6944
SRX760020	TFs and others	Spi1	Blood	X18.1.1	1706	427/10841	39/10841	-84.4282	-84.1066	10.9487
SRX1892677	TFs and others	Chd7	Blood	416B	1251	397/10841	29/10841	-84.4024	-84.0811	13.6897
SRX1755830	TFs and others	Kdm4c	Blood	Granulocytic-monocytic-progenitors	2535	470/10841	55/10841	-84.2187	-83.8977	8.54545
SRX4047998	TFs and others	Trim33	Blood	Th17 Cells	1532	409/10841	34/10841	-83.5092	-83.1884	12.0294
SRX1115327	TFs and others	Gata3	Blood	ILC2	2641	482/10841	61/10841	-83.3214	-83.0009	7.90164
SRX122440	TFs and others	Spi1	Blood	Dendritic Cells	6808	695/10841	158/10841	-83.2921	-82.9719	4.39873
SRX172327	TFs and others	Irf4	Blood	CD4-Positive T-Lymphocytes	5758	645/10841	134/10841	-82.9231	-82.6031	4.81343
SRX2162560	TFs and others	Tcf3	Blood	Pre-B cells	4969	607/10841	116/10841	-82.8564	-82.5367	5.23276
SRX3637505	TFs and others	Cebpb	Blood	Macrophages	5066	609/10841	117/10841	-82.8252	-82.5058	5.20513
SRX1460839	TFs and others	Rela	Blood	Th1 Cells	1785	420/10841	39/10841	-82.5323	-82.2131	10.7692
SRX187194	TFs and others	Batf	Blood	Th0	4171	549/10841	91/10841	-82.1303	-81.8114	6.03297
SRX018110	TFs and others	Gata3	Blood	Treg	1612	415/10841	38/10841	-81.955	-81.6364	10.9211
SRX1815511	TFs and others	Hdac1	Blood	B-Lymphocytes	1285	391/10841	30/10841	-81.8809	-81.5625	13.0333
SRX6828346	TFs and others	Rad21	Blood	CH12	4519	574/10841	104/10841	-81.177	-80.8589	5.51923
SRX2498794	TFs and others	Nr3c1	Blood	Macrophages	7786	716/10841	174/10841	-81.0499	-80.7321	4.11494
SRX805963	TFs and others	Stat2	Blood	Macrophages	3659	535/10841	87/10841	-80.936	-80.6184	6.14943
SRX805964	TFs and others	Stat2	Blood	Macrophages	3873	546/10841	92/10841	-80.8481	-80.5308	5.93478
SRX672290	TFs and others	Myc	Blood	Leukemia, Lymphoid	1189	381/10841	28/10841	-80.8228	-80.5058	13.6071
SRX100314	TFs and others	Smad1	Blood	G1E	7230	677/10841	155/10841	-80.5963	-80.2795	4.36774
SRX1565837	TFs and others	Tbx21	Blood	Natural Killer T-Cells	1636	404/10841	36/10841	-80.5387	-80.2222	11.2222
SRX665198	TFs and others	Kdm1a	Blood	MEL	4342	555/10841	97/10841	-80.3187	-80.0025	5.72165
SRX7842813	TFs and others	Zmynd11	Blood	Macrophages	1411	397/10841	34/10841	-80.2261	-79.9104	11.6765
SRX974249	TFs and others	Brd4	Blood	CD4-Positive T-Lymphocytes	1433	397/10841	34/10841	-80.2261	-79.9104	11.6765
SRX2417353	TFs and others	Stat1	Blood	Macrophages	2728	474/10841	63/10841	-79.9757	-79.6603	7.52381
SRX3413800	TFs and others	Ebf1	Blood	Pro-B cells	2931	483/10841	67/10841	-79.7548	-79.4396	7.20896
SRX970839	TFs and others	Rela	Blood	Macrophages	3396	508/10841	80/10841	-78.265	-77.9501	6.35
SRX7481993	TFs and others	Ctcf	Blood	Pro-B cells	1318	377/10841	30/10841	-78.0201	-77.7055	12.5667
SRX180161	TFs and others	Tal1	Blood	Hematopoietic Stem Cells	6062	633/10841	139/10841	-77.8738	-77.5594	4.55396
SRX2463392	TFs and others	Ctcf	Blood	ECOMG	4875	579/10841	113/10841	-77.7846	-77.4705	5.12389
SRX2417367	TFs and others	Myc	Blood	Macrophages	1021	354/10841	23/10841	-77.7261	-77.4122	15.3913
SRX667873	TFs and others	Nfatc2	Blood	Dendritic Cells	4753	570/10841	109/10841	-77.6701	-77.3565	5.22936
SRX187197	TFs and others	Batf	Blood	Th0	2479	437/10841	52/10841	-77.6477	-77.3344	8.40385
SRX1892686	TFs and others	Chd7	Blood	416B	1204	369/10841	28/10841	-77.4986	-77.1855	13.1786
SRX1613080	TFs and others	Jund	Blood	CD8-Positive T-Lymphocytes	2392	444/10841	55/10841	-77.4546	-77.1418	8.07273
SRX970838	TFs and others	Rela	Blood	Macrophages	3443	503/10841	80/10841	-77.0336	-76.7211	6.2875
SRX3413820	TFs and others	Ebf1	Blood	Pro-B cells	4247	542/10841	98/10841	-76.6754	-76.3631	5.53061
SRX8110326	TFs and others	Pax5	Blood	B-Lymphocytes	1509	389/10841	36/10841	-76.4759	-76.1639	10.8056
SRX1162501	TFs and others	Foxp3	Blood	iTreg	2401	435/10841	54/10841	-75.7906	-75.4788	8.05556
SRX2417366	TFs and others	Myc	Blood	Macrophages	909	339/10841	21/10841	-75.3535	-75.042	16.1429
SRX6828294	TFs and others	Rad21	Blood	CH12	4506	550/10841	105/10841	-74.9831	-74.6719	5.2381
SRX264583	TFs and others	Biotin	Blood	RAW 264.7	4831	558/10841	109/10841	-74.8617	-74.5507	5.11927
SRX665196	TFs and others	Irf2bp2	Blood	MEL	2829	446/10841	60/10841	-74.7365	-74.4258	7.43333
SRX352264	TFs and others	Rela	Blood	Macrophages	4302	531/10841	97/10841	-74.5787	-74.2682	5.47423
SRX273235	TFs and others	Biotin	Blood	B-Lymphocytes	3042	472/10841	71/10841	-74.5755	-74.2653	6.64789
SRX3067408	TFs and others	Stat5b	Blood	CD4-Positive T-Lymphocytes	1387	370/10841	32/10841	-74.4723	-74.1624	11.5625
SRX1998451	TFs and others	Batf	Blood	Th2 Cells	5259	573/10841	118/10841	-73.9705	-73.6608	4.85593
SRX3557044	TFs and others	Nr3c1	Blood	Macrophages	7961	688/10841	177/10841	-73.7903	-73.4809	3.88701
SRX1892681	TFs and others	Chd7	Blood	416B	1209	355/10841	28/10841	-73.6392	-73.33	12.6786
SRX2901291	TFs and others	Junb	Blood	Macrophages	6162	616/10841	140/10841	-73.6205	-73.3116	4.4
SRX1532846	TFs and others	Spi1	Blood	AML246	12910	901/10841	300/10841	-73.2782	-72.9696	3.00333
SRX3742043	TFs and others	Pparg	Blood	Macrophages	4064	512/10841	91/10841	-73.1901	-72.8817	5.62637
SRX1998457	TFs and others	Irf4	Blood	Th2 Cells	2696	447/10841	63/10841	-73.1242	-72.8161	7.09524
SRX318581	TFs and others	Runx3	Blood	Dendritic Cells	1426	370/10841	34/10841	-72.8965	-72.5886	10.8824
SRX1892682	TFs and others	Chd7	Blood	416B	1103	346/10841	26/10841	-72.849	-72.5414	13.3077
SRX2636870	TFs and others	Ctcf	Blood	Bone Marrow Cells	3643	494/10841	84/10841	-72.6148	-72.3075	5.88095
SRX554973	TFs and others	Myc	Blood	CD8-Positive T-Lymphocytes	952	332/10841	22/10841	-72.4717	-72.1646	15.0909
SRX4018274	TFs and others	CEBPA	Blood	CFU-granulocytes	2942	458/10841	69/10841	-72.2733	-71.9665	6.63768
SRX4995942	TFs and others	Biotin	Blood	B-Lymphocytes	1171	343/10841	26/10841	-72.0207	-71.7141	13.1923
SRX1568862	TFs and others	Tcf3	Blood	B-Lymphocytes	1401	358/10841	31/10841	-72.0082	-71.7019	11.5484
SRX3637454	TFs and others	Cebpb	Blood	Macrophages	4208	515/10841	96/10841	-71.3072	-71.0012	5.36458
SRX6828345	TFs and others	Ctcf	Blood	CH12	4924	555/10841	116/10841	-70.7978	-70.492	4.78448
SRX392740	TFs and others	Cebpb	Blood	HAFTL	3501	477/10841	80/10841	-70.6876	-70.3821	5.9625
SRX040545	TFs and others	Ncor1	Blood	Macrophages	5401	562/10841	120/10841	-70.5253	-70.22	4.68333
SRX3557039	TFs and others	Nr3c1	Blood	Macrophages	6009	600/10841	139/10841	-70.5151	-70.2101	4.31655
SRX2900598	TFs and others	Nr3c1	Blood	Macrophages	6031	601/10841	140/10841	-70.3026	-69.9979	4.29286
SRX1517429	TFs and others	Epitope tags	Blood	RAW 264.7	1300	333/10841	25/10841	-70.1135	-69.809	13.32
SRX1892673	TFs and others	Chd7	Blood	416B	1130	336/10841	26/10841	-70.0918	-69.7876	12.9231
SRX689720	TFs and others	Ctcf	Blood	WEHI-231	3702	490/10841	87/10841	-70.0471	-69.7431	5.63218
SRX1465784	TFs and others	Ep300	Blood	Th17 Cells	2346	410/10841	53/10841	-70.0173	-69.7136	7.73585
SRX4178761	TFs and others	Stat1	Blood	Macrophages	3204	462/10841	75/10841	-69.8136	-69.5101	6.16
SRX5358480	TFs and others	Ikzf1	Blood	Pro-B cells	805	315/10841	20/10841	-69.5348	-69.2316	15.75
SRX3660766	TFs and others	Rest	Blood	Bone Marrow Cells	3511	480/10841	84/10841	-69.2474	-68.9445	5.71429
SRX3637456	TFs and others	Cebpb	Blood	Macrophages	3559	471/10841	80/10841	-69.2373	-68.9346	5.8875
SRX180159	TFs and others	Cebpb	Blood	Hematopoietic Stem Cells	3096	450/10841	71/10841	-69.139	-68.8366	6.33803
SRX5086052	TFs and others	Irf4	Blood	Th2 Cells	2555	421/10841	59/10841	-69.0317	-68.7295	7.13559
SRX498846	TFs and others	Stat1	Blood	Macrophages	2546	418/10841	58/10841	-68.8922	-68.5903	7.2069
SRX1046539	TFs and others	Rag1	Blood	Thymocytes	646	292/10841	14/10841	-68.8469	-68.5452	20.8571
SRX319889	TFs and others	Spi1	Blood	Macrophages	2959	444/10841	69/10841	-68.8106	-68.5092	6.43478
SRX253098	TFs and others	Runx1	Blood	Megakaryocytes	2366	400/10841	51/10841	-68.7518	-68.4506	7.84314
SRX805965	TFs and others	Irf1	Blood	Macrophages	2410	414/10841	57/10841	-68.5022	-68.2013	7.26316
SRX6489856	TFs and others	Ikzf1	Blood	BH1	1483	356/10841	35/10841	-68.3747	-68.0741	10.1714
SRX145327	TFs and others	Irf3	Blood	Macrophages	2532	403/10841	54/10841	-67.5954	-67.295	7.46296
SRX264594	TFs and others	Spi1	Blood	RAW 264.7	825	308/10841	20/10841	-67.5741	-67.274	15.4
SRX1241149	TFs and others	Ikzf2	Blood	Treg	972	317/10841	23/10841	-67.4126	-67.1127	13.7826
SRX805973	TFs and others	Stat1	Blood	Macrophages	2617	418/10841	61/10841	-67.0659	-66.7663	6.85246
SRX6432728	TFs and others	Stat6	Blood	Macrophages	3753	475/10841	86/10841	-67.0029	-66.7035	5.52326
SRX816546	TFs and others	Gata1	Blood	G1ME	3171	445/10841	73/10841	-66.7909	-66.4918	6.09589
SRX119324	TFs and others	Epitope tags	Blood	G1ME	3198	447/10841	74/10841	-66.7219	-66.423	6.04054
SRX738258	TFs and others	Runx1	Blood	EML	2538	409/10841	58/10841	-66.6279	-66.3293	7.05172
SRX122450	TFs and others	Spi1	Blood	Dendritic Cells	4672	521/10841	109/10841	-66.3396	-66.0412	4.77982
SRX185705	TFs and others	Hcfc1	Blood	Macrophages	1110	318/10841	25/10841	-65.9856	-65.6875	12.72
SRX2580295	TFs and others	Smc3	Blood	CD4 CD8 double negative cells	2124	384/10841	49/10841	-65.9529	-65.6551	7.83673
SRX2417351	TFs and others	Stat1	Blood	Macrophages	1323	331/10841	30/10841	-65.4867	-65.1891	11.0333
SRX6828271	TFs and others	Rad21	Blood	CH12	4306	500/10841	101/10841	-65.3379	-65.0406	4.9505
SRX3637322	TFs and others	Jun	Blood	Macrophages	4672	510/10841	106/10841	-65.2458	-64.9487	4.81132
SRX689721	TFs and others	Ctcf	Blood	WEHI-231	3325	447/10841	77/10841	-65.0858	-64.789	5.80519
SRX018106	TFs and others	Gata3	Blood	Th2 Cells	1578	349/10841	37/10841	-65.0475	-64.7509	9.43243
SRX092598	TFs and others	Epitope tags	Blood	G1ME	3155	437/10841	73/10841	-64.8519	-64.5556	5.9863
SRX077030	TFs and others	Gata3	Blood	Th2 Cells	1575	348/10841	37/10841	-64.7837	-64.4876	9.40541
SRX092599	TFs and others	Ets1	Blood	G1ME	1426	334/10841	32/10841	-64.7542	-64.4584	10.4375
SRX122454	TFs and others	Spi1	Blood	Dendritic Cells	5104	534/10841	120/10841	-64.2467	-63.9511	4.45
SRX338030	TFs and others	Runx3	Blood	Natural Killer T-Cells	2773	409/10841	62/10841	-64.239	-63.9437	6.59677
SRX1568868	TFs and others	Tcf3	Blood	B-Lymphocytes	1224	316/10841	27/10841	-63.8016	-63.5065	11.7037
SRX6828333	TFs and others	Rad21	Blood	CH12	4127	481/10841	96/10841	-63.3827	-63.0879	5.01042
SRX2348475	TFs and others	Tcf3	Blood	Natural Killer T-Cells	900	296/10841	21/10841	-63.3402	-63.0456	14.0952
SRX708756	TFs and others	Stat3	Blood	CD4-Positive T-Lymphocytes	1167	317/10841	28/10841	-63.2763	-62.982	11.3214
SRX1441666	TFs and others	Stat2	Blood	B-Lymphocytes	1095	308/10841	25/10841	-63.2485	-62.9544	12.32
SRX063930	TFs and others	Gtf2b	Blood	CD4 CD8 double positive cells	644	272/10841	14/10841	-63.1357	-62.8419	19.4286
SRX1465580	TFs and others	Ep300	Blood	Macrophages	8140	626/10841	171/10841	-63.1323	-62.8387	3.66082
SRX3324134	TFs and others	Stat4	Blood	Natural Killer T-Cells	857	294/10841	21/10841	-62.7864	-62.4931	14
SRX4178771	TFs and others	Irf9	Blood	Macrophages	2922	417/10841	68/10841	-62.7729	-62.4798	6.13235
SRX3380944	TFs and others	Rel	Blood	Dendritic Cells	4977	513/10841	113/10841	-62.6998	-62.407	4.53982
SRX1293141	TFs and others	Brd4	Blood	Hematopoietic Stem Cells	879	290/10841	20/10841	-62.5566	-62.264	14.5
SRX1892678	TFs and others	Chd7	Blood	416B	965	296/10841	22/10841	-62.4742	-62.1819	13.4545
SRX7508564	TFs and others	Rad21	Blood	Pro-B cells	1160	311/10841	27/10841	-62.4457	-62.1536	11.5185
SRX187245	TFs and others	Jmjd6	Blood	Th17 Cells	3123	420/10841	70/10841	-62.3922	-62.1004	6
SRX130174	TFs and others	Gata1	Blood	G1E	2864	406/10841	64/10841	-62.3463	-62.0547	6.34375
SRX1650083	TFs and others	Rela	Blood	Macrophages	2611	401/10841	62/10841	-62.2671	-61.9758	6.46774
SRX187228	TFs and others	Irf4	Blood	Th0	3423	437/10841	78/10841	-62.1676	-61.8765	5.60256
SRX122407	TFs and others	Irf1	Blood	Dendritic Cells	2429	391/10841	58/10841	-62.1367	-61.8459	6.74138
SRX758043	TFs and others	Stat3	Blood	CD4-Positive T-Lymphocytes	1174	312/10841	28/10841	-61.9261	-61.6355	11.1429
SRX7726762	TFs and others	Hdac2	Blood	B-Lymphocytes	1072	302/10841	25/10841	-61.6122	-61.3219	12.08
SRX2162559	TFs and others	Irf4	Blood	Pre-B cells	2653	402/10841	64/10841	-61.3685	-61.0784	6.28125
SRX3600773	TFs and others	Ctcf	Blood	Pre-B cells	1380	318/10841	31/10841	-61.2341	-60.9443	10.2581
SRX013185	TFs and others	Gata1	Blood	G1E	2764	394/10841	61/10841	-61.1238	-60.8342	6.45902
SRX2991445	TFs and others	Irf1	Blood	Macrophages	2855	403/10841	65/10841	-61.0483	-60.759	6.2
SRX122452	TFs and others	Spi1	Blood	Dendritic Cells	4703	501/10841	111/10841	-60.9233	-60.6342	4.51351
SRX018103	TFs and others	Gata3	Blood	CD4-Positive T-Lymphocytes	1049	296/10841	24/10841	-60.7951	-60.5063	12.3333
SRX3198625	TFs and others	Epitope tags	Blood	Macrophages	2934	411/10841	69/10841	-60.769	-60.4804	5.95652
SRX181748	TFs and others	Gata1	Blood	G1E	2630	385/10841	58/10841	-60.6512	-60.3629	6.63793
SRX2341960	TFs and others	CEBPA	Blood	Hematopoietic Stem Cells	2480	382/10841	57/10841	-60.4976	-60.2095	6.70175
SRX145059	TFs and others	Tal1	Blood	G1E	5220	508/10841	116/10841	-60.2603	-59.9725	4.37931
SRX4178766	TFs and others	Stat1	Blood	Macrophages	2847	406/10841	68/10841	-60.1112	-59.8236	5.97059
SRX392733	TFs and others	Cebpa	Blood	HAFTL	2786	396/10841	64/10841	-59.9069	-59.6196	6.1875
SRX1563803	TFs and others	Setdb1	Blood	Pro-B cells	1174	304/10841	28/10841	-59.7728	-59.4857	10.8571
SRX132021	TFs and others	Stat5a	Blood	T-Lymphocytes	1175	300/10841	27/10841	-59.4742	-59.1874	11.1111
SRX8737123	TFs and others	Smc3	Blood	CD4 CD8 double positive cells	941	282/10841	21/10841	-59.4735	-59.1869	13.4286
SRX4178776	TFs and others	Stat1	Blood	Macrophages	2592	387/10841	61/10841	-59.4084	-59.1221	6.34426
SRX105457	TFs and others	Cbfb	Blood	Thymocytes	628	261/10841	15/10841	-59.0405	-58.7544	17.4
SRX183787	TFs and others	Foxo1	Blood	Treg	749	263/10841	16/10841	-58.6574	-58.3716	16.4375
SRX1655663	TFs and others	Stat5a	Blood	Pro-B cells	2961	399/10841	68/10841	-58.4283	-58.1427	5.86765
SRX1815516	TFs and others	Ep300	Blood	B-Lymphocytes	2315	363/10841	53/10841	-58.1608	-57.8754	6.84906
SRX5086061	TFs and others	Med12	Blood	Th2 Cells	675	261/10841	16/10841	-58.0965	-57.8114	16.3125
SRX122448	TFs and others	Spi1	Blood	Dendritic Cells	4335	467/10841	101/10841	-57.8515	-57.5666	4.62376
SRX1131939	TFs and others	Prdm1	Blood	Plasmablasts	1718	324/10841	38/10841	-57.8107	-57.5261	8.52632
SRX3380959	TFs and others	Irf3	Blood	Dendritic Cells	5932	533/10841	135/10841	-57.7019	-57.4175	3.94815
SRX070894	TFs and others	Notch1	Blood	Leukemia, Lymphoid	1059	278/10841	22/10841	-57.5326	-57.2485	12.6364
SRX7618596	TFs and others	Rela	Blood	Macrophages	3910	444/10841	91/10841	-57.3089	-57.025	4.87912
SRX3413799	TFs and others	Ebf1	Blood	Pro-B cells	2651	380/10841	62/10841	-57.1417	-56.8581	6.12903
SRX091676	TFs and others	Gata3	Blood	CD4 CD8 double negative cells	2306	354/10841	51/10841	-57.1223	-56.8389	6.94118
SRX3557033	TFs and others	Brd4	Blood	Macrophages	1860	331/10841	42/10841	-56.9515	-56.6684	7.88095
SRX021893	TFs and others	Tcf3	Blood	T-Lymphocytes	1009	275/10841	22/10841	-56.7132	-56.4303	12.5
SRX2901290	TFs and others	Junb	Blood	Macrophages	4997	485/10841	113/10841	-56.5199	-56.2372	4.29204
SRX1998462	TFs and others	Irf4	Blood	Th2 Cells	4583	454/10841	98/10841	-56.3091	-56.0267	4.63265
SRX122446	TFs and others	Spi1	Blood	Dendritic Cells	4332	462/10841	102/10841	-56.284	-56.0018	4.52941
SRX4232714	TFs and others	Tet2	Blood	Acute Myeloid Leukemia	1498	310/10841	35/10841	-56.2361	-55.9542	8.85714
SRX318580	TFs and others	Runx3	Blood	Dendritic Cells	1201	290/10841	28/10841	-56.0263	-55.7446	10.3571
SRX891787	TFs and others	Sumo2	Blood	Dendritic Cells	1899	332/10841	44/10841	-55.922	-55.6406	7.54545
SRX6099932	TFs and others	Eomes	Blood	Natural Killer T-Cells	1269	292/10841	29/10841	-55.8098	-55.5286	10.069
SRX3637413	TFs and others	Jun	Blood	Macrophages	4771	479/10841	112/10841	-55.6413	-55.3604	4.27679
SRX6828369	TFs and others	Epitope tags	Blood	CH12	1593	312/10841	37/10841	-55.3852	-55.1045	8.43243
SRX172346	TFs and others	Jun	Blood	Th17 Cells	895	264/10841	20/10841	-55.3768	-55.0963	13.2
ERX2735087	TFs and others	Xbp1	Blood	CD4-Positive T-Lymphocytes	678	251/10841	16/10841	-55.299	-55.0188	15.6875
SRX1115750	TFs and others	Cebpa	Blood	B-Lymphocytes	2106	338/10841	48/10841	-54.9484	-54.6684	7.04167
SRX036744	TFs and others	Ctcf	Blood	Bone Marrow Cells	1914	327/10841	44/10841	-54.6584	-54.3787	7.43182
SRX4705094	TFs and others	Chaf1b	Blood	MLL-AF9 leukemic cell	831	260/10841	20/10841	-54.28	-54.0005	13
ERX1167951	TFs and others	Gata2	Blood	HPC-7	2426	356/10841	57/10841	-54.1191	-53.8399	6.24561
SRX272969	TFs and others	Foxo1	Blood	CD4-Positive T-Lymphocytes	645	240/10841	14/10841	-54.0815	-53.8025	17.1429
SRX140355	TFs and others	Usf2	Blood	MEL	1034	265/10841	22/10841	-53.9905	-53.7117	12.0455
SRX4178781	TFs and others	Stat1	Blood	Macrophages	2822	375/10841	66/10841	-53.7724	-53.4939	5.68182
SRX310204	TFs and others	Meis1	Blood	Mast Cells	1458	295/10841	33/10841	-53.72	-53.4417	8.93939
SRX278097	TFs and others	Foxo1	Blood	CD8-Positive T-Lymphocytes	687	242/10841	15/10841	-53.7048	-53.4268	16.1333
SRX4895114	TFs and others	Ctcf	Blood	CH12	2585	361/10841	60/10841	-53.6595	-53.3817	6.01667
SRX320066	TFs and others	Med1	Blood	CD4 CD8 double positive cells	1609	300/10841	35/10841	-53.6399	-53.3624	8.57143
SRX4890444	TFs and others	Foxp1	Blood	Treg	732	248/10841	17/10841	-53.5639	-53.2866	14.5882
SRX1998458	TFs and others	Batf	Blood	Th2 Cells	4424	435/10841	96/10841	-52.9796	-52.7025	4.53125
SRX079862	TFs and others	Tal1	Blood	G1E	4361	437/10841	97/10841	-52.9757	-52.6989	4.50515
SRX185714	TFs and others	Irf4	Blood	Dendritic Cells	6422	536/10841	149/10841	-52.9335	-52.6569	3.59732
SRX6828290	TFs and others	Epitope tags	Blood	CH12	2207	339/10841	52/10841	-52.8237	-52.5474	6.51923
SRX188808	TFs and others	Ubtf	Blood	MEL	1205	272/10841	26/10841	-52.7389	-52.4628	10.4615
SRX758045	TFs and others	Stat3	Blood	CD4-Positive T-Lymphocytes	970	263/10841	23/10841	-52.6475	-52.3716	11.4348
SRX742830	TFs and others	Irf8	Blood	Dendritic Cells	4741	461/10841	110/10841	-52.5891	-52.3135	4.19091
SRX1939440	TFs and others	Gata2	Blood	Hematopoietic progenitors	2267	338/10841	52/10841	-52.5785	-52.3031	6.5
SRX187229	TFs and others	Irf4	Blood	Th0	2623	356/10841	60/10841	-52.4581	-52.183	5.93333
SRX1998452	TFs and others	Irf4	Blood	Th2 Cells	3739	410/10841	85/10841	-52.4253	-52.1504	4.82353
SRX974253	TFs and others	Runx1	Blood	CD4-Positive T-Lymphocytes	761	246/10841	18/10841	-52.1382	-51.8636	13.6667
SRX6099933	TFs and others	Eomes	Blood	Natural Killer T-Cells	1047	261/10841	23/10841	-52.1083	-51.8339	11.3478
SRX3380974	TFs and others	Ep300	Blood	Dendritic Cells	3985	420/10841	91/10841	-51.8994	-51.6252	4.61538
SRX191131	TFs and others	Stat5b	Blood	Th9	3031	380/10841	72/10841	-51.8563	-51.5824	5.27778
SRX184867	TFs and others	Ets1	Blood	Treg	622	232/10841	14/10841	-51.836	-51.5623	16.5714
SRX3380975	TFs and others	Ep300	Blood	Dendritic Cells	3836	413/10841	88/10841	-51.7059	-51.4325	4.69318
SRX1564729	TFs and others	Stat5a	Blood	Th0	813	241/10841	17/10841	-51.6274	-51.3542	14.1765
SRX956767	TFs and others	Irf8	Blood	Dendritic Cells	4212	431/10841	98/10841	-51.2118	-50.9388	4.39796
SRX1487124	TFs and others	Runx2	Blood	Bone marrow stromal cells	3398	392/10841	79/10841	-51.1847	-50.912	4.96203
SRX2647496	TFs and others	Tbx21	Blood	CD4-Positive T-Lymphocytes	933	251/10841	21/10841	-51.0026	-50.7301	11.9524
SRX5086050	TFs and others	Irf4	Blood	Th2 Cells	1699	302/10841	40/10841	-50.8682	-50.5959	7.55
SRX187265	TFs and others	Stat3	Blood	Th17 Cells	1589	289/10841	35/10841	-50.8038	-50.5318	8.25714
SRX023718	TFs and others	Ash2l	Blood	B-Lymphocytes	963	256/10841	23/10841	-50.7632	-50.4917	11.1304
SRX187224	TFs and others	Hif1a	Blood	Th17 Cells	1062	256/10841	23/10841	-50.7632	-50.4917	11.1304
SRX2188530	TFs and others	Spi1	Blood	Pro-B cells	3389	390/10841	79/10841	-50.7289	-50.4576	4.93671
SRX218284	TFs and others	Smc1a	Blood	B-Lymphocytes	2395	337/10841	55/10841	-50.6355	-50.3644	6.12727
SRX091677	TFs and others	Gata3	Blood	CD4 CD8 double negative cells	1752	298/10841	39/10841	-50.4918	-50.221	7.64103
SRX120424	TFs and others	Ebf1	Blood	B-Lymphocytes	1502	281/10841	33/10841	-50.0886	-49.818	8.51515
SRX1892685	TFs and others	Chd7	Blood	416B	853	244/10841	20/10841	-49.9155	-49.6452	12.2
SRX805969	TFs and others	Stat1	Blood	Macrophages	2276	327/10841	52/10841	-49.8946	-49.6245	6.28846
SRX2766383	TFs and others	Irf4	Blood	Treg	2924	365/10841	69/10841	-49.8778	-49.6079	5.28986
SRX4801709	TFs and others	Bcl11b	Blood	Treg	601	224/10841	14/10841	-49.5987	-49.3291	16
SRX805981	TFs and others	Stat1	Blood	Macrophages	1330	276/10841	32/10841	-49.4772	-49.2078	8.625
SRX2766387	TFs and others	Irf4	Blood	Treg	2590	345/10841	61/10841	-49.3029	-49.0337	5.65574
SRX970837	TFs and others	Rela	Blood	Macrophages	1566	287/10841	37/10841	-48.9837	-48.7148	7.75676
SRX091678	TFs and others	Gata3	Blood	CD4 CD8 double positive cells	742	228/10841	16/10841	-48.913	-48.6443	14.25
SRX187255	TFs and others	Ep300	Blood	Th17 Cells	2668	334/10841	57/10841	-48.8205	-48.5521	5.85965
SRX2527476	TFs and others	Cbfb	Blood	CD8-Positive T-Lymphocytes	641	224/10841	15/10841	-48.6912	-48.423	14.9333
SRX2417358	TFs and others	Junb	Blood	Macrophages	3787	398/10841	88/10841	-48.366	-48.098	4.52273
SRX218285	TFs and others	Smc3	Blood	B-Lymphocytes	2259	318/10841	51/10841	-48.2748	-48.0071	6.23529
SRX148794	TFs and others	Biotin	Blood	Pro-B cells	2215	320/10841	52/10841	-48.1992	-47.9317	6.15385
SRX886480	TFs and others	Trim33	Blood	Pro-B cells	1768	291/10841	40/10841	-48.1005	-47.8332	7.275
SRX2901270	TFs and others	Smarca4	Blood	Macrophages	2449	333/10841	58/10841	-48.0471	-47.7801	5.74138
SRX1038472	TFs and others	Ebf1	Blood	Pro-B cells	2102	310/10841	48/10841	-48.0333	-47.7665	6.45833
SRX122444	TFs and others	Spi1	Blood	Dendritic Cells	3919	406/10841	93/10841	-47.921	-47.6544	4.36559
SRX6797036	TFs and others	Gata1	Blood	Erythroblasts	38685	1525/10841	854/10841	-47.8477	-47.5814	1.78571
SRX319877	TFs and others	Rela	Blood	Macrophages	1946	298/10841	44/10841	-47.4204	-47.1543	6.77273
SRX6095567	TFs and others	Vdr	Blood	Monocytes	2086	312/10841	50/10841	-47.3833	-47.1175	6.24
SRX120204	TFs and others	Ebf1	Blood	Pro-B cells	2599	332/10841	59/10841	-47.2825	-47.0169	5.62712
SRX1441667	TFs and others	Stat2	Blood	B-Lymphocytes	852	234/10841	20/10841	-47.2074	-46.942	11.7
SRX1056339	TFs and others	Gata2	Blood	416B	1652	283/10841	39/10841	-46.7153	-46.4502	7.25641
SRX077028	TFs and others	Gata3	Blood	CD4 CD8 double positive cells	769	226/10841	18/10841	-46.6635	-46.3986	12.5556
SRX041281	TFs and others	Stat5b	Blood	Th1 Cells	1902	297/10841	45/10841	-46.5872	-46.3225	6.6
SRX398247	TFs and others	Chd4	Blood	Pro-B cells	1398	262/10841	31/10841	-46.5432	-46.2788	8.45161
SRX6828310	TFs and others	Rad21	Blood	CH12	2150	303/10841	48/10841	-46.329	-46.0648	6.3125
SRX3600777	TFs and others	Ctcf	Blood	Pre-B cells	1120	245/10841	25/10841	-46.3243	-46.0603	9.8
SRX2491783	TFs and others	Ikzf1	Blood	Macrophages	3196	359/10841	74/10841	-46.0704	-45.8067	4.85135
SRX3413825	TFs and others	Pax5	Blood	Pro-B cells	1835	291/10841	44/10841	-45.6982	-45.4347	6.61364
SRX3660794	TFs and others	Rest	Blood	Scid.adh.2c2	2310	313/10841	54/10841	-45.4308	-45.1675	5.7963
SRX475268	TFs and others	Tgif1	Blood	MLL-AF9 leukemic cell	963	230/10841	21/10841	-45.3461	-45.0831	10.9524
SRX2162139	TFs and others	Stat5a	Blood	Leukemia, B-Cell	1145	244/10841	26/10841	-45.3391	-45.0763	9.38462
SRX3380978	TFs and others	Ep300	Blood	Dendritic Cells	3871	388/10841	90/10841	-45.2991	-45.0365	4.31111
SRX1642489	TFs and others	Brd9	Blood	Acute Myeloid Leukemia	1427	254/10841	30/10841	-45.1585	-44.8962	8.46667
SRX2389059	TFs and others	Brd2	Blood	Th17 Cells	978	229/10841	21/10841	-45.0786	-44.8165	10.9048
SRX1650058	TFs and others	Nr1h3	Blood	Macrophages	837	223/10841	19/10841	-45.0374	-44.7755	11.7368
SRX1564730	TFs and others	Stat5a	Blood	Th0	818	220/10841	18/10841	-45.0332	-44.7716	12.2222
SRX2991442	TFs and others	Irf1	Blood	Macrophages	1781	281/10841	41/10841	-45.0045	-44.7431	6.85366
SRX130471	TFs and others	Cbx8	Blood	Hematopoietic Stem Cells	921	225/10841	20/10841	-44.7842	-44.523	11.25
SRX3380945	TFs and others	Rel	Blood	Dendritic Cells	3191	352/10841	74/10841	-44.4947	-44.2338	4.75676
SRX6828296	TFs and others	Epitope tags	Blood	CH12	2110	300/10841	50/10841	-44.4925	-44.2318	6
SRX1998459	TFs and others	Batf	Blood	Th2 Cells	3660	361/10841	79/10841	-44.2162	-43.9557	4.56962
SRX015580	TFs and others	Irf4	Blood	CD4-Positive T-Lymphocytes	1694	272/10841	39/10841	-43.975	-43.715	6.97436
SRX4018275	TFs and others	CEBPA	Blood	CFU-macrophages	1709	272/10841	39/10841	-43.975	-43.715	6.97436
SRX2901280	TFs and others	Cebpd	Blood	Macrophages	2406	309/10841	55/10841	-43.9557	-43.6959	5.61818
SRX2991453	TFs and others	Trp53	Blood	Macrophages	1514	259/10841	34/10841	-43.8144	-43.5549	7.61765
SRX3557035	TFs and others	Brd4	Blood	Macrophages	2432	306/10841	54/10841	-43.7732	-43.5139	5.66667
SRX353780	TFs and others	Myc	Blood	B-Lymphocytes	2190	292/10841	48/10841	-43.6721	-43.413	6.08333
SRX1939446	TFs and others	Meis1	Blood	Hematopoietic progenitors	3696	375/10841	88/10841	-43.3406	-43.0818	4.26136
SRX4178768	TFs and others	Stat2	Blood	Macrophages	1660	269/10841	39/10841	-43.2321	-42.9735	6.89744
SRX018714	TFs and others	Ebf1	Blood	38B9	2134	287/10841	47/10841	-43.0228	-42.7644	6.10638
SRX1046540	TFs and others	Rag1	Blood	Thymocytes	289	172/10841	6/10841	-42.9356	-42.6775	28.6667
SRX319741	TFs and others	Epitope tags	Blood	Leukemia, Myeloid	2779	330/10841	67/10841	-42.8238	-42.5659	4.92537
SRX3637461	TFs and others	Jun	Blood	Macrophages	3675	368/10841	86/10841	-42.6809	-42.4232	4.27907
SRX7869905	TFs and others	Epitope tags	Blood	Bone Marrow Cells	28701	1196/10841	634/10841	-42.6329	-42.3755	1.88644
SRX2417359	TFs and others	Junb	Blood	Macrophages	3161	341/10841	73/10841	-42.4965	-42.2393	4.67123
SRX340953	TFs and others	Gata2	Blood	FDCPmix	1242	241/10841	29/10841	-42.4905	-42.2335	8.31034
SRX132022	TFs and others	Stat5b	Blood	T-Lymphocytes	870	216/10841	20/10841	-42.3753	-42.1185	10.8
SRX018101	TFs and others	Gata3	Blood	CD4 CD8 double negative cells	742	207/10841	17/10841	-42.3239	-42.0674	12.1765
SRX148802	TFs and others	Biotin	Blood	B-Lymphocytes	1033	226/10841	24/10841	-42.0574	-41.8011	9.41667
SRX3380977	TFs and others	Ep300	Blood	Dendritic Cells	3859	367/10841	87/10841	-42.0412	-41.7851	4.21839
SRX484256	TFs and others	Foxp3	Blood	Treg	787	208/10841	18/10841	-41.7909	-41.5351	11.5556
SRX540700	TFs and others	Spi1	Blood	Dendritic Cells	2692	321/10841	65/10841	-41.7369	-41.4813	4.93846
SRX7842814	TFs and others	Zmynd11	Blood	Macrophages	883	213/10841	20/10841	-41.5756	-41.3202	10.65
SRX2991443	TFs and others	Irf1	Blood	Macrophages	1470	246/10841	33/10841	-41.1727	-40.9176	7.45455
SRX1438362	TFs and others	Ezh2	Blood	EML	1844	270/10841	43/10841	-41.1555	-40.9006	6.27907
SRX398246	TFs and others	Chd4	Blood	Pro-B cells	1392	243/10841	32/10841	-41.0482	-40.7935	7.59375
SRX5212385	TFs and others	Vdr	Blood	Macrophages	849	205/10841	18/10841	-40.9844	-40.7299	11.3889
SRX1038474	TFs and others	Ebf1	Blood	Pro-B cells	1496	250/10841	35/10841	-40.9356	-40.6814	7.14286
SRX392734	TFs and others	Cebpa	Blood	HAFTL	2427	298/10841	56/10841	-40.8732	-40.6192	5.32143
SRX7842815	TFs and others	Zmynd11	Blood	Macrophages	765	201/10841	17/10841	-40.7019	-40.4481	11.8235
SRX185710	TFs and others	Irf4	Blood	Th17 Cells	2238	284/10841	51/10841	-40.1659	-39.9124	5.56863
ERX1167942	TFs and others	Myc	Blood	HPC-7	565	183/10841	12/10841	-40.0146	-39.7615	15.25
ERX2735088	TFs and others	Xbp1	Blood	CD4-Positive T-Lymphocytes	511	183/10841	12/10841	-40.0146	-39.7615	15.25
SRX805974	TFs and others	Stat1	Blood	Macrophages	1663	253/10841	38/10841	-39.8845	-39.6316	6.65789
SRX187260	TFs and others	Rorc	Blood	Th17 Cells	1913	262/10841	42/10841	-39.7843	-39.5317	6.2381
SRX1046537	TFs and others	Rag1	Blood	Thymocytes	282	161/10841	6/10841	-39.7562	-39.5038	26.8333
SRX2389067	TFs and others	Brd2	Blood	T-Lymphocytes	897	203/10841	19/10841	-39.6751	-39.4229	10.6842
SRX4178767	TFs and others	Stat1	Blood	Macrophages	1803	263/10841	43/10841	-39.4682	-39.2163	6.11628
SRX2991452	TFs and others	Trp53	Blood	Macrophages	985	210/10841	22/10841	-39.3032	-39.0515	9.54545
SRX3557052	TFs and others	Nelfe	Blood	Macrophages	3428	332/10841	76/10841	-39.1807	-38.9292	4.36842
SRX8752242	TFs and others	Smarca4	Blood	Hematopoietic Stem Cells	1782	259/10841	42/10841	-39.0613	-38.81	6.16667
SRX6432727	TFs and others	Stat6	Blood	Macrophages	2213	279/10841	51/10841	-38.9966	-38.7456	5.47059
SRX172324	TFs and others	Irf4	Blood	B-Lymphocytes	915	206/10841	21/10841	-38.9778	-38.727	9.80952
SRX498821	TFs and others	Irf8	Blood	Macrophages	2099	274/10841	49/10841	-38.8603	-38.6097	5.59184
SRX3937211	TFs and others	Mafk	Blood	RAW 264.7	6063	461/10841	148/10841	-38.6256	-38.3753	3.11486
SRX556710	TFs and others	Spib	Blood	WEHI-279	2646	296/10841	60/10841	-38.458	-38.2079	4.93333
SRX3557037	TFs and others	Brd4	Blood	Macrophages	1501	237/10841	34/10841	-38.3159	-38.066	6.97059
SRX1267280	TFs and others	Tcf7	Blood	CD8-Positive T-Lymphocytes	742	192/10841	17/10841	-38.2816	-38.0319	11.2941
SRX015589	TFs and others	Stat3	Blood	CD4-Positive T-Lymphocytes	664	189/10841	16/10841	-38.2668	-38.0174	11.8125
SRX997430	TFs and others	Spi1	Blood	Erythroleukemia cells	1424	231/10841	32/10841	-38.0413	-37.7921	7.21875
SRX063931	TFs and others	Gtf2e2	Blood	CD4 CD8 double positive cells	662	179/10841	13/10841	-38.0332	-37.7842	13.7692
SRX3937212	TFs and others	Mafk	Blood	RAW 264.7	6259	468/10841	154/10841	-38.031	-37.7822	3.03896
SRX188826	TFs and others	Mafk	Blood	MEL	1866	250/10841	40/10841	-38.0098	-37.7613	6.25
SRX018111	TFs and others	Gata3	Blood	T-Lymphocytes	686	188/10841	16/10841	-37.9973	-37.749	11.75
SRX352265	TFs and others	Rela	Blood	Macrophages	2382	283/10841	55/10841	-37.9148	-37.6667	5.14545
SRX4178760	TFs and others	Stat1	Blood	Macrophages	1512	237/10841	35/10841	-37.7202	-37.4723	6.77143
SRX3198624	TFs and others	Epitope tags	Blood	Macrophages	1638	244/10841	38/10841	-37.6891	-37.4415	6.42105
SRX3781859	TFs and others	Epitope tags	Blood	Pro-B cells	1231	217/10841	27/10841	-37.6836	-37.4362	8.03704
SRX319740	TFs and others	Epitope tags	Blood	Leukemia, Myeloid	1741	253/10841	42/10841	-37.6222	-37.375	6.02381
SRX070892	TFs and others	Rbpj	Blood	Leukemia, Lymphoid	2094	262/10841	46/10841	-37.6102	-37.3632	5.69565
SRX7107119	TFs and others	Stat5a	Blood	Natural Killer T-Cells	860	198/10841	20/10841	-37.6043	-37.3576	9.9
SRX8245922	TFs and others	Ep300	Blood	Macrophages	811	192/10841	18/10841	-37.5098	-37.2633	10.6667
SRX884570	TFs and others	Zmiz1	Blood	8946	702	179/10841	14/10841	-37.1889	-36.9426	12.7857
SRX1583884	TFs and others	Irf1	Blood	Macrophages	875	196/10841	20/10841	-37.0783	-36.8323	9.8
SRX708766	TFs and others	Stat3	Blood	Dendritic Cells	1462	227/10841	32/10841	-37.0467	-36.8009	7.09375
SRX498820	TFs and others	Irf8	Blood	Macrophages	1954	259/10841	46/10841	-36.9045	-36.6589	5.63043
ERX1167941	TFs and others	Fos	Blood	HPC-7	644	177/10841	14/10841	-36.6454	-36.4	12.6429
SRX484253	TFs and others	Foxp3	Blood	Treg	1665	242/10841	39/10841	-36.6412	-36.396	6.20513
SRX3637507	TFs and others	Cebpb	Blood	Macrophages	2816	296/10841	64/10841	-36.6013	-36.3564	4.625
SRX970841	TFs and others	Rela	Blood	Macrophages	1476	230/10841	34/10841	-36.5906	-36.3459	6.76471
SRX2858288	TFs and others	Rela	Blood	Treg	443	167/10841	11/10841	-36.4809	-36.2364	15.1818
SRX015588	TFs and others	Stat3	Blood	CD4-Positive T-Lymphocytes	658	182/10841	16/10841	-36.3849	-36.1406	11.375
SRX041329	TFs and others	Stat3	Blood	Dendritic Cells	1430	224/10841	32/10841	-36.3035	-36.0595	7
SRX021614	TFs and others	Esr1	Blood	Myeloid Cells	1338	218/10841	30/10841	-36.0316	-35.7878	7.26667
SRX039650	TFs and others	Smarca4	Blood	Th1 Cells	922	192/10841	20/10841	-36.0291	-35.7855	9.6
SRX172323	TFs and others	Irf4	Blood	B-Lymphocytes	698	180/10841	16/10841	-35.8491	-35.6057	11.25
SRX1484896	TFs and others	Ep300	Blood	HPC-7	894	191/10841	20/10841	-35.7674	-35.5243	9.55
SRX3219120	TFs and others	Taf10	Blood	RN2	1774	235/10841	38/10841	-35.5145	-35.2718	6.18421
SRX6828327	TFs and others	Rad21	Blood	CH12	1656	235/10841	38/10841	-35.5145	-35.2718	6.18421
SRX4099089	TFs and others	Ikzf1	Blood	BH1	776	184/10841	18/10841	-35.389	-35.1465	10.2222
SRX028983	TFs and others	Rela	Blood	Macrophages	2627	282/10841	60/10841	-35.3181	-35.0759	4.7
SRX036745	TFs and others	Rad21	Blood	Bone Marrow Cells	1643	236/10841	39/10841	-35.2017	-34.9597	6.05128
SRX3637508	TFs and others	Cebpb	Blood	Macrophages	2506	275/10841	57/10841	-35.1436	-34.9018	4.82456
SRX484252	TFs and others	Foxp3	Blood	Treg	755	183/10841	18/10841	-35.1249	-34.8833	10.1667
SRX392735	TFs and others	Cebpa	Blood	HAFTL	2173	260/10841	50/10841	-35.104	-34.8627	5.2
SRX092597	TFs and others	Gata2	Blood	G1ME	1809	244/10841	43/10841	-34.9517	-34.7106	5.67442
SRX4178779	TFs and others	Stat2	Blood	Macrophages	1312	216/10841	31/10841	-34.9272	-34.6863	6.96774
SRX1744939	TFs and others	Runx1	Blood	FDC-P1	1482	223/10841	34/10841	-34.878	-34.6373	6.55882
SRX2141213	TFs and others	Kdm6a	Blood	Hematopoietic Stem Cells	462	161/10841	11/10841	-34.8238	-34.5833	14.6364
SRX1629385	TFs and others	Bach2	Blood	M1	1186	205/10841	27/10841	-34.6492	-34.409	7.59259
SRX120205	TFs and others	Ebf1	Blood	Pro-B cells	1629	226/10841	36/10841	-34.4657	-34.2257	6.27778
SRX3660765	TFs and others	Rest	Blood	Bone Marrow Cells	2942	298/10841	70/10841	-34.4092	-34.1694	4.25714
SRX040544	TFs and others	Ncor2	Blood	Macrophages	2778	286/10841	64/10841	-34.4025	-34.1629	4.46875
SRX3380987	TFs and others	Stat1	Blood	Dendritic Cells	1777	237/10841	41/10841	-34.3591	-34.1197	5.78049
SRX021890	TFs and others	Tcf3	Blood	Pro-B cells	871	184/10841	20/10841	-33.942	-33.7029	9.2
SRX2647497	TFs and others	Tbx21	Blood	CD4-Positive T-Lymphocytes	617	164/10841	13/10841	-33.9415	-33.7026	12.6154
SRX6828359	TFs and others	Epitope tags	Blood	CH12	3227	307/10841	76/10841	-33.8345	-33.5958	4.03947
SRX181745	TFs and others	Gata1	Blood	G1E	3295	304/10841	75/10841	-33.6093	-33.3708	4.05333
SRX119325	TFs and others	Epitope tags	Blood	G1ME	2069	249/10841	48/10841	-33.5688	-33.3306	5.1875
SRX7726763	TFs and others	Hdac2	Blood	B-Lymphocytes	743	171/10841	16/10841	-33.4488	-33.2108	10.6875
SRX8752244	TFs and others	Smarca4	Blood	Hematopoietic Stem Cells	3097	295/10841	71/10841	-33.349	-33.1112	4.15493
SRX1597811	TFs and others	Brd4	Blood	MLL-AF9 leukemic cell	1438	207/10841	30/10841	-33.3055	-33.0679	6.9
SRX1733610	TFs and others	Fli1	Blood	Bone Marrow Cells	282	142/10841	7/10841	-33.2656	-33.0282	20.2857
SRX3380972	TFs and others	Junb	Blood	Dendritic Cells	4169	343/10841	97/10841	-33.1696	-32.9325	3.53608
SRX2858284	TFs and others	Rela	Blood	Tconv	386	148/10841	9/10841	-33.0256	-32.7887	16.4444
SRX3380961	TFs and others	Irf3	Blood	Dendritic Cells	4098	336/10841	94/10841	-32.8636	-32.6269	3.57447
SRX816547	TFs and others	Gata1	Blood	G1ME	1774	228/10841	40/10841	-32.7668	-32.5303	5.7
SRX3380976	TFs and others	Ep300	Blood	Dendritic Cells	3221	298/10841	74/10841	-32.7535	-32.5172	4.02703
SRX021615	TFs and others	Esr1	Blood	Myeloid Cells	1343	207/10841	31/10841	-32.7154	-32.4794	6.67742
SRX1056341	TFs and others	Lyl1	Blood	416B	1250	202/10841	29/10841	-32.6708	-32.435	6.96552
SRX096387	TFs and others	Rela	Blood	Macrophages	3318	301/10841	76/10841	-32.5781	-32.3425	3.96053
SRX197292	TFs and others	Stat1	Blood	Macrophages	1317	204/10841	30/10841	-32.5679	-32.3325	6.8
SRX2647495	TFs and others	Tbx21	Blood	CD4-Positive T-Lymphocytes	582	155/10841	12/10841	-32.3251	-32.0899	12.9167
SRX021616	TFs and others	Esr1	Blood	Myeloid Cells	1058	188/10841	24/10841	-32.2778	-32.0429	7.83333
SRX191132	TFs and others	Stat6	Blood	Th9	1471	212/10841	34/10841	-32.2142	-31.9795	6.23529
SRX3557040	TFs and others	Nr3c1	Blood	Macrophages	3715	318/10841	86/10841	-32.2035	-31.969	3.69767
SRX805977	TFs and others	Stat1	Blood	Macrophages	986	185/10841	23/10841	-32.1659	-31.9316	8.04348
SRX319739	TFs and others	Meis1	Blood	Leukemia, Myeloid	2301	256/10841	55/10841	-31.8335	-31.5994	4.65455
SRX3307682	TFs and others	Trim28	Blood	Treg	537	156/10841	13/10841	-31.7783	-31.5445	12
SRX3919480	TFs and others	Nup98	Blood	Hematopoietic Stem Cells	401	143/10841	9/10841	-31.6356	-31.402	15.8889
SRX4232715	TFs and others	Tet2	Blood	Acute Myeloid Leukemia	821	172/10841	19/10841	-31.5284	-31.295	9.05263
SRX5974127	TFs and others	Cxxc1	Blood	Th17 Cells	397	142/10841	9/10841	-31.3582	-31.125	15.7778
SRX122507	TFs and others	Cebpb	Blood	Dendritic Cells	1943	234/10841	46/10841	-31.1224	-30.8894	5.08696
SRX3380971	TFs and others	Junb	Blood	Dendritic Cells	4132	328/10841	95/10841	-30.9232	-30.6904	3.45263
SRX172345	TFs and others	Junb	Blood	Th17 Cells	1408	204/10841	33/10841	-30.8495	-30.617	6.18182
SRX974248	TFs and others	Brd4	Blood	CD4-Positive T-Lymphocytes	440	140/10841	9/10841	-30.804	-30.5717	15.5556
SRX079861	TFs and others	Tal1	Blood	G1E	2771	269/10841	64/10841	-30.7332	-30.5011	4.20312
SRX1465579	TFs and others	Ep300	Blood	Macrophages	2023	230/10841	45/10841	-30.6981	-30.4662	5.11111
SRX3380986	TFs and others	Stat1	Blood	Dendritic Cells	2217	242/10841	51/10841	-30.5579	-30.3262	4.7451
SRX028982	TFs and others	Rela	Blood	Macrophages	2493	254/10841	57/10841	-30.5015	-30.2701	4.45614
SRX340969	TFs and others	Gata2	Blood	FDCPmix	1139	188/10841	27/10841	-30.4163	-30.1851	6.96296
SRX7508560	TFs and others	Ctcf	Blood	Pro-B cells	636	152/10841	14/10841	-29.9234	-29.6924	10.8571
SRX1267291	TFs and others	Sin3a	Blood	CD8-Positive T-Lymphocytes	583	149/10841	13/10841	-29.8976	-29.6668	11.4615
[truncated: 1,402 more rows]

## Sheet: Figure 1e
genotype	number of thymocytes
WT	85
WT	120
WT	125
WT	129
WT	130
WT	130
WT	134
WT	140
WT	150
WT	160
WT	160
WT	177
WT	177
WT	180
WT	180
WT	200
WT	200
WT	200
WT	220
WT	228
WT	240
WT	88
WT	92
WT	119
WT	125
WT	130
WT	145
WT	150
WT	150
WT	158
WT	165
WT	240
WT	240
WT	260
Satb1 cKO	58
Satb1 cKO	65
Satb1 cKO	70
Satb1 cKO	75
Satb1 cKO	80
Satb1 cKO	85
Satb1 cKO	90
Satb1 cKO	90
Satb1 cKO	90
Satb1 cKO	95
Satb1 cKO	100
Satb1 cKO	108
Satb1 cKO	114
Satb1 cKO	115
Satb1 cKO	135
Satb1 cKO	143
Satb1 cKO	145
Satb1 cKO	157
Satb1 cKO	240
Satb1 cKO	240
Satb1 cKO	242
Satb1 cKO	80
Satb1 cKO	83
Satb1 cKO	87
Satb1 cKO	90
Satb1 cKO	110
Satb1 cKO	140
Satb1 cKO	170
Satb1 cKO	190
Satb1 cKO	200

## Sheet: Figure 1f
time point [hour]	genotype	N	normalized thymocyte count	standard deviation	standard error of the mean	confidence interval
1	Satb1 cKO	10	190.785	60.007	18.9759	42.9264
1	WT	8	188.353	153.723	54.3492	128.515
2	Satb1 cKO	10	186.105	42.3692	13.3983	30.3091
2	WT	8	196.702	161.077	56.9494	134.664
3	Satb1 cKO	10	183.734	46.6345	14.7471	33.3603
3	WT	8	202.879	177.694	62.8245	148.556
4	Satb1 cKO	10	181.252	48.0161	15.184	34.3487
4	WT	8	193.103	161.333	57.0397	134.877
5	Satb1 cKO	10	181.071	52.0201	16.4502	37.2129
5	WT	8	207.026	180.646	63.8681	151.024
6	Satb1 cKO	10	200.597	67.8185	21.4461	48.5144
6	WT	8	201.825	157.397	55.6484	131.588
7	Satb1 cKO	10	206.013	72.1768	22.8243	51.6322
7	WT	8	206.925	159.579	56.4197	133.411
8	Satb1 cKO	10	207.425	77.1842	24.4078	55.2142
8	WT	8	214.104	162.075	57.3022	135.498
9	Satb1 cKO	10	212.008	87.4054	27.64	62.5261
9	WT	8	204.908	155.679	55.0408	130.151
10	Satb1 cKO	10	216.867	85.6265	27.0775	61.2535
10	WT	8	212.172	168.452	59.5568	140.829
11	Satb1 cKO	10	228.75	96.1393	30.4019	68.7739
11	WT	8	217.229	160.655	56.8	134.311
12	Satb1 cKO	10	216.153	79.4368	25.1201	56.8256
12	WT	8	212.501	150.628	53.2552	125.929
13	Satb1 cKO	10	229.344	86.5064	27.3557	61.8829
13	WT	8	225.762	170.436	60.2584	142.488
14	Satb1 cKO	10	240.734	116.644	36.8862	83.4423
14	WT	8	224.512	166.896	59.0066	139.528
15	Satb1 cKO	10	240.619	116.257	36.7638	83.1655
15	WT	8	214.193	147.01	51.9759	122.903
16	Satb1 cKO	10	247.259	108.606	34.3442	77.6919
16	WT	8	214.494	147.2	52.0431	123.062
17	Satb1 cKO	10	272.061	145.729	46.0835	104.248
17	WT	8	223.237	147.694	52.2177	123.475
18	Satb1 cKO	10	278.729	157.951	49.9486	112.992
18	WT	8	216.927	160.636	56.7933	134.295
19	Satb1 cKO	10	269.849	156.852	49.6008	112.205
19	WT	8	210.109	150.194	53.1016	125.565
20	Satb1 cKO	10	283.695	164.014	51.8657	117.328
20	WT	8	205.731	140.834	49.7924	117.74
21	Satb1 cKO	10	285.718	169.839	53.7077	121.495
21	WT	8	205.925	150.026	53.042	125.424
22	Satb1 cKO	10	293.75	178.578	56.4714	127.747
22	WT	8	212.937	155.578	55.0052	130.067
23	Satb1 cKO	10	298.226	184.791	58.4361	132.192
23	WT	8	203.97	140.957	49.8359	117.843
24	Satb1 cKO	10	289.55	170.733	53.9905	122.135
24	WT	8	199.724	137.049	48.4542	114.576
25	Satb1 cKO	10	297.263	184.268	58.2707	131.818
25	WT	8	201.72	133.975	47.3673	112.006
26	Satb1 cKO	10	305.715	194.092	61.3774	138.845
26	WT	8	205.861	137.812	48.7238	115.213
27	Satb1 cKO	10	300.404	176.625	55.8539	126.35
27	WT	8	215.066	128.766	45.5257	107.651
28	Satb1 cKO	10	303.261	182.135	57.5963	130.292
28	WT	8	203.465	134.467	47.5413	112.417
29	Satb1 cKO	10	303.314	181.557	57.4134	129.878
29	WT	8	218.409	142.064	50.2272	118.768
30	Satb1 cKO	10	303.311	181.064	57.2573	129.525
30	WT	8	218.235	143.434	50.7114	119.913

## Sheet: Figure 1j
genotype	age	health status	factor	concentration [pg/ml]
WT	1 month	healthy	IFNg	0.81
WT	4 months	healthy	IFNg	0.81
WT	4 months	healthy	IFNg	1.61
WT	7 months	healthy	IFNg	0.81
WT	7 months	healthy	IFNg	0.81
Satb1 cKO	1 month	healthy	IFNg	2.75
Satb1 cKO	1 month	healthy	IFNg	1.975
Satb1 cKO	1 month	healthy	IFNg	3.97
Satb1 cKO	4 months	underweight	IFNg	9.435
Satb1 cKO	4 months	sick	IFNg	5.78
Satb1 cKO	4 months	healthy	IFNg	8.05
Satb1 cKO	4 months	healthy	IFNg	4.63
Satb1 cKO	7 months	sick	IFNg	1.86
Satb1 cKO	7 months	sick	IFNg	1.61
Satb1 cKO	7 months	healthy	IFNg	10.775
Satb1 cKO	7 months	healthy	IFNg	10.195
WT	1 month	healthy	IL5	2.84
WT	4 months	healthy	IL5	9.63
WT	4 months	healthy	IL5	3.68
WT	7 months	healthy	IL5	7.51
WT	7 months	healthy	IL5	2.53
Satb1 cKO	1 month	healthy	IL5	5.07
Satb1 cKO	1 month	healthy	IL5	4.89
Satb1 cKO	1 month	healthy	IL5	2.85
Satb1 cKO	4 months	underweight	IL5	2.02
Satb1 cKO	4 months	sick	IL5	8.04
Satb1 cKO	4 months	healthy	IL5	9.63
Satb1 cKO	4 months	healthy	IL5	1.2
Satb1 cKO	7 months	sick	IL5	1.2
Satb1 cKO	7 months	sick	IL5	2.41
Satb1 cKO	7 months	healthy	IL5	9.1
Satb1 cKO	7 months	healthy	IL5	7.51
WT	1 month	healthy	TNFa	3.9
WT	4 months	healthy	TNFa	2.12
WT	4 months	healthy	TNFa	4.01
WT	7 months	healthy	TNFa	2
WT	7 months	healthy	TNFa	2.94
Satb1 cKO	1 month	healthy	TNFa	4.34
Satb1 cKO	1 month	healthy	TNFa	9.795
Satb1 cKO	1 month	healthy	TNFa	13.02
Satb1 cKO	4 months	underweight	TNFa	27.315
Satb1 cKO	4 months	sick	TNFa	16.815
Satb1 cKO	4 months	healthy	TNFa	12.315
Satb1 cKO	4 months	healthy	TNFa	4.73
Satb1 cKO	7 months	sick	TNFa	10.935
Satb1 cKO	7 months	sick	TNFa	4.01
Satb1 cKO	7 months	healthy	TNFa	18.735
Satb1 cKO	7 months	healthy	TNFa	29.655
WT	1 month	healthy	IL2	1.91
WT	4 months	healthy	IL2	1.91
WT	4 months	healthy	IL2	3.81
WT	7 months	healthy	IL2	1.91
WT	7 months	healthy	IL2	1.91
Satb1 cKO	1 month	healthy	IL2	4.13
Satb1 cKO	1 month	healthy	IL2	1.91
Satb1 cKO	1 month	healthy	IL2	1.91
Satb1 cKO	4 months	underweight	IL2	1.91
Satb1 cKO	4 months	sick	IL2	3.605
Satb1 cKO	4 months	healthy	IL2	10.5
Satb1 cKO	4 months	healthy	IL2	1.91
Satb1 cKO	7 months	sick	IL2	1.91
Satb1 cKO	7 months	sick	IL2	3.81
Satb1 cKO	7 months	healthy	IL2	5.31
Satb1 cKO	7 months	healthy	IL2	1.91
WT	1 month	healthy	IL6	2.105
WT	4 months	healthy	IL6	3.15
WT	4 months	healthy	IL6	6.895
WT	7 months	healthy	IL6	1.36
WT	7 months	healthy	IL6	0.54
Satb1 cKO	1 month	healthy	IL6	250.465
Satb1 cKO	1 month	healthy	IL6	23.99
Satb1 cKO	1 month	healthy	IL6	3.465
Satb1 cKO	4 months	underweight	IL6	7.715
Satb1 cKO	4 months	sick	IL6	9.565
Satb1 cKO	4 months	healthy	IL6	9.73
Satb1 cKO	4 months	healthy	IL6	0.845
Satb1 cKO	7 months	sick	IL6	3.56
Satb1 cKO	7 months	sick	IL6	5.56
Satb1 cKO	7 months	healthy	IL6	8.77
Satb1 cKO	7 months	healthy	IL6	55.87
WT	1 month	healthy	IL4	1.68
WT	4 months	healthy	IL4	1.68
WT	4 months	healthy	IL4	3.37
WT	7 months	healthy	IL4	1.68
WT	7 months	healthy	IL4	1.68
Satb1 cKO	1 month	healthy	IL4	4.105
Satb1 cKO	1 month	healthy	IL4	1.84
Satb1 cKO	1 month	healthy	IL4	2.94
Satb1 cKO	4 months	underweight	IL4	1.68
Satb1 cKO	4 months	sick	IL4	5.175
Satb1 cKO	4 months	healthy	IL4	5.3
Satb1 cKO	4 months	healthy	IL4	1.68
Satb1 cKO	7 months	sick	IL4	1.68
Satb1 cKO	7 months	sick	IL4	3.37
Satb1 cKO	7 months	healthy	IL4	4.715
Satb1 cKO	7 months	healthy	IL4	3.84
WT	1 month	healthy	IL10	21.04
WT	4 months	healthy	IL10	2.79
WT	4 months	healthy	IL10	5.58
WT	7 months	healthy	IL10	16.215
WT	7 months	healthy	IL10	2.79
Satb1 cKO	1 month	healthy	IL10	6.04
Satb1 cKO	1 month	healthy	IL10	23.98
Satb1 cKO	1 month	healthy	IL10	11.3
Satb1 cKO	4 months	underweight	IL10	2.79
Satb1 cKO	4 months	sick	IL10	2.79
Satb1 cKO	4 months	healthy	IL10	2.79
Satb1 cKO	4 months	healthy	IL10	8.285
Satb1 cKO	7 months	sick	IL10	7.545
Satb1 cKO	7 months	sick	IL10	5.58
Satb1 cKO	7 months	healthy	IL10	2.79
Satb1 cKO	7 months	healthy	IL10	17.205
WT	1 month	healthy	IL9	5.72
WT	4 months	healthy	IL9	9.28
WT	4 months	healthy	IL9	8.16
WT	7 months	healthy	IL9	4.08
WT	7 months	healthy	IL9	4.08
Satb1 cKO	1 month	healthy	IL9	8.83
Satb1 cKO	1 month	healthy	IL9	23.46
Satb1 cKO	1 month	healthy	IL9	12.51
Satb1 cKO	4 months	underweight	IL9	4.08
Satb1 cKO	4 months	sick	IL9	4.08
Satb1 cKO	4 months	healthy	IL9	6.36
Satb1 cKO	4 months	healthy	IL9	4.08
Satb1 cKO	7 months	sick	IL9	4.08
Satb1 cKO	7 months	sick	IL9	8.16
Satb1 cKO	7 months	healthy	IL9	16.355
Satb1 cKO	7 months	healthy	IL9	4.08
WT	1 month	healthy	IL17A	5.49
WT	4 months	healthy	IL17A	3.25
WT	4 months	healthy	IL17A	6.51
WT	7 months	healthy	IL17A	3.25
WT	7 months	healthy	IL17A	3.25
Satb1 cKO	1 month	healthy	IL17A	7.04
Satb1 cKO	1 month	healthy	IL17A	19.555
Satb1 cKO	1 month	healthy	IL17A	12.915
Satb1 cKO	4 months	underweight	IL17A	19.525
Satb1 cKO	4 months	sick	IL17A	6.625
Satb1 cKO	4 months	healthy	IL17A	28.685
Satb1 cKO	4 months	healthy	IL17A	3.255
Satb1 cKO	7 months	sick	IL17A	5.38
Satb1 cKO	7 months	sick	IL17A	6.51
Satb1 cKO	7 months	healthy	IL17A	13.875
Satb1 cKO	7 months	healthy	IL17A	11.04
WT	1 month	healthy	IL17F	1.1
WT	4 months	healthy	IL17F	1.47
WT	4 months	healthy	IL17F	1.355
WT	7 months	healthy	IL17F	0.445
WT	7 months	healthy	IL17F	0.715
Satb1 cKO	1 month	healthy	IL17F	3.45
Satb1 cKO	1 month	healthy	IL17F	1.86
Satb1 cKO	1 month	healthy	IL17F	2.45
Satb1 cKO	4 months	underweight	IL17F	2.085
Satb1 cKO	4 months	sick	IL17F	7.51
Satb1 cKO	4 months	healthy	IL17F	7.23
Satb1 cKO	4 months	healthy	IL17F	2.07
Satb1 cKO	7 months	sick	IL17F	0.995
Satb1 cKO	7 months	sick	IL17F	1.225
Satb1 cKO	7 months	healthy	IL17F	8.91
Satb1 cKO	7 months	healthy	IL17F	8.235
WT	1 month	healthy	IL22	18.13
WT	4 months	healthy	IL22	2.74
WT	4 months	healthy	IL22	3.3
WT	7 months	healthy	IL22	1.65
WT	7 months	healthy	IL22	5.265
Satb1 cKO	1 month	healthy	IL22	47.93
Satb1 cKO	1 month	healthy	IL22	34.05
Satb1 cKO	1 month	healthy	IL22	49.54
Satb1 cKO	4 months	underweight	IL22	66.28
Satb1 cKO	4 months	sick	IL22	23.68
Satb1 cKO	4 months	healthy	IL22	44.765
Satb1 cKO	4 months	healthy	IL22	2.73
Satb1 cKO	7 months	sick	IL22	21.145
Satb1 cKO	7 months	sick	IL22	3.3
Satb1 cKO	7 months	healthy	IL22	39.185
Satb1 cKO	7 months	healthy	IL22	24.255
WT	1 month	healthy	IL13	7.82
WT	4 months	healthy	IL13	7.82
WT	4 months	healthy	IL13	15.64
WT	7 months	healthy	IL13	7.82
WT	7 months	healthy	IL13	7.82
Satb1 cKO	1 month	healthy	IL13	16.93
Satb1 cKO	1 month	healthy	IL13	7.82
Satb1 cKO	1 month	healthy	IL13	7.82
Satb1 cKO	4 months	underweight	IL13	7.82
Satb1 cKO	4 months	sick	IL13	7.82
Satb1 cKO	4 months	healthy	IL13	7.82
Satb1 cKO	4 months	healthy	IL13	7.82
Satb1 cKO	7 months	sick	IL13	7.82
Satb1 cKO	7 months	sick	IL13	15.64
Satb1 cKO	7 months	healthy	IL13	7.82
Satb1 cKO	7 months	healthy	IL13	7.82

## Sheet: Figure 1k
T-cell subset	Enrichment	P.value	Number.of.genes.overlapping	Gene.names
DN	2.147	0.000138189	24	Acadl,Bsn,Cdk6,Crtap,Dynlt1a,Eef2k,Emp1,Esr1,Fads2,Fbxo17,Hdac9,Hoxa7,Ikbip,Il20ra,Laptm4b,Map3k20,Mta3,Pomgnt2,Ptgr1,Renbp,Scin,Slc22a3,Slco4a1,Tifa
DP	6.72838	0	76	Adcy1,Agfg2,Arhgap24,Arl5c,Art1,Bambi-ps1,Bcl6,Bmf,Cacna1e,Camkk1,Ccdc153,Cdr2l,Cers6,Cfap74,Chrna9,Clk3,Cnga1,Col27a1,Dhrs3,Drc3,Edaradd,Esrp2,Ets2,Fbxo27,Fmnl2,Gse1,Gtf2h4,Hs6st1,Hspg2,Insl5,Klf3,Ldhb,Lpar4,Lsmem1,Mirt1,Morc1,Mprip,Mvb12b,Nphs2,Nron,Ntn1,Ntrk3,Nwd1,Nyap1,P2rx1,Papss2,Pcsk1,Pip5k1b,Podxl2,Ppm1e,Ptpn14,Ptprk,Rag1,Rag2,Rmnd5a,Rragd,Scn2b,Scn5a,Sdc4,Sema7a,Slc37a2,Slc6a19,Slc7a11,S…
SP	4.05443	0	126	Acvrl1,Adgrb2,Adgrg5,Adrb2,Afp,Amigo2,Anxa6,Apol7e,Apol9b,Arhgap20,Arhgap29,Art2b,Atp9a,Bach2,Bach2os,Cap2,Card6,Ccdc102a,Ccnd2,Ccr4,Ccr7,Ccr8,Cd226,Cd2,Cd40lg,Cd52,Cd5,Cd69,Chd3,Chd7,Chl1,Ckb,Cmya5,Col6a2,Cracr2a,Ctsw,Dennd2d,Dock9,Dusp6,Egr2,Espn,Esyt1,Fam110b,G0s2,Gabrr2,Gpr146,Gpr183,Gpr83,Gsn,Hs3st3b1,Icos,Id2,Id3,Ifi214,Iigp1,Il21,Il6ra,Il7r,Inpp4b,Irf4,Itgb2,Itih5,Itm2a,Izumo1r,Klhl4,Klk8,…

## Sheet: Figure 1l
T cell subset	log2 fold change RNA-seq
DN	1.02378
DN	-0.918582
DN	-0.403605
DN	-0.0411776
DN	0.468935
DN	-0.764821
DN	-0.637241
DN	-0.0345351
DN	0.838197
DN	0.426772
DN	0.226211
DN	0.365775
DN	-0.377785
DN	-0.0740296
DN	0.4972
DN	0.612327
DN	0.108856
DN	0.375405
DN	-0.358344
DN	-0.116222
DN	-0.724997
DN	-0.45741
DN	0.770268
DN	-0.0333834
DN	-0.384412
DN	0.5511
DN	2.01632
DN	-0.587631
DN	0.514637
DN	0.485749
DN	-0.36945
DN	1.37918
DN	-0.0234832
DN	-0.0710448
DN	-0.00132577
DN	0.451574
DN	-0.12996
DN	0.324737
DN	-0.442432
DN	0.376698
DN	0.0473071
DN	0.149613
DN	0.870383
DN	-0.0888254
DN	0.197141
DN	-0.341356
DN	-0.582579
DN	-0.0704552
DN	0.645494
DN	0.962485
DN	-0.0721728
DN	-0.336577
DN	-0.0330628
DN	0.362238
DN	0.658239
DN	0.69546
DN	-0.544618
DN	0.674284
DN	0.18287
DN	0.00584794
DN	1.55346
DN	-0.3916
DN	-0.577887
DN	0.315024
DN	0.727303
DN	0.252214
DN	-0.00034816
DN	0.768226
DN	0.0971697
DN	-0.355351
DN	-0.073962
DN	0.404692
DN	-0.144412
DN	1.11553
DN	-0.0723876
DN	0.310073
DN	-0.0727101
DN	0.477422
DN	-0.0359332
DN	0.193701
DN	0.269572
DN	-0.271067
DN	-0.0577874
DN	-0.245273
DN	1.29634
DN	-0.346946
DN	-0.660364
DN	0.0752188
DN	1.02229
DN	0.168816
DN	-0.922407
DN	0.852195
DN	3.80197
DN	-0.00813047
DN	0.0923472
DN	0.187197
DN	0.597913
DN	0.204421
DN	0.131166
DN	0.495503
DN	0.570037
DN	-0.206079
DN	0.467106
DN	1.00288
DN	0.206667
DN	-0.757407
DN	0.638357
DN	-0.753061
DN	-0.200594
DN	0.301759
DN	0.235209
DN	0.0700837
DN	0.823694
DN	-0.0186108
DN	-0.599457
DN	0.251198
DN	0.254411
DN	0.472106
DN	0.69524
DN	-0.0379787
DN	0.739101
DN	-0.0353451
DN	0.220011
DN	-0.274306
DN	0.887303
DN	-0.360716
DN	0.0896588
DN	0.737256
DN	-0.803759
DN	0.752173
DN	0.286695
DN	0.481677
DN	-0.606164
DN	1.3661
DN	0.407643
DN	-0.0914955
DN	0.300852
DN	1.01773
DN	-0.141873
DN	0.0895139
DN	-0.377442
DN	-0.0869484
DN	2.26814
DN	-0.129771
DN	0.0303339
DN	0.23463
DN	0.43845
DN	1.67993
DN	0.498335
DN	0.598209
DN	-0.661185
DN	-0.0306224
DN	-0.185182
DN	-0.756831
DN	-0.839091
DN	-0.154837
DN	0.171877
DN	-0.0518857
DN	-0.429396
DN	-0.662209
DN	-0.133863
DN	-0.244869
DN	0.362971
DN	0.192204
DN	1.18395
DN	0.552667
DN	-0.330351
DN	0.371434
DN	0.111741
DN	0.104639
DN	0.838071
DN	0.0575893
DN	-0.22986
DN	0.256407
DN	0.0850152
DN	0.088272
DN	0.088272
DN	0.088272
DN	0.337617
DN	0.612271
DN	0.419441
DN	-0.428539
DN	-0.130416
DN	0.313541
DN	0.365335
DN	0.744374
DN	0.152399
DN	0.27809
DN	0.127514
DN	-0.275519
DN	-0.017893
DN Random	-0.374277
DN Random	-0.147048
DN Random	-0.156296
DN Random	-0.171799
DN Random	-0.564308
DN Random	0.429615
DN Random	0.161551
DN Random	-0.091423
DN Random	-0.0649166
DN Random	0.0674527
DN Random	0.0590366
DN Random	-0.0867287
DN Random	-0.0649166
DN Random	-0.0623171
DN Random	-0.257528
DN Random	-0.3611
DN Random	-0.113569
DN Random	-0.0181669
DN Random	-0.240271
DN Random	-0.0463046
DN Random	0.0418758
DN Random	0.0223515
DN Random	0.0991815
DN Random	-0.262165
DN Random	-0.0339707
DN Random	-0.48503
DN Random	-0.146426
DN Random	1.86969
DN Random	0.15084
DN Random	-0.175062
DN Random	0.0298589
DN Random	0.0996203
DN Random	-1.13701
DN Random	-0.0792887
DN Random	-0.335913
DN Random	0.829208
DN Random	0.249512
DN Random	0.128573
DN Random	-0.490315
DN Random	0.16373
DN Random	-0.0271837
DN Random	-0.116868
DN Random	0.380521
DN Random	-0.0166708
DN Random	-0.211569
DN Random	0.0937148
DN Random	0.0816218
DN Random	-0.586043
DN Random	0.546451
DN Random	0.061859
DN Random	-0.112463
DN Random	-0.0205174
DN Random	0.942585
DN Random	0.0816847
DN Random	-1.59412
DN Random	0.13376
DN Random	-0.455714
DN Random	-0.0108626
DN Random	0.0286214
DN Random	-0.114448
DN Random	-0.0925335
DN Random	-0.0192453
DN Random	-1.39301
DN Random	0.0453048
DN Random	0.0545209
DN Random	-0.0235105
DN Random	0.00317891
DN Random	0.444546
DN Random	0.290692
DN Random	-0.33203
DN Random	0.177222
DN Random	0.0977214
DN Random	0.220548
DN Random	-0.0540209
DN Random	-0.199535
DN Random	0.449519
DN Random	-0.410714
DN Random	1.51645
DN Random	-0.317629
DN Random	0.00758112
DN Random	0.257962
DN Random	-0.177397
DN Random	-0.075445
DN Random	-0.0348656
DN Random	0.0683648
DN Random	-0.71245
DN Random	-0.0111823
DN Random	-0.418924
DN Random	0.0824728
DN Random	1.6077
DN Random	-0.0577476
DN Random	-0.401756
DN Random	0.151769
DN Random	0.232004
DN Random	0.466273
DN Random	-0.481467
DN Random	0.221282
DN Random	0.617916
DN Random	0.305931
DN Random	-0.103659
DN Random	0.678454
DN Random	-0.57367
DN Random	0.654753
DN Random	0.158935
DN Random	-1.31191
DN Random	-0.231893
DN Random	0.196661
DN Random	0.29441
DN Random	0.455513
DN Random	0.162592
DN Random	0.174507
DN Random	0.0879255
DN Random	0.181004
DN Random	0.236917
DN Random	0.305105
DN Random	-0.0895846
DN Random	0.148295
DN Random	-0.0774902
DN Random	-0.0738082
DN Random	-0.212306
DN Random	0.438644
DN Random	-0.349075
DN Random	-0.690327
DN Random	0.146479
DN Random	-0.242773
DN Random	-1.68172
DN Random	-0.162833
DN Random	-0.0926268
DN Random	-0.318906
DN Random	-0.027361
DN Random	0.128652
DN Random	0.0581173
DN Random	0.173109
DN Random	-0.200665
DN Random	0.735022
DN Random	0.012425
DN Random	-0.27302
DN Random	-0.0267549
DN Random	0.00819412
DN Random	0.0144876
DN Random	-0.234253
DN Random	0.208782
DN Random	0.0557718
DN Random	-0.344132
DN Random	-1.00785
DN Random	0.380685
DN Random	-0.0498619
DN Random	-0.151426
DN Random	-0.195995
DN Random	-0.0239906
DN Random	0.294684
DN Random	0.114014
DN Random	0.0886802
DN Random	-0.193389
DN Random	-0.0141203
DN Random	-0.316711
DN Random	0.0304886
DN Random	-0.0393271
DN Random	-0.0258285
DN Random	0.108995
DN Random	-0.382911
DN Random	0.217435
DN Random	1.06905
DN Random	0.229665
DN Random	-0.294849
DN Random	0.141028
DN Random	0.180203
DN Random	-0.340937
DN Random	0.0183518
DN Random	0.144477
DN Random	0.613371
DN Random	-0.590564
DN Random	0.255009
DN Random	0.0283404
DN Random	-0.743495
DN Random	-0.0555337
DN Random	0.279605
DN Random	-0.180145
DN Random	-0.00341677
DN Random	-0.0690184
DN Random	-0.000737171
DN Random	0.200274
DN Random	-0.110981
DN Random	-0.242177
DN Random	0.148797
DN Random	-0.108857
DN Random	-0.458276
DN Random	-0.0826502
DN Random	-0.0893388
DN Random	0.325606
DN Random	0.276342
DP	-0.0253684
DP	0.389878
DP	-2.06338
DP	0.233662
DP	-0.509147
DP	-0.0834604
DP	-0.996601
DP	-1.2474
DP	-0.434092
DP	-0.760835
DP	-0.498455
DP	-0.662013
DP	-0.199331
DP	-0.120104
DP	0.389188
DP	-1.87967
DP	0.142604
DP	-1.28953
DP	-0.7029
DP	-0.251153
DP	-1.74631
DP	0.0697947
DP	-0.511037
DP	0.285534
DP	-0.047587
DP	0.296066
DP	-0.0307305
DP	-1.87894
DP	-0.478697
DP	0.22558
DP	-1.10078
DP	0.37237
DP	-0.0760335
DP	-0.367691
DP	-0.332151
DP	0.939404
DP	0.60493
DP	-1.01368
DP	-0.717894
DP	-0.685893
DP	2.70731
DP	0.604999
DP	-0.00248113
DP	0.0694356
DP	-0.00912479
DP	0.643449
DP	-0.163375
DP	-0.169274
DP	0.613522
DP	-1.57211
DP	-0.850411
DP	-0.365026
DP	-0.0734943
DP	0.735539
DP	0.265651
DP	0.0341549
DP	-0.322579
DP	-0.909567
DP	-1.41035
DP	-0.107901
DP	1.53427
DP	-1.0985
DP	-0.210857
DP	0.18987
DP	-0.061104
DP	0.276291
DP	-0.76726
DP	-0.646055
DP	0.213141
DP	-0.0424384
DP	-1.12493
DP	-2.45329
DP	-0.498394
DP	0.435462
DP	-1.73143
DP	0.553435
DP	-0.595629
DP	-0.26869
DP	-0.564308
DP	-1.02374
DP	-0.26202
DP	0.449128
DP	0.223014
DP	1.61843
DP	-1.00018
DP	0.0373574
DP	-0.562891
DP	-0.403915
DP	-0.412115
DP	0.184922
DP	-0.500635
DP	0.0388509
DP	-0.371067
DP	-0.49164
DP	0.819851
DP	-0.783779
DP	1.327
DP	-0.0245211
DP	-0.839138
DP	0.0579133
DP	-0.222805
DP	-0.0859285
DP	0.535596
DP	-0.29957
DP	0.513576
DP	0.461741
DP	0.373754
DP	-0.690547
DP	0.134226
DP	-1.81107
DP	-0.989129
DP	-0.870791
DP	-1.59923
DP	-0.509147
DP	-0.238778
DP	0.11209
DP	-0.864851
DP	-0.909969
DP	0.456152
DP	0.994671
DP	-1.28523
DP	0.338871
DP	-0.272724
DP	-1.12013
DP	0.0856337
DP	0.252197
DP	-0.827357
DP	-2.5428
DP	-0.39024
DP	1.12909
DP	0.133845
DP	0.421114
DP	0.0193928
DP	-0.146949
DP	-1.40454
DP	0.225227
DP	-0.900326
DP	-0.9734
DP	-1.39489
DP	0.451272
DP	-1.0264
DP	0.223014
DP	-0.689257
DP	-2.14508
DP	-2.37376
DP	-1.51434
DP	0.924534
DP	-2.48088
DP	-0.201037
DP	-0.234938
DP	-0.414194
DP	-0.24243
DP	-0.0721276
DP	-1.06062
DP	0.38454
DP	-1.05448
DP	-1.74422
DP	-4.3818
DP	0.229402
DP	-0.560696
DP	0.193628
DP	-0.999083
DP	-0.90885
DP	-2.45496
DP	-0.0876381
DP	0.52402
DP	0.341106
DP	-1.4187
DP	-0.471437
DP	0.00335499
DP	-0.00251076
DP	-1.02279
DP	0.167419
DP	0.0233185
DP	-0.117526
DP	0.441763
DP	-0.529849
DP	-0.238659
DP	-0.357773
DP	-0.908132
DP	-1.02373
DP	0.248564
DP	-0.892007
DP	2.6202
DP	-2.75013
DP	-0.916695
DP	-0.290788
DP	-0.282189
DP	-0.915355
DP	0.161429
DP	-0.455556
DP	-0.315834
DP	-0.03503
DP Random	-0.0604559
DP Random	-0.0543751
DP Random	0.0547777
DP Random	-0.0271712
DP Random	0.304449
DP Random	0.0615666
DP Random	0.0683648
DP Random	0.00198991
DP Random	0.227162
DP Random	0.184183
DP Random	0.22664
DP Random	0.399135
DP Random	-0.154423
DP Random	0.485159
DP Random	-0.26869
DP Random	0.0281956
DP Random	0.375454
DP Random	-0.0557086
DP Random	-0.203012
DP Random	-0.12046
DP Random	0.0831344
DP Random	-0.104569
DP Random	-0.418723
DP Random	-0.299777
DP Random	0.0121304
DP Random	-0.108028
DP Random	0.363763
DP Random	0.110005
DP Random	0.193099
DP Random	0.0074111
DP Random	0.223882
DP Random	0.193545
DP Random	0.0747613
DP Random	-0.896868
DP Random	0.260846
DP Random	0.0296648
DP Random	-0.408475
DP Random	-0.97277
DP Random	-0.0351151
DP Random	0.542132
DP Random	0.22569
DP Random	0.017655
DP Random	-0.384412
DP Random	0.162791
DP Random	-0.127565
DP Random	-0.386048
DP Random	-0.24947
DP Random	0.023393
DP Random	0.011334
DP Random	-0.0984981
DP Random	-0.236083
DP Random	0.0223543
DP Random	0.307937
DP Random	-0.618885
DP Random	0.263671
DP Random	0.828373
DP Random	-0.232313
DP Random	0.0739416
DP Random	0.35392
DP Random	-0.661185
DP Random	0.28204
DP Random	-0.0168912
DP Random	0.352966
DP Random	-0.0156661
DP Random	-0.281251
DP Random	0.330068
DP Random	-0.172646
DP Random	0.0672091
DP Random	0.0971763
DP Random	-0.223038
DP Random	-0.28144
DP Random	2.21078
DP Random	-0.480325
DP Random	0.240967
DP Random	0.00447925
DP Random	0.228937
DP Random	-0.201443
DP Random	-0.0847705
DP Random	-0.055293
DP Random	-0.59679
DP Random	-0.191102
DP Random	-1.00298
DP Random	-0.519278
DP Random	0.0574025
DP Random	-0.257488
DP Random	-1.60566
DP Random	-0.0759874
DP Random	-0.157666
DP Random	-0.0165096
DP Random	-0.276168
DP Random	0.0981854
DP Random	0.205845
DP Random	0.519254
DP Random	0.0585509
DP Random	0.0411866
DP Random	-0.597955
DP Random	-0.799823
DP Random	0.290678
DP Random	-0.0110134
DP Random	0.371526
DP Random	-0.03013
DP Random	-0.174884
DP Random	0.0312905
DP Random	-0.643613
DP Random	0.092282
DP Random	-1.09473
DP Random	0.419103
DP Random	-1.00915
DP Random	-1.56497
DP Random	-0.0826502
DP Random	0.187288
DP Random	0.908441
DP Random	-0.166926
DP Random	0.153961
DP Random	-1.52747
DP Random	0.317735
DP Random	-0.505342
DP Random	0.171947
DP Random	-1.04996
DP Random	0.222604
DP Random	-0.492825
DP Random	-0.117894
DP Random	-0.0351151
DP Random	0.216175
DP Random	0.426727
DP Random	0.319315
DP Random	0.640285
DP Random	0.73355
DP Random	0.269
DP Random	-0.119716
DP Random	0.582361
DP Random	0.286891
DP Random	-0.0313412
DP Random	0.183292
DP Random	0.394869
DP Random	-0.549953
DP Random	-0.290985
DP Random	0.249385
DP Random	-0.153316
DP Random	0.144477
DP Random	-0.134147
DP Random	-0.29957
DP Random	-0.549438
DP Random	0.734309
DP Random	0.247702
DP Random	0.236507
DP Random	-0.000224842
DP Random	0.056963
DP Random	-0.227295
DP Random	0.209221
DP Random	0.175833
DP Random	0.546186
DP Random	0.27433
DP Random	0.121999
DP Random	0.0194616
DP Random	0.189191
DP Random	0.268278
DP Random	0.42681
DP Random	-0.0713348
DP Random	-0.523688
DP Random	0.467039
DP Random	0.589858
DP Random	0.10423
DP Random	0.00692808
DP Random	-0.0477394
DP Random	-0.625762
DP Random	0.632717
DP Random	1.38717
DP Random	-0.162645
DP Random	0.212454
DP Random	-0.141504
DP Random	0.00468412
DP Random	0.441186
DP Random	0.696665
DP Random	0.488986
DP Random	-0.132765
DP Random	-0.892835
DP Random	0.0552515
DP Random	0.929887
DP Random	-0.0696577
DP Random	0.010117
DP Random	-0.287389
DP Random	-0.367656
DP Random	-0.0906435
DP Random	-0.125611
DP Random	0.045741
DP Random	-0.0456232
DP Random	0.155973
DP Random	0.0256758
DP Random	0.232134
DP Random	-0.481666
DP Random	-0.655117
DP Random	0.396191
SP	-0.454612
SP	-0.454612
SP	-0.275135
SP	0.0223384
SP	-0.169624
SP	-2.56517
SP	-0.315182
SP	0.101232
SP	-0.44153
SP	0.0156554
SP	0.674059
SP	-1.53705
SP	-0.272814
SP	-3.08362
SP	1.00417
SP	-0.162833
SP	-2.57679
SP	-1.29281
SP	-2.08758
SP	0.102919
SP	-2.46752
SP	0.116339
SP	-0.148101
SP	0.657247
SP	0.393437
SP	-0.156468
SP	0.0507524
SP	-0.584702
SP	-1.12613
SP	-0.0587579
SP	-0.369395
SP	-0.44584
SP	-1.46476
SP	-1.4805
SP	0.159238
SP	-0.602789
SP	-0.144487
SP	-0.215256
SP	0.0361855
SP	-0.748454
SP	-2.29733
SP	-0.964372
SP	-0.307296
SP	0.214362
SP	-1.25376
SP	-1.10226
SP	-2.225
SP	-1.95954
SP	0.475079
SP	-1.33784
SP	-0.412914
SP	-0.0849178
SP	0.974612
SP	0.168647
SP	-2.11067
SP	-1.49838
SP	-1.3443
SP	-0.347016
SP	-1.47154
SP	-0.0545774
SP	-0.264638
SP	0.0539929
SP	-0.741503
SP	1.46538
SP	-0.898678
SP	-3.92633
SP	-0.171217
SP	-1.70668
SP	-0.147814
SP	-1.24141
SP	-0.190031
SP	-0.702224
SP	-1.28519
SP	0.246586
SP	-0.917543
SP	-0.545212
SP	0.0108633
SP	0.690595
SP	-0.0436696
SP	-0.117386
SP	0.00691281
SP	0.0392055
SP	0.231387
SP	0.553878
SP	-0.861209
SP	-0.651758
SP	0.239151
SP	-0.59679
SP	-0.453402
SP	-0.709259
SP	0.269687
SP	-0.191545
SP	-0.328951
SP	-0.940458
SP	-0.528424
SP	-0.200873
SP	-0.970474
SP	-0.757681
SP	0.141935
SP	0.207438
SP	-0.116867
SP	-0.0703516
SP	-0.129845
SP	-0.953513
SP	-0.0933918
SP	-1.22927
SP	-0.492715
SP	-0.258886
SP	-0.447557
SP	0.209327
SP	0.366685
SP	0.285164
SP	1.29433
SP	0.0549864
SP	-0.317112
SP	-0.426087
SP	0.329212
SP	-0.0477481
SP	-0.147552
SP	-0.170951
SP	-0.375872
SP	-0.0879187
SP	0.149095
SP	0.0721719
SP	-0.154413
SP	-1.39318
SP	-1.58532
SP	-0.590852
SP	-0.0252602
SP	0.374814
SP	0.211954
SP	-0.333305
SP	-0.439783
SP	-0.210857
SP	0.700461
SP	-0.210857
SP	-0.157989
SP	-0.143581
SP	-0.0790081
SP	-0.465773
SP	-0.66272
SP	-0.201589
SP	-0.0826825
SP	-0.292081
SP	-0.160889
SP	-0.0861227
SP	-0.958831
SP	-0.136982
SP	-0.159005
SP	-0.723546
SP	-0.0334673
SP	-3.38307
SP	-0.249679
SP	-0.0694219
SP	-0.760598
SP	0.071938
SP	0.247744
SP	0.371082
SP	0.0658416
SP	-0.183359
SP	-0.261752
SP	-0.226989
SP	-0.537061
SP	0.137004
SP	0.464215
SP	-1.13647
SP	-1.29387
SP	-0.941516
SP	0.0859939
SP	-0.283718
SP	-0.111063
SP	-0.134147
SP	-0.0164313
SP	-0.532681
SP	-0.833082
SP	-0.585736
SP	0.124727
SP	-0.480325
SP	0.00739043
SP	0.44541
SP	0.357297
SP	0.0693386
SP	-0.443875
SP	-0.550123
SP	1.91512
SP	-0.212696
SP	-0.809407
SP	-2.1796
SP	-0.132812
SP	-0.503984
SP	-1.23089
SP	0.973368
SP	0.204472
SP	0.1128
SP	-2.49949
SP	-0.440653
SP	0.734309
SP	0.165702
SP	0.258396
SP	0.226698
SP	-0.69559
SP	0.0342548
SP	-1.1952
SP	-1.63157
SP	-1.33079
SP	0.0513997
SP	-0.801126
SP	0.0307001
SP	-0.0929963
SP	0.308852
SP	-0.0618172
SP	0.398794
SP	-1.71802
SP	-0.264596
SP	-0.553777
SP	-0.212531
SP	-1.60566
SP	0.410418
SP	-0.491967
SP	-0.613057
SP	-0.233219
SP	-0.291814
SP	0.00852771
SP	0.136755
SP	-1.14972
SP	-0.501266
SP	-0.448983
SP	-0.183894
SP	-1.07377
SP	-0.344307
SP	-0.692704
SP	-0.184386
SP	-0.746615
SP	-0.407604
SP	-0.367875
SP	-0.218104
SP	-0.283903
SP	-0.167237
SP	-0.00933059
SP	-0.102784
SP	0.394641
SP	1.33596
SP	-0.065378
SP	0.224905
SP	1.32876
SP	-0.246367
SP	-0.999077
SP	0.0294321
SP	0.0424057
SP	0.158284
SP	-0.319417
SP	-0.30166
SP	-0.500837
SP	-0.166926
SP	0.75472
SP	0.534381
SP	-0.531465
SP	-0.660263
SP	0.269176
SP	0.539802
SP	0.0986931
SP	-0.337757
SP	-0.323642
SP	-1.86834
SP	0.514919
SP	-0.995527
SP	-0.603223
SP	-0.941812
SP	-0.435047
SP	-0.849507
SP	-0.528274
SP	-0.176409
SP	-0.0174124
SP	0.23029
SP	-1.1879
SP	0.0862179
SP	0.0410735
SP	-0.447985
SP	-0.252718
SP	-1.11301
SP	-0.0581101
SP	-0.196404
SP	0.0052542
SP	-3.03429
SP	-0.414072
SP	-0.454612
SP	-1.2526
SP	-0.95379
SP	-0.40471
SP	0.280221
SP	-2.05074
SP	-0.15648
SP	0.126436
SP	-0.170509
SP	0.123361
SP	-0.171179
SP	-2.11151
SP	-1.87352
SP	-0.0454241
SP	-0.444166
SP	-0.304642
SP	-0.430414
SP	0.000139884
SP	-0.459873
SP	-0.380962
SP	-0.0424968
SP	-0.566715
SP	0.185396
SP	-0.14616
SP	-1.35424
SP	-0.682148
SP	-1.91067
SP	0.460811
SP	0.914216
SP	-0.43127
SP	-0.753675
SP	-0.354946
SP	0.885095
SP	-0.398133
SP	0.317757
SP	-0.0113158
SP	-0.491259
SP	0.0355514
SP	0.222298
SP	-1.13268
SP	1.09385
SP	-0.206109
SP	-0.14968
SP	-0.909537
SP	-0.393745
SP	-0.607403
SP	-0.706163
SP	-2.99348
SP	0.731392
SP	0.105662
SP	0.0861279
SP	-0.842233
SP	-0.159498
SP	-0.0185501
SP	-0.574433
SP	-3.12103
SP	-0.349927
SP	-0.198204
SP	-0.298242
SP	-0.345525
SP	-0.119335
SP	-0.0971575
SP	-0.294635
SP	0.106139
SP	0.00741343
SP	-0.323501
SP	-0.010476
SP	-0.0181669
SP	-1.22004
SP	-0.0961215
SP	0.664083
SP	0.108742
SP	-0.880876
SP	0.208516
SP	-1.71866
SP	-0.680851
SP	-1.48352
SP	0.551298
SP	-0.650788
SP	-0.459381
SP	0.371049
SP	-0.585191
SP	-0.244269
SP	-1.53786
SP	-0.195384
SP	-0.298389
SP	0.439488
SP	-1.08038
SP	-0.888668
SP	-0.232592
SP	-0.113483
SP	0.0625005
SP	-0.684549
SP	-2.85941
SP	-0.107292
SP	0.449025
SP	-1.62982
SP	-0.16476
SP	-0.253714
SP	0.0484102
SP	0.770933
SP	-0.144217
SP	-4.26488
SP	-0.256172
SP	-0.377275
SP	-0.0222872
SP	-0.643452
SP	-0.0659011
SP	-0.636271
SP	-0.522205
SP	-1.16667
SP	-0.0787347
SP	0.193099
SP	0.191783
SP	0.382452
SP	-1.12771
SP	-0.321355
SP	-0.724945
SP	-1.64395
SP	-0.522298
SP	-0.915963
SP	-0.631722
SP	-0.107098
SP	-0.323513
SP	-0.0762846
SP	0.0849673
SP	0.336281
SP	0.857528
SP	-1.07825
SP	-0.224343
SP	0.184183
SP	0.0178974
SP	1.50298
SP	0.207553
SP	-0.878148
SP	-0.408285
SP	-0.0422066
SP	-0.216958
SP	-0.257347
SP	-0.21643
SP	-0.679041
SP	-1.09824
SP	-0.0282861
SP	0.350121
SP	-0.240043
SP	-1.49637
SP	0.464236
SP	-0.205295
SP	-0.502043
SP	0.436066
SP	-0.266621
SP	-0.0134109
SP	-0.863586
SP	0.121001
SP	0.635297
SP	-3.02802
SP	-0.95814
SP	-1.51977
SP	0.0335251
SP	-0.0899075
SP	-0.289325
SP	0.229306
SP	1.14163
SP	-0.0342772
SP	-0.80934
SP	-0.55293
SP	-1.00915
SP	1.15668
SP	-2.38672
SP	-0.0972363
SP	1.76936
SP	-1.16479
SP	0.522261
SP	-0.515435
SP	-0.281214
SP	-0.536104
SP	0.826971
SP	-0.198135
SP	-0.879865
SP	0.543731
SP	-0.240713
SP	-0.073266
SP	0.680749
SP	-0.76808
SP	-0.0826825
SP	0.187814
SP	0.0109498
SP	-0.221152
SP	-0.584178
SP	-0.222519
SP	-0.566758
SP	0.0342815
SP	-0.261776
SP	0.149682
SP	0.343316
SP	-0.397855
SP	0.785551
SP	0.518334
SP	-0.0511399
SP	-0.301318
SP	-0.0230627
SP	0.188346
SP	-0.100826
SP	-0.129737
SP	-1.13368
SP	0.483717
SP	0.34803
SP	0.283931
SP	-0.0744528
SP	0.312506
SP	0.444772
SP	0.338581
SP	0.588026
SP	-0.0944123
SP	-0.0600234
SP	-0.147389
SP	-0.896868
SP	-0.277186
SP	0.184671
SP	0.259727
SP	-0.507757
SP	0.240725
SP	0.196106
SP	0.471318
SP	0.160714
SP	-0.165443
SP	0.072018
SP	-0.283348
SP	-0.385919
SP	0.00900809
SP	-0.570155
SP	-0.278871
SP	-0.187482
SP	-0.552325
SP	0.441997
SP	0.0116121
SP	0.161597
SP	0.325787
SP	0.230746
SP	0.491535
SP	-0.122178
SP	-0.121653
SP	0.094454
SP	-0.294066
SP	-2.17599
SP	0.362886
SP Random	0.130104
SP Random	-0.0851829
SP Random	0.111229
SP Random	-0.178079
SP Random	-0.146444
SP Random	0.461879
SP Random	0.00277488
SP Random	0.0318448
SP Random	-0.214456
SP Random	-0.0629032
SP Random	-0.267863
SP Random	0.352967
SP Random	0.072658
SP Random	0.02537
SP Random	-0.0744528
SP Random	-0.0245463
SP Random	0.566934
SP Random	-0.255622
SP Random	-0.0096076
SP Random	-0.0687121
SP Random	-0.238157
SP Random	0.0697802
SP Random	0.333447
SP Random	-0.822544
SP Random	-0.207957
SP Random	-0.474975
SP Random	0.227416
SP Random	-0.739936
SP Random	0.0361499
SP Random	1.09414
SP Random	-0.0540855
SP Random	-0.115942
SP Random	-0.0124556
SP Random	0.137033
SP Random	-0.233411
SP Random	0.0861279
SP Random	0.141545
SP Random	-0.561582
SP Random	-0.268628
SP Random	-0.0298359
SP Random	0.0509056
SP Random	0.0670366
SP Random	0.690396
SP Random	0.078015
SP Random	-0.651307
SP Random	0.044504
SP Random	0.161551
SP Random	0.012703
SP Random	0.0219669
SP Random	0.3706
SP Random	-0.0428867
SP Random	-0.644086
SP Random	0.276965
SP Random	0.163431
SP Random	-0.282061
SP Random	-0.0113404
SP Random	-0.375085
SP Random	0.0685279
SP Random	-0.0738082
SP Random	-0.139239
SP Random	0.13367
SP Random	0.0747213
SP Random	-0.0314041
SP Random	-0.67203
SP Random	-0.2276
SP Random	-0.114354
SP Random	0.643417
SP Random	-0.209848
SP Random	0.246177
SP Random	0.144863
SP Random	0.525561
SP Random	-0.186275
SP Random	-0.0744892
SP Random	-0.243859
SP Random	0.114854
SP Random	-0.14011
SP Random	0.000904855
SP Random	0.00456863
SP Random	0.0691353
SP Random	0.0756192
SP Random	0.310474
SP Random	0.161597
SP Random	0.275264
SP Random	-0.142514
SP Random	0.209955
SP Random	-0.201992
SP Random	-0.337537
SP Random	1.70186
SP Random	0.251546
SP Random	-0.672751
SP Random	0.0978222
SP Random	0.35373
SP Random	-0.273879
SP Random	-0.123711
SP Random	0.422551
SP Random	0.0526049
SP Random	0.0830411
SP Random	0.0695269
SP Random	0.109988
SP Random	0.0324913
SP Random	0.262227
SP Random	0.0851568
SP Random	-0.0920392
SP Random	0.173895
SP Random	0.387662
SP Random	-0.376077
SP Random	0.10652
SP Random	0.0903571
SP Random	0.188223
SP Random	0.0885111
SP Random	4.12768
SP Random	-0.0147208
SP Random	0.0888077
SP Random	0.267363
SP Random	-0.0359091
SP Random	0.0244073
SP Random	0.503128
SP Random	0.406375
SP Random	-0.0561733
SP Random	0.282706
SP Random	0.0983622
SP Random	0.178859
SP Random	0.859386
SP Random	0.399398
SP Random	0.114731
SP Random	-0.0173097
SP Random	-0.185861
SP Random	0.079772
SP Random	-0.205008
SP Random	0.127113
SP Random	0.041574
SP Random	0.142618
SP Random	-1.16869
SP Random	-0.0760335
SP Random	0.529526
SP Random	0.0966406
SP Random	0.0347067
SP Random	0.0228483
SP Random	-0.130903
SP Random	0.554741
SP Random	-0.594106
SP Random	-0.283699
SP Random	-0.271482
SP Random	-0.411789
SP Random	0.0140399
SP Random	-0.991051
SP Random	-0.0178709
SP Random	-0.0860471
SP Random	0.162865
SP Random	0.134584
SP Random	0.0343126
SP Random	0.0715073
SP Random	-0.116118
SP Random	1.01289
SP Random	-0.0725942
SP Random	-0.119005
SP Random	0.200048
SP Random	-0.110419
SP Random	-0.341775
SP Random	0.0278107
SP Random	-0.299143
SP Random	-0.0321883
SP Random	0.193829
SP Random	0.12647
SP Random	0.0687064
SP Random	1.88416
SP Random	0.0325337
SP Random	-0.584702
SP Random	-0.725383
SP Random	-0.0384571
SP Random	0.371049
SP Random	0.26055
SP Random	-0.281213
SP Random	-0.0519215
SP Random	-0.274306
SP Random	-0.0219387
SP Random	-0.124124
SP Random	-0.0185578
SP Random	-0.643414
SP Random	-0.326106
SP Random	-0.184828
SP Random	-0.594106
SP Random	0.0934121
SP Random	0.365253
SP Random	0.243145
SP Random	-0.146681
SP Random	-0.108321
SP Random	-0.182149
SP Random	0.331464
SP Random	-0.306229
SP Random	-0.440625
SP Random	0.468611
SP Random	0.0369455
SP Random	0.442567
SP Random	0.122586
SP Random	-0.0546055
SP Random	0.250807
SP Random	-0.646548
SP Random	0.132642
SP Random	0.0606185
SP Random	0.0480584
SP Random	-0.497345
SP Random	0.340808
SP Random	0.0521147
SP Random	-0.392654
SP Random	-0.301307
SP Random	0.330676
SP Random	-0.168451
SP Random	0.227704
SP Random	0.0405799
SP Random	-0.109483
SP Random	-0.177231
SP Random	-1.24141
SP Random	-0.16524
SP Random	0.0181778
SP Random	0.0235261
SP Random	0.379238
SP Random	1.327
SP Random	-0.352466
SP Random	-0.619409
SP Random	-0.0619579
SP Random	-0.0119677
SP Random	-0.124609
SP Random	-0.165387
SP Random	-0.0730719
SP Random	0.126119
SP Random	1.25885
SP Random	-0.0236965
SP Random	-0.0441709
SP Random	0.1047
SP Random	0.255119
SP Random	0.0168932
SP Random	0.141203
SP Random	0.387478
SP Random	-0.301322
SP Random	-0.16278
SP Random	0.00255194
SP Random	0.0648965
SP Random	-0.0460047
SP Random	0.288852
SP Random	-0.287985
SP Random	-0.164369
SP Random	0.177601
SP Random	-0.0580614
SP Random	0.370698
SP Random	-0.118756
SP Random	0.289105
SP Random	0.116801
SP Random	0.389151
SP Random	-0.0106234
SP Random	0.143404
SP Random	0.271107
SP Random	-0.330514
SP Random	-0.091423
SP Random	0.0208012
SP Random	0.647668
SP Random	0.0366805
SP Random	0.107828
SP Random	0.0343465
SP Random	-0.00515372
SP Random	-0.011812
SP Random	0.177256
SP Random	-0.0694219
SP Random	0.0891504
SP Random	-0.482485
SP Random	0.142913
SP Random	-0.0995959
SP Random	0.180001
SP Random	0.30715
SP Random	-0.00318858
SP Random	0.349585
SP Random	-0.753896
SP Random	-0.759283
SP Random	0.225971
SP Random	0.829208
SP Random	0.0496782
SP Random	0.0090764
SP Random	0.228836
SP Random	1.26878
SP Random	0.0738521
SP Random	-0.531064
SP Random	-0.317629
SP Random	0.373595
SP Random	-0.490986
SP Random	0.138971
SP Random	0.189722
SP Random	0.161462
SP Random	0.408928
SP Random	0.116209
SP Random	0.32781
SP Random	0.528272
SP Random	-0.0365364
SP Random	0.0476738
SP Random	-0.15503
SP Random	-0.216846
SP Random	0.454194
SP Random	0.0626412
SP Random	0.00960955
SP Random	-0.0733591
SP Random	-0.366104
SP Random	0.139138
SP Random	-0.449732
SP Random	0.214993
SP Random	-0.246179
SP Random	-0.128127
SP Random	0.141863
SP Random	-0.45197
SP Random	-0.203012
SP Random	-1.04677
SP Random	0.101303
SP Random	0.0867953
SP Random	0.688654
SP Random	0.486386
SP Random	-0.0958085
SP Random	-0.248876
SP Random	0.103687
SP Random	-0.0850863
SP Random	0.510818
SP Random	0.0366073
SP Random	0.0675757
SP Random	-0.49976
SP Random	1.51645
SP Random	0.0715073
SP Random	0.279729
SP Random	-0.0713417
SP Random	0.0812933
SP Random	0.297012
SP Random	0.00466015
SP Random	-0.0782671
SP Random	1.10992
SP Random	-0.0415133
SP Random	-0.086836
SP Random	0.0746103
SP Random	0.104587
SP Random	0.626031
SP Random	-0.132326
SP Random	-0.069217
SP Random	0.0923472
SP Random	0.147309
SP Random	-0.0308692
SP Random	-1.48411
SP Random	-0.0107143
SP Random	-0.329056
SP Random	-0.0710708
SP Random	-0.71322
SP Random	0.0312099
SP Random	-0.876419
SP Random	0.170429
SP Random	-0.796444
SP Random	-0.283718
SP Random	-0.0552879
SP Random	0.172384
SP Random	-0.0275761
SP Random	0.623333
SP Random	0.100971
SP Random	-0.0982405
SP Random	-0.147572
SP Random	0.521897
SP Random	0.366187
SP Random	-0.0624208
SP Random	0.188087
SP Random	0.198278
SP Random	-0.347008
SP Random	0.164789
SP Random	-0.0868744
SP Random	-0.177576
SP Random	-0.223963
SP Random	-0.0490464
SP Random	0.164703
SP Random	0.0764099
SP Random	-0.0742417
SP Random	-0.0713348
SP Random	0.256845
SP Random	0.00159723
SP Random	-0.199541
SP Random	0.103757
SP Random	0.027603
SP Random	-0.90885
SP Random	-0.763436
SP Random	0.0888542
SP Random	0.747884
SP Random	-0.241996
SP Random	-1.55359
SP Random	-0.75267
SP Random	0.088272
SP Random	0.317119
SP Random	0.653925
SP Random	0.0629054
SP Random	0.0740465
SP Random	0.241027
SP Random	0.0245653
SP Random	0.889787
SP Random	0.0837344
SP Random	0.229708
SP Random	0.0244073
SP Random	-0.101833
SP Random	-0.171152
SP Random	-0.00598713
SP Random	-0.239702
SP Random	0.0258023
SP Random	0.261656
SP Random	-0.584666
SP Random	-0.131086
SP Random	-0.119454
SP Random	0.225227
SP Random	0.0136615
SP Random	0.00371968
SP Random	0.324913
SP Random	0.0308673
SP Random	0.218715
SP Random	-0.271043
SP Random	-0.0746691
SP Random	-0.66345
SP Random	0.0191642
SP Random	0.17022
SP Random	0.514919
SP Random	0.0417265
SP Random	0.185327
SP Random	0.0940589
SP Random	-0.315057
SP Random	-0.358536
SP Random	-0.151063
SP Random	-0.877953
SP Random	-0.729718
SP Random	0.194559
SP Random	0.401923
SP Random	-0.0805341
SP Random	1.07108
SP Random	0.679638
SP Random	-0.190152
SP Random	-0.0370627
SP Random	0.206914
SP Random	0.0794932
SP Random	0.144962
SP Random	-0.135169
SP Random	-0.0332006
SP Random	0.0542496
SP Random	0.181111
SP Random	0.457059
SP Random	-0.283902
SP Random	0.242665
SP Random	-0.402246
SP Random	0.124144
SP Random	0.0207627
SP Random	-0.27352
SP Random	0.188346
SP Random	0.105395
SP Random	0.192998
SP Random	0.0348032
SP Random	-0.784009
SP Random	0.513209
SP Random	0.406202
SP Random	-0.212752
SP Random	-0.0724953
SP Random	0.590898
SP Random	-0.310588
SP Random	0.0879554
SP Random	-0.3084
SP Random	-0.903248
SP Random	-0.359602
SP Random	-0.155554
SP Random	0.857594
SP Random	0.207305
SP Random	-0.205818
SP Random	0.0379281
SP Random	-0.0515434
SP Random	0.0663191
SP Random	0.154585
SP Random	-1.36727
SP Random	0.471596
SP Random	0.0498199
SP Random	0.116158
SP Random	0.0139078
SP Random	-0.314193
SP Random	0.101441
SP Random	0.633879
SP Random	0.194652
SP Random	0.1568
SP Random	-0.236464
SP Random	-0.00436925
SP Random	-0.0994756
SP Random	0.193493
SP Random	0.107717
SP Random	0.272576
SP Random	0.116197
SP Random	0.293125
SP Random	-0.110981
SP Random	0.87592
SP Random	-0.194659
SP Random	0.240458
SP Random	0.00190745
SP Random	0.626587
SP Random	-0.207946
SP Random	-0.503984
SP Random	-0.121945
SP Random	0.220424
SP Random	-0.070828
SP Random	0.37199
SP Random	1.25218
SP Random	-0.0257619
SP Random	0.0610287
SP Random	0.0449192
SP Random	0.519254
SP Random	0.00751827
SP Random	-0.478924
SP Random	0.0882214
SP Random	-0.432411
SP Random	-0.0295894
SP Random	-0.157732
SP Random	-0.161507
SP Random	-0.0647237
SP Random	-0.646055
SP Random	-0.135955
SP Random	-0.113785
SP Random	-0.0582478
SP Random	-0.142741
SP Random	-0.058569
SP Random	-0.72801
SP Random	0.418173
SP Random	0.49034
SP Random	-0.166237
SP Random	-0.164207
SP Random	-0.451209
SP Random	0.260364
SP Random	1.57547
SP Random	-0.827154
SP Random	-0.133254
SP Random	0.0849213
SP Random	0.0265263
SP Random	0.345387
SP Random	0.0284599

## Sheet: Figure 2c
sample	distance	log2 (PKO / PWT)
SATB1 KO	0	0.0468159
SATB1 KO	80000	0.034095
SATB1 KO	120000	0.0445948
SATB1 KO	160000	0.0379766
SATB1 KO	200000	0.0424165
SATB1 KO	240000	0.0498459
SATB1 KO	280000	0.0511555
SATB1 KO	320000	0.0422955
SATB1 KO	360000	0.0414293
SATB1 KO	400000	0.0442086
SATB1 KO	440000	0.0416612
SATB1 KO	480000	0.0445869
SATB1 KO	520000	0.0452996
SATB1 KO	580000	0.0409174
SATB1 KO	660000	0.0410206
SATB1 KO	720000	0.0357374
SATB1 KO	780000	0.0416905
SATB1 KO	880000	0.032976
SATB1 KO	980000	0.0269564
SATB1 KO	1080000	0.0272754
SATB1 KO	1200000	0.0243327
SATB1 KO	1320000	0.0224922
SATB1 KO	1460000	0.0157736
SATB1 KO	1620000	0.0218708
SATB1 KO	1780000	0.0295572
SATB1 KO	1960000	0.00920286
SATB1 KO	2180000	0.00177825
SATB1 KO	2420000	-0.00115312
SATB1 KO	2680000	-0.00280288
SATB1 KO	2960000	-0.00841836
SATB1 KO	3280000	-0.00689103
SATB1 KO	3640000	-0.0037248
SATB1 KO	4020000	0.00213399
SATB1 KO	4440000	-0.00183778
SATB1 KO	4920000	-0.0118755
SATB1 KO	5440000	-0.0082795
SATB1 KO	6020000	0.00805816
SATB1 KO	6660000	-0.000540682
SATB1 KO	7360000	-0.00231264
SATB1 KO	8160000	-0.00144399
SATB1 KO	9040000	-0.0011819
SATB1 KO	10000000	-0.0052487
SATB1 KO	11060000	-0.00101011
SATB1 KO	12240000	0.00296154
SATB1 KO	13540000	0.00634595
SATB1 KO	14980000	0.00860413
SATB1 KO	16580000	0.0107513
SATB1 KO	18340000	0.0145159
SATB1 KO	20280000	0.0197711
SATB1 KO	22440000	0.0272197
SATB1 KO	24840000	0.0347499
SATB1 KO	27500000	0.0349509
SATB1 KO	30440000	0.0242592
SATB1 KO	33680000	0.0138438
SATB1 KO	37260000	0.00215764
SATB1 KO	41220000	-0.000728119
SATB1 KO	45620000	-0.021649
SATB1 KO	50480000	-0.0419705
SATB1 KO	55860000	-0.0680828
SATB1 KO	61820000	-0.0844686
SATB1 KO	68400000	-0.123487
SATB1 KO	75700000	-0.146481
SATB1 KO	83780000	-0.175871
SATB1 KO	92700000	-0.214216
SATB1 KO	102560000	-0.249011
SATB1 KO	113500000	-0.273184
SATB1 KO	125600000	-0.308756
SATB1 KO	138980000	-0.321106
SATB1 KO	153800000	-0.375202
SATB1 KO	170180000	-0.410375
SATB1 KO	1.84668e+08	-0.571127
RAD21 KO	0	0.112153
RAD21 KO	80000	-0.123657
RAD21 KO	120000	-0.169113
RAD21 KO	160000	-0.180973
RAD21 KO	200000	-0.188704
RAD21 KO	240000	-0.190652
RAD21 KO	280000	-0.202848
RAD21 KO	320000	-0.180551
RAD21 KO	360000	-0.179702
RAD21 KO	400000	-0.198199
RAD21 KO	440000	-0.168201
RAD21 KO	480000	-0.171785
RAD21 KO	520000	-0.160521
RAD21 KO	580000	-0.120275
RAD21 KO	660000	-0.157212
RAD21 KO	720000	-0.117857
RAD21 KO	780000	-0.118045
RAD21 KO	880000	-0.118986
RAD21 KO	980000	-0.10927
RAD21 KO	1080000	-0.100395
RAD21 KO	1200000	-0.0660439
RAD21 KO	1320000	-0.0684381
RAD21 KO	1460000	-0.0832876
RAD21 KO	1620000	-0.0796773
RAD21 KO	1780000	-0.0645782
RAD21 KO	1960000	-0.0504745
RAD21 KO	2180000	-0.0422655
RAD21 KO	2420000	-0.0557185
RAD21 KO	2680000	-0.0424192
RAD21 KO	2960000	-0.0354774
RAD21 KO	3280000	-0.0195621
RAD21 KO	3640000	-0.0209577
RAD21 KO	4020000	-0.0159645
RAD21 KO	4440000	-0.00769477
RAD21 KO	4920000	-0.0116697
RAD21 KO	5440000	-0.00568626
RAD21 KO	6020000	-0.00818235
RAD21 KO	6660000	-0.00141284
RAD21 KO	7360000	-0.0126162
RAD21 KO	8160000	-0.00894874
RAD21 KO	9040000	-0.00303739
RAD21 KO	10000000	-0.00237977
RAD21 KO	11060000	-0.00334817
RAD21 KO	12240000	0.00408635
RAD21 KO	13540000	0.00747409
RAD21 KO	14980000	0.00360511
RAD21 KO	16580000	0.00806486
RAD21 KO	18340000	0.0055463
RAD21 KO	20280000	0.00420116
RAD21 KO	22440000	0.00499858
RAD21 KO	24840000	0.00552222
RAD21 KO	27500000	0.011938
RAD21 KO	30440000	0.0125665
RAD21 KO	33680000	0.00895174
RAD21 KO	37260000	0.0173791
RAD21 KO	41220000	0.0171198
RAD21 KO	45620000	0.0201715
RAD21 KO	50480000	0.0254777
RAD21 KO	55860000	0.0293078
RAD21 KO	61820000	0.037619
RAD21 KO	68400000	0.0415505
RAD21 KO	75700000	0.0509073
RAD21 KO	83780000	0.0692865
RAD21 KO	92700000	0.0939225
RAD21 KO	102560000	0.113947
RAD21 KO	113500000	0.145186
RAD21 KO	125600000	0.151034
RAD21 KO	138980000	0.185979
RAD21 KO	153800000	0.204225
RAD21 KO	170180000	0.215875
RAD21 KO	1.84668e+08	0.163634
CTCF KO	0	-0.133786
CTCF KO	80000	-0.151679
CTCF KO	120000	-0.136148
CTCF KO	160000	-0.1257
CTCF KO	200000	-0.106059
CTCF KO	240000	-0.0902276
CTCF KO	280000	-0.0744415
CTCF KO	320000	-0.0544
CTCF KO	360000	-0.0372037
CTCF KO	400000	-0.0198707
CTCF KO	440000	-0.00220417
CTCF KO	480000	0.0149152
CTCF KO	520000	0.0263242
CTCF KO	580000	0.0474671
CTCF KO	660000	0.0756362
CTCF KO	720000	0.0897482
CTCF KO	780000	0.106192
CTCF KO	880000	0.123317
CTCF KO	980000	0.138523
CTCF KO	1080000	0.15539
CTCF KO	1200000	0.164246
CTCF KO	1320000	0.176498
CTCF KO	1460000	0.178658
CTCF KO	1620000	0.175899
CTCF KO	1780000	0.17926
CTCF KO	1960000	0.168747
CTCF KO	2180000	0.161791
CTCF KO	2420000	0.152159
CTCF KO	2680000	0.139022
CTCF KO	2960000	0.126549
CTCF KO	3280000	0.109104
CTCF KO	3640000	0.0861389
CTCF KO	4020000	0.0773825
CTCF KO	4440000	0.0727677
CTCF KO	4920000	0.0554731
CTCF KO	5440000	0.0468952
CTCF KO	6020000	0.0376422
CTCF KO	6660000	0.0307093
CTCF KO	7360000	0.0215776
CTCF KO	8160000	0.00896819
CTCF KO	9040000	-0.00178787
CTCF KO	10000000	-0.0168048
CTCF KO	11060000	-0.0230376
CTCF KO	12240000	-0.0389189
CTCF KO	13540000	-0.0457659
CTCF KO	14980000	-0.0521139
CTCF KO	16580000	-0.0487062
CTCF KO	18340000	-0.0401642
CTCF KO	20280000	-0.0228179
CTCF KO	22440000	-0.000542672
CTCF KO	24840000	0.0267911
CTCF KO	27500000	0.0424988
CTCF KO	30440000	0.0457056
CTCF KO	33680000	0.0350723
CTCF KO	37260000	0.0342098
CTCF KO	41220000	0.0299583
CTCF KO	45620000	0.048261
CTCF KO	50480000	0.0773352
CTCF KO	55860000	0.122139
CTCF KO	61820000	0.149686
CTCF KO	68400000	0.203445
CTCF KO	75700000	0.229047
CTCF KO	83780000	0.255042
CTCF KO	92700000	0.281226
CTCF KO	102560000	0.329703
CTCF KO	113500000	0.36397
CTCF KO	125600000	0.356124
CTCF KO	138980000	0.318015
CTCF KO	153800000	0.398639
CTCF KO	170180000	0.397794
CTCF KO	1.84668e+08	0.481102

## Sheet: Figure 3b
factor	scores
SATB1	1
SATB1	0
SATB1	0
SATB1	0
SATB1	1
SATB1	1
SATB1	1
SATB1	1
SATB1	1
SATB1	1
SATB1	0
SATB1	0.588235
SATB1	1
SATB1	1
SATB1	0
SATB1	0
SATB1	1
SATB1	1
SATB1	1
SATB1	0
SATB1	1
SATB1	1
SATB1	1
SATB1	0.807692
SATB1	0
SATB1	0
SATB1	1
SATB1	0.916667
SATB1	1
SATB1	0.357143
SATB1	1
SATB1	1
SATB1	1
SATB1	0
SATB1	1
SATB1	0
SATB1	0
SATB1	1
SATB1	0
SATB1	0
SATB1	0
SATB1	0
SATB1	0
SATB1	0.792683
SATB1	1
SATB1	0.916667
SATB1	1
SATB1	0.736842
SATB1	1
SATB1	1
SATB1	0.121212
SATB1	0
SATB1	1
SATB1	0
SATB1	1
SATB1	1
SATB1	0
SATB1	1
SATB1	0
SATB1	1
SATB1	1
SATB1	1
SATB1	1
SATB1	0
SATB1	1
SATB1	0
SATB1	1
SATB1	0.0454545
SATB1	0
SATB1	1
SATB1	1
SATB1	1
SATB1	1
SATB1	1
SATB1	1
SATB1	1
SATB1	0.916667
SATB1	0
SATB1	0
SATB1	0.380952
SATB1	0
SATB1	1
SATB1	1
SATB1	1
SATB1	1
SATB1	0.969697
SATB1	1
SATB1	1
SATB1	1
SATB1	1
SATB1	1
SATB1	1
SATB1	1
SATB1	0.666667
SATB1	1
SATB1	0
SATB1	1
SATB1	1
SATB1	0.78125
SATB1	1
SATB1	0
SATB1	1
SATB1	0
SATB1	0
SATB1	0.972222
SATB1	1
SATB1	1
SATB1	1
SATB1	1
SATB1	1
SATB1	1
SATB1	1
SATB1	1
SATB1	0
SATB1	1
SATB1	0.909091
SATB1	0
SATB1	1
SATB1	1
SATB1	1
SATB1	0.857143
SATB1	1
SATB1	0.2
SATB1	1
SATB1	0
SATB1	0.957447
SATB1	1
SATB1	0.875
SATB1	0.954545
SATB1	0
SATB1	1
SATB1	1
SATB1	0
SATB1	1
SATB1	1
SATB1	1
SATB1	0
SATB1	1
SATB1	1
SATB1	1
SATB1	0
SATB1	1
SATB1	0.25
SATB1	0.954545
SATB1	1
SATB1	1
SATB1	1
SATB1	1
SATB1	1
SATB1	1
SATB1	1
SATB1	0
SATB1	1
SATB1	1
SATB1	1
SATB1	0
SATB1	0.976744
SATB1	1
SATB1	1
SATB1	1
SATB1	1
SATB1	1
SATB1	0.948718
SATB1	1
SATB1	0
SATB1	1
SATB1	0
SATB1	0.7
SATB1	0.285714
SATB1	0.444444
SATB1	1
SATB1	1
SATB1	0.4
SATB1	0.5
SATB1	0.846154
SATB1	1
SATB1	1
SATB1	1
SATB1	0
SATB1	1
SATB1	0.210526
SATB1	1
SATB1	1
SATB1	0
SATB1	1
SATB1	1
SATB1	1
SATB1	0
SATB1	1
SATB1	0.333333
SATB1	1
SATB1	1
SATB1	0.955556
SATB1	0.8
SATB1	1
SATB1	1
SATB1	1
SATB1	1
SATB1	0
SATB1	1
SATB1	1
SATB1	1
SATB1	0
SATB1	1
SATB1	1
SATB1	0
SATB1	1
SATB1	0.970588
SATB1	1
SATB1	1
SATB1	1
SATB1	1
SATB1	0.923077
SATB1	1
SATB1	1
SATB1	0
SATB1	0.647059
SATB1	1
SATB1	1
SATB1	0.888889
SATB1	0
SATB1	0
SATB1	0.846154
SATB1	0
SATB1	1
SATB1	0
SATB1	1
SATB1	1
SATB1	0
SATB1	1
SATB1	1
SATB1	0.75
SATB1	0.928571
SATB1	1
SATB1	1
SATB1	0
SATB1	1
SATB1	0.96
SATB1	1
SATB1	0.952381
SATB1	1
SATB1	1
SATB1	1
SATB1	1
SATB1	0.833333
SATB1	1
SATB1	1
SATB1	1
SATB1	1
SATB1	0
SATB1	1
SATB1	1
SATB1	0
SATB1	1
SATB1	1
SATB1	1
SATB1	1
SATB1	1
SATB1	1
SATB1	1
SATB1	1
SATB1	0.823529
SATB1	1
SATB1	0
SATB1	1
SATB1	1
SATB1	1
SATB1	1
SATB1	1
SATB1	1
SATB1	1
SATB1	1
SATB1	0.6
SATB1	1
SATB1	1
SATB1	0.708333
SATB1	1
SATB1	0
SATB1	1
SATB1	1
SATB1	1
SATB1	0
SATB1	1
SATB1	1
SATB1	1
SATB1	1
SATB1	1
SATB1	1
SATB1	1
SATB1	1
SATB1	1
SATB1	1
SATB1	1
SATB1	1
SATB1	1
SATB1	1
SATB1	1
SATB1	1
SATB1	1
SATB1	1
SATB1	1
SATB1	1
SATB1	0.75
SATB1	0.964286
SATB1	0.535714
SATB1	0.938272
SATB1	1
SATB1	1
SATB1	1
SATB1	0.6875
SATB1	1
SATB1	1
SATB1	0
SATB1	0.769231
SATB1	0.6
SATB1	0.363636
SATB1	1
SATB1	1
SATB1	1
SATB1	1
SATB1	0
SATB1	1
SATB1	1
SATB1	1
SATB1	1
SATB1	1
SATB1	1
SATB1	0
SATB1	1
SATB1	1
SATB1	1
SATB1	1
SATB1	0.571429
SATB1	1
SATB1	1
SATB1	1
SATB1	0
SATB1	1
SATB1	1
SATB1	1
SATB1	1
SATB1	0.866667
SATB1	1
SATB1	1
SATB1	1
SATB1	1
SATB1	0.857143
SATB1	1
SATB1	1
SATB1	0.8
SATB1	1
SATB1	1
SATB1	0.9
SATB1	1
SATB1	1
SATB1	0
SATB1	1
SATB1	1
SATB1	1
SATB1	1
SATB1	0.25
SATB1	1
SATB1	1
SATB1	0
SATB1	1
SATB1	1
SATB1	1
SATB1	0
SATB1	1
SATB1	1
SATB1	1
SATB1	1
SATB1	1
SATB1	1
SATB1	1
SATB1	1
SATB1	0.653846
SATB1	1
SATB1	1
SATB1	1
SATB1	1
SATB1	1
SATB1	0
SATB1	0
SATB1	0.526316
SATB1	1
SATB1	1
SATB1	0.6
SATB1	1
SATB1	1
SATB1	0
SATB1	1
SATB1	0
SATB1	1
SATB1	0.416667
SATB1	1
SATB1	0
SATB1	0
SATB1	1
SATB1	0.419355
SATB1	1
SATB1	1
SATB1	1
SATB1	1
SATB1	0
SATB1	0
SATB1	0.337838
SATB1	0.418605
SATB1	0.0526316
SATB1	0.88
SATB1	1
SATB1	1
SATB1	1
SATB1	1
SATB1	1
SATB1	0.956522
SATB1	1
SATB1	1
SATB1	0.872549
SATB1	0.701299
SATB1	0.8
SATB1	1
SATB1	0
SATB1	1
SATB1	1
SATB1	1
SATB1	0.371429
SATB1	1
SATB1	0.625
SATB1	0
SATB1	0
SATB1	1
SATB1	1
SATB1	1
SATB1	1
SATB1	1
SATB1	1
SATB1	1
SATB1	0
SATB1	1
SATB1	1
SATB1	1
SATB1	1
SATB1	0
SATB1	0
SATB1	1
SATB1	1
SATB1	0
SATB1	1
SATB1	1
SATB1	0.210526
SATB1	1
SATB1	0.863636
SATB1	1
SATB1	1
SATB1	1
SATB1	1
SATB1	0
SATB1	1
SATB1	0
SATB1	0
SATB1	1
SATB1	0.8
SATB1	0
SATB1	1
SATB1	1
SATB1	0
SATB1	0
SATB1	1
SATB1	1
SATB1	0.920213
SATB1	1
SATB1	0
SATB1	0.888889
SATB1	0
SATB1	0.272727
SATB1	0
SATB1	1
SATB1	0.388889
SATB1	1
SATB1	1
SATB1	1
SATB1	1
SATB1	1
SATB1	1
SATB1	1
SATB1	0
SATB1	1
SATB1	1
SATB1	0
SATB1	0.944444
SATB1	1
SATB1	0.695652
SATB1	1
SATB1	0.933333
SATB1	0.952381
SATB1	1
SATB1	0
SATB1	0
SATB1	0
SATB1	1
SATB1	0.981818
SATB1	1
SATB1	1
SATB1	1
SATB1	0.459893
SATB1	0.818182
SATB1	1
SATB1	0.875
SATB1	0
SATB1	1
SATB1	1
SATB1	0
SATB1	0.484848
SATB1	1
SATB1	1
SATB1	0
SATB1	1
SATB1	1
SATB1	1
SATB1	1
SATB1	1
SATB1	0
SATB1	1
SATB1	1
SATB1	0
SATB1	1
SATB1	0.893939
SATB1	0.857143
SATB1	1
SATB1	1
SATB1	1
SATB1	1
SATB1	1
SATB1	1
SATB1	0
SATB1	1
SATB1	1
SATB1	1
SATB1	0
SATB1	0.892308
SATB1	0
SATB1	0
SATB1	1
SATB1	1
SATB1	1
SATB1	0
SATB1	1
SATB1	0
SATB1	0
SATB1	1
SATB1	0.875
SATB1	1
SATB1	0.681818
SATB1	1
SATB1	1
SATB1	1
SATB1	1
SATB1	0
SATB1	1
SATB1	1
SATB1	0.828571
SATB1	0
SATB1	1
SATB1	1
SATB1	0.615385
SATB1	1
SATB1	1
SATB1	1
SATB1	1
SATB1	1
SATB1	1
SATB1	1
SATB1	1
SATB1	0.971429
SATB1	1
SATB1	0
SATB1	1
SATB1	1
SATB1	1
SATB1	0.833333
SATB1	1
SATB1	0
SATB1	1
SATB1	1
SATB1	1
SATB1	1
SATB1	1
SATB1	0.833333
SATB1	0.785714
SATB1	0.487179
SATB1	1
SATB1	1
SATB1	0
SATB1	0.733333
SATB1	1
SATB1	1
SATB1	0
SATB1	1
SATB1	0.892857
SATB1	1
SATB1	0
SATB1	1
SATB1	1
SATB1	1
SATB1	1
SATB1	1
SATB1	1
SATB1	1
SATB1	1
SATB1	1
SATB1	1
SATB1	0
SATB1	0
SATB1	1
SATB1	1
SATB1	1
SATB1	0.75
SATB1	0
SATB1	0
SATB1	1
SATB1	1
SATB1	0.818182
SATB1	0.642857
SATB1	1
SATB1	1
SATB1	0.980583
SATB1	0
SATB1	1
SATB1	1
SATB1	1
SATB1	1
SATB1	1
SATB1	1
SATB1	1
SATB1	1
SATB1	1
SATB1	1
SATB1	1
SATB1	1
SATB1	1
SATB1	1
SATB1	1
SATB1	1
SATB1	1
SATB1	1
SATB1	0.926829
SATB1	1
SATB1	1
SATB1	1
SATB1	1
SATB1	1
SATB1	1
SATB1	1
SATB1	1
SATB1	1
SATB1	0.84
SATB1	1
SATB1	1
SATB1	1
SATB1	1
SATB1	1
SATB1	1
SATB1	0
SATB1	0.909091
SATB1	0.870968
SATB1	1
SATB1	1
SATB1	0
SATB1	1
SATB1	1
SATB1	1
SATB1	1
SATB1	1
SATB1	1
SATB1	1
SATB1	1
SATB1	1
SATB1	1
SATB1	1
SATB1	0
SATB1	1
SATB1	1
SATB1	0.990566
SATB1	0
SATB1	1
SATB1	1
SATB1	1
SATB1	1
SATB1	0
SATB1	0
SATB1	0.690141
SATB1	1
SATB1	0
SATB1	1
SATB1	1
SATB1	1
SATB1	1
SATB1	1
SATB1	0
SATB1	0
SATB1	1
SATB1	1
SATB1	1
SATB1	1
SATB1	1
SATB1	1
SATB1	0.7
SATB1	1
SATB1	1
SATB1	1
SATB1	0
SATB1	1
SATB1	1
SATB1	1
SATB1	1
SATB1	1
SATB1	0
SATB1	1
SATB1	1
SATB1	1
SATB1	1
SATB1	1
SATB1	0
SATB1	1
SATB1	1
SATB1	1
SATB1	1
SATB1	1
SATB1	0
SATB1	1
SATB1	1
SATB1	1
SATB1	1
SATB1	1
SATB1	1
SATB1	1
SATB1	0
SATB1	1
SATB1	1
SATB1	1
SATB1	1
SATB1	1
SATB1	1
SATB1	0
SATB1	0.209677
SATB1	1
SATB1	0.5625
SATB1	1
SATB1	1
SATB1	1
SATB1	1
SATB1	1
SATB1	0
SATB1	0.818182
SATB1	1
SATB1	1
SATB1	0.761905
SATB1	1
SATB1	1
SATB1	1
SATB1	1
SATB1	0.625
SATB1	1
SATB1	0
SATB1	0.888889
SATB1	0.166667
SATB1	1
SATB1	0.375
SATB1	1
SATB1	1
SATB1	0.9
SATB1	0
SATB1	1
SATB1	0
SATB1	0
SATB1	1
SATB1	1
SATB1	1
SATB1	1
SATB1	1
SATB1	1
SATB1	0
SATB1	0.307692
SATB1	0.555556
SATB1	1
SATB1	0.83871
SATB1	0.777778
SATB1	1
SATB1	1
SATB1	0.924242
SATB1	0.9
SATB1	1
SATB1	1
SATB1	1
SATB1	1
SATB1	1
SATB1	0
SATB1	0.979167
SATB1	0
SATB1	1
SATB1	0.95
SATB1	1
SATB1	0.875
SATB1	1
SATB1	0.863636
SATB1	0.416667
SATB1	1
SATB1	1
SATB1	0
SATB1	1
SATB1	1
SATB1	1
SATB1	1
SATB1	1
SATB1	0
SATB1	1
SATB1	1
SATB1	0.95
SATB1	1
SATB1	1
SATB1	1
SATB1	1
SATB1	0
SATB1	1
SATB1	1
SATB1	1
SATB1	0
SATB1	0.764706
SATB1	0.866667
SATB1	0.928571
SATB1	0.571429
SATB1	1
SATB1	0.428571
SATB1	1
SATB1	1
SATB1	0.46875
SATB1	1
SATB1	1
SATB1	0.863636
SATB1	0
SATB1	1
SATB1	0.954545
SATB1	1
SATB1	0
SATB1	1
SATB1	0.857143
SATB1	1
SATB1	1
SATB1	0.4
SATB1	1
SATB1	1
SATB1	0.888889
SATB1	1
SATB1	1
SATB1	1
SATB1	1
SATB1	0.727273
SATB1	1
SATB1	1
SATB1	1
SATB1	1
SATB1	1
SATB1	1
SATB1	1
SATB1	1
SATB1	1
SATB1	1
SATB1	0
SATB1	1
SATB1	1
SATB1	0.789474
SATB1	1
SATB1	1
SATB1	0.423469
SATB1	0
SATB1	1
SATB1	1
SATB1	1
SATB1	1
SATB1	0
SATB1	1
SATB1	1
SATB1	1
SATB1	1
SATB1	1
SATB1	1
SATB1	1
SATB1	1
SATB1	0
SATB1	1
SATB1	1
SATB1	0
SATB1	1
SATB1	0
SATB1	1
SATB1	1
SATB1	1
SATB1	1
SATB1	1
SATB1	0
SATB1	1
SATB1	1
SATB1	1
SATB1	1
SATB1	0.972973
SATB1	1
SATB1	1
SATB1	1
SATB1	1
SATB1	0
SATB1	0
SATB1	1
SATB1	1
SATB1	1
SATB1	1
SATB1	0
SATB1	0
SATB1	1
SATB1	0
SATB1	0
SATB1	1
SATB1	1
SATB1	1
SATB1	1
SATB1	1
SATB1	1
SATB1	0
SATB1	1
SATB1	1
SATB1	1
SATB1	0
SATB1	1
SATB1	0.95
SATB1	1
SATB1	0.377778
SATB1	0
SATB1	1
SATB1	1
SATB1	1
SATB1	1
SATB1	1
SATB1	0.957929
SATB1	1
SATB1	1
SATB1	0
SATB1	1
SATB1	1
SATB1	1
SATB1	0.857143
SATB1	1
SATB1	1
SATB1	1
SATB1	0.980198
SATB1	1
SATB1	1
SATB1	1
SATB1	0.936709
SATB1	0
SATB1	1
SATB1	1
SATB1	0
SATB1	1
SATB1	0
SATB1	0.173913
SATB1	0.153846
SATB1	0
SATB1	0.5
SATB1	1
SATB1	0
SATB1	0.8
SATB1	0
SATB1	0.47619
SATB1	1
SATB1	1
SATB1	0.384615
SATB1	1
SATB1	0.416667
SATB1	0
SATB1	1
SATB1	0
SATB1	1
SATB1	1
SATB1	1
SATB1	1
SATB1	0
SATB1	1
SATB1	0
SATB1	0.6
SATB1	0
SATB1	1
SATB1	1
SATB1	0
SATB1	0
SATB1	1
SATB1	1
SATB1	0.857143
SATB1	1
SATB1	0
SATB1	1
SATB1	0
SATB1	0
SATB1	0.545455
SATB1	1
SATB1	0
SATB1	0
SATB1	0.692308
SATB1	0.916667
SATB1	1
SATB1	1
SATB1	0.7
SATB1	1
SATB1	0
SATB1	1
SATB1	1
SATB1	1
SATB1	1
SATB1	1
SATB1	0.333333
SATB1	1
SATB1	1
SATB1	1
SATB1	0.666667
SATB1	0
SATB1	1
SATB1	1
SATB1	1
SATB1	0.961538
SATB1	0.888889
SATB1	0.909091
SATB1	0.25
SATB1	1
SATB1	1
SATB1	1
SATB1	0
SATB1	1
SATB1	0
SATB1	1
SATB1	1
SATB1	1
SATB1	1
SATB1	1
SATB1	1
SATB1	1
SATB1	0.192308
SATB1	0
SATB1	1
SATB1	1
SATB1	1
SATB1	0
SATB1	1
SATB1	1
SATB1	1
SATB1	1
SATB1	1
SATB1	1
SATB1	1
SATB1	0.136364
SATB1	1
SATB1	0.914286
SATB1	1
SATB1	1
SATB1	0.833333
SATB1	1
SATB1	0
SATB1	1
SATB1	0.142857
SATB1	1
SATB1	1
SATB1	0.5
SATB1	1
SATB1	1
SATB1	1
SATB1	1
SATB1	1
SATB1	0.965517
SATB1	1
SATB1	0.9375
SATB1	1
SATB1	1
SATB1	1
SATB1	1
SATB1	1
SATB1	1
SATB1	1
SATB1	1
SATB1	0.933333
SATB1	1
SATB1	1
SATB1	1
SATB1	1
SATB1	0.941176
SATB1	1
SATB1	1
SATB1	1
SATB1	1
SATB1	1
SATB1	1
SATB1	1
SATB1	1
SATB1	0
SATB1	0.977778
SATB1	1
SATB1	1
SATB1	1
SATB1	1
SATB1	1
SATB1	1
SATB1	0
SATB1	1
SATB1	1
SATB1	1
SATB1	1
SATB1	1
SATB1	0
SATB1	1
SATB1	1
SATB1	1
SATB1	0.971831
SATB1	1
SATB1	1
SATB1	1
SATB1	1
SATB1	1
SATB1	1
SATB1	1
SATB1	1
SATB1	0
SATB1	1
SATB1	1
SATB1	0
SATB1	1
SATB1	0
SATB1	1
SATB1	1
SATB1	0.875
SATB1	1
SATB1	1
SATB1	1
SATB1	1
SATB1	1
SATB1	1
SATB1	1
SATB1	1
SATB1	1
SATB1	1
SATB1	1
SATB1	0.989011
SATB1	1
SATB1	1
SATB1	1
SATB1	1
SATB1	1
SATB1	1
SATB1	1
SATB1	0.466667
SATB1	1
SATB1	1
SATB1	1
SATB1	1
SATB1	1
SATB1	1
SATB1	1
SATB1	0
SATB1	1
SATB1	1
SATB1	1
SATB1	1
SATB1	1
SATB1	1
SATB1	1
SATB1	1
SATB1	1
SATB1	1
SATB1	1
SATB1	1
SATB1	1
SATB1	0.961538
SATB1	1
SATB1	0.833333
SATB1	1
SATB1	1
SATB1	1
SATB1	1
SATB1	1
SATB1	0
SATB1	1
SATB1	1
SATB1	0
SATB1	0.666667
SATB1	1
SATB1	0.945946
SATB1	0.5
SATB1	0.458333
SATB1	0.875
SATB1	0
SATB1	1
SATB1	0.897436
SATB1	1
SATB1	0.388889
SATB1	0.857143
SATB1	1
SATB1	1
SATB1	0
SATB1	1
SATB1	1
SATB1	1
SATB1	0.957447
SATB1	0.025641
SATB1	1
SATB1	1
SATB1	1
SATB1	1
SATB1	1
SATB1	0
SATB1	1
SATB1	1
SATB1	1
SATB1	1
SATB1	0
SATB1	0
SATB1	1
SATB1	1
SATB1	1
SATB1	1
SATB1	1
SATB1	0
SATB1	1
SATB1	1
SATB1	1
SATB1	1
SATB1	0
SATB1	0.6
SATB1	1
SATB1	0.962963
SATB1	1
SATB1	1
SATB1	1
SATB1	0.95098
SATB1	0.88
SATB1	1
SATB1	0.431034
SATB1	0
SATB1	1
SATB1	0.944444
SATB1	0.888889
SATB1	1
SATB1	1
SATB1	1
SATB1	1
SATB1	1
SATB1	0.538462
SATB1	1
SATB1	1
SATB1	1
SATB1	0
SATB1	1
SATB1	0.913043
SATB1	0.714286
SATB1	0
SATB1	1
SATB1	1
SATB1	0
SATB1	0.846154
SATB1	0
SATB1	0.666667
SATB1	0
SATB1	0
SATB1	0
SATB1	1
SATB1	0
SATB1	0.794872
SATB1	1
SATB1	0.95
SATB1	0.965517
SATB1	0.764706
SATB1	0
SATB1	1
SATB1	1
SATB1	1
SATB1	0
SATB1	1
SATB1	0
SATB1	0.944444
SATB1	1
SATB1	1
SATB1	1
SATB1	0
SATB1	0.9
SATB1	1
SATB1	1
SATB1	1
SATB1	1
SATB1	1
SATB1	1
SATB1	1
SATB1	1
SATB1	1
SATB1	1
SATB1	1
SATB1	1
SATB1	1
SATB1	1
SATB1	0.666667
SATB1	0.705882
SATB1	1
SATB1	1
SATB1	1
SATB1	1
SATB1	1
SATB1	0
SATB1	1
SATB1	1
SATB1	1
SATB1	1
SATB1	1
SATB1	1
SATB1	1
SATB1	0.444444
SATB1	1
SATB1	1
SATB1	0
SATB1	0.6875
SATB1	1
SATB1	1
SATB1	1
SATB1	1
SATB1	1
SATB1	1
SATB1	0
SATB1	0
SATB1	0
SATB1	1
SATB1	1
SATB1	0
SATB1	1
SATB1	1
SATB1	0.647059
SATB1	0.866667
SATB1	1
SATB1	1
SATB1	0.555556
SATB1	0.785714
SATB1	1
SATB1	1
SATB1	0
SATB1	1
SATB1	1
SATB1	1
SATB1	0
SATB1	0.611111
SATB1	0
SATB1	1
SATB1	1
SATB1	1
SATB1	1
SATB1	1
SATB1	0.9
SATB1	1
SATB1	0.5
SATB1	1
SATB1	0
SATB1	1
SATB1	1
SATB1	1
SATB1	1
SATB1	1
SATB1	0
SATB1	0
SATB1	1
SATB1	0
SATB1	1
SATB1	0
SATB1	0
SATB1	0
CTCF	0.833333
CTCF	0
CTCF	0.758621
CTCF	0
CTCF	0
CTCF	0.468085
CTCF	0.96875
CTCF	1
CTCF	1
CTCF	0
CTCF	1
CTCF	1
CTCF	1
CTCF	0
CTCF	0
CTCF	0.555556
CTCF	0.931034
CTCF	1
CTCF	1
CTCF	0
CTCF	0
CTCF	0.882979
CTCF	0.65625
CTCF	0.783784
CTCF	0
CTCF	0.695652
CTCF	0.44
CTCF	0
CTCF	0.916667
CTCF	0.837838
CTCF	0
CTCF	0.55
CTCF	0
CTCF	0
CTCF	1
CTCF	1
CTCF	0
CTCF	0
CTCF	0.916667
CTCF	0
CTCF	0
CTCF	0
CTCF	0
CTCF	0
CTCF	0.923077
CTCF	1
CTCF	1
CTCF	0.727273
CTCF	1
CTCF	0
CTCF	0
CTCF	0.4
CTCF	0
CTCF	0.875
CTCF	1
CTCF	0
CTCF	0
CTCF	0.588235
CTCF	0
CTCF	0
CTCF	0.444444
CTCF	0
CTCF	0
CTCF	0
CTCF	0.897436
CTCF	0
CTCF	0
CTCF	0
CTCF	0
CTCF	0
CTCF	1
CTCF	1
CTCF	1
CTCF	0.24
CTCF	0.909091
CTCF	1
CTCF	0.682927
CTCF	0.656566
CTCF	0.983051
CTCF	0.12
CTCF	0
CTCF	0
CTCF	0
CTCF	0
CTCF	0
CTCF	0.553571
CTCF	0
CTCF	0.647059
CTCF	0
CTCF	0
CTCF	0.727273
CTCF	1
CTCF	0
CTCF	1
CTCF	0.451613
CTCF	0
CTCF	0
CTCF	0
CTCF	0
CTCF	0
CTCF	1
CTCF	1
CTCF	0
CTCF	0
CTCF	0
CTCF	0
CTCF	0
CTCF	0
CTCF	0
CTCF	0.8
CTCF	0
CTCF	0.75
CTCF	1
CTCF	0
CTCF	0
CTCF	0
CTCF	1
CTCF	0
CTCF	0
CTCF	1
CTCF	1
CTCF	0
CTCF	0.875
CTCF	0
CTCF	0.4
CTCF	0.708333
CTCF	0
CTCF	0
CTCF	0.470588
CTCF	0
CTCF	0
CTCF	0
CTCF	0
CTCF	0
CTCF	0.5
CTCF	0
CTCF	0
CTCF	0
CTCF	0
CTCF	0.591837
CTCF	0
CTCF	0
CTCF	0
CTCF	0.724138
CTCF	1
CTCF	0
CTCF	0.95
CTCF	0
CTCF	0
CTCF	1
CTCF	1
CTCF	0.923077
CTCF	1
CTCF	0.972222
CTCF	0.970588
CTCF	1
CTCF	1
CTCF	0.947368
CTCF	1
CTCF	0
CTCF	1
CTCF	0
CTCF	0
CTCF	1
CTCF	0.947368
CTCF	1
CTCF	0
CTCF	1
CTCF	1
CTCF	0
CTCF	0
CTCF	0.307692
CTCF	0.0526316
CTCF	0.142857
CTCF	0
CTCF	1
CTCF	1
CTCF	0
CTCF	0
CTCF	1
CTCF	0
CTCF	1
CTCF	0
CTCF	1
CTCF	0
CTCF	1
CTCF	0
CTCF	0
CTCF	1
CTCF	0
CTCF	0
CTCF	0
CTCF	0
CTCF	0
CTCF	1
CTCF	1
CTCF	0
CTCF	0.969697
CTCF	0
CTCF	0
CTCF	0.933333
CTCF	0
CTCF	0
CTCF	0
CTCF	1
CTCF	0
CTCF	0
CTCF	0.527778
CTCF	0
CTCF	0.333333
CTCF	1
CTCF	0
CTCF	0
CTCF	1
CTCF	0
CTCF	1
CTCF	0
CTCF	1
CTCF	0
CTCF	0.897436
CTCF	0
CTCF	1
CTCF	0
CTCF	0
CTCF	1
CTCF	0
CTCF	1
CTCF	0.821429
CTCF	0.463415
CTCF	1
CTCF	0.657895
CTCF	0
CTCF	1
CTCF	0
CTCF	0
CTCF	0
CTCF	0
CTCF	0
CTCF	0.117647
CTCF	0
CTCF	0
CTCF	0
CTCF	0
CTCF	1
CTCF	0.897436
CTCF	0
CTCF	0
CTCF	1
CTCF	1
CTCF	1
CTCF	0.0886076
CTCF	0
CTCF	1
CTCF	0
CTCF	1
CTCF	0
CTCF	1
CTCF	0
CTCF	0
CTCF	0
CTCF	0
CTCF	0.933333
CTCF	0
CTCF	0
CTCF	0
CTCF	1
CTCF	0.853659
CTCF	0.5
CTCF	1
CTCF	0
CTCF	0
CTCF	0
CTCF	0
CTCF	0
CTCF	1
CTCF	0
CTCF	0
CTCF	1
CTCF	0
CTCF	0
CTCF	0
CTCF	0
CTCF	0
CTCF	1
CTCF	1
CTCF	1
CTCF	0.526316
CTCF	1
CTCF	0
CTCF	0.767442
CTCF	0.833333
CTCF	0
CTCF	1
CTCF	1
CTCF	1
CTCF	0
CTCF	1
CTCF	0
CTCF	0
CTCF	0
CTCF	0.652174
CTCF	0
CTCF	0.703704
CTCF	1
CTCF	0
CTCF	0
CTCF	1
CTCF	0.857143
CTCF	0
CTCF	0.277778
CTCF	0.878049
CTCF	0.357143
CTCF	1
CTCF	1
CTCF	0
CTCF	0
CTCF	0
CTCF	0
CTCF	0
CTCF	0
CTCF	0
CTCF	0
CTCF	0
CTCF	1
CTCF	1
CTCF	1
CTCF	1
CTCF	1
CTCF	1
CTCF	1
CTCF	0
CTCF	1
CTCF	1
CTCF	1
CTCF	0
CTCF	0.95
CTCF	0.57377
CTCF	0.555556
CTCF	0
CTCF	0.642857
CTCF	1
CTCF	0.923077
CTCF	0.481481
CTCF	0
CTCF	0
CTCF	0.875
CTCF	0
CTCF	1
CTCF	1
CTCF	0
CTCF	0.913793
CTCF	0
CTCF	1
CTCF	0
CTCF	0
CTCF	0.957447
CTCF	1
CTCF	0.642857
CTCF	0
CTCF	1
CTCF	0
CTCF	0.955556
CTCF	0.928571
CTCF	1
CTCF	0.5
CTCF	1
CTCF	0.352941
CTCF	1
CTCF	0.888889
CTCF	0
CTCF	0
CTCF	0.928571
CTCF	0
CTCF	0.0851064
CTCF	1
CTCF	0.515152
CTCF	0.421053
CTCF	1
CTCF	0
CTCF	0
CTCF	0
CTCF	0
CTCF	0
CTCF	0
CTCF	0
CTCF	1
CTCF	0
CTCF	1
CTCF	1
CTCF	0.85
CTCF	0
CTCF	0
CTCF	1
CTCF	0
CTCF	0
CTCF	0
CTCF	1
CTCF	1
CTCF	0.878049
CTCF	0
CTCF	1
CTCF	0
CTCF	0
CTCF	0
CTCF	1
CTCF	0
CTCF	0
CTCF	0.925926
CTCF	0
CTCF	0
CTCF	0
CTCF	1
CTCF	0
CTCF	0
CTCF	0.658537
CTCF	0
CTCF	0.96
CTCF	0.896552
CTCF	0
CTCF	0
CTCF	0
CTCF	1
CTCF	0.0806452
CTCF	0
CTCF	0
CTCF	1
CTCF	0
CTCF	1
CTCF	1
CTCF	0.573529
CTCF	0
CTCF	1
CTCF	0
CTCF	0
CTCF	0.833333
CTCF	0
CTCF	0.787879
CTCF	0
CTCF	1
CTCF	0
CTCF	0
CTCF	1
CTCF	1
CTCF	0
CTCF	0
CTCF	1
CTCF	1
CTCF	1
CTCF	0.666667
CTCF	0
CTCF	1
CTCF	0.769231
CTCF	1
CTCF	0
CTCF	0
CTCF	0.714286
CTCF	0
CTCF	1
CTCF	0
CTCF	1
CTCF	1
CTCF	0
CTCF	1
CTCF	1
CTCF	1
CTCF	0.75
CTCF	1
CTCF	0
CTCF	1
CTCF	1
CTCF	0.265306
CTCF	1
CTCF	0
CTCF	0
CTCF	0
CTCF	1
CTCF	0.959184
CTCF	0.354839
CTCF	0
CTCF	1
CTCF	0.291667
CTCF	0
CTCF	0
CTCF	0.155556
CTCF	1
CTCF	0
CTCF	0.882353
CTCF	0.904762
CTCF	0
CTCF	0.846154
CTCF	0.606061
CTCF	0
CTCF	0
CTCF	1
CTCF	0.8
CTCF	0.909091
CTCF	0
CTCF	0
CTCF	0.694444
CTCF	0.769231
CTCF	0.942857
CTCF	0.5
CTCF	0
CTCF	0
CTCF	1
CTCF	0
CTCF	1
CTCF	0
CTCF	0.7
CTCF	0
CTCF	1
CTCF	0
CTCF	0.2
CTCF	0
CTCF	0
CTCF	1
CTCF	0
CTCF	0.535714
CTCF	0
CTCF	0
CTCF	1
CTCF	0
CTCF	0
CTCF	0
CTCF	0
CTCF	0
CTCF	0
CTCF	1
CTCF	0.833333
CTCF	0
CTCF	0.727273
CTCF	0
CTCF	0.571429
CTCF	1
CTCF	1
CTCF	1
CTCF	1
CTCF	0
CTCF	0
CTCF	0.75
CTCF	0
CTCF	1
CTCF	0
CTCF	1
CTCF	1
CTCF	1
CTCF	0.857143
CTCF	0
CTCF	0
CTCF	0
CTCF	0
CTCF	1
CTCF	0.95122
CTCF	1
CTCF	0.380952
CTCF	0
CTCF	1
CTCF	0
CTCF	0
CTCF	1
CTCF	1
CTCF	1
CTCF	1
CTCF	0
CTCF	0
CTCF	0.833333
CTCF	1
CTCF	0.551724
CTCF	1
CTCF	0
CTCF	0
CTCF	0
CTCF	1
CTCF	0
CTCF	0
CTCF	0.866667
CTCF	0.6
CTCF	0
CTCF	0
CTCF	0
CTCF	0
CTCF	0
CTCF	1
CTCF	0
CTCF	0.467742
CTCF	0
CTCF	0
CTCF	0
CTCF	0
CTCF	0
CTCF	0.75
CTCF	0
CTCF	1
CTCF	1
CTCF	1
CTCF	1
CTCF	1
CTCF	1
CTCF	1
CTCF	1
CTCF	1
CTCF	1
CTCF	1
CTCF	1
CTCF	0.925926
CTCF	1
CTCF	1
CTCF	1
CTCF	1
CTCF	1
CTCF	1
CTCF	0
CTCF	1
CTCF	1
CTCF	0.263158
CTCF	0.928571
CTCF	1
CTCF	0.941176
CTCF	0
CTCF	0
CTCF	0
CTCF	1
CTCF	0
CTCF	1
[truncated: 6,809 more rows]

## Sheet: Figure 3d
SATB1 nucleosome pattern				CTCF nucleosome pattern
relative distance from peak center	nucleosome normalized frequency			relative distance from peak center	nucleosome normalized frequency
-175	0.337461			-175	0.206437
-174	0.337541			-174	0.206708
-173	0.337784			-173	0.206844
-172	0.33742			-172	0.207115
-171	0.337663			-171	0.207169
-170	0.338229			-170	0.207359
-169	0.337825			-169	0.207449
-168	0.337582			-168	0.20772
-167	0.336651			-167	0.208037
-166	0.336368			-166	0.208001
-165	0.335518			-165	0.208046
-164	0.336085			-164	0.208127
-163	0.336166			-163	0.207973
-162	0.335923			-162	0.207856
-161	0.336328			-161	0.208145
-160	0.336085			-160	0.20838
-159	0.336692			-159	0.208362
-158	0.335802			-158	0.208353
-157	0.335963			-157	0.208416
-156	0.336328			-156	0.208362
-155	0.336368			-155	0.208497
-154	0.335559			-154	0.208615
-153	0.335154			-153	0.208497
-152	0.335478			-152	0.208552
-151	0.335559			-151	0.208534
-150	0.335478			-150	0.208588
-149	0.33564			-149	0.208516
-148	0.335437			-148	0.208561
-147	0.335599			-147	0.208398
-146	0.335195			-146	0.20829
-145	0.334507			-145	0.208127
-144	0.333819			-144	0.208235
-143	0.332726			-143	0.208479
-142	0.332888			-142	0.208434
-141	0.332281			-141	0.208642
-140	0.332119			-140	0.208696
-139	0.331998			-139	0.208841
-138	0.332362			-138	0.208732
-137	0.33301			-137	0.208633
-136	0.332848			-136	0.208624
-135	0.332807			-135	0.208859
-134	0.332929			-134	0.208796
-133	0.332888			-133	0.208904
-132	0.333293			-132	0.208732
-131	0.332888			-131	0.208778
-130	0.331351			-130	0.20857
-129	0.330218			-129	0.208407
-128	0.330137			-128	0.208208
-127	0.329651			-127	0.208226
-126	0.329692			-126	0.208199
-125	0.329975			-125	0.208091
-124	0.329408			-124	0.207901
-123	0.329328			-123	0.207838
-122	0.329894			-122	0.20791
-121	0.329773			-121	0.207738
-120	0.329611			-120	0.207504
-119	0.330339			-119	0.207223
-118	0.330056			-118	0.207223
-117	0.330015			-117	0.207079
-116	0.329975			-116	0.207052
-115	0.32957			-115	0.206943
-114	0.330258			-114	0.206573
-113	0.330784			-113	0.206401
-112	0.331351			-112	0.206329
-111	0.331715			-111	0.206293
-110	0.332322			-110	0.205832
-109	0.332605			-109	0.205624
-108	0.332443			-108	0.205579
-107	0.332322			-107	0.205407
-106	0.332686			-106	0.205317
-105	0.333333			-105	0.204729
-104	0.33394			-104	0.204567
-103	0.333778			-103	0.204278
-102	0.334143			-102	0.203889
-101	0.333778			-101	0.203627
-100	0.332484			-100	0.203365
-99	0.332605			-99	0.202868
-98	0.332645			-98	0.202796
-97	0.333131			-97	0.202416
-96	0.332969			-96	0.20201
-95	0.332645			-95	0.201657
-94	0.332039			-94	0.201431
-93	0.332079			-93	0.201233
-92	0.331958			-92	0.200952
-91	0.332848			-91	0.200654
-90	0.332524			-90	0.200374
-89	0.332241			-89	0.200049
-88	0.332403			-88	0.199859
-87	0.332362			-87	0.199742
-86	0.332888			-86	0.199389
-85	0.332645			-85	0.198955
-84	0.333414			-84	0.198748
-83	0.333252			-83	0.198495
-82	0.333293			-82	0.19826
-81	0.334345			-81	0.197799
-80	0.334183			-80	0.197275
-79	0.334062			-79	0.197202
-78	0.334588			-78	0.197058
-77	0.334183			-77	0.19685
-76	0.33483			-76	0.196272
-75	0.334224			-75	0.195522
-74	0.334264			-74	0.195007
-73	0.334709			-73	0.194555
-72	0.33479			-72	0.194338
-71	0.334547			-71	0.193949
-70	0.334345			-70	0.193715
-69	0.334709			-69	0.193462
-68	0.335923			-68	0.192974
-67	0.336328			-67	0.192504
-66	0.336894			-66	0.192106
-65	0.336935			-65	0.191582
-64	0.337056			-64	0.191284
-63	0.337461			-63	0.190642
-62	0.338027			-62	0.190353
-61	0.338148			-61	0.1902
-60	0.337663			-60	0.189956
-59	0.338148			-59	0.189883
-58	0.338917			-58	0.189558
-57	0.339646			-57	0.189224
-56	0.339484			-56	0.188962
-55	0.340172			-55	0.188754
-54	0.340455			-54	0.188347
-53	0.340333			-53	0.188121
-52	0.339726			-52	0.187814
-51	0.339281			-51	0.18748
-50	0.339079			-50	0.186974
-49	0.339241			-49	0.186712
-48	0.339443			-48	0.186269
-47	0.340576			-47	0.185799
-46	0.340981			-46	0.185329
-45	0.341507			-45	0.184742
-44	0.341426			-44	0.184362
-43	0.342195			-43	0.184064
-42	0.341911			-42	0.183549
-41	0.341305			-41	0.183097
-40	0.341143			-40	0.182826
-39	0.340091			-39	0.182302
-38	0.340172			-38	0.182401
-37	0.3409			-37	0.182004
-36	0.341264			-36	0.181733
-35	0.341709			-35	0.181606
-34	0.341102			-34	0.18148
-33	0.341385			-33	0.181407
-32	0.341426			-32	0.18091
-31	0.341831			-31	0.180459
-30	0.341507			-30	0.180016
-29	0.341102			-29	0.179772
-28	0.340981			-28	0.179844
-27	0.341143			-27	0.1797
-26	0.341224			-26	0.179645
-25	0.340981			-25	0.179185
-24	0.341345			-24	0.179112
-23	0.341021			-23	0.178787
-22	0.34175			-22	0.178633
-21	0.342154			-21	0.178742
-20	0.342397			-20	0.178597
-19	0.342154			-19	0.178426
-18	0.341952			-18	0.178417
-17	0.342114			-17	0.17838
-16	0.341426			-16	0.178299
-15	0.341466			-15	0.178028
-14	0.341305			-14	0.178037
-13	0.341831			-13	0.178091
-12	0.34179			-12	0.178055
-11	0.34179			-11	0.178173
-10	0.342073			-10	0.178118
-9	0.342559			-9	0.178127
-8	0.343125			-8	0.178118
-7	0.343166			-7	0.178064
-6	0.343125			-6	0.178154
-5	0.343004			-5	0.177901
-4	0.343651			-4	0.178209
-3	0.342721			-3	0.178254
-2	0.34268			-2	0.178173
-1	0.34264			-1	0.178362
0	0.34268			0	0.178398
1	0.343125			1	0.1781
2	0.344299			2	0.178173
3	0.343247			3	0.178453
4	0.343044			4	0.178236
5	0.342923			5	0.178218
6	0.343206			6	0.178182
7	0.342923			7	0.178209
8	0.341831			8	0.178245
9	0.341021			9	0.178191
10	0.341021			10	0.178118
11	0.340657			11	0.178182
12	0.339848			12	0.178164
13	0.338755			13	0.17848
14	0.33912			14	0.178525
15	0.339484			15	0.17867
16	0.339969			16	0.178968
17	0.339848			17	0.178968
18	0.340495			18	0.178995
19	0.340495			19	0.178977
20	0.340252			20	0.178977
21	0.339605			21	0.17913
22	0.339767			22	0.179266
23	0.339403			23	0.179212
24	0.339362			24	0.17941
25	0.339484			25	0.179727
26	0.338594			26	0.180007
27	0.339443			27	0.180215
28	0.34001			28	0.180179
29	0.34005			29	0.180133
30	0.339646			30	0.180386
31	0.338472			31	0.180802
32	0.338148			32	0.180901
33	0.337339			33	0.181127
34	0.337865			34	0.181344
35	0.337218			35	0.181742
36	0.337258			36	0.182239
37	0.337663			37	0.182338
38	0.337582			38	0.18251
39	0.336813			39	0.182663
40	0.336773			40	0.183296
41	0.336125			41	0.183413
42	0.336004			42	0.183874
43	0.335761			43	0.184172
44	0.335437			44	0.184678
45	0.336328			45	0.184986
46	0.336004			46	0.185266
47	0.335356			47	0.185636
48	0.334911			48	0.186142
49	0.334547			49	0.186314
50	0.334911			50	0.186648
51	0.33479			51	0.186712
52	0.334911			52	0.187073
53	0.334992			53	0.187281
54	0.334304			54	0.187416
55	0.33483			55	0.187787
56	0.334628			56	0.188121
57	0.334507			57	0.188392
58	0.334062			58	0.188925
59	0.334021			59	0.189332
60	0.334021			60	0.189739
61	0.33305			61	0.189757
62	0.333171			62	0.190154
63	0.333495			63	0.190507
64	0.332362			64	0.191094
65	0.332039			65	0.191257
66	0.332645			66	0.191446
67	0.332605			67	0.191636
68	0.332848			68	0.191808
69	0.332281			69	0.192242
70	0.332848			70	0.192558
71	0.332969			71	0.193308
72	0.332888			72	0.194004
73	0.333212			73	0.194293
74	0.333252			74	0.194627
75	0.332565			75	0.194835
76	0.332767			76	0.195124
77	0.33216			77	0.195585
78	0.332322			78	0.195711
79	0.332281			79	0.19601
80	0.332484			80	0.196425
81	0.33216			81	0.196968
82	0.331877			82	0.197392
83	0.331148			83	0.197347
84	0.330986			84	0.197311
85	0.330906			85	0.197636
86	0.330744			86	0.197699
87	0.329692			87	0.198205
88	0.329166			88	0.198233
89	0.329206			89	0.19835
90	0.329408			90	0.198467
91	0.328963			91	0.198693
92	0.328721			92	0.199263
93	0.328801			93	0.199434
94	0.328882			94	0.199787
95	0.32953			95	0.200103
96	0.329773			96	0.200347
97	0.329854			97	0.200492
98	0.328801			98	0.20098
99	0.328559			99	0.201341
100	0.32779			100	0.201567
101	0.328397			101	0.201983
102	0.328033			102	0.202281
103	0.328114			103	0.202696
104	0.328397			104	0.202624
105	0.329489			105	0.20285
106	0.330218			106	0.202778
107	0.330177			107	0.202778
108	0.329894			108	0.202904
109	0.329732			109	0.20313
110	0.329894			110	0.203031
111	0.329854			111	0.203013
112	0.329894			112	0.203004
113	0.329489			113	0.203365
114	0.329489			114	0.2036
115	0.329449			115	0.203853
116	0.32957			116	0.204079
117	0.329368			117	0.204025
118	0.329247			118	0.204088
119	0.329287			119	0.204504
120	0.329166			120	0.204883
121	0.329247			121	0.205046
122	0.329247			122	0.20538
123	0.329004			123	0.205443
124	0.328559			124	0.205543
125	0.328478			125	0.205732
126	0.328316			126	0.205967
127	0.328437			127	0.205877
128	0.328963			128	0.20604
129	0.328761			129	0.205985
130	0.329085			130	0.206013
131	0.329408			131	0.205877
132	0.329611			132	0.206022
133	0.329247			133	0.20622
134	0.328801			134	0.206419
135	0.328195			135	0.206591
136	0.328195			136	0.206663
137	0.327507			137	0.206934
138	0.327385			138	0.20697
139	0.327749			139	0.206916
140	0.328033			140	0.206898
141	0.327547			141	0.206645
142	0.328356			142	0.206826
143	0.32868			143	0.207034
144	0.328437			144	0.207196
145	0.32864			145	0.207223
146	0.329449			146	0.207232
147	0.329287			147	0.20707
148	0.329934			148	0.207151
149	0.330096			149	0.207395
150	0.33042			150	0.20726
151	0.331067			151	0.20716
152	0.331067			152	0.206961
153	0.331715			153	0.206853
154	0.333536			154	0.206988
155	0.333212			155	0.206735
156	0.334102			156	0.206519
157	0.335073			157	0.206754
158	0.335842			158	0.206744
159	0.336489			159	0.206537
160	0.336935			160	0.206537
161	0.336611			161	0.206293
162	0.336773			162	0.206455
163	0.33653			163	0.206618
164	0.335963			164	0.20651
165	0.336044			165	0.206555
166	0.336125			166	0.206636
167	0.336206			167	0.206491
168	0.336125			168	0.206392
169	0.336692			169	0.206166
170	0.336409			170	0.205895
171	0.337015			171	0.205787
172	0.336651			172	0.205696
173	0.336328			173	0.205823
174	0.336287			174	0.205769
175	0.336935			175	0.205299

## Sheet: Figure 4a
	used to determine SATB1 binding sites with low chromatin accessibility in WT (lower than the average accessibility score of these ten permutations)
used for visualization in Fig. 4a
SATB1	Permutation 1	Permutation 2	Permutation 3	Permutation 4	Permutation 5	Permutation 6	Permutation 7	Permutation 8	Permutation 9	Permutation 10
1.99382	1.52363	0	1.16096	1.7067	0	1.39713	1.20356	1.49885	0.185038	1.47153
1.55117	0	1.50343	1.43376	1.05742	1.51606	1.28427	1.53536	1.34338	1.36201	1.50906
1.58797	1.09983	1.48245	0.43796	1.32573	0.989847	1.49353	1.55735	1.4413	1.36394	1.2612
1.52621	1.58463	1.36653	1.40273	1.56005	1.56284	1.3332	1.39917	1.50371	1.53988	1.33485
1.41287	1.44971	1.46359	1.52776	1.43451	1.53031	0	1.55839	1.09775	1.64223	1.51413
1.45775	1.04641	1.43091	1.77091	1.69783	1.42465	1.69025	1.60432	2.14401	1.50199	1.58301
2.51796	1.53263	1.45612	1.49866	1.39571	1.57132	1.51887	1.25008	1.29604	1.16844	1.4842
1.33625	1.49771	1.51519	1.47541	1.57039	1.10991	1.16874	1.66095	0	1.43351	1.35244
2.46678	1.6029	1.56054	1.26602	1.44258	1.58344	1.26016	1.15364	1.33009	1.48827	1.49149
1.32756	1.42512	1.41185	1.51323	2.54006	1.34143	1.42621	1.48619	1.87976	1.42972	1.25157
1.52618	1.52117	1.46338	1.48119	1.62654	1.83467	1.40915	0	1.46013	1.50735	1.15081
1.58694	1.3514	1.39107	1.77338	0.315622	1.19671	1.4425	1.50785	1.43913	1.43557	1.40753
1.70889	1.45722	1.49125	1.4505	1.50491	1.31228	1.46186	1.55031	1.57683	1.65872	1.33942
1.56162	1.48526	1.26194	1.36544	1.82396	1.62851	1.29743	1.39997	1.31132	1.37523	1.51029
1.47948	1.44904	1.23664	1.39753	0.956419	1.4617	1.49383	1.47883	1.43675	1.28065	1.5316
1.42585	1.42976	1.43956	1.54805	1.27119	1.38774	1.81692	1.76205	1.41474	1.36167	1.34987
1.36099	1.5041	1.24454	1.35045	1.48382	1.20289	1.35007	1.60697	1.45451	1.49483	1.50706
1.72358	1.46936	1.36401	1.45411	0	1.48086	1.59494	1.25367	1.50433	1.25752	1.37332
1.37837	1.50289	0.263495	1.35796	1.425	1.4484	2.22891	1.46015	0.637717	1.51711	1.6026
1.536	1.37195	1.39281	1.31624	1.37972	1.50585	1.54707	0.427595	1.76718	1.44626	1.38474
1.52657	1.63986	1.1884	1.04386	1.69958	1.31412	1.50734	1.21385	1.53424	1.51582	1.35695
3.21972	1.3941	1.40735	1.5363	1.38333	1.3811	1.4032	1.32647	1.46539	1.48733	1.37189
1.68357	1.57888	1.31448	1.40381	1.38495	1.36047	1.443	1.37185	1.33029	1.25889	1.50702
1.5335	1.48669	1.55164	1.42573	1.60312	1.35692	1.37739	1.42257	1.36322	1.51121	1.21889
1.14725	1.61193	1.57531	1.59361	1.44706	1.51594	1.26775	1.44392	1.37817	1.45161	1.52337
1.46278	1.3507	1.42517	1.3681	1.14169	1.36705	1.48044	1.35899	1.53004	1.47362	1.20497
1.52001	1.43562	1.25898	1.51719	1.40755	1.30434	1.12453	1.45583	1.42606	1.43252	1.39387
1.64179	1.21926	1.59833	1.3047	2.67435	0.259286	1.55567	0	1.25464	0.676427	1.46306
1.3843	0	1.5873	1.48981	1.45418	1.49207	0.590174	1.40949	1.48101	1.40599	1.34755
1.56076	1.40484	1.10195	1.24937	0	1.47563	1.28728	1.64709	1.16188	1.46086	1.42465
1.47222	1.47455	1.36061	1.26708	0.648675	1.51862	1.55109	1.59831	1.41974	1.28913	1.31282
2.03803	1.24899	0.792765	1.52083	1.36828	1.59803	0.934052	1.3497	1.5362	1.3457	1.34483
1.51662	1.35419	1.39071	0.458375	1.39225	1.36008	1.61733	1.18705	1.21372	1.43635	1.37379
1.16517	1.39905	1.43375	1.35506	1.21531	1.53435	1.37389	1.2199	1.40762	1.06011	1.42945
1.50028	1.16574	1.23725	1.4762	1.44361	1.97865	1.29503	1.52367	1.72249	1.36355	1.37342
1.55348	1.85868	1.28444	2.12999	1.58085	1.42368	1.40012	1.38566	1.71215	0.14906	1.35027
1.46775	1.41912	1.29063	1.29301	1.41268	1.49289	1.68665	1.44157	1.30445	1.30579	1.34818
1.64748	1.47614	1.37306	1.4185	1.37864	1.38908	1.62214	1.50779	1.55377	1.58976	1.39713
1.51846	1.41435	1.28227	1.31809	1.40115	0	1.50253	1.37662	1.63439	1.5265	1.20625
1.41579	1.41709	1.64303	1.55166	1.54393	1.52003	1.39414	1.57185	1.5961	0	1.6203
1.40691	1.45024	1.16675	1.62481	1.35495	1.03962	1.35651	1.53724	1.55339	1.39034	1.50625
1.52219	1.62314	1.41092	1.26047	1.43708	1.47269	1.63849	1.18338	1.58573	1.67272	1.80495
1.47645	1.40835	1.22112	1.6406	1.60051	1.49377	1.50832	1.63864	1.51868	1.47143	1.4325
1.38667	1.37591	1.4783	1.33482	1.30332	0	1.57629	1.3094	1.38284	1.43979	0.953852
1.39092	0	1.42773	1.24996	0.859622	1.38166	1.48223	1.48051	1.17101	0.939204	1.32967
1.41979	0.980516	0.804905	1.42771	0	1.48188	1.50382	1.40143	1.4096	0	1.52827
2.76541	1.4436	1.54837	1.43864	1.44299	1.39968	1.4475	1.55819	1.65487	1.46482	1.57269
1.48067	1.49106	1.29844	1.41675	1.63583	1.40602	1.01037	1.52935	1.21192	1.5093	1.6037
1.93129	1.26623	1.4586	1.39023	1.40986	1.43796	1.44499	1.32683	1.56226	2.00567	1.74979
1.47757	1.44154	1.5177	1.43964	1.44678	1.47864	1.29646	1.42274	1.27731	1.48828	1.29137
1.53499	1.20641	1.56954	1.96831	1.48624	1.40131	1.29224	1.35958	1.47952	1.36865	1.52418
2.04325	0.795224	0.38667	1.41779	1.50373	1.4544	1.37938	1.50845	1.48262	1.4479	1.51541
1.46446	1.40437	1.4891	1.47535	1.24198	1.38694	1.34004	1.43236	1.46583	1.46451	1.36417
1.3724	1.27872	1.4984	1.33267	1.36274	0.983259	1.486	1.36707	1.516	1.44278	1.4453
1.37967	1.23047	0.926609	1.67424	1.37311	1.39005	1.31387	1.44674	1.47912	1.27761	1.32794
1.54252	1.47109	1.91034	1.25014	1.36325	1.56615	0	1.48334	1.56395	0.635849	1.33423
1.40684	1.37422	1.12256	1.33068	1.33457	1.27198	1.16749	1.23767	1.313	1.4462	0
1.47742	1.51231	1.35088	1.08139	0.248697	1.44603	1.39129	1.61249	1.63529	1.39918	1.65027
1.53722	1.38056	0.308298	1.41767	1.31286	1.37916	1.53204	1.60361	1.45627	0	1.33395
2.23147	1.50431	1.09934	1.32126	1.45898	0.931749	1.19179	1.53596	1.45069	1.30606	0
1.6547	1.35944	1.5294	1.25904	1.4324	1.23914	1.47689	1.51488	1.53337	1.22206	1.48233
1.44993	1.23262	1.28216	1.54082	1.58966	1.23942	1.5136	1.47661	1.26878	1.5752	1.46932
1.76748	0.968641	1.60862	1.34081	1.4454	1.47245	0.576196	1.41968	1.40927	1.41554	1.35945
3.05175	1.55128	1.49218	1.60827	1.62152	1.37194	1.44715	1.52289	1.52555	1.50738	1.33682
1.39617	1.01038	1.58857	1.51244	1.38597	1.42655	1.261	1.27876	1.28632	1.4107	1.06234
1.3852	1.36209	1.46974	1.45075	1.31869	1.52857	1.31879	1.4986	1.45856	2.00477	0.825187
1.45634	1.33019	1.11178	1.3239	1.57611	1.53655	1.4761	1.35157	1.52965	1.62	1.2552
1.37468	1.38905	1.47682	1.35741	0	0	1.37737	1.48068	0	1.50024	1.39493
1.62224	1.54471	1.00001	0.413913	1.35763	0.646254	0	1.39886	1.42962	1.63791	1.26852
1.8574	1.03744	1.50226	1.15868	0	1.1752	1.69507	1.46168	1.44259	1.45505	0.552939
1.33997	1.35697	1.48545	1.78148	0	0	1.3454	1.5046	1.47818	1.56796	1.35552
1.4405	1.36679	1.51948	1.44073	1.39049	1.51528	1.28298	1.3765	1.42505	1.54027	1.35135
1.37695	1.62143	1.42432	1.37429	1.27015	1.58444	1.32442	1.29261	1.57622	1.60097	1.32984
1.55805	1.34327	1.59309	1.48746	1.42491	1.44983	1.42972	1.21356	1.73894	1.39055	0.574255
1.71942	1.41218	1.28892	1.37588	1.3375	1.36431	1.54681	1.60912	1.06092	1.31928	1.23395
1.36197	1.40021	1.55805	1.40076	1.53616	1.58523	1.40448	1.32802	1.30133	1.41001	1.39737
1.41985	1.6608	1.217	1.32401	1.32316	1.5252	1.4367	1.49046	1.47257	1.42795	1.44546
1.46162	1.4921	1.23889	1.47405	1.488	1.72638	1.53057	1.99982	1.50396	1.52882	1.591
1.49391	1.61481	1.3765	1.29779	1.3465	1.37609	1.37833	1.4367	1.33797	1.45605	1.23862
1.72925	1.43336	1.5691	0.522937	1.36085	1.42643	1.49963	1.43815	0	1.20371	1.60242
1.56974	1.70123	1.41125	0	1.51707	1.35106	1.47939	2.45797	1.50635	1.49604	1.19231
1.23945	1.53367	1.43458	1.2449	1.45979	1.07726	1.62465	1.69519	1.45265	1.42185	1.48325
1.6758	1.38798	1.6046	1.54006	1.45762	1.39043	1.55466	1.50573	1.61331	1.33895	1.42505
1.41675	1.38355	1.50882	1.04773	1.12122	1.27121	0	1.23027	1.37126	1.30992	1.48689
1.38579	1.19636	1.37448	1.4141	1.44595	1.32831	1.23412	1.65014	1.42777	1.49676	0.772956
1.57868	0	1.52659	1.13749	0	0.637484	1.41095	1.45612	1.52459	2.32493	1.51276
1.20575	1.29317	1.4691	1.94472	1.31916	1.41497	1.56521	1.40684	1.36521	1.51915	1.5058
1.28117	1.24585	1.51081	1.42469	1.36439	1.4202	0	1.53208	1.17303	1.29217	1.58829
1.49939	1.02812	1.37152	1.18548	1.50437	1.42082	0.92014	1.46816	1.49061	1.23566	1.56288
1.26083	1.26168	1.67179	1.49161	1.33077	0.502348	1.54088	1.55346	1.66996	1.48373	0.413915
1.38545	1.36951	0.899268	1.45446	1.56747	0	1.29103	1.53998	1.64157	1.48345	1.42907
1.46757	1.48392	1.48575	1.42239	1.3268	1.01941	1.45441	1.30763	1.34592	1.15897	1.40921
1.42938	1.4893	1.43013	1.21963	1.16695	1.15316	1.35139	1.61309	1.32261	1.18606	1.52856
1.87995	1.89452	0.598797	1.35238	0	1.34792	1.35051	1.59809	1.37127	1.58676	1.37018
1.67092	1.55628	1.27931	1.51715	1.19581	1.61642	1.41131	1.4642	1.45901	1.46257	1.42138
2.66185	1.47179	1.32823	1.24805	1.39251	1.28598	1.29607	1.36137	1.52378	1.52162	1.43796
1.45307	0.771722	1.38338	1.43485	1.43469	1.51286	1.13906	1.67858	1.06693	1.42626	1.41068
1.5499	1.35355	1.59273	1.43682	1.20361	1.38365	1.57764	1.47032	1.54236	1.51337	1.36862
1.56634	1.63181	1.48723	1.48114	1.41811	1.57074	1.49688	0	1.51555	1.48528	1.44575
1.37396	1.10299	1.6868	1.36687	1.54914	1.55469	1.41856	1.59542	0.278355	0.919531	0.785022
1.55666	1.64682	1.40874	1.5259	1.4508	1.5925	1.33819	1.40954	1.48655	1.36699	0
1.64819	1.41312	1.35405	1.34664	1.4875	1.45898	1.5443	1.58445	1.51056	1.36163	1.47496
1.44333	1.45027	1.40324	1.49519	1.49996	1.4818	0.990494	1.31099	1.5598	1.6233	1.38235
1.33592	1.60789	1.54817	0	0.89244	0	1.42076	1.48827	1.48151	1.46965	0
1.39856	1.5635	1.38212	1.36486	1.41636	1.42282	1.60567	1.56422	1.5626	1.5263	1.41305
1.70347	1.52796	0	1.28953	1.29517	1.47068	0.306305	0	1.45511	1.39604	1.36087
3.09689	1.13491	0.0317002	1.47429	1.41431	0.955494	1.43024	1.30723	0	1.47301	1.50871
1.43126	0.916736	1.51047	1.41464	1.32405	1.48264	1.55688	1.50669	1.17482	1.83482	1.34769
1.92199	1.35102	1.19347	1.64386	1.30255	1.3168	0	0	1.69356	1.54261	1.53497
1.59539	1.45476	1.5327	1.43878	0	1.55184	1.45918	1.43872	1.36373	1.36031	1.28934
1.5567	1.64555	1.29348	1.50359	0	1.39866	1.20228	1.36792	1.52805	1.44909	0.992033
1.54992	1.39485	1.56324	1.41823	1.34921	2.32367	1.50292	1.27515	1.44672	1.46453	1.29225
3.07259	1.51036	1.34884	0.72399	1.56848	0	2.46256	1.60202	1.37388	1.57051	1.40473
2.62678	0	1.43317	0	1.42386	1.58995	1.43306	1.42328	1.50653	1.28935	1.35995
1.5407	1.42985	1.39172	1.43522	1.32907	1.40666	1.45719	1.32944	1.46659	1.21301	0
1.21721	1.31787	1.15042	1.29553	1.32245	1.71186	1.50573	1.19605	0	0	1.56237
1.52715	1.34619	1.40188	1.30256	1.47646	0	1.34722	1.65689	1.36881	1.42696	1.35075
1.48123	1.41514	1.32837	1.66975	1.51143	0	1.60546	0	1.39265	1.7277	1.55099
1.45773	1.45783	1.73802	1.31786	1.59981	1.42662	1.46758	1.6067	1.39079	1.10664	0.929557
2.04576	1.24766	1.264	1.37971	1.50215	1.45621	1.52105	1.44728	1.23843	1.50295	1.37653
1.24674	1.60444	1.12034	1.54483	1.32706	1.56664	1.62197	1.47069	1.50212	1.27945	1.43507
1.5803	1.5446	1.27731	1.43275	1.41373	1.48075	1.52765	1.16753	1.13803	1.35675	1.34718
1.43859	1.30614	1.31698	1.59771	1.53258	1.63967	1.52315	1.39442	1.54382	1.77178	1.26692
1.44123	1.39193	1.33327	1.55304	1.42899	1.43681	1.28793	1.34438	1.44595	1.39517	1.5354
1.58103	1.58971	0.314381	1.58326	1.43018	1.48549	1.51001	1.38222	1.06058	1.4152	1.10591
1.71292	1.13146	1.4622	1.5931	1.39403	1.252	1.36227	1.43881	1.70225	1.49818	1.47267
1.50215	1.43161	1.41472	1.21614	1.4951	1.53026	1.42868	1.23142	1.43566	1.45315	1.30942
1.48483	1.34109	0	1.35297	1.49609	0	1.52605	1.41216	1.44682	1.42605	0.982384
1.75913	1.1174	1.54525	1.40201	1.69885	1.18436	0.974998	1.37012	1.60219	1.24995	0.766698
1.63009	1.52245	1.67147	0.602666	0.435137	1.45337	1.33032	1.36444	0.34715	2.16621	1.59657
1.65843	1.2679	1.39376	1.01225	1.61878	1.42437	1.51888	1.07057	1.5548	1.18574	1.33319
1.61043	1.36215	1.47851	1.46077	1.60747	1.49017	1.62515	1.61885	1.50228	1.42335	0.685263
1.69045	1.5634	1.53398	0.921081	1.41625	1.59765	1.48221	1.51147	1.41341	1.47518	1.37309
1.54516	1.52915	1.51823	1.32748	1.50713	1.55856	1.68147	1.59434	1.40227	1.48295	1.37173
1.50705	1.5625	1.54711	1.45773	1.45517	1.55765	1.53798	1.42607	1.51451	1.32536	1.78158
2.67028	1.41395	1.26191	1.17488	1.45616	1.1756	1.60977	0.850957	1.38868	1.45619	1.50746
1.57965	1.35246	1.47082	1.61402	1.13525	0.975647	1.46858	1.38418	1.42319	1.45263	1.52608
1.50261	1.53071	1.52315	1.3607	1.37161	1.50238	1.38953	1.49698	1.39071	3.12018	0.185038
1.23925	1.58191	1.3984	1.48261	1.86548	1.56923	1.36247	1.45975	1.47762	1.38761	1.44237
1.64757	1.55565	1.38963	1.37449	1.32734	1.54237	0	0	1.53447	1.33217	1.49654
1.60667	1.41736	1.44109	1.43669	1.36096	1.21163	1.48937	1.18154	1.50236	1.42827	1.57954
1.42028	0.735212	1.30419	1.51891	1.56809	1.21335	2.07891	0	1.40296	1.49941	1.40739
1.75819	1.56345	1.45679	1.3169	1.3599	1.36092	1.52472	1.21371	1.46333	1.2703	1.56323
1.54615	1.31683	1.34349	1.01696	1.03552	1.41743	1.53758	1.4275	1.38738	1.40613	1.51919
1.54144	1.53784	1.43213	0.647936	1.38964	1.32115	1.33044	1.60742	1.2764	1.43578	1.45645
1.51106	1.47182	1.57843	0	1.16648	1.3791	2.29074	1.65946	1.22294	1.43278	1.48861
1.36446	1.25087	1.36118	1.46733	1.38081	1.47535	1.8873	1.6136	1.13454	1.57828	1.48082
1.50273	1.3662	1.29218	1.58688	1.30136	1.40045	1.46076	1.46538	1.50099	1.41436	1.20239
1.48456	1.2334	0	1.24825	1.85292	1.40669	0.73678	0	1.36583	1.54935	1.54848
1.61246	1.44	1.51003	1.51782	0.581434	1.14473	0.185038	1.44259	1.60421	1.33508	0.185038
3.06042	1.21374	1.52312	1.40001	1.04491	1.52678	1.57847	1.29935	0	1.55434	1.45302
1.80789	1.55498	1.40424	0	1.34658	0	1.37707	1.17305	0	0.686866	1.30352
2.42649	0	1.44811	0	1.27386	1.52387	1.61267	1.41218	1.39786	1.52938	1.36561
1.50432	1.71681	1.44811	1.55996	1.02954	1.61274	1.19451	1.14424	1.51762	1.14135	1.42753
2.20429	1.46939	1.27342	1.48944	1.49054	1.49794	1.20908	1.54455	1.37777	1.5805	1.42129
1.6792	1.4308	1.47717	1.49558	1.60054	1.59708	1.65869	1.36102	1.59389	1.50482	1.54917
1.86573	1.29016	1.40961	1.53197	1.30876	1.35942	1.49017	1.35018	1.24341	1.68389	0.583923
1.42344	1.50671	1.20818	1.42693	1.40724	1.31826	1.56344	1.4346	1.59319	0	1.23353
1.73467	1.391	1.60877	1.50117	1.65424	1.1988	1.53279	1.05621	1.51827	0	1.49337
1.36603	1.49817	0	1.05293	1.23926	1.29468	1.45437	1.20577	1.52297	1.31642	1.50716
1.83541	1.37541	1.45323	1.63582	1.42609	1.57201	1.52087	0	1.2647	1.42569	1.1161
1.6359	2.50842	1.53882	1.4286	1.51231	1.43321	1.53257	0	1.49066	1.64886	1.57461
1.31967	1.20258	1.63456	1.41761	1.27529	1.07304	1.22326	1.34141	1.35604	1.37445	2.96946
2.80721	1.56706	1.0978	1.46447	1.57325	1.39814	2.40585	1.63566	1.43579	1.44178	1.68278
1.50854	0.910735	1.59338	1.46155	1.60627	1.33575	1.55494	0.635292	1.48178	1.33295	1.47127
1.42023	1.57315	1.43255	1.38976	1.34054	1.40767	1.34723	1.44885	1.34322	1.55675	1.39035
1.39413	1.60071	1.39812	1.54613	1.27383	1.50515	1.36038	1.35037	0.796524	1.44365	1.35981
1.60358	1.3999	1.50202	1.36445	1.18875	1.3871	0.876536	1.32055	1.54984	1.52221	1.39086
1.49304	1.27058	1.4816	1.24454	1.29162	1.4317	1.3285	1.40149	1.52462	1.32038	1.58507
1.87652	1.38565	1.39979	1.40533	1.5578	0.805613	1.6085	1.06303	0	1.46875	1.25603
1.44691	1.33676	1.2216	1.57919	1.44663	1.3825	0	1.3622	1.38175	1.58993	1.17128
1.42189	1.56682	1.25139	1.45534	1.58243	1.36075	1.50751	1.44323	1.90568	0.64062	1.91171
2.87129	1.51083	1.42576	1.20015	1.53407	1.58232	1.51762	0	1.55345	1.45615	1.5192
1.43838	1.61277	1.1788	1.32584	1.40286	1.4682	1.47199	1.5671	1.42416	1.73133	1.3795
1.47759	0.628473	1.49538	0	1.42184	1.5077	1.47884	1.358	0.483807	1.58159	1.58986
1.53374	0	0	1.7552	1.66974	1.27163	1.51127	1.31937	1.33201	1.29693	1.14944
1.5535	1.35717	1.57234	1.48054	1.43678	1.5552	1.4914	1.3718	0.981619	1.35328	1.34674
1.7328	1.37501	1.487	1.44933	1.41254	1.47589	1.52535	1.3946	1.52537	1.57796	1.45018
1.49948	1.40659	1.33075	1.40196	1.42293	1.33961	1.44423	1.39164	1.60137	1.36025	1.47927
1.61829	1.34524	1.53052	1.37945	0.838469	1.46353	1.57822	1.60433	1.43773	1.3759	1.46502
1.51583	1.42678	1.40812	1.49795	0	0.303436	1.32199	1.40302	1.60479	0	1.44977
1.73043	1.4191	0	1.44604	1.11469	1.26518	1.34147	1.30043	1.42706	1.48027	1.44609
1.8839	1.35296	1.44942	1.37371	1.82115	1.30054	1.47385	2.32617	1.51592	1.27535	1.41996
1.33782	1.27305	1.32151	1.34601	1.5417	1.43318	1.55778	1.09654	1.3944	1.38438	1.48205
1.38894	1.64621	1.44435	1.34753	1.41279	1.5953	1.36239	1.42519	1.31977	1.31273	1.40638
1.58441	1.65748	1.41521	1.28046	1.43499	1.35702	1.13592	1.38916	1.52997	1.23678	1.25767
1.43322	1.24326	1.39356	1.35598	1.48621	1.26779	1.55565	0	1.50718	1.4874	1.51896
1.41114	1.29613	1.43924	1.67172	1.48598	1.53823	1.31884	1.5127	1.43844	1.39161	1.51909
1.58397	1.44098	1.45411	1.24403	1.43379	0.981544	1.37997	1.44151	1.34376	1.52707	1.48274
1.47645	1.3957	1.34119	1.57877	1.40394	1.21718	0	1.40105	1.36648	1.72507	1.68757
1.58662	1.2874	1.26537	1.57274	1.38921	0	1.27889	1.48444	1.35534	1.33254	1.49051
1.37762	1.41754	1.51788	1.25033	1.39946	1.51205	1.55202	1.51522	1.60614	1.42026	1.57568
1.4641	1.47556	1.58013	1.28532	1.50488	1.21274	1.35494	1.37988	1.40004	1.49248	1.46447
1.6679	1.51968	1.33099	1.24266	1.53724	1.37281	1.34517	1.40392	1.48992	1.49475	1.53353
1.62115	1.17846	1.10388	1.37545	1.8126	1.54136	1.39734	2.26215	1.40116	1.21339	1.20683
1.55286	1.49206	1.13965	0.168624	1.58046	1.44791	1.35885	1.6173	1.28934	1.41422	1.326
1.41045	1.62014	1.47274	1.4723	1.42414	1.4503	1.43726	0	1.17491	1.8818	1.53676
2.41349	1.4445	1.59263	1.15774	1.75613	1.18339	1.21926	1.02745	1.38182	1.43986	1.46083
1.97259	1.52174	1.26819	1.41672	1.46109	1.52722	1.40882	1.44044	1.30523	1.2372	1.54043
1.42588	1.4337	1.44847	1.22364	0.915555	1.5188	1.52691	1.48457	1.41747	1.44932	1.56753
1.31789	1.46332	1.28215	1.5229	1.14985	0.547944	1.58952	1.59052	1.25174	1.36184	1.06854
3.05036	1.4278	1.29217	1.48869	1.39587	1.25583	1.21767	1.22295	1.36008	1.37829	1.47709
1.40699	1.46249	1.47828	1.07859	1.47956	1.50518	1.46091	0.185038	1.5016	1.59977	1.41993
1.48182	1.51569	1.31164	1.4694	1.39002	1.69083	1.30311	1.43927	1.32335	1.40431	1.4686
1.61213	1.48286	1.30086	1.39939	1.5588	1.12265	1.32924	1.52017	1.5521	1.36585	1.51419
1.55088	1.51832	1.47007	1.43075	1.30002	1.43542	1.28774	1.33408	1.33694	1.79437	1.60255
1.46398	1.4126	1.40589	1.71095	1.22317	0.185038	1.77238	1.5181	1.38438	1.3364	1.47049
1.7811	1.33709	1.32444	1.20938	1.34776	1.41157	1.5873	1.37119	1.58041	1.26208	1.56958
1.45255	1.54973	1.15994	1.40713	1.1933	1.44394	1.47607	1.45715	1.61707	1.52451	1.85134
1.5398	1.49359	1.29122	1.38665	1.35731	1.31436	1.56144	1.59772	1.5535	0.0169307	1.62236
1.63247	1.51109	1.37517	1.48876	0	1.48522	1.54838	1.39804	1.35333	1.49414	1.7815
1.7805	1.36725	1.49516	1.84537	1.41858	1.36746	1.59257	1.28203	1.4368	1.49586	1.57138
1.57462	1.44105	1.32656	1.50618	1.18111	1.44978	1.43022	1.47331	1.45763	1.60262	1.44421
3.16605	1.90582	1.38335	1.60308	1.09278	1.7279	1.77428	1.36817	1.24329	1.02339	1.60342
1.41532	1.37415	1.5183	1.54544	1.5787	1.34826	1.46396	1.33122	0.314381	1.25565	1.55175
1.5492	1.21887	1.30344	1.5665	1.5452	1.38456	1.54507	1.52103	1.34865	1.29761	1.59551
1.65652	1.44858	1.37099	1.41019	1.59408	1.39112	1.48396	1.44319	1.37821	1.59111	1.50865
1.46963	1.38417	1.53609	1.51427	1.4153	1.44671	1.24442	1.03738	1.54723	1.5845	1.45391
1.49613	1.89062	1.33834	1.24271	1.50106	1.40766	1.13646	1.49889	0.169224	1.29168	1.73215
1.54913	1.51426	1.05383	0	0.714917	0	1.52657	1.35482	1.27897	1.37006	1.31891
1.61854	0	1.365	1.25545	1.62056	1.4472	1.44775	1.45334	1.46196	1.75114	1.25151
1.29654	2.0088	1.40165	0.493222	0.75836	1.49892	0	1.38994	1.51772	1.47617	1.46604
1.78364	1.38274	1.20739	1.3091	1.5392	1.61656	1.46469	1.24792	1.3663	1.47631	1.42294
1.3448	1.37867	1.4579	1.42708	1.57398	1.43549	1.45181	1.4665	1.68117	1.00888	1.83191
1.61908	1.49922	1.50752	1.24805	1.51354	3.01859	2.43525	1.31949	1.40013	1.38895	1.75141
1.35959	1.0936	1.51586	1.07798	1.41302	1.40944	1.52824	1.286	1.48782	1.36541	1.52735
1.68588	1.34733	1.38016	0.185038	1.51368	0	1.17004	1.34331	1.36219	1.35813	1.27996
1.47424	1.42459	1.53224	1.47203	1.49324	1.65532	1.54551	1.34563	1.53055	1.38328	1.41975
1.45523	0.192166	2.09564	1.56243	1.53775	1.47306	1.345	1.53379	1.47613	1.215	1.49408
2.22088	1.4388	1.47643	1.3329	1.23685	1.66908	1.36655	1.21892	1.56234	1.50954	1.36189
1.35785	1.36315	1.41236	1.42027	1.67068	1.5974	1.63068	1.23505	1.35214	0.651978	1.11761
1.27947	1.56511	1.52292	1.24308	1.47501	1.2601	1.62795	1.47261	1.65326	1.45846	1.52691
1.67327	1.60825	1.48483	1.57723	1.45929	1.40908	1.40152	1.16735	1.41222	1.55569	1.28237
1.64561	1.66818	1.61607	1.56342	1.40198	1.35639	1.35202	1.41702	1.5131	0.606064	1.32083
1.54452	1.49501	1.1563	1.58677	1.53451	1.55371	1.4158	0.995546	1.50986	1.58894	1.39194
1.53578	1.02815	1.42752	1.09064	0.790589	1.46713	1.35819	1.36174	1.41899	1.14476	1.47152
1.57756	1.22848	1.39672	1.37225	1.49576	1.52132	1.46991	1.38917	1.48641	1.5442	1.40413
1.60862	1.70565	1.39444	1.04035	1.17431	1.31022	1.57377	1.60932	1.33232	1.48091	1.44606
1.97275	1.04917	1.55845	1.30713	1.44023	1.49919	1.46565	1.63722	1.37754	1.54252	1.4389
2.85627	1.52488	1.28071	1.41792	1.04495	1.48946	0	1.49061	1.34908	1.0821	1.65131
1.48576	1.41005	1.45132	1.41276	1.36941	1.40347	1.1441	0	0	0	0
1.50898	1.1613	1.09541	0.0869667	1.03181	0	1.40272	1.54396	1.28967	1.18438	1.30603
1.58053	0.658824	1.15992	1.64381	1.42729	1.82135	1.30235	0.348145	1.23043	1.52065	1.58515
3.04477	1.30029	1.43674	1.40757	1.47581	1.04877	1.30755	1.52475	1.52403	1.52269	1.39446
2.7086	1.29575	1.18523	1.5261	1.41478	1.50937	1.52178	1.44889	1.07755	1.41857	1.32942
1.5417	1.20684	0.80633	0.852522	0	1.32164	1.36794	1.50667	1.48439	1.50655	1.43227
1.47147	1.03353	1.42824	1.17101	1.58358	1.45966	1.33709	1.42543	1.35554	1.68272	1.63469
1.6558	1.456	0	1.56298	0	1.22599	1.29428	1.19822	1.53194	1.31144	1.34743
1.50596	0.370134	1.44075	1.41092	1.5294	1.13292	1.30571	1.38768	1.51266	1.60939	1.70654
1.3434	1.53213	1.54082	1.51584	1.14923	1.35598	1.25836	1.40511	1.48736	1.38919	1.41125
1.56553	1.59492	1.28167	1.75109	1.4272	1.39373	1.2854	1.35518	1.58712	1.40634	1.31947
1.88395	1.37507	1.55809	1.31883	1.5153	1.36256	1.45301	1.3175	0	1.54722	1.7306
1.42818	1.51316	0	1.22768	1.82511	1.07455	1.60908	1.45682	1.67152	1.66181	1.15407
1.52474	0.709821	1.50369	1.58351	0.556641	1.38397	1.57134	1.33754	1.46324	1.53764	1.33003
1.62457	1.56908	1.40264	1.36932	1.37137	1.43776	1.45058	1.53176	1.29619	1.40874	1.47771
1.41227	1.79129	1.44334	1.6162	1.70586	1.53085	1.23776	1.59573	1.15021	1.35939	1.27481
1.35614	1.49327	1.25966	1.45474	1.53337	1.26065	1.33551	1.53183	1.35911	1.53989	1.4083
1.54894	1.4057	1.49947	1.44041	1.5207	1.3701	1.29479	1.47389	1.35053	1.34975	1.40392
3.11867	1.35639	0	1.35816	1.38408	1.49089	1.38702	1.51776	1.49745	1.21616	1.25975
1.54956	1.44784	1.44396	1.50917	1.46889	1.21319	1.71189	1.59833	1.39788	0.899053	1.43053
1.6082	1.29004	1.61974	1.55604	1.81175	1.25001	1.46275	1.40756	1.56974	1.61848	1.3542
2.17542	1.47334	1.59836	1.27002	1.5308	1.63237	1.32965	1.3498	1.53278	1.50528	1.31046
1.99272	1.50886	1.82615	1.45679	1.3756	1.52075	1.56011	1.51357	1.50263	1.38113	1.46336
1.65891	1.55705	1.51417	1.62917	1.39087	1.30698	2.6992	1.35586	1.48341	1.30016	1.50804
1.86735	1.45582	1.51268	1.55164	1.42823	1.45419	1.41892	1.62104	1.50808	1.57732	1.53522
2.54654	1.65827	1.5669	1.42231	1.63951	1.44074	1.47444	1.27464	1.25311	1.24002	1.55655
1.34447	1.48148	1.41926	1.51887	1.55114	1.51153	1.44669	1.37901	1.57658	1.39831	1.35303
1.42364	1.48423	1.18579	1.31476	1.39238	1.58623	0	1.25503	1.43935	1.49549	0
1.87698	1.55365	1.04506	1.53744	1.23499	1.41208	1.44615	1.00655	1.49866	1.48153	1.48374
2.95306	1.44258	1.33837	1.34073	1.40942	1.27307	1.52968	1.64038	1.45975	1.54771	0.825631
1.50785	1.3274	1.85098	1.58377	1.5221	1.50049	1.31212	1.43354	1.37485	1.4552	1.46492
1.51118	1.56656	1.41268	1.54723	2.67741	0.412644	1.47619	1.52677	1.48904	1.23949	1.42317
1.61567	1.33033	1.33632	1.46249	1.51733	1.42865	1.5999	0.965349	1.5002	1.41485	1.46539
1.58529	1.44723	1.45995	1.15817	1.40996	1.32428	1.61807	1.39582	1.43745	1.28949	1.51643
1.45533	1.46234	1.56992	1.45689	1.45463	1.37205	1.4703	1.57311	1.5265	1.21898	1.397
2.71451	1.41938	1.39272	1.42688	1.51105	1.57372	1.47795	1.3199	1.51234	0.185038	1.30194
1.54807	1.59357	1.37232	1.25018	1.51914	1.39584	1.43698	1.2971	1.46441	1.36676	1.49467
1.47806	1.34331	1.40414	1.60685	0.150695	1.4477	1.37113	1.37727	0.853755	1.57399	0.527868
2.48163	1.52876	1.46655	1.5188	1.45685	1.61162	1.34705	1.19659	1.77114	1.31738	1.38526
1.59492	1.31134	1.51686	0	1.47121	1.49391	1.48054	1.56405	0	0.91462	1.29171
1.50356	1.47252	1.26099	1.43844	1.61659	1.35152	1.14704	1.63338	1.6642	1.46048	1.39266
1.48692	1.64306	1.15144	0.919972	1.4051	1.02078	1.44873	0.935433	1.61006	1.47264	1.14347
2.6585	1.13526	1.70647	1.08617	1.36723	1.3772	1.44347	1.16905	1.57821	0.916054	1.21272
1.57838	1.34056	1.25794	1.43582	1.44807	1.3009	1.33373	1.54653	1.43739	1.29047	1.52875
1.82197	1.54222	1.29197	1.47052	1.28246	1.57934	1.4198	1.70389	1.35136	1.34404	1.25755
1.30658	1.38703	1.35255	1.51674	1.1943	1.8273	0.967054	1.20596	1.51249	1.66428	1.46662
1.42747	1.40209	1.52945	1.56643	1.59541	1.6375	1.3232	1.38205	1.09867	1.38519	1.3366
1.77774	1.44085	1.63484	1.29523	1.23156	1.37245	0.602367	1.53276	1.44986	1.4138	0.068109
2.4635	1.47606	1.09155	1.14354	1.27292	1.56237	0.808773	1.39218	1.72814	1.2104	1.55584
1.51054	1.48636	1.87509	1.34432	1.4035	1.65701	1.17961	1.40499	1.36863	0	1.22245
1.47335	1.41096	1.41114	1.47594	1.53632	1.24984	1.55044	1.509	1.23113	1.40166	1.15306
1.53257	1.27478	1.49778	1.31242	1.06085	1.60355	1.33916	1.60711	1.53444	1.44629	1.60241
1.47418	1.38421	1.55037	1.53422	1.61498	1.44254	1.5603	1.54889	1.32147	1.00154	1.44093
1.43623	1.26026	1.57686	1.44083	1.44328	1.46699	1.20289	1.17688	1.12588	1.38553	1.583
1.48042	1.61117	1.2866	1.39979	1.30994	1.42164	1.19094	1.46904	0.250974	1.44126	0
1.58612	1.45997	1.53198	1.44129	1.4334	1.61053	2.36182	1.60071	1.37392	1.54702	1.48789
1.46046	1.31894	0.559685	1.43481	1.21105	1.54171	1.54488	1.45084	1.49152	1.3529	1.42969
1.37634	1.47039	1.45136	1.46869	1.31004	1.54121	1.4623	1.49232	1.44325	1.46008	1.53166
1.62871	1.43536	1.54783	1.45534	1.22345	1.7878	1.45665	1.3884	1.2948	1.23295	1.43736
3.13867	1.49666	1.35513	1.44954	1.45622	1.42381	1.3043	1.55512	0.78455	1.87479	1.4742
1.53617	1.50728	1.2986	1.58811	1.51285	1.4611	0	1.45036	1.25516	1.38536	1.42354
2.07406	1.29865	1.33298	1.50113	1.3407	1.11403	1.39123	1.56839	1.42961	1.37201	1.29019
1.46322	1.47146	1.37785	1.29475	3.01368	1.54131	0.970655	1.67123	1.31967	1.44746	0
1.4566	1.247	1.32632	1.41064	1.24714	1.44083	1.27811	1.41209	1.4205	1.61321	1.63612
1.56062	1.11005	1.48274	1.49923	1.54465	1.29836	0	0	0	0	0.844577
1.57542	1.4039	0	0.81017	1.17587	0	1.56685	1.69972	1.22418	0	1.62347
1.33796	0	1.20087	1.57622	1.39839	1.46947	1.44454	1.22399	1.0202	1.02226	1.48819
1.38047	1.45694	1.43062	1.38662	1.22879	1.48054	1.47014	1.42747	1.55811	1.30637	1.55283
1.39919	1.11074	1.17143	1.59974	1.53269	1.51116	1.42411	1.41261	1.565	1.44279	1.50077
1.57161	1.5152	1.39826	1.47085	1.63582	1.29221	1.38087	1.39736	1.47165	1.01783	1.39532
1.64603	1.22155	1.4787	1.49065	1.49483	1.43011	1.3438	1.35685	1.58332	1.13827	1.55747
1.53503	1.41777	1.44262	1.54404	1.69322	1.49113	1.40216	1.45399	1.30904	0	1.33761
1.60426	1.56174	0	1.30321	1.38225	1.2042	1.31212	1.38507	1.36692	1.58831	1.49982
1.62936	1.47373	1.43856	1.70839	1.32611	1.45743	1.34203	1.24345	1.36837	1.37576	1.19176
1.46572	1.30049	1.18035	1.29631	1.33045	1.27424	1.61939	1.3957	1.40465	1.41004	1.37422
	1.46432	1.33771	1.40673	1.42112	1.37751	2.08607	1.52213	1.44868	1.41511	1.4827
1.76618	1.20633	1.56242	1.39232	1.45694	1.28587	1.29901	1.54185	1.45708	1.22635	1.33056
1.74817	1.40365	0.878323	1.50886	1.19748	1.43094	1.37271	1.59141	1.47403	1.54636	1.26087
1.70442	0	1.43292	1.32629	1.26276	1.53298	1.25911	1.23347	1.47934	0	1.11429
1.81041	0	1.42051	1.31573	1.4496	1.47728	1.40204	1.52059	1.51218	1.31953	0
1.58312	1.50418	1.14435	1.34593	1.06382	1.11462	1.33382	1.35503	1.36344	1.32996	1.40246
1.85988	1.57447	1.47349	1.36468	1.37941	1.48891	1.48147	1.45071	1.31162	1.48907	1.5744
2.30815	1.44301	1.40557	0	1.57213	1.41206	1.39458	1.52665	1.37865	1.38766	1.50896
1.60819	0.507578	1.42633	1.34708	1.18827	1.51028	1.44511	1.26217	1.50443	1.51661	1.40446
1.72602	1.15525	1.32751	1.41411	1.50636	1.47544	1.34735	1.30891	1.35152	1.39967	2.52711
1.61635	1.41365	1.37443	1.38202	1.50909	1.60748	0.214246	1.41668	1.38184	1.77202	1.29126
1.58848	1.43762	1.29091	1.45954	1.68971	1.47225	1.38128	1.49115	0.511003	1.48564	1.39315
1.90925	1.51877	1.18726	1.39682	1.68342	1.26595	1.1724	1.59228	1.25422	1.4444	1.43223
2.29843	1.22333	0.964461	1.36937	1.48231	1.58171	1.53327	1.33668	0	1.13064	1.41074
1.54597	1.47329	1.48175	0	1.48038	1.38381	1.1972	1.17478	0	1.4849	1.36628
1.59344	1.4563	1.39769	1.13162	1.60167	1.20088	1.42586	1.40213	0.676267	1.46667	1.36254
1.47941	1.40162	1.47775	1.30477	1.54904	1.35142	0	0	0	0	0
1.92544	1.54309	0	0	1.10343	0	0.830367	1.3035	1.34231	1.58978	1.42439
1.4883	0	1.28462	1.37645	1.36137	1.51859	1.26528	1.44261	1.47813	1.68671	1.39167
1.45187	1.44378	1.42246	0	1.30709	1.2421	1.37327	1.54844	1.32419	1.25147	1.53699
2.2714	0	1.37778	1.29542	1.39962	1.23501	1.34078	1.44727	1.75839	1.57268	1.28869
1.80459	1.23734	1.40452	1.53856	1.28346	1.48095	1.12542	0.823775	1.57405	1.62245	1.44069
1.86462	1.64354	1.45865	0	0	1.47115	1.59113	1.55943	0	1.40088	0.860216
1.3966	0	0.980185	1.17681	1.24075	1.32585	1.77405	1.35779	1.1777	1.66043	1.3897
1.44144	1.12618	1.63603	1.63216	1.3296	1.41339	2.40438	1.32389	1.30211	1.51121	1.40394
2.07359	1.37566	1.27686	1.63874	0	1.46072	1.48752	1.47835	1.31273	1.45883	1.41845
1.51263	1.56376	1.46065	1.482	1.40087	1.54905	1.4866	1.4411	1.29641	1.46534	1.40745
2.80046	1.58077	1.55176	1.41516	1.22205	1.61086	1.56548	1.56706	1.77177	1.5485	1.45218
1.67224	1.50273	1.61172	1.4894	1.3742	1.56765	1.36349	1.23032	1.38053	1.51808	1.39499
1.82872	1.44988	1.5194	1.30752	1.20541	1.3225	1.2799	1.25296	1.49959	1.33127	1.39042
1.58245	1.48028	1.29818	1.37067	1.35211	1.49385	1.46967	1.36169	1.37478	1.41674	0.887059
1.55121	1.52429	1.53322	1.43715	0.643934	1.38686	1.4348	1.06675	1.47806	0.817062	1.41536
1.4991	1.52501	1.32472	1.39929	1.43942	1.35298	1.48121	1.3675	1.39692	1.67996	1.75651
1.48247	1.45644	1.49495	1.44789	1.38777	0.900769	1.31944	1.43115	1.4748	1.20645	1.42197
1.24101	1.55435	1.49356	1.42231	1.351	1.38693	1.54341	1.29238	1.38231	1.25524	1.49063
1.77274	1.21085	1.34881	1.38865	1.56792	1.52924	1.51812	1.28553	1.36088	1.34574	1.41696
2.42564	1.14615	1.49639	1.36989	1.47429	1.14181	1.27604	1.29358	1.33374	1.38666	1.2855
1.54706	1.13621	1.25662	1.29292	1.59001	1.42192	0	1.45262	1.50381	1.34414	1.34832
1.55164	1.43366	1.40455	1.25252	0	1.97363	0.785343	0.816705	1.3954	1.54392	1.50845
1.47429	1.08822	1.37	1.50671	1.45236	1.55095	1.26925	1.44716	1.51478	1.45052	0.982727
1.60298	1.22308	1.27828	1.2463	1.49321	1.43121	2.25525	1.53201	1.40675	1.42774	1.46562
1.32949	1.38104	1.52588	1.01742	1.617	1.55874	1.55234	1.20302	1.53686	1.41045	1.34534
1.7895	1.46359	1.32007	1.19593	1.42773	1.33634	1.23341	1.30799	1.53833	1.52713	1.08806
1.47465	1.62318	1.37254	1.41782	1.40456	1.49204	1.38418	1.36971	1.35138	1.52757	1.71253
1.54987	1.48565	1.44031	1.35943	1.44204	1.42754	1.41185	1.40946	1.28338	1.396	1.35412
1.93149	1.55574	1.28418	1.29419	0	1.43757	1.50023	1.43971	0	1.29113	1.05619
1.92707	1.38246	1.54711	1.57068	1.63793	1.49738	1.39325	1.45121	0	1.51397	1.5453
1.47394	1.29945	1.35185	1.38122	1.39511	1.51357	1.39637	0.688696	1.28381	1.29334	1.37345
1.58164	1.37994	1.80676	1.21006	1.49455	1.33275	1.54806	1.59661	1.37403	1.43228	1.25261
1.48533	1.59155	1.41356	0.929836	1.42589	1.45474	1.39265	1.48389	1.35537	1.51351	1.34975
1.38599	1.50483	1.3643	1.35628	1.41768	1.69624	1.46406	1.34417	1.45218	1.46009	1.50066
1.86991	1.1094	1.19067	1.55132	1.38252	1.54616	1.44934	1.50076	1.40707	1.41034	1.55024
1.53585	1.7082	1.45041	1.36904	1.36949	1.34851	1.42475	1.38326	1.39253	1.20655	0
1.63124	1.49239	1.45259	1.52018	1.54728	0	1.52034	1.39781	1.37556	1.36254	1.35556
1.59376	1.10366	1.52806	1.55842	0	1.40681	1.61533	1.4021	1.2279	1.4227	0.264115
3.0323	1.35973	1.46533	0.0243483	1.58338	1.32216	1.52948	1.51562	1.48446	1.59834	1.32445
2.45081	1.51012	1.40353	1.36907	1.1759	1.34827	1.83399	1.59068	1.55132	1.46146	1.44313
1.61315	1.64488	1.34355	1.48831	1.58333	1.36472	1.47905	1.3453	0.824836	0.732749	1.54888
1.76574	1.42837	1.36605	0	1.172	0.532644	1.40182	1.44454	1.43626	1.45824	1.40624
2.42378	1.28375	1.38949	1.36433	1.36363	1.50008	1.47502	1.61373	1.5847	1.31387	1.53617
1.75262	1.3185	1.52887	1.98972	1.41473	1.5796	1.27514	1.26354	1.39495	1.70977	1.45048
1.48569	1.5455	2.43543	1.3235	1.49454	1.51848	1.08935	1.22702	1.74879	1.34156	1.60343
2.67069	1.50451	1.53978	0.202484	1.66679	1.51371	1.47885	1.47608	1.29785	1.34692	1.50126
3.04848	1.5676	1.3479	1.46112	1.57008	1.55996	1.47293	1.5667	1.56579	1.58535	1.42303
1.528	1.56899	1.42765	1.3629	1.50766	1.44017	0	0.829749	1.43515	1.53463	1.42491
1.46499	1.38884	1.42757	1.48799	1.63183	1.51354	1.29093	1.3257	1.48187	1.02796	1.48096
1.51859	1.58876	1.23662	1.17556	1.5624	0.712079	1.35405	1.34308	0.531882	1.55472	1.28649
1.57415	1.32386	1.51013	1.58457	1.30361	1.42351	1.48374	1.50528	1.39996	1.34566	1.48567
1.54305	1.47988	1.39845	1.53024	1.24188	1.27498	1.38058	1.24279	1.27567	2.19218	1.36247
1.51471	1.40205	1.25986	1.37707	1.40088	1.56075	1.13957	1.48908	1.22869	1.39915	1.28525
2.0279	1.53065	1.42121	2.41216	1.55892	1.42681	1.649	1.2413	1.25947	1.56407	1.46321
1.66132	1.55442	1.08242	1.44472	1.41602	1.60355	1.40161	1.41263	1.52614	1.50191	1.41083
1.42082	1.42708	1.53156	1.41012	1.51474	1.54559	1.47819	1.56015	1.4608	1.62265	1.51576
1.39087	1.52764	1.54423	1.54427	1.54784	1.33272	1.53001	1.23245	1.11305	1.30526	1.64736
1.43891	1.54625	1.07178	1.53746	0.82468	1.52246	0.853737	0.20288	1.39534	0.591578	1.24144
1.37337	1.6019	1.2488	1.34971	1.45732	1.35648	1.39048	1.55844	1.51731	1.44922	1.12908
1.48145	1.48917	1.50871	1.13137	1.16728	1.36917	1.16932	1.50455	1.33618	1.53341	1.41942
1.40609	1.45171	1.57908	1.57473	1.43939	1.54133	0.725635	1.56344	1.5701	1.60406	1.45766
1.36806	1.28969	1.46576	1.53927	1.60251	1.23217	1.29838	1.06458	1.31111	1.36383	1.35693
1.45322	1.53152	2.61713	1.50375	1.18555	2.28455	1.2934	1.32657	1.58085	1.3169	1.43622
1.51052	1.34872	1.5473	1.48658	1.39707	1.3933	1.50951	1.31642	0	1.34493	1.3762
2.78278	1.37972	1.41841	1.3691	1.39826	1.45058	1.59931	0	1.45213	1.54659	1.45927
1.53711	1.3346	1.43605	1.47658	1.57659	1.52072	1.23439	2.45466	1.48777	1.40826	1.33798
1.55515	1.60884	1.26308	1.37149	1.52402	1.41575	1.52851	1.32022	1.39821	1.47554	1.38302
1.60244	1.55458	1.06816	1.31835	1.42201	2.60196	1.40851	1.25967	1.42371	1.26394	0
3.2624	1.24103	1.22565	1.60383	0	1.57087	1.51897	1.45564	1.08887	1.7724	1.3629
1.47658	1.29122	1.46385	0	1.43843	1.48905	1.46126	1.37971	0	1.48707	1.36616
1.49023	1.51257	0	0	1.37192	1.43462	1.46094	1.4899	1.47472	1.46112	1.26422
1.62035	1.46851	0.494835	1.46258	1.38308	1.43814	1.36143	1.35978	1.08917	1.50567	1.40032
1.45686	1.27813	1.48095	0.888276	1.35377	1.53836	1.5115	1.58818	1.40871	1.40833	1.55654
1.46823	1.36736	1.2616	1.61283	1.2126	1.55281	1.29301	1.47149	1.54559	1.38144	1.46757
2.81272	1.61009	1.34576	1.39287	1.3891	1.2769	0.859924	1.41175	1.40039	1.36611	1.44343
1.60123	1.47165	1.59154	1.39365	0	1.35477	1.17629	1.46375	1.52929	0.38298	1.47423
1.24239	1.51846	1.37936	1.55131	1.52962	1.37179	1.43876	1.43117	0	1.45524	1.49727
1.56	1.46887	1.58873	0.964289	1.44394	1.56633	1.40006	0	1.29137	1.33925	0.885123
1.66637	0	1.39925	1.32781	1.50036	1.20914	1.49075	1.40279	1.40795	1.40484	1.44809
1.64035	1.25231	1.49853	1.62412	1.41262	1.5285	1.62491	1.38134	1.52995	1.39518	1.47546
1.69251	1.26193	1.32548	1.35915	1.41253	1.42076	0.833552	1.33275	1.29009	1.37626	1.68518
1.27776	1.54722	1.63933	1.79676	1.49722	1.64904	1.52832	1.67948	1.48396	1.62667	1.39949
2.53964	1.3586	1.60112	1.45931	1.58761	1.37382	1.39081	1.2616	1.47259	1.50722	1.48697
1.40308	1.43056	1.34999	1.50317	1.56314	1.6553	1.53089	1.44205	0	1.44498	1.85024
1.76262	1.41143	1.49494	1.36676	0.773057	1.33095	1.49087	1.34852	1.31995	1.20712	1.81763
1.68497	1.42179	1.60212	1.48021	1.50425	1.65298	1.4234	1.26021	1.43964	1.42919	1.13049
1.64381	1.51286	1.44461	1.54024	1.43204	1.53075	1.3625	1.40312	1.27299	1.36971	1.25105
1.43868	1.05546	1.53834	1.38041	1.31077	1.50445	1.45879	1.57207	1.27816	0.099895	1.42877
2.10573	0	1.50059	1.48023	1.47082	0	1.44772	1.35957	1.44291	1.37483	1.23598
1.37568	1.2465	1.91318	1.51045	1.48762	2.10429	1.59261	1.17134	1.43195	1.50135	1.11234
1.54007	1.41689	1.16194	1.4168	1.38859	1.5479	1.31692	1.42976	1.62809	1.47425	0.525235
1.45835	1.43033	1.35658	0	0.0192964	1.36429	1.3967	1.43338	1.48576	1.40201	1.40428
1.59991	1.56339	1.54967	1.44374	1.51502	1.38026	1.56715	1.62998	1.52656	1.37858	0
1.40677	1.44943	1.46673	1.55253	1.45175	1.47024	2.05055	1.65901	1.26378	1.5207	1.65648
1.51885	1.55385	1.47024	1.41482	1.35955	1.03187	1.63472	1.31064	1.56723	1.48152	1.43009
1.52181	1.39512	1.45551	1.42669	1.32124	1.41932	1.41002	1.46441	1.49585	1.31107	1.51165
1.84322	1.55621	1.50662	1.47106	1.42654	1.56603	0	1.39943	1.24492	0	1.42453
2.98441	1.3056	1.02359	1.52068	0	1.36902	1.49785	1.46153	1.19637	1.46763	1.5047
1.5258	0.967661	1.50423	1.21219	1.59728	1.49308	0.556615	0.185038	1.16927	1.49537	1.45255
1.59586	1.54046	1.52378	1.53249	1.36101	1.59254	1.43243	1.37893	1.3555	1.65377	1.19786
1.25796	1.56091	1.3587	1.41813	1.56202	1.49617	1.61354	1.29129	1.55982	1.17026	1.55082
1.48886	1.52166	1.28345	0	1.51033	1.41257	1.33415	1.17638	1.53846	0	1.37841
1.65538	1.35614	1.42756	1.52815	1.47066	1.41216	1.10703	1.26088	1.37201	1.39552	1.62699
1.39115	1.30943	1.37578	1.05598	1.42741	1.45492	1.53873	1.54526	1.22866	1.3541	1.20699
1.53386	1.42748	1.18067	1.38676	1.30438	1.55282	1.4233	1.3518	1.33543	1.60691	0
1.55701	1.32437	1.59404	1.55504	2.39072	1.42935	1.44914	1.3689	0	0	1.26842
1.37253	1.39639	1.47657	1.62116	1.4557	0	1.579	1.33672	1.4382	1.35543	1.48018
1.52229	1.53721	1.74572	1.42011	1.38237	0.858455	1.35244	1.48435	0.284689	0.0419261	1.31489
1.4383	1.21011	1.24027	1.45667	1.51319	1.36253	1.59491	1.47044	1.52739	1.61606	1.55058
1.43729	1.3279	1.44752	1.29082	1.37041	1.43367	1.30668	1.48481	1.28854	1.52037	1.50971
1.94681	1.56527	1.4541	1.35035	1.31078	1.36938	1.47424	1.64682	1.31057	1.53046	1.41207
1.48234	1.32785	0	1.57181	1.46301	1.38687	1.5496	1.42365	0.950977	1.49341	1.36436
1.50793	1.34043	1.17248	1.29852	2.38085	1.50066	1.2921	0.197175	1.18519	1.27259	1.51832
1.8442	0	1.47053	1.60725	1.42977	1.26865	1.49201	1.40235	1.31401	1.22866	1.55555
1.65181	1.43315	1.36518	1.58178	1.43308	1.37319	1.21854	1.35166	1.71459	1.5632	1.48982
1.36495	1.45078	1.39447	1.51113	1.26456	1.07154	1.38543	1.3272	1.3625	0	1.58112
1.76404	1.47257	1.417	1.30394	1.45974	1.42237	0.989109	1.49404	1.66845	1.4683	1.51464
1.52125	1.40717	1.64942	1.37063	1.47513	1.54366	1.36791	1.20971	1.51506	1.36765	1.59605
1.51331	1.60369	1.15216	1.29969	1.45582	1.71988	1.54208	1.45088	1.53765	1.34967	1.28814
1.56356	1.52378	1.65944	1.49319	1.41191	1.53086	1.45873	1.4365	1.13921	1.54273	1.40292
1.32458	1.35849	1.39372	1.25514	1.28956	1.54536	1.49694	1.19995	1.4687	1.58492	1.63974
1.43211	1.4701	1.26629	1.37778	1.30994	1.34105	1.28802	1.69877	1.43566	1.29225	0.472919
1.45151	1.84342	1.40221	1.5587	1.5086	1.53396	1.51351	1.33187	1.37469	1.56638	1.48606
1.39685	1.37685	1.29648	1.23272	1.30956	0.444349	1.38245	1.50145	1.27982	1.41276	1.51478
1.52131	1.44765	1.31745	1.55111	1.32753	1.44863	1.48976	1.40571	1.23426	1.62494	1.56078
1.62506	1.52709	1.43688	1.55018	1.44921	1.32447	1.47797	1.42326	1.47948	1.66131	1.30083
1.53995	1.32122	1.41351	1.62469	1.51604	1.4839	1.30803	1.15604	1.51875	1.26993	1.04876
1.60043	1.49483	1.50641	1.4597	1.34891	1.50092	1.48389	1.34262	1.53891	1.23005	1.33781
1.61737	1.40214	1.41749	1.35962	1.51598	1.41096	1.35721	0	1.31458	1.37091	0
1.45911	1.39968	1.26948	0	1.51275	1.46522	1.65252	1.34681	1.40685	1.57876	0
1.36917	1.24496	1.52372	1.70898	1.44521	1.47035	1.28516	1.54664	1.41879	1.42486	1.34356
1.62567	1.60469	2.39466	1.53171	1.45622	1.51212	1.58097	1.66717	1.46596	1.58719	1.43633
2.25215	1.49129	1.65994	1.52485	1.42096	1.49224	1.33375	1.61167	1.28762	1.22912	1.19441
1.5544	1.59834	1.5164	1.43099	1.41419	1.18195	1.49015	1.2909	1.49663	1.3665	1.33056
1.52212	1.42436	1.1087	1.44636	1.51883	1.27192	1.48197	1.36502	1.5651	1.60003	1.23304
1.39744	1.3326	1.54003	1.85963	1.45518	1.15588	1.4078	1.44503	1.63779	1.43611	0
1.40436	1.49835	1.07149	1.17612	0	1.09924	1.39755	1.43852	1.3972	1.54999	1.3514
1.12805	0.839166	1.60498	1.41737	1.44534	1.54825	1.66226	1.509	1.32885	1.06238	1.44413
1.57331	1.55847	1.37706	1.40978	1.50919	1.54744	1.23715	1.44515	1.34972	1.59874	0.440204
1.48033	1.59774	1.44595	0.52875	0.786327	1.52262	1.40092	1.3191	1.45775	1.46831	1.10804
1.69827	1.21406	1.57444	1.29634	1.59039	1.52812	1.51416	0.929843	1.4889	1.46399	1.46376
1.6656	1.43368	1.36823	1.32605	1.52184	1.48049	0.553576	0	1.54359	1.54942	1.51984
1.2992	1.32255	1.33115	1.13932	1.12835	1.27561	1.16189	1.462	1.46477	1.40771	1.2999
1.70342	0	1.49057	1.16072	1.2834	1.56667	1.20173	1.60927	1.3318	1.42248	1.38888
1.50977	1.36361	1.4842	1.48667	1.54004	1.3831	1.56212	1.31327	1.36128	1.50325	1.33023
1.56319	1.34732	1.48485	1.44901	1.55761	1.38611	1.47446	1.35041	1.40053	1.53763	1.39649
2.36122	1.4371	1.5597	1.20908	1.54752	1.46977	1.57388	1.41438	1.43302	0	1.33697
1.40974	1.43147	1.57317	0	1.49572	1.28332	1.12146	1.35299	1.66488	1.76159	1.33193
1.41974	1.43392	1.62503	1.15738	1.48248	1.34205	1.46497	1.50609	1.56235	1.46854	1.66872
1.5389	1.38011	1.49202	1.27356	1.80647	1.43197	1.21112	1.34978	1.55064	1.22895	1.4193
2.73875	1.55391	1.53362	1.25533	1.34901	1.34296	1.44482	1.16446	1.11812	0.946804	1.20805
1.5311	1.1637	1.45854	1.36024	1.55023	0.160179	1.39091	1.46477	1.44035	1.40791	1.26082
1.36273	0.85709	1.5725	1.50856	1.5999	1.48422	1.4531	1.26096	1.50694	1.51529	1.47644
1.30213	1.53229	2.46643	1.4174	1.92871	2.12696	1.4085	1.36678	0.83923	0.949349	1.42901
1.8889	1.51999	1.33757	1.3991	1.45236	1.57678	1.35282	1.47868	1.28343	0	1.58512
2.17255	1.32876	1.32777	1.4002	1.34435	1.18826	1.67174	1.39668	1.3636	1.2788	1.14889
1.57821	1.36624	1.39168	0.762002	1.17499	1.45844	1.55991	1.42733	1.58999	1.43477	1.77882
1.37433	0	1.46486	1.64008	1.63265	1.43753	1.36611	1.60168	0.979088	1.48759	1.42676
1.89987	1.26831	1.39189	1.3919	1.51836	1.33002	1.06739	1.41349	1.35299	1.37415	1.36912
1.2817	1.22421	1.52166	1.4989	1.56436	1.36869	1.8417	1.27772	1.44666	1.52875	1.37373
1.24318	1.51198	1.30006	1.33336	1.50671	1.6252	1.54621	1.66258	1.44289	1.21113	1.56269
1.68921	1.33259	1.51803	1.51893	1.39688	2.77004	1.31761	1.38984	1.45799	1.52993	1.5084
1.57608	0	1.48904	1.55014	1.49509	1.53549	1.27438	1.46097	1.27107	1.53422	1.48518
1.56327	1.35009	1.36454	1.08337	1.84689	1.39189	0	1.65707	1.56757	2.21708	1.28265
1.67021	1.41279	1.47023	1.50799	0	1.35752	1.51763	0.881458	1.39518	1.30363	1.42356
1.6153	1.32586	1.47365	1.15285	1.45636	1.52519	1.27956	1.45296	0	1.46018	1.323
1.59106	1.61519	1.13649	1.36073	1.01375	1.49693	1.39761	1.10822	1.40846	1.34558	1.25258
1.38331	1.22002	1.52138	1.39228	1.26713	1.51422	1.44043	1.20477	1.42684	1.37492	1.50682
2.94101	1.45002	1.33329	1.23145	1.38211	1.22393	1.48725	1.32282	0.185038	1.3108	1.1506
1.54633	1.50773	1.39156	1.38901	1.56966	1.49815	1.35259	1.35641	1.43662	1.79025	1.41341
1.44281	1.7203	1.57427	1.42887	1.65372	2.22465	1.25066	1.29284	1.4021	1.57565	1.54732
1.46738	1.39227	1.31468	1.27304	1.40987	1.37952	0.808679	1.37096	1.37555	1.53698	1.58057
1.39417	1.30842	1.41486	1.51083	1.47273	1.32863	1.34411	1.50187	1.09454	1.45864	1.07046
1.97267	1.57895	1.54502	1.51577	1.54109	1.7276	1.42264	1.49437	1.52067	1.56967	0
1.63678	1.55482	0	1.48184	1.2512	1.02172	1.36007	1.22744	1.55234	1.35635	1.36442
1.40144	1.18659	1.38335	1.36624	1.42587	1.5636	1.61456	1.44437	1.52031	1.60777	1.38186
1.52275	1.31163	1.50536	1.55709	1.42168	1.504	1.37035	1.32893	0	1.28698	1.39046
1.5978	1.41339	1.19364	0.477524	1.18794	1.50103	1.33988	1.49187	1.44153	1.54486	1.3871
1.49158	1.43494	1.39809	1.48627	1.53657	1.45076	1.30805	1.51227	1.32089	1.24574	1.31575
1.68499	1.7414	1.06254	1.62003	1.5971	2.86629	1.35666	0.741564	1.15818	1.45894	1.42051
2.64136	1.35607	1.4883	1.31835	1.48826	1.46103	1.44613	1.63267	0.467963	1.17044	2.22806
1.50314	1.64062	1.48458	1.47042	1.53647	1.48775	1.40415	1.34437	1.26202	1.33922	1.44848
1.58281	1.52628	1.49249	1.25757	1.50319	2.07747	1.49402	1.48285	1.29293	0	1.21048
1.46423	1.41989	1.41054	1.44738	1.2725	1.47211	1.20735	1.42038	1.44991	1.53101	1.43544
1.49565	1.279	1.39891	1.47014	1.24905	1.51838	1.39128	1.46948	1.46547	1.47883	1.38069
1.59299	1.1799	1.62655	0	1.35635	0	1.42641	1.32088	1.29076	1.28061	0
1.46827	0	1.27849	1.43612	1.03788	1.37143	1.48133	1.33071	1.48239	1.519	1.48106
1.65748	1.2634	1.47491	1.49942	1.26933	1.43813	1.51687	1.57861	1.63893	1.5679	1.05456
1.47435	1.48996	1.44186	1.44257	1.58917	1.44249	1.27315	0.951135	0.955257	1.48366	1.56723
1.59835	1.32389	1.40513	1.45741	1.56073	1.3362	1.40953	0.376665	1.32486	1.44868	1.40918
2.27381	1.42615	1.37265	1.40461	1.52587	1.51514	1.75692	1.59847	1.50072	1.3895	1.49366
2.85787	1.38846	1.4891	1.19389	1.56664	0	1.24605	1.35598	1.34538	1.49267	1.42009
1.53403	0	1.33604	1.31009	1.41124	1.37614	1.24905	1.52589	1.36227	1.39463	1.81609
1.64974	1.53045	1.14053	1.45225	1.31621	1.36083	1.34188	1.37132	1.41391	1.64463	1.36216
1.49736	1.38836	1.58633	1.63654	1.37878	1.30862	1.62258	1.15045	1.23014	1.4337	1.47341
1.22381	1.47021	1.63338	0	1.41885	1.04699	1.54652	1.37994	1.47428	1.53413	1.38928
1.51323	1.2718	1.49454	1.72475	1.40447	1.38585	1.54698	1.44301	1.58828	1.51741	1.468
1.93238	1.40758	1.5294	1.93551	1.15133	1.49874	1.39751	1.44393	1.60184	1.08814	1.55897
1.47668	1.38128	1.49036	1.49892	1.49262	1.38036	1.50937	1.59136	0.292208	1.36019	1.41162
1.54535	1.34138	1.45788	1.43438	1.51732	1.50338	0	0	1.59347	1.54624	1.4075
1.37708	1.3583	1.37443	1.42117	1.66657	1.27352	1.37322	1.47725	1.3817	1.45908	1.39603
1.55389	1.52178	1.4968	1.51138	1.42334	1.39846	1.56728	1.26896	1.56062	2.2369	1.52593
1.48723	1.4012	1.31432	1.43426	1.2999	1.44022	1.34371	1.48176	1.47809	1.3268	1.33884
1.74747	1.43299	1.5756	1.46525	1.25978	1.48536	1.49817	1.56394	1.42158	1.40733	1.30266
1.50886	1.28555	1.44319	1.40902	1.57368	1.26967	1.36613	1.38186	1.47337	1.5234	1.27742
2.2439	1.48862	1.30995	1.37648	1.45999	0.916238	1.52688	1.14675	1.51179	1.41912	1.19299
1.93219	2.08631	1.26486	1.36161	1.14332	1.44348	1.52249	1.47242	1.29953	1.33091	1.30218
1.2299	1.46761	1.4258	1.43267	1.36766	1.5254	1.40585	1.34209	1.54946	1.61592	1.59529
2.10576	1.24891	1.52573	1.48612	1.42006	1.56256	1.50465	1.38214	1.2974	1.06743	1.30089
1.4581	1.21475	1.49042	1.466	1.93884	1.47951	1.36435	1.23821	0	1.23934	1.4868
1.46076	1.16208	1.4795	1.30161	1.41158	1.20629	1.50992	1.24905	1.23356	1.42961	1.65075
1.49361	1.68708	2.02276	1.45016	0	0.792153	1.27026	1.09556	1.30282	1.52318	1.27735
2.88057	1.41348	1.46795	1.24352	1.33389	1.52273	1.56828	1.47509	1.14216	1.57083	1.4362
1.59778	1.56152	1.63618	1.35254	1.25383	1.45263	1.44322	1.43099	1.46404	1.50868	1.57981
2.82084	1.26961	1.49131	1.3761	1.34813	1.10165	1.4582	1.32354	1.5403	1.45792	1.33645
1.53616	1.38012	1.01057	1.78101	1.42761	1.3554	1.23489	1.3906	1.20424	1.54871	1.49963
1.62968	2.27201	0	1.48009	1.44071	0	1.49496	1.40633	1.4703	1.61929	1.27772
1.46478	1.45289	1.47835	0	1.46307	1.61636	1.42201	1.44671	1.41002	1.37249	1.30557
1.32543	1.36904	1.51689	1.44196	1.2705	1.39902	1.48608	1.42538	1.74823	1.34739	1.60289
1.79078	1.68107	1.3416	1.39395	1.33742	1.4782	1.23558	1.40591	1.20653	1.31619	1.58273
1.49118	1.52414	1.4891	1.42907	1.53829	1.42692	1.22799	1.35769	1.51036	1.32976	1.57694
1.44822	1.37151	1.60941	1.51602	1.54332	1.29079	1.12106	1.11821	1.35491	1.49811	1.23615
1.86109	1.53913	1.50948	1.09867	1.45615	1.44914	1.20018	0.803595	1.53928	1.2714	0
1.4927	1.32064	1.44343	1.45993	1.32933	1.60721	1.33742	0.639925	1.54329	1.47671	1.33604
1.33236	1.52817	1.26727	1.31675	0	0.0980824	1.25106	1.54426	1.35689	1.33644	0
2.63925	1.26737	1.61968	1.28632	1.28293	1.2775	1.31957	1.4678	1.38078	1.31325	1.48572
2.97278	1.11571	1.52031	1.3238	1.50767	1.39351	1.38744	1.15029	1.35133	0.563926	1.49313
1.53293	1.4344	1.55013	1.42895	1.36521	1.08458	1.43165	1.4668	1.26837	1.47771	1.3933
1.31914	1.37679	0	1.36434	2.16465	1.34125	1.52595	1.534	1.17425	0.516352	1.42026
1.59673	1.50242	1.28954	1.26145	1.4363	1.50841	1.34489	1.49561	1.51733	1.49101	1.36076
1.35216	1.42897	1.63348	1.55307	1.42821	1.45056	1.20437	0	1.62756	1.53624	1.49941
	1.25647	1.38978	0	1.5654	0.628376	1.59334	1.62588	1.52545	1.57508	1.40818
1.52552	0	1.42016	1.39557	1.59492	1.23408	1.35493	1.59226	0	1.52439	1.49629
1.51369	1.35666	1.16713	0	1.54259	1.28013	1.40831	1.5188	1.39616	1.57401	1.54386
1.52391	0	1.36305	1.47317	1.23166	1.28379	1.66485	1.39369	1.40058	1.19835	1.528
1.5287	1.41891	1.55009	1.51192	1.50953	1.47688	1.42994	0	1.41025	1.34764	1.42496
1.67784	1.50968	1.38019	1.65835	1.52337	1.28518	1.36974	1.31111	1.22448	1.2815	1.1532
1.37204	1.35322	1.74461	1.58017	1.21814	1.52404	1.31818	1.52682	1.40191	1.57059	2.06971
1.38477	1.4038	1.42953	1.24888	1.40329	0	1.40152	1.49121	1.33563	1.59129	1.59902
1.34967	1.18971	1.45656	2.03767	1.6664	1.11593	1.53167	1.49424	1.51193	1.5116	1.38502
1.62902	1.41126	1.48997	1.14104	1.45509	1.38691	1.4653	1.45072	1.34428	1.48921	1.34157
1.3745	1.37201	1.45485	0.932644	1.29555	0	1.31153	0	0	1.47317	1.35985
1.64726	1.382	1.52276	1.41334	1.3813	1.53214	1.33521	1.79319	1.67097	1.57575	1.26944
1.61424	1.24884	0	1.49055	1.45569	0	1.47958	1.52734	1.54692	0.119062	1.41962
1.45738	1.605	1.37359	1.17397	0.98639	1.43721	1.58178	1.68978	1.44562	1.57449	1.52163
1.46551	1.31938	1.43404	0.647537	1.51423	1.65345	1.25202	1.40285	1.49414	1.4475	1.44263
3.33879	1.47229	1.37514	1.33391	1.53174	1.45049	1.33403	1.22356	1.54962	1.38852	1.60864
1.49382	1.52746	1.30704	1.46422	1.38635	1.41241	1.51611	1.40417	1.59661	1.55712	1.51504
3.20815	1.45771	1.58083	1.48554	1.35846	1.26654	1.49938	1.36069	1.46539	1.34785	1.41848
1.56067	1.55807	1.38336	1.53897	0	1.41592	1.61194	0	1.52654	1.50932	1.46538
1.47739	1.37888	1.50701	1.51178	1.4081	1.3804	1.52492	1.34465	1.28454	1.13488	1.66133
1.49851	1.59822	1.56439	1.55415	1.54909	1.62598	1.38219	1.4318	1.44439	1.45581	1.29551
1.37156	1.51137	1.27885	1.54694	1.75057	1.48319	1.42449	1.61854	1.48277	1.3611	1.45595
1.43618	1.56639	1.17598	1.27018	1.41983	1.47839	1.4426	0	1.55315	1.1046	1.48697
1.6572	1.35652	0	1.50127	1.59526	1.52648	1.0071	1.46857	1.58452	1.59589	0.645589
1.57599	1.59248	1.38252	1.55699	1.52071	1.74327	1.42086	1.41124	1.3963	1.67937	1.66653
1.38513	1.56367	1.56213	1.63485	2.23497	1.32357	1.4648	1.5611	1.48563	1.55375	1.42532
1.77452	1.4298	1.5869	1.34475	1.57995	1.44005	1.45837	1.5722	1.00367	1.3907	2.11544
1.80829	1.43572	1.40182	1.62327	1.56308	0	1.62414	1.44526	1.40735	1.25983	1.45656
1.37452	1.48574	1.24453	1.39492	1.63715	1.47436	1.33337	1.47281	0	1.50034	0.652098
1.46368	1.54043	1.51998	1.29813	1.67559	1.45903	1.46651	1.44818	1.51795	1.91274	1.31866
1.39186	1.38111	1.5525	1.64674	1.48414	1.28721	1.28576	1.50682	1.38643	1.36408	1.60544
2.08761	1.3216	1.38918	1.27433	1.37127	1.53715	1.44879	1.33195	1.47723	1.5807	1.39549
1.72512	1.49779	1.46515	0	1.045	1.43716	1.39662	1.4478	1.4749	1.31683	0.963506
1.55008	1.58107	1.37448	1.40954	1.29334	1.51507	1.82967	0.881524	1.52367	1.4943	1.53706
1.50254	1.40923	1.50413	1.48305	1.50552	1.51436	1.41852	1.45036	1.64831	1.53078	1.55233
1.42867	1.49151	1.55378	1.46214	1.4742	1.42131	1.50151	1.8713	1.51403	0	1.39635
1.55695	1.44203	1.59902	1.49076	0.942591	1.33501	1.34507	0.290121	1.12769	1.52536	1.2868
1.36539	1.43398	1.47599	1.51818	1.49954	1.31756	1.67365	1.33377	1.62733	1.59504	1.60327
2.26477	1.48689	1.52929	1.4391	0.849215	1.57378	1.51578	1.22746	1.21703	1.48557	1.10836
1.99034	1.47884	1.25036	1.57019	1.51258	1.07839	1.46294	1.48483	1.08908	1.51987	1.44996
1.94219	1.61718	1.44229	1.4181	1.4015	0.953134	1.39183	0.897886	1.39845	1.40324	1.4571
1.75633	1.43753	1.61272	1.24244	1.34447	1.33347	1.37042	1.35649	1.70183	1.61301	1.51222
2.24709	1.41865	1.50535	0	1.30991	1.46411	0.739057	1.35986	1.17907	1.25959	1.38667
1.48776	1.38702	1.3892	1.20249	1.35736	1.49796	1.72582	1.39827	1.49541	1.48065	1.43288
1.46826	1.20029	1.58933	1.50091	1.35202	1.19016	1.57622	1.22287	1.7508	1.52481	0.26768
1.49787	1.2825	1.66276	1.69946	1.33103	1.48005	1.46851	1.13139	1.39823	1.27721	1.36879
1.60592	1.62184	1.5172	1.26035	1.81187	1.25278	1.44128	1.35417	1.47235	1.29411	1.44804
1.63381	1.4236	1.39962	1.52129	1.55055	1.45938	1.53526	1.66171	1.45739	1.67895	0.556799
1.8561	1.49121	1.46385	1.15023	1.38456	1.37353	1.29784	0.51116	1.90706	1.3863	1.36593
1.45271	0	1.45764	1.52978	1.41784	1.34884	1.33558	1.51242	1.44145	1.34971	1.45295
1.62969	1.44836	1.45624	1.65937	1.31304	1.35769	1.4157	1.45076	1.25351	1.33761	1.54612
1.42996	1.55745	1.30925	1.37377	1.45601	1.36437	1.32829	1.6397	1.61681	1.25517	0
1.54047	1.38405	1.42344	1.32742	1.61428	1.32303	1.76281	1.32867	1.22194	1.35356	0
2.50734	1.27219	1.46961	1.55745	1.38141	0	1.37304	1.35052	1.53273	1.48626	1.47067
2.10725	1.60067	0.754921	1.4708	1.34197	1.60202	1.51954	1.58069	1.90518	0	1.47418
1.27065	1.579	1.40207	1.05133	1.37512	1.33986	0.348387	0	1.53206	1.59595	1.51201
1.48276	1.23704	1.30594	1.26916	0	1.28829	1.42115	1.62899	1.49123	1.25341	1.51643
1.32997	0	1.48065	1.31154	1.34294	1.44085	1.37328	1.57711	1.53799	1.32285	1.58063
2.34003	1.49481	1.32166	1.40759	1.48268	1.46516	1.52939	1.45206	1.46284	1.41414	1.55355
2.33408	1.22428	1.64242	1.38636	1.48654	1.58973	1.34914	1.13969	1.6077	1.39937	1.53177
1.54138	1.41875	1.44895	1.62058	1.38931	1.45123	1.49877	2.37641	1.42142	1.36129	1.46822
1.60502	1.59396	1.49265	1.46211	1.47591	0.693666	2.67479	1.54656	1.33759	1.55263	1.39826
1.77391	0.497176	1.33247	0	0.293271	1.27383	1.30901	1.57509	1.35647	1.48962	1.4226
1.60141	1.66304	1.43067	1.44637	1.22168	1.46828	1.22772	1.69245	1.53854	1.5132	1.47866
1.72204	1.34192	1.2806	1.46877	1.38363	2.27689	1.17087	1.0892	1.41609	0.243006	1.41982
1.57373	1.47402	1.45777	0	1.26903	1.51814	1.49568	1.31579	1.51282	1.41786	1.44365
2.45358	1.43172	1.54007	1.43619	1.2669	1.38624	1.50826	1.62381	1.5361	1.36689	1.36945
1.38516	1.45493	1.50131	1.03295	1.43986	1.33688	1.45674	1.55297	1.40552	0	0
1.54099	1.28618	1.28187	1.51648	1.66566	1.33653	1.29023	1.32766	1.36639	1.34258	1.32727
1.30014	0.87026	1.32077	1.42426	1.3383	1.62855	1.32494	1.41343	1.4765	1.37563	1.45374
1.44012	1.35743	1.44463	1.51061	1.16738	1.39776	1.44799	1.01838	1.31623	1.51425	1.35524
1.46204	1.3878	1.40623	1.53066	1.2716	1.66949	1.31439	1.5445	1.47218	1.29628	1.13761
1.66859	1.20182	1.43464	1.52591	1.34172	1.28616	1.64408	1.0581	1.52506	1.25494	1.42537
1.44614	1.30354	1.53855	1.36039	1.3689	1.50158	1.90602	1.3144	1.35445	1.44247	1.33848
2.62857	1.32523	1.38455	1.42279	1.39432	1.29503	1.43041	1.2572	2.10853	1.32507	1.46361
1.39247	1.4746	1.58503	1.51411	1.46324	1.2765	1.31068	1.99485	1.59227	1.36415	1.46977
1.43586	1.02127	1.38603	1.45654	1.53159	1.32548	1.45744	1.28032	1.41094	1.48899	1.4611
1.6334	1.53149	1.23267	1.38201	1.17834	1.62186	1.44182	1.33677	1.40347	1.28369	0
1.33755	1.40284	1.27972	1.60107	1.36332	1.57469	1.51937	1.73988	1.46181	1.90362	1.86212
1.46588	1.13113	1.39746	1.48634	1.37367	1.29351	1.27796	1.59228	1.3774	1.32224	1.38587
1.6617	1.48482	1.68807	1.55696	1.53585	1.48581	1.51876	1.68613	1.67508	1.38878	1.25833
2.63466	1.4515	0	1.30746	1.3763	1.37546	1.47492	1.45042	1.92744	1.68487	1.4619
1.4564	1.28157	1.37793	1.44997	1.44648	1.54911	1.62049	1.32971	1.46389	0.525423	1.57011
1.7269	1.36039	1.43337	1.23301	1.50962	1.3359	1.4653	1.33832	1.44787	1.48259	0.101099
1.59252	1.39681	1.44635	1.29564	1.39909	1.68021	1.39582	1.54671	1.27767	1.41377	1.40957
1.50482	1.56808	1.51692	1.51131	1.52922	1.08926	1.47691	1.36684	1.4392	1.46866	1.89027
1.74268	1.23698	1.33695	1.34443	1.13497	1.44413	1.75123	1.36338	1.44034	1.57349	1.3105
2.36524	1.30031	1.40116	2.14576	1.05336	1.24874	1.40288	1.39583	1.39981	1.86941	1.6021
1.48373	1.57575	0.729837	0	1.59089	1.52259	1.44533	0.410241	1.45079	1.30501	0
1.6163	1.62147	1.2987	1.47743	0	1.5873	1.48274	0.989407	0	1.27439	1.43259
1.34775	1.40079	1.34693	1.57079	0.422605	1.51379	1.02311	1.33761	0	1.36126	1.51888
1.63255	1.23655	1.30252	1.425	1.4219	0	1.61965	1.51946	1.42769	1.57503	1.50327
3.37818	1.57756	1.2842	1.47926	1.19843	1.50962	0	0	1.56738	1.42732	1.27232
1.55548	1.4091	1.54925	1.45993	1.7241	1.30673	1.66791	1.45911	1.64347	1.59757	1.43585
1.44092	1.2125	1.52312	1.63848	1.54128	1.41486	1.39289	1.13714	1.54076	1.32004	1.35443
1.50444	1.54889	1.32625	1.20854	1.39889	1.46251	1.33686	1.38727	1.43757	1.45183	1.24325
1.41727	1.36388	1.2851	1.38471	1.49156	0	0.118918	1.49687	0	1.43676	1.31926
1.48828	1.32191	1.54387	0	1.24675	1.46958	1.52042	1.50117	1.37959	1.52962	1.57838
1.46395	1.58366	1.47226	1.34371	1.2904	1.75422	0.839646	1.56245	1.62852	1.51518	1.37614
2.86461	1.54195	1.33236	1.25682	1.27869	1.40466	1.68599	1.49059	1.73152	1.50525	1.32536
1.61164	0.958511	1.49949	1.23366	1.12342	2.17368	1.43277	1.4704	1.44157	1.62552	1.38495
1.48315	1.49677	1.32285	1.69051	1.53146	1.39772	1.3365	1.39086	1.10859	1.42218	1.35558
1.64703	1.4131	1.33516	1.55477	1.44366	1.35167	1.14331	1.35596	2.02746	1.52434	1.40811
1.54835	1.41277	1.39571	1.42279	1.54851	1.26995	1.15876	1.58166	1.48426	0.867446	1.37267
2.09143	1.28735	1.39295	1.49867	1.48433	1.51961	1.47219	1.50205	1.17527	1.4876	1.37151
1.61948	1.53515	1.46348	1.36871	1.56519	1.3435	1.51064	1.6171	1.41643	1.6174	1.46527
2.23679	1.48284	1.37842	1.4608	0	1.13185	1.46042	1.3798	1.58151	1.3448	1.52678
1.50006	1.36967	1.3413	1.35418	1.22529	2.32653	1.36468	1.40229	1.63669	1.08617	1.49883
2.17519	1.31318	1.4515	1.45962	1.56072	1.47771	1.50062	1.2724	1.32002	1.51596	1.40141
1.55048	1.39114	1.47281	1.58181	1.29323	1.17764	1.41314	1.36982	1.56067	1.31553	1.28483
1.5455	1.36284	1.72871	1.12237	1.52668	1.6096	1.45471	1.49045	1.49348	0.00220785	1.44569
1.81727	1.46209	1.40626	1.42037	1.62255	1.28244	1.47549	1.50447	1.41034	1.41069	1.36021
1.50046	1.37198	1.40519	1.36244	0.996567	1.58638	1.25896	1.40274	1.32605	1.33897	1.38196
1.65444	1.58812	1.35972	1.10111	1.31305	1.49328	1.43925	1.32767	0	1.42679	1.37073
1.27347	1.35625	1.28396	1.33519	1.38685	1.19131	1.34881	1.00605	0.759303	1.34868	1.43925
1.58905	1.37113	1.31571	1.43165	1.38597	0	1.47856	1.25909	1.56357	1.4304	1.39178
1.82555	1.33276	1.51438	1.49962	1.55516	1.43346	0.544013	1.16319	1.55329	1.38683	0
1.51877	1.50924	1.58863	1.53123	1.39058	1.42427	0.433648	1.32229	1.5946	1.81413	1.36468
1.71795	1.39699	1.44745	1.30168	1.40468	1.40433	1.24699	1.35229	1.54279	1.79357	1.31565
1.4533	1.42436	1.26469	0.81685	1.45263	1.34135	1.23221	1.31761	0	1.53568	1.3894
1.60074	1.59128	1.40299	1.27123	1.22755	1.61635	1.4246	1.56039	1.47726	1.41873	1.32685
1.49456	1.47054	1.51428	1.25304	1.56759	1.19019	1.43754	1.50998	1.50538	1.40405	1.63448
1.49839	1.22941	1.29734	1.47305	1.50364	1.51387	1.77224	0	1.39575	1.23716	1.5729
1.53295	1.58058	1.46134	2.06925	1.58627	1.66327	0	1.25901	1.32969	2.2308	1.50545
2.75893	1.33289	1.20814	1.33297	0	1.50202	1.57953	1.38808	1.32705	1.50256	1.47645
1.42465	1.30592	1.286	1.40035	1.46688	1.58461	2.1014	1.73682	1.58474	1.65652	1.3319
1.68317	1.37315	1.36403	1.50637	1.41021	1.26816	2.2116	1.53955	1.24085	1.53951	1.35411
3.04376	1.50216	1.38741	1.4175	1.42371	1.2286	1.43287	1.44953	1.42824	1.41636	1.62815
1.58429	1.55944	1.3797	1.4438	1.48486	1.31471	1.10865	1.51901	1.42726	1.26695	1.07053
1.53541	1.54813	1.36905	1.17627	1.40245	1.45261	1.34411	1.51741	1.47946	1.37062	1.02944
1.45392	1.45484	1.23454	1.50567	1.50388	1.40084	1.42636	0.875527	1.64061	1.37198	1.0468
1.42502	1.24176	1.43876	0	1.50435	1.55225	1.39921	1.52575	2.24131	2.36799	0
1.57961	1.77764	1.18969	1.42349	1.48989	1.50877	2.63261	1.45245	1.55076	1.3309	1.37144
1.97622	1.39667	1.46735	1.27147	1.4896	1.40443	1.30446	1.54065	1.44113	1.39542	1.42676
1.49988	1.3897	1.45577	1.42636	1.40294	1.45869	1.42335	1.5069	1.271	1.51965	1.35186
1.40265	1.35242	1.39411	1.33225	1.51034	1.38607	1.63576	1.51991	1.3505	1.51012	1.58038
1.83471	1.40629	0.185038	1.42163	1.61875	1.48974	1.44706	1.30416	1.251	1.51789	1.47732
1.55785	1.42809	1.47363	1.59045	1.36587	1.30152	1.41824	1.44409	1.40779	1.40417	1.42426
1.58172	1.44035	1.46034	0	0	1.26933	1.4588	1.46459	1.17377	1.39865	1.54302
1.6789	1.45672	1.29307	1.42334	1.30364	1.4519	1.35318	1.26549	0.924044	1.32108	0.339058
1.43761	1.53054	1.33099	1.42141	1.29813	0.185038	1.43504	1.461	1.36949	1.48472	1.50777
1.5163	1.54426	1.14122	1.49632	1.14973	1.3374	1.32207	1.32089	1.4282	1.48385	1.24385
1.35965	1.47835	1.44919	1.53695	1.39547	1.37965	1.28177	1.52154	1.51968	1.12555	1.32329
1.61907	1.47449	1.40314	1.61674	1.46276	1.33605	1.79416	1.22805	1.51146	1.77656	1.36553
2.39762	1.26773	1.32388	1.58622	1.33306	1.54963	1.38053	1.20871	1.3909	1.31562	1.41377
1.56553	1.56037	1.30613	1.34902	1.19701	1.38533	1.4123	1.59604	1.37693	1.36941	1.45504
1.62671	1.47316	1.48557	1.4306	1.50943	1.51194	1.46872	0	1.57911	1.5275	1.48035
1.43638	1.41471	1.42039	0.811261	1.522	1.26367	1.51767	1.28872	1.37644	0	1.38039
2.11112	1.57177	1.58061	1.47874	0	1.46703	1.33965	1.19186	1.35072	1.1799	1.40199
1.48119	1.47016	1.63956	1.49893	1.29007	1.48041	1.31638	0.929835	0.473418	1.42394	0.748062
1.3871	1.45813	1.29607	1.23919	1.5079	0.648625	0	1.8558	1.31037	1.54731	1.2498
1.66876	0	1.63987	1.50448	1.53991	1.6115	1.06577	1.40904	1.4369	0.453694	1.42702
1.51348	1.25748	0	1.5512	0	0	1.51051	1.47805	1.38247	1.5905	0
1.5676	1.4675	1.23929	1.35891	1.13845	1.43105	1.40564	1.50561	2.09041	1.36747	1.57718
1.76411	1.38292	1.51272	1.44078	1.45251	1.50168	1.48288	1.47195	1.37837	1.29293	1.48976
1.48213	1.24227	1.2582	1.19783	1.81778	1.43681	1.40224	1.48261	1.43557	1.43782	1.41737
1.49907	1.52017	1.0546	1.20794	1.47164	1.29726	1.44706	1.09428	1.43459	1.16427	1.46819
1.5186	1.35331	0	1.45452	1.38408	0.519011	1.50005	1.6767	1.36092	1.34615	1.34688
1.47972	1.21469	1.39813	1.28004	2.42691	1.28014	1.1244	1.48667	1.53326	1.54014	1.31036
1.57319	1.46591	1.50221	1.41043	1.54158	1.43778	1.34965	1.40633	1.41444	1.48305	1.48656
2.47424	1.53507	1.42823	1.43163	1.50451	1.46081	1.57031	1.28756	1.63395	1.24075	1.51272
2.00566	1.53731	1.61914	1.48873	1.58066	1.4636	1.58166	1.42014	1.14423	1.32027	1.34922
1.79528	1.503	1.48971	1.84455	1.32569	1.49004	1.52426	1.33715	1.38406	1.45724	1.24465
1.54067	1.46415	1.57758	1.5394	1.68172	1.53975	0.257437	1.44455	1.5789	1.46718	1.27409
1.34403	1.28165	1.26247	1.44332	1.51665	1.26523	1.4104	1.4471	1.36523	1.45641	1.57327
1.83069	1.22813	1.50426	1.3434	2.14492	1.25546	1.38067	1.48268	1.34614	1.39607	0
2.83159	1.62707	1.46686	1.5268	1.45968	1.45001	3.13807	1.46054	1.15098	1.35705	1.34365
1.30396	1.36076	1.39501	1.4833	1.46406	1.49708	1.43192	1.43675	1.50068	1.47853	1.29872
1.49683	1.50375	1.16422	1.33586	1.58545	1.33049	1.39973	1.73824	1.5772	1.38623	1.21998
1.48463	1.38528	1.38606	1.45275	1.24295	1.28385	1.53496	1.51607	1.52947	0	1.50754
1.58157	1.29394	0.481894	1.41633	1.26591	1.37647	1.64686	1.55153	0.973794	1.3395	1.44049
1.677	1.46406	1.527	1.4426	0.75693	1.33156	1.38416	1.46456	1.29155	1.26011	1.40685
1.46352	1.37709	1.42281	1.2728	1.47878	1.27893	0	1.42789	1.42709	1.1332	1.57666
1.62309	1.37017	1.50824	0	0	2.35449	1.62741	1.31238	1.56308	1.4067	1.24988
1.45123	0	1.50183	0.920573	1.53439	1.45977	1.50449	1.44446	1.52984	1.44504	1.35771
1.75802	2.16583	0.75063	1.52788	1.41245	1.35309	1.06163	1.58343	0	1.32671	1.75232
1.58253	1.48762	1.52536	1.23125	1.56246	1.48853	1.5012	1.26599	1.49146	1.50252	1.3309
1.62863	1.46572	1.51435	1.25014	1.34518	1.38185	1.88312	1.36106	0	1.57565	1.46394
1.7551	1.50894	1.0644	1.39426	1.40367	1.52176	1.26432	1.2341	1.27462	1.40396	1.24564
1.37814	1.30728	1.25468	1.52024	2.82626	0	1.38546	1.16661	1.45207	1.56469	1.51535
1.46864	1.37354	1.48608	1.50044	1.53475	1.58147	1.5403	1.38615	1.37289	1.6494	1.61646
1.54187	1.49743	1.44752	0.835172	1.50362	1.47256	1.48162	1.44618	1.56995	1.50719	1.18191
2.90544	1.48849	1.39045	1.51006	1.38334	0.152101	1.33613	1.52318	1.39383	0	1.37938
1.40532	1.49982	1.33229	1.30166	1.2717	1.46905	1.43362	0	1.43677	1.41571	1.47139
1.28863	1.36929	1.5037	1.28124	1.34389	2.17804	1.34351	1.51047	1.44866	1.76191	1.36897
1.64356	1.56462	1.37567	1.42971	1.51396	1.48685	1.22917	1.19257	1.35903	1.26515	1.31783
1.54478	1.5424	1.344	1.49405	1.51376	1.45474	1.56456	1.34315	1.3373	1.45191	1.36045
1.4725	1.5742	1.38902	0.863813	1.29235	1.42478	1.56673	1.19832	1.43385	1.3516	1.32211
1.50605	1.65442	0	1.47416	1.29784	1.2142	1.4823	1.44196	1.38815	0	1.57293
1.91051	1.26257	1.47984	1.46044	1.33182	0.603817	1.24043	1.46381	1.28724	1.4741	0
1.50666	2.17774	1.23355	1.30149	1.30407	1.24411	1.44227	1.53002	1.42656	1.40926	0.185038
1.54183	1.40151	1.37239	0	0	1.54348	1.52548	1.17438	1.53486	2.45935	1.4606
1.38681	1.34599	0	1.31877	1.37822	1.32812	1.43373	0	1.41133	1.46884	1.50575
1.47297	1.42928	1.50567	1.54298	1.34241	1.44732	0.754588	1.4049	0	1.4445	1.46853
1.41768	1.54735	1.5165	0	1.36083	1.44027	1.38871	1.55687	1.32999	1.28633	1.65084
1.36175	1.61048	1.47442	1.09459	0	1.56804	1.40159	1.39271	1.29738	1.38008	0
1.51859	1.29466	1.23829	1.44325	0	1.74621	1.39751	1.58035	0	1.47366	1.38055
1.43845	1.30954	1.16596	0	1.59274	1.51967	1.66312	1.51783	1.48197	1.64567	1.35018
1.41906	1.4328	1.34292	1.24756	1.41699	1.52799	1.52658	1.40792	1.62125	1.24302	1.85432
1.52481	1.46569	0.655284	1.1603	1.58254	1.30433	1.50133	1.5351	1.85662	1.31319	1.40557
1.49181	1.42997	1.35556	1.22925	1.42507	1.48435	1.40138	1.28766	1.40513	1.40839	1.48217
2.72542	1.32321	1.28156	1.561	1.20482	1.435	0.500814	1.43494	0	1.65266	1.47334
3.0435	1.39962	1.32916	1.41301	1.35588	1.31201	1.34687	1.42266	1.45567	0.800402	1.60041
2.65015	1.44268	0.0139401	1.49531	1.45214	0.0259598	1.46423	1.40751	1.49929	1.38202	0
1.61252	1.53871	1.50462	1.35865	1.41712	1.4277	1.36636	1.02249	1.45002	1.31337	1.53151
1.61521	1.22364	1.44968	1.32623	1.25713	0	1.38219	1.19946	1.45632	1.53665	1.4231
1.58222	1.29899	1.67955	1.51613	1.53161	1.2666	1.536	1.42052	1.50191	1.39838	1.51315
1.67324	1.09932	1.65091	1.585	1.67015	1.28985	1.38202	1.63685	1.47536	1.44557	1.50825
1.5359	1.43053	1.43476	1.35356	1.35032	1.59852	1.30142	1.36224	1.30697	1.5338	1.49751
1.44582	1.5238	1.42714	1.40994	1.43552	1.30507	1.37357	1.35954	0	1.00072	1.60079
2.88565	1.39681	1.26343	1.58408	1.5178	1.65359	1.48592	1.39458	1.43258	1.48511	2.14744
1.678	1.54825	1.13343	1.52767	1.38468	1.26118	1.34271	1.60858	1.59674	1.43584	1.47963
1.39011	1.39467	1.47927	1.44221	1.4848	1.42496	0.946246	0.949576	1.55202	1.59268	0.178861
1.45278	1.34567	1.44487	0.771546	0	1.16942	1.40612	1.53975	1.40194	1.39122	0
1.66539	1.48159	1.24992	1.41072	0.421456	1.56521	1.01825	1.45448	1.40436	1.46413	1.43778
1.46326	1.56711	1.52575	1.45256	1.45178	1.38038	1.41126	1.52763	1.59142	0	1.41925
2.81512	1.42104	1.50574	1.46598	1.54079	1.50993	1.27008	1.39782	1.40105	1.44843	1.50875
1.46711	2.17118	1.4214	1.44024	1.55087	1.60373	1.65494	0	0.593774	1.04868	0.213124
1.34761	1.33389	1.33672	1.358	1.23906	0	1.57494	1.37026	0.0459837	0.314381	1.49146
1.0782	1.42092	1.47557	0.694843	1.32879	1.37124	1.55033	1.47249	1.50979	1.47541	1.56029
1.47346	1.3636	1.32979	1.4597	1.52407	1.41887	1.0547	1.19105	1.25535	1.39983	1.54807
1.49121	1.63599	1.44082	1.32929	1.39728	1.49732	1.37447	0.414388	1.04559	1.44019	1.40841
2.17943	1.51699	1.39405	1.55908	1.60051	1.3385	1.56227	1.44322	1.31044	1.46685	1.57195
2.01481	1.37906	1.30297	1.43296	1.59343	1.52686	1.43315	1.29788	1.11985	0	1.39683
1.38623	1.38952	1.42161	1.56884	1.48547	0	1.09616	1.31759	1.25413	1.52664	1.14653
2.04051	1.44103	0.635278	1.5157	1.29058	1.34038	1.57206	1.39346	1.3964	1.47328	1.40537
1.39687	1.55553	1.72378	1.28224	1.5525	1.93407	1.48774	0.782702	0.857688	1.34375	0
1.59488	1.44189	1.36887	1.18206	1.48795	1.51773	1.54911	0	1.33147	1.34464	1.0428
1.43971	1.42013	1.43006	1.42131	1.44935	1.53414	0	1.22628	1.60847	1.52801	1.50584
1.69823	1.22119	0	1.36669	1.42449	0	1.41287	1.39535	1.35331	1.36502	1.5336
3.10649	1.58405	1.32898	1.70628	1.46825	0	1.05636	1.4765	1.18109	0.699598	1.54734
2.65553	1.49775	0.783718	1.35808	1.53295	1.44927	1.48648	1.45255	1.51443	1.25312	1.3366
1.47279	1.55996	1.3502	1.40589	1.43886	1.25275	1.59364	1.62098	1.42007	1.36813	1.51188
2.03461	1.39693	1.41471	1.49618	1.439	1.39053	1.49074	1.33586	1.46408	1.34741	1.33907
2.2601	1.64911	1.20148	1.31193	1.50861	1.48146	1.60049	1.44508	1.32474	1.46496	1.54458
1.5958	1.41065	1.70135	1.38854	1.43148	0	1.37256	1.41245	1.42303	1.49323	0.567673
1.60913	1.35943	1.48652	1.1077	0.980897	1.41836	1.4869	1.18705	1.37185	0	1.43601
1.54833	1.3674	0	1.49431	0	1.53869	1.37034	1.78124	1.60115	0.703927	1.40901
1.92168	1.38963	1.4491	1.32159	1.4007	1.46141	1.43643	1.60802	1.36397	1.45271	1.3877
1.50023	1.39611	0.827291	1.32876	1.76113	1.47249	1.51812	3.40946	1.6183	1.42657	1.36217
2.65917	1.48811	1.55998	1.47125	1.43901	1.36875	1.31499	1.47813	0	1.17765	1.33611
1.32559	1.45352	1.15875	0	1.42615	1.57715	1.54347	1.43982	0.966365	1.35451	1.44901
1.66882	0	0	1.57903	1.51207	1.45108	1.42152	1.25217	1.39699	1.37834	1.85209
1.54868	1.3893	1.44034	1.64042	1.62594	0	1.34021	1.39079	1.70117	1.30381	0.0072126
1.56996	1.46685	1.45594	1.44044	1.34202	1.54059	1.40496	1.21935	0.705475	1.33838	1.09771
2.9459	1.39923	1.46863	1.26195	1.25821	1.46115	1.44819	1.33455	1.38189	1.61424	1.47493
1.30509	1.31562	1.40778	1.29004	1.58575	1.66885	1.27391	1.4683	1.23768	2.93418	1.45189
1.40952	1.52604	1.60089	1.51761	1.07368	1.37536	1.56243	1.44612	1.36454	1.30167	1.52324
1.62348	1.38014	1.48114	1.38043	1.40962	1.53142	1.68146	1.45929	1.26466	1.41963	1.46575
1.61919	2.30689	1.49321	1.57295	1.50394	1.42622	1.19706	1.37995	1.22036	1.47691	1.44869
1.31645	0.980483	1.38821	1.40356	1.48469	1.65289	1.29518	1.59502	1.33611	1.29875	1.31983
3.0478	1.41944	1.51817	1.65843	0	1.44213	1.29868	0	1.3663	1.39825	1.4152
1.58539	1.50342	1.49769	1.51851	0	1.40382	1.83084	1.55149	1.13505	1.39	1.54208
2.22274	1.53935	1.60593	1.487	1.79195	1.55688	1.43996	1.51185	1.43896	1.43405	1.56579
1.43992	1.45853	1.48971	1.28547	1.41106	1.45459	1.39069	1.75957	1.50105	1.3151	1.54777
1.5071	1.45928	1.54084	1.30993	1.49567	1.48253	1.48244	0.543779	1.26578	1.29876	1.24123
2.02647	1.35872	1.556	1.38552	2.2634	1.38459	1.49895	1.28868	1.2654	1.46103	1.14772
1.64809	1.50877	1.20302	1.85884	1.37863	0.215191	1.37865	1.31789	1.37108	1.30474	1.45161
1.35286	1.61877	1.3407	0	1.30044	1.26219	1.35669	0	1.41963	1.5599	1.40609
1.65393	1.14604	1.47577	1.43903	1.44735	1.54095	1.46887	1.32451	1.47054	1.36872	1.41275
1.49802	1.34141	1.01209	2.56323	1.44062	1.54534	1.45609	1.40831	1.37528	1.2328	1.33776
2.8099	1.52064	1.6085	1.50606	1.41631	1.23752	1.27977	1.45802	1.1012	1.46609	0.479101
1.67639	1.23188	1.14263	1.46998	1.46727	1.50497	1.45807	1.34483	1.34223	1.37415	1.47841
1.37176	1.48777	1.57368	1.4599	1.61173	1.47775	1.35462	1.44974	1.39703	1.34171	1.57254
1.51414	1.64605	1.21045	1.40495	1.50499	1.49305	1.45278	1.46883	1.15371	1.5108	0.185038
1.53106	1.38809	1.5754	1.71479	1.45307	1.24832	1.40282	1.44248	1.19405	1.15017	1.28656
1.33667	1.48913	0	1.44256	1.3295	0.450109	1.30808	1.43479	1.14085	1.58936	1.47412
1.58283	1.26254	1.55382	1.12436	1.37951	1.49412	1.40193	1.26514	1.41875	1.32734	1.33213
1.50954	1.35329	1.66444	1.49835	1.50343	1.29308	1.89373	1.43266	1.46369	1.3864	1.47196
1.54289	1.55306	1.49894	0	1.37645	1.45319	1.45477	1.34513	1.35465	1.30339	1.39406
1.60442	1.46492	1.45324	1.33267	1.49491	1.52152	1.48625	1.54226	1.355	1.28954	1.07092
1.48383	1.31672	1.41567	1.4187	0.760248	1.39586	1.4994	1.95848	1.59359	2.8889	1.31035
1.51979	1.33127	1.62309	1.60335	2.52371	1.44824	1.40266	1.58798	1.42628	1.33154	1.30716
1.35473	1.53134	1.51327	1.44952	1.25253	1.30312	1.51566	1.56447	1.4228	1.42839	1.33283
3.05778	1.10185	1.33511	1.05402	1.40513	1.41701	1.50245	1.4241	1.37032	1.55922	1.48449
1.69972	0.353782	1.5371	1.5168	1.62397	1.61118	1.44069	1.52132	1.29688	1.34849	1.04653
3.08797	1.41353	1.60841	0	2.65338	1.0976	1.47042	1.36966	0	1.44919	1.38468
1.42406	1.53814	1.5376	1.26264	1.55521	1.40446	1.43113	1.71892	1.43049	1.56798	1.55417
1.40847	0	0	1.45926	1.48781	1.38321	1.48635	1.56888	1.48392	1.43088	0
1.73239	1.4711	1.46123	0	0.616106	0.6751	1.21631	1.91029	0.871686	1.36119	1.98324
1.55479	1.31616	1.64994	0.99165	1.57439	1.42305	1.2714	1.58697	1.44582	1.52931	1.52446
2.03587	1.46791	1.38198	0	1.4371	1.40777	0.535464	1.4657	1.32988	1.32263	1.14782
2.20264	1.28775	1.51166	1.49148	0	1.59624	1.55602	1.50865	1.33245	1.0097	1.41755
1.22013	0	1.39411	1.49359	1.41356	1.43326	1.35639	1.76785	1.4629	1.19796	1.24289
1.30897	1.55456	0.697084	1.32258	0.880668	1.54436	1.58046	1.39146	1.34475	1.51177	1.00722
1.54825	1.48226	1.61957	1.20713	1.38618	1.0943	1.48577	1.58712	1.35297	2.76969	1.3355
1.41765	1.34639	1.36791	1.52936	1.30502	1.41511	1.52407	1.52181	1.49506	1.5007	1.13724
1.34722	1.26375	1.4731	0	0	1.46048	1.41963	1.33825	1.45849	1.23998	1.32646
3.30164	1.53917	1.36301	1.39827	1.37883	1.54673	1.48445	1.46104	0	1.53037	1.19433
1.57609	1.40068	1.45055	1.56096	1.44645	1.58071	1.47856	1.26773	1.30649	1.32091	1.41017
1.53925	0.948275	1.3564	1.56213	1.40849	0.608547	1.4883	1.4829	1.34509	1.34685	1.24248
1.62586	1.27501	1.26688	1.58281	1.55208	1.22218	1.76551	1.42239	1.44833	1.52438	1.61414
1.54323	1.34266	1.53434	1.64052	1.25835	1.36306	1.39959	1.28846	1.43296	1.45971	0.00577961
1.54752	1.07365	1.37788	1.27576	1.24396	1.46353	1.27841	1.27707	1.41792	1.36696	1.26256
1.48723	0.838304	1.38559	1.32941	1.3821	1.34589	0	1.46089	1.51412	1.53925	1.56497
1.42206	1.26447	1.60758	1.51109	0	1.4257	1.15727	1.34433	1.31298	1.39658	1.30976
1.43556	1.67027	1.47798	1.37058	1.0458	1.39308	1.15967	1.41923	1.42663	1.38056	1.05143
1.4421	1.34471	1.63875	1.78313	1.40427	1.27799	1.47961	1.39544	0.61481	1.47425	1.50607
1.40829	1.67476	1.30701	1.24485	1.33474	1.32442	1.35773	1.66801	2.10654	1.39427	0.736292
1.37188	1.25235	0.901499	1.42287	1.33277	1.83694	0	1.33323	1.43886	1.58379	1.5551
1.84969	1.34208	1.45541	1.52821	0	1.48068	1.32494	1.42565	1.43193	1.50714	1.26055
1.50014	0	1.39098	0	1.42507	1.38813	1.50713	0	0	1.33293	1.26709
1.60584	1.21618	1.52042	1.30349	1.38642	1.25296	0.688463	1.3819	0	1.48785	1.36933
2.85366	1.56467	1.36889	1.32598	1.38986	1.18858	1.41448	1.60349	1.55934	1.49496	1.45078
2.66774	1.33581	1.29789	1.34161	1.40718	1.48861	1.44432	1.45363	1.49952	1.48304	1.61603
1.4669	1.11645	1.50443	1.78937	1.20984	1.41752	1.50977	1.41901	1.72429	1.1782	1.38758
2.67712	1.50523	2.05725	1.59303	1.35724	1.32097	1.36305	1.47725	1.36424	1.3704	1.3602
1.55225	1.34703	1.66504	1.41468	1.38479	1.4743	1.40928	1.57026	1.24579	1.638	1.55474
1.30389	1.42519	1.191	1.42907	1.52922	1.41912	1.38192	1.19354	1.44601	1.41278	1.69565
1.40582	1.30517	1.28817	1.17518	1.28479	0.612486	1.51594	2.05281	1.48127	1.20747	1.44806
1.35245	1.33375	1.56904	1.49336	1.52333	1.35623	0.70354	1.3177	1.41032	1.58918	1.38951
1.72189	1.3799	0.992242	1.06858	1.28582	1.25113	1.34713	1.30945	1.34864	1.42553	1.34468
1.59331	1.62491	1.34732	1.38524	1.4295	1.45679	1.52082	1.28207	1.45983	1.59397	1.19668
1.68461	1.33645	1.53786	1.39997	1.22098	1.281	0	0	2.21524	1.68407	1.55872
1.6013	1.58903	0	0	1.44303	0	1.4313	1.36015	1.58576	1.63841	1.32573
2.92681	0	1.48151	1.56785	1.41721	1.27188	1.4381	1.47727	1.46714	1.47572	1.57147
1.47857	1.36776	1.51135	1.58507	1.36961	1.31538	1.38648	1.53121	1.43264	1.54882	1.46115
1.41225	1.15249	1.59134	1.55316	1.46266	0	1.2624	1.57117	1.24869	1.49471	1.34295
1.23474	0	1.3669	1.65215	1.47669	1.46849	1.53855	2.32786	1.26776	1.40917	1.3773
1.64586	1.22735	1.52544	1.36255	1.53937	1.35142	0	1.43027	1.28767	0.973058	1.17788
1.61868	1.39009	0	1.54743	1.09546	1.61131	0	0	0	1.51643	1.2681
1.346	1.1764	0.0805789	1.37038	1.39718	0	1.3458	1.51766	1.42558	1.41219	1.40398
2.77787	0	1.53328	1.4568	1.47925	1.4155	1.54205	1.50011	0.998513	1.42182	1.51103
1.48606	0.240341	1.50518	1.41838	1.44901	1.33443	1.43058	1.47303	1.59747	1.77236	1.2316
1.45634	1.44811	1.60438	1.54052	1.61431	1.47885	1.5804	1.39218	1.49429	1.5885	1.1507
1.55009	1.49341	1.45427	1.65295	1.32215	1.51866	1.44113	1.38543	1.37962	1.48519	1.33538
1.59501	1.44297	0.953908	1.18308	1.51746	1.39259	1.60073	1.40463	1.47724	2.40098	1.26637
2.97964	1.45841	1.28884	1.34956	1.4583	1.49779	1.54372	1.69654	0	0.656807	1.32024
1.61836	1.55943	1.12899	1.39776	1.24624	0	0	0	1.67663	1.42656	1.51994
1.5531	1.25801	0	1.28033	1.50879	1.5111	1.47234	1.50218	1.37274	1.56419	2.20645
1.58143	0	1.39539	1.5665	1.52637	0	1.53279	1.50738	1.50371	1.46167	1.72077
1.45435	1.30385	1.5161	0.887752	1.47052	1.41289	1.51362	1.52325	1.35903	1.58301	1.88615
1.38237	1.54777	0.610832	1.5331	1.3188	0.645811	0.913707	1.31484	1.48043	1.33452	1.62405
1.51588	1.21253	1.43526	1.27661	1.5737	2.41401	1.63363	0	1.49613	1.38211	1.37225
1.45785	1.44694	1.55587	0.57597	1.52686	1.28993	1.57493	1.58837	1.41047	1.37546	1.20357
1.66901	1.38086	1.35546	1.08578	0.965948	1.50837	1.4879	1.39717	1.44185	1.50721	1.52837
1.46007	1.42758	1.52136	1.52274	1.44156	1.56326	1.28558	1.22997	1.47246	1.52911	1.31661
3.00867	1.41048	1.38087	1.342	1.43029	1.38785	1.41395	1.42404	1.27798	1.3126	1.31534
1.48437	1.4464	1.54212	1.51057	1.34274	1.45586	1.47127	0	1.47409	1.60398	1.3867
1.32954	1.25912	1.59244	1.61182	1.28382	1.9046	1.3901	1.36149	1.21925	1.41438	1.54295
1.45697	1.64754	1.37119	1.37588	1.16119	1.41815	1.4093	1.36021	1.53343	1.48672	1.50019
1.68242	1.52824	1.32097	1.36883	1.36424	1.44148	1.44998	1.38824	1.41028	1.477	1.40391
1.38374	1.41309	1.40937	1.44726	1.392	1.46263	1.28535	1.43336	2.21764	1.12426	2.0381
1.46569	1.34499	2.20232	1.09401	1.59289	1.80966	1.35169	1.67732	1.45996	1.59902	1.4203
1.60893	1.51888	1.37988	1.48094	0.751169	1.58458	1.35568	1.49076	0.95025	1.5025	1.37338
1.67533	1.24177	1.35134	1.48804	1.36371	1.34589	1.37448	1.56637	0	0	1.46109
1.44621	1.36066	1.45558	0	1.50149	1.58265	1.4198	1.39203	1.54002	1.55457	1.42767
1.62481	1.53923	1.47473	1.58572	1.46574	1.47456	1.45511	0.57109	1.40482	1.51287	1.31185
1.40715	1.27683	1.46974	1.2892	1.37772	2.27942	1.40372	1.2791	1.32892	1.2943	1.38429
1.55701	1.47594	1.52165	1.30096	1.53072	1.38456	0.0571596	1.42952	1.34814	1.66814	1.30711
1.58259	1.364	1.41268	1.21253	0.857994	1.51921	1.19379	0	1.48186	1.43694	0.945211
3.06131	1.35638	1.42689	1.26682	1.40446	0	1.54054	1.25373	1.43263	1.6031	1.27334
1.40625	1.21964	1.46773	1.49582	1.60589	1.36735	1.52386	1.60482	1.54434	1.58336	1.5548
2.10597	1.37849	1.27933	1.51603	1.60103	1.53052	1.47934	1.36788	1.08793	1.40662	1.3479
1.90589	1.49728	0.927772	1.25236	1.31261	1.28055	1.66556	1.29097	1.41147	1.77335	1.38684
2.46004	1.36801	1.48178	1.54414	1.42662	1.44175	1.39758	1.05431	0	1.60838	1.31961
2.8307	1.15666	1.47207	1.54006	1.47022	1.48907	1.24501	1.58594	1.2411	1.1703	1.35074
1.66318	1.48481	1.28332	1.03212	1.5292	1.33895	1.55615	1.20205	1.42453	1.507	1.18043
2.88009	1.49592	1.40663	1.43053	1.25627	1.31379	1.46908	1.39611	1.2904	1.29908	1.33293
1.40272	1.48976	1.25382	1.48974	1.48659	1.57375	1.51789	1.35546	0.593105	1.57046	1.35817
1.76812	1.30546	1.49354	1.37383	1.47419	1.58462	1.5549	0.771053	1.6279	1.33705	1.7755
1.31226	1.47215	1.50437	0.356991	0	1.271	1.44688	1.56086	1.48609	1.4951	1.48766
1.46423	1.48073	1.51767	1.3449	1.48717	1.45237	1.46435	1.21692	1.44256	1.42674	1.24453
1.60519	1.55837	1.37667	1.4862	1.50758	1.37333	1.29575	1.441	1.36674	1.25757	1.89675
1.47187	1.41974	1.14453	1.40878	0.833514	1.55429	1.42127	1.35358	1.80431	1.30845	1.47247
2.79723	1.34926	1.33211	1.35778	1.34366	1.41822	1.51128	1.28216	1.35496	1.22262	1.53154
1.45403	1.36004	1.35738	1.34804	1.40422	1.35729	0	1.41796	1.45741	1.41386	1.1442
1.65986	1.5704	1.44585	1.44795	1.38301	1.38042	1.55785	1.15437	1.56063	0	1.51708
2.5938	1.44718	1.40687	1.31656	1.41437	1.35516	0	1.50155	1.1581	1.48484	1.52181
1.3368	1.39368	1.68638	0	0.162664	2.6036	1.5198	1.45104	1.55622	1.49878	1.37423
1.58324	0	1.10851	1.48947	1.47122	1.45854	1.55433	1.58935	1.57743	1.52137	1.39996
1.46086	1.47387	1.28471	1.54449	1.54964	1.35296	1.37633	1.41458	1.53915	1.31791	0.680009
1.4526	1.46758	1.45146	1.41426	1.57277	1.35083	1.527	0.921134	1.54227	1.26855	1.36421
1.4012	1.42185	1.51141	1.25649	1.59096	1.40617	1.44512	1.51083	1.43376	1.36219	1.48311
1.55822	1.42197	1.46573	1.46369	1.33493	1.38654	1.41368	1.72984	1.47297	1.16855	1.62182
1.5365	0.760413	1.33657	1.39973	1.55641	0.216806	1.27573	0	1.41136	0.30477	1.33633
1.38726	1.49819	1.3118	1.40256	1.47308	1.48804	1.21431	1.33756	1.33067	1.41969	1.25509
1.66552	1.14268	0	1.45255	0	1.10773	1.35725	1.44656	1.41794	1.57891	1.47229
1.38649	1.26251	1.39239	1.05963	1.70427	1.59018	1.57795	1.35142	1.18835	1.28306	0
1.54213	2.19982	1.43383	1.30671	1.46164	1.41713	1.48735	1.40286	1.41228	1.50363	1.34841
3.07061	1.47258	1.26716	1.49723	1.41127	1.39661	1.34446	0.983134	1.52187	1.52811	1.39543
1.36648	1.39159	1.39583	1.42338	1.39689	1.34517	1.19471	1.55255	0	1.39548	1.55393
1.53072	1.575	1.45522	1.41186	0	1.28913	1.26227	1.4495	1.1763	1.37761	1.39816
1.53497	1.14062	1.20374	1.41005	1.46849	1.30154	1.15351	1.3959	1.06536	1.32612	1.68407
1.61265	1.3755	1.48966	1.31436	1.50887	1.4296	1.3779	1.2997	1.53319	0	1.30946
1.30012	1.34432	0	1.3999	1.32484	1.33818	1.59421	1.58868	1.36662	1.38912	1.5434
1.50319	1.34415	1.33423	1.45846	2.00702	1.50842	1.1469	1.6924	1.35191	1.44075	1.53308
1.54855	1.56228	1.53768	1.53131	2.98208	1.5535	1.3584	1.64002	1.0997	1.21639	1.43392
1.52611	0.307413	1.35194	1.43013	1.30482	1.61607	1.28111	1.53002	1.48934	1.47564	1.52739
1.39002	1.60577	1.58011	1.36594	1.53225	0.780863	1.29028	1.39796	1.34782	1.3129	1.32692
1.28694	1.31505	1.33873	1.51471	1.31575	1.46041	1.54172	1.49091	1.39007	0.530151	0.149239
1.33778	1.34217	1.47274	0	0	1.3771	1.27228	1.23419	1.42187	1.49149	1.47519
2.95429	2.31998	1.7012	1.36934	1.09853	1.43835	1.28028	2.53998	1.48766	1.34656	1.36177
1.53118	1.48216	1.3903	1.37469	1.4441	1.3022	1.58295	1.56731	1.55716	1.47672	1.6148
1.37367	1.37329	1.38519	1.3771	1.08521	1.76945	1.48562	1.35424	0.852469	1.32684	1.49727
1.5081	1.4266	1.4011	1.50183	1.44974	1.3891	1.46503	1.55153	1.17794	1.61539	1.58647
1.48867	1.52004	1.4855	1.43	1.44044	1.62606	1.28368	1.43068	1.49084	1.51155	1.43102
1.60627	1.77099	1.59711	1.25024	0.659752	1.4719	1.40649	1.33939	1.39031	1.92761	1.5611
1.33247	0.306959	1.24539	1.46559	1.89666	1.24669	1.30377	0	1.25986	1.19084	1.56755
1.56144	1.47576	1.30171	1.22613	1.49892	1.47878	1.58287	1.43786	1.33479	1.28489	1.39221
1.18624	0.7735	1.49245	1.16135	1.61335	1.3388	1.44047	0.727925	1.43927	1.19437	1.61489
2.05948	1.44994	1.01584	1.38543	1.35652	1.54403	1.38252	1.24042	1.5058	1.66347	1.47161
1.62354	1.57674	1.3044	1.52635	1.43649	1.68444	1.41589	1.5365	1.54783	1.38581	1.42562
2.5476	1.58415	1.17398	0.86194	0.60882	1.49266	1.48176	1.37029	1.45106	1.39769	1.52475
1.93725	0.947033	1.39168	1.43389	1.34075	1.45778	1.07096	1.43108	1.46102	1.36299	1.4084
1.50436	1.41659	1.48942	1.44017	1.48813	0	1.32507	1.26219	1.47908	1.23643	1.62556
2.23086	0.125931	1.52876	1.72012	1.44187	1.08759	1.39156	1.38535	1.41959	1.47175	1.19018
1.51312	1.4525	1.5607	1.4672	1.41896	1.38099	1.25993	1.29901	1.91665	1.38007	1.26655
1.43594	1.15933	1.57059	1.55435	1.38336	1.49012	0	1.32636	0	1.33555	1.35384
2.32634	1.36454	1.50522	0	1.34692	1.509	1.32551	1.50421	1.59035	1.41627	1.49511
2.8594	1.61784	1.47893	1.64849	1.35234	1.48146	1.511	1.45418	1.53528	1.44412	1.53288
2.02162	1.40985	1.39936	1.43436	1.29487	1.48534	1.63479	1.53078	1.44957	1.28694	1.4214
2.38979	1.38688	1.54211	1.5144	1.73412	1.46607	1.48788	1.3745	0	1.33103	0.314381
1.8072	1.39056	1.45539	1.55957	1.43512	1.56122	1.33202	1.42679	1.55658	1.5031	1.32684
3.04204	1.49515	1.54889	1.54959	1.52285	1.50113	1.3314	1.56014	1.4225	0.913785	1.37666
1.49109	1.46585	1.33771	1.45595	1.46461	1.27588	1.76211	1.48353	1.22907	1.52452	1.44519
1.39727	0.291141	1.53293	0.32594	1.51586	1.10472	1.30056	1.65674	1.39737	1.29136	1.37552
1.30808	1.65791	1.43101	1.47691	1.60467	1.50834	1.54305	0	1.4506	1.4755	1.43404
1.51856	1.51063	1.40599	1.43105	1.43793	1.48277	1.73925	1.60798	1.50529	1.49367	1.65192
1.78891	1.28882	1.59851	1.43693	1.50528	1.56923	1.39786	1.33513	1.37746	1.43205	1.62079
1.66383	1.36735	1.52805	1.13302	1.45731	1.4584	1.13487	1.18144	1.41119	1.51047	1.53893
1.41224	1.33046	1.33039	1.1643	1.37227	1.43353	1.59442	1.04653	1.35756	1.41717	1.42617
2.42807	1.44362	0	1.21033	1.57354	1.42639	1.19081	1.65388	1.45955	1.49837	1.57703
1.23402	1.09983	1.26389	0	1.50804	1.40991	1.36305	1.47293	1.44374	1.46117	1.32221
1.52724	2.90106	1.54828	1.43755	1.466	1.48201	1.61705	1.37245	1.61942	1.38603	1.50433
1.41327	1.47326	1.22539	1.41332	1.48027	1.37701	0	0	1.4382	1.54505	1.72879
1.53477	1.47972	1.47847	1.25761	1.54015	1.41234	1.3906	1.40222	1.4517	1.32909	1.34788
1.57898	1.24294	1.20992	1.53531	1.65037	1.39303	1.41634	0	1.38122	1.69373	1.55013
1.57035	1.48737	1.6008	1.4905	1.4253	1.32842	1.3588	1.78171	1.07541	1.39019	1.28594
2.09857	1.51234	1.56719	1.44671	1.2983	1.38561	1.52136	1.46296	1.42903	1.42065	1.23365
1.33613	1.39853	1.45954	1.31242	1.42381	0.233967	1.52782	1.47682	1.28561	1.44085	1.2766
1.56153	1.32359	1.59278	1.40761	1.66285	1.50685	1.34032	1.48381	1.35739	1.47921	1.48596
1.57144	1.36961	1.42239	1.5167	1.55162	1.27024	1.54564	0	1.36144	1.39363	1.58197
1.4986	1.43646	1.53233	1.36032	1.65008	1.4253	1.29847	1.45798	1.49593	1.29208	0
1.33953	1.32158	1.50425	1.49598	1.58885	1.16135	1.18215	1.57265	1.43041	0.982562	1.53279
1.42997	1.36437	1.5378	1.49796	1.39242	1.42596	1.24779	1.08376	1.15373	0.252072	1.45337
1.38125	1.6063	1.22852	1.35764	1.53506	1.20031	1.47566	0	1.38243	1.28441	1.25839
1.54224	1.77993	1.49693	1.60275	0	1.57655	1.46621	1.2027	1.43654	1.32987	1.61637
1.42383	1.61565	1.37865	1.18548	1.52403	1.4243	1.53838	1.39637	1.43655	1.3999	1.51083
1.54731	1.4235	1.41016	1.4849	1.48079	1.50199	1.35112	1.27209	1.47373	1.37674	1.59926
1.63595	0	1.4651	1.46815	1.25805	1.46722	1.21739	0.0673514	1.45458	1.44267	1.40474
2.9018	1.35417	0.868915	1.53657	1.29063	1.472	0	1.43507	1.2761	1.42028	1.42466
1.45642	1.09328	1.58012	1.26047	0	1.68645	1.45091	1.44275	1.34873	1.30471	1.39755
1.53506	0	1.40918	1.06491	1.54199	1.30288	1.90424	0	1.40822	1.55515	1.38721
1.61154	1.33994	1.8364	1.46546	1.47887	1.26699	1.75982	1.47726	1.54884	1.79682	3.35848
1.80988	1.14619	1.38312	1.31663	0	1.43825	1.30473	1.42819	1.61297	1.42386	1.45491
2.3701	1.24423	1.62948	1.63574	1.33465	1.52225	1.37996	1.42273	0	1.32182	1.5666
1.52646	1.20698	1.44245	0	1.30642	1.33163	1.53135	1.26178	1.5701	1.53552	1.41968
1.58351	1.30081	1.51067	1.53629	1.31028	1.36672	1.46208	1.67912	1.38715	1.43947	1.49687
2.53979	1.44616	1.34994	1.39391	1.57152	1.25478	1.34134	1.47246	1.98729	0.694485	0
1.47101	1.35954	1.53579	0.873559	0	1.41963	1.55599	1.44509	1.50142	1.44045	1.28224
1.54852	1.54132	1.41164	1.48581	1.40878	1.30912	1.44514	0.749394	1.34529	1.38254	1.22515
1.6631	1.3965	1.42045	1.39749	1.54866	1.41564	1.58822	1.49282	1.43511	1.55007	1.51581
1.64214	1.34758	1.5638	1.23219	1.5144	1.50625	1.6459	1.27678	1.2225	1.17342	1.46747
1.50506	1.34062	1.61269	1.3225	1.35561	1.62191	0	1.39918	1.48259	1.54601	1.57604
1.87162	1.38254	1.42474	1.29962	1.40521	1.4609	1.48459	0.885946	1.41248	1.48766	1.35504
2.35976	1.28605	1.28306	1.20578	1.52332	0.91464	1.46003	1.44249	1.52017	1.17518	1.17196
1.45004	1.37281	1.61295	1.31425	1.50764	1.55971	1.36113	1.27819	1.48671	1.55911	1.59128
3.10166	1.47854	1.48146	1.34474	1.50511	1.56676	1.53541	1.34393	1.40899	1.43641	0
1.50897	1.48837	1.60293	1.22715	1.34741	1.40726	1.46093	1.33987	1.15373	1.31412	1.4863
1.90404	1.47625	1.56852	1.46271	1.26156	1.40832	1.53369	1.57082	1.60001	1.43523	1.51284
2.67689	1.27975	1.60561	1.56284	1.52554	0	1.34078	1.53873	1.65345	1.53085	0
1.44276	0	1.42871	1.01607	1.45668	1.37447	0.772891	0.00487378	1.47098	0	1.26491
1.48185	1.38162	1.47544	1.50929	0.99599	1.73292	1.46661	1.29336	1.56693	1.47536	0
2.8796	1.58085	1.49878	1.53966	2.35159	1.57141	1.44041	0	1.36689	1.44989	1.3301
1.59869	1.53063	1.48362	1.45026	1.40328	1.5121	1.21734	2.00795	1.60442	1.46198	2.25291
2.45791	1.48348	1.23212	0	1.58529	1.12442	1.45701	1.00978	1.63794	1.45029	1.27841
2.58671	0.930601	1.44832	1.45519	1.58084	1.21599	1.39687	1.3872	1.33612	0	1.75016
1.59429	1.4616	0	1.52156	1.51599	1.33968	1.34056	1.26991	1.6217	1.34289	1.60378
2.23581	1.61531	1.63963	1.53848	1.3321	1.1605	1.46791	1.34982	1.70614	1.44567	2.93463
1.47285	1.32181	1.40305	1.62456	1.59266	1.62447	1.5375	1.58342	1.47383	1.39947	1.49859
1.21925	1.77026	1.40065	1.42387	1.52174	1.45641	1.38791	1.50891	1.35358	0	1.56957
2.55121	1.49574	1.51088	1.42752	1.35529	1.49762	1.39383	1.5089	1.20047	1.65959	1.40137
1.60824	1.2013	1.24447	1.24394	1.33859	1.54897	1.49466	1.54957	1.93466	1.43324	1.29652
1.4212	1.47774	1.32671	1.39451	1.49483	1.31918	1.13324	1.48706	1.53258	1.20532	1.4452
2.13379	1.5949	1.48468	1.5842	1.42829	0.975048	1.45149	1.11043	1.16265	1.41465	1.42186
1.46334	1.50806	1.63733	1.33573	0	1.35278	1.094	0.739299	1.47376	1.62408	1.46518
1.37404	1.3637	1.47873	0	0.879092	1.40499	1.40313	1.49183	1.43548	1.48058	1.53402
1.46744	1.38468	0.442596	1.51863	1.47462	1.30299	1.29339	1.49211	1.44879	1.32704	1.48932
1.22684	1.47693	1.42548	1.29788	1.35105	1.36637	1.43209	1.41468	1.47483	1.62764	1.7077
1.50865	1.47462	1.45176	1.48352	1.4489	1.51316	1.23712	1.25692	1.4486	1.15861	1.24898
1.47403	1.36744	1.35322	1.38856	1.57404	1.38009	1.45069	1.47884	1.07515	2.03111	1.31697
1.36773	1.36809	1.37719	1.35138	1.38544	1.64602	1.44606	1.55101	1.49689	1.52269	1.41092
2.7337	1.39966	1.49239	1.27573	1.30582	1.49368	1.45784	1.42893	1.50565	1.42496	1.4019
1.55652	1.52911	1.6855	1.50026	1.01362	1.36367	1.60703	1.3023	1.39116	1.2363	1.54911
1.47023	1.16849	1.44798	1.45624	1.59718	1.12371	2.27616	1.49719	1.39387	1.57492	1.22767
1.66936	1.49712	1.51258	1.28313	1.55881	1.60857	1.45101	1.37556	1.27142	0	1.5328
1.58949	1.44825	1.72633	1.52205	0	1.48262	1.45276	2.05314	1.15399	1.47662	0.125267
3.20323	1.59245	1.48369	1.42669	1.41474	0.591642	1.72065	1.47134	1.55165	1.45273	1.39631
1.5778	1.4041	1.52119	1.52076	1.6717	1.66638	1.37424	1.51492	1.32603	1.30174	1.39399
1.35668	1.27207	0	1.40754	1.69262	1.60761	1.61855	1.34191	1.34497	1.45154	1.54813
1.52395	1.46266	0	1.31064	0	1.45787	1.34397	1.47237	1.4847	1.60596	1.36362
1.54114	1.33431	1.53809	1.55566	1.34311	1.61874	1.13346	1.55246	1.54341	1.58329	0.800182
1.52219	1.49995	1.62247	1.53279	1.50342	1.55227	1.47935	1.99413	1.39135	1.37505	1.422
1.97396	1.30258	1.6476	2.24934	1.28046	1.2939	1.6913	0.963643	1.45973	1.62296	0.373144
2.39023	1.64912	1.45959	0	0	1.51795	1.44488	1.40697	1.38359	1.56165	1.42877
1.15097	1.42362	1.3482	1.52514	1.62136	1.29239	1.31859	1.5888	1.86773	1.51295	1.36873
1.37805	1.19577	1.54093	1.465	1.23247	1.51901	1.58261	1.09997	2.29552	1.14503	1.31061
1.55681	1.45835	1.37671	1.32078	1.39362	1.63549	1.52269	1.27123	1.38183	1.53647	1.11128
1.59015	1.52893	1.44323	1.38173	1.39643	1.45099	1.26181	1.37022	1.68536	1.5243	1.45567
1.57089	1.52384	1.36458	1.44751	1.33632	1.55002	1.4627	1.63111	1.45181	1.37541	1.30592
1.51276	1.48807	1.06855	1.57184	1.47676	1.24637	1.29832	0.92332	0	1.31892	1.16797
1.60179	1.36786	1.3908	1.49915	1.49319	2.87092	1.36277	0.271961	1.25425	1.36463	1.64885
1.59912	2.17664	1.49679	1.4326	1.34312	1.33456	1.31298	1.37491	1.52885	1.69843	1.27705
1.6973	1.28742	1.67463	1.46739	1.49069	1.2876	1.42946	1.79087	1.38022	1.5547	1.46653
1.54434	1.53216	0.635578	1.48059	1.47047	1.34187	1.4793	1.4107	1.53162	1.3362	1.2175
1.98206	1.32864	1.38378	1.34688	1.54188	0.884926	1.36398	1.57883	1.45377	1.54665	1.39672
1.50946	1.47775	1.60923	1.46642	1.29608	1.26861	1.39801	1.5355	1.3494	1.38453	1.53276
2.56252	1.4298	1.41437	1.3585	1.33595	1.41926	1.81166	1.52215	1.341	1.51879	1.40778
1.60449	1.43262	1.57598	1.37223	2.21214	1.2142	0	0	1.51764	1.49999	1.45317
1.36147	1.41673	1.48115	1.50075	1.49022	1.56606	1.70645	1.18224	1.42308	1.53693	1.46211
1.57038	1.43901	1.34896	1.79608	1.37914	1.39121	1.45385	1.65864	1.33701	1.46773	0
1.67402	1.45762	1.58073	1.27852	1.50555	1.42693	1.52068	1.32536	1.46538	1.32267	1.2742
1.33394	1.45216	1.51492	1.36816	1.20686	1.92491	1.47952	1.25565	1.35196	1.43936	1.23153
1.5578	0	1.51627	1.6553	1.30982	1.40384	2.07778	1.4578	0	1.58833	0.507656
1.41578	1.44852	1.17658	1.27137	1.46075	1.43644	0.784601	0	1.57973	1.46112	1.33154
1.40274	1.4642	1.52866	1.46907	1.40587	1.52717	1.22117	1.47893	1.30555	1.50769	1.46091
1.45568	1.52685	1.78554	1.25012	1.36736	0.851625	1.39045	1.23592	1.45682	1.56349	1.471
1.71672	2.14313	1.41773	1.40437	1.50606	1.47172	1.57253	1.43663	1.2094	1.58665	1.29481
1.66725	1.44097	1.36469	1.51159	1.50823	1.43094	1.5286	1.33256	1.34281	1.52911	1.54484
2.81654	1.74125	1.55814	1.46303	1.26991	1.42902	1.47157	1.45887	1.39027	1.56701	1.52717
1.51501	1.47301	1.39238	1.5016	1.2373	1.59283	1.32965	1.20279	0	1.45313	1.10457
2.54519	1.33565	1.47998	1.39826	0.935595	1.54956	2.00237	1.38216	1.23944	1.57726	1.62925
1.47709	1.52445	1.32577	1.47691	1.36116	1.1462	1.56089	1.27323	1.33743	1.3824	1.29117
1.31311	1.93792	1.28274	1.52899	1.63474	1.53849	1.32627	1.37688	1.2345	1.52547	1.59987
1.41642	1.54011	1.24113	1.51003	1.07631	1.34344	1.02141	1.57575	1.41443	0	1.52434
1.43698	1.47997	1.40982	1.46016	1.50985	1.46333	1.38581	0	1.63101	1.28972	0.639359
1.66003	1.52707	1.24083	1.72748	0	2.09292	0	1.33456	1.30734	1.75499	1.22091
1.56176	1.33888	1.35732	1.24496	0	1.33498	0.985076	1.44157	0	0.881225	1.37732
1.70982	1.55082	1.26341	1.51288	1.28509	0	1.31591	1.38953	1.46302	1.49667	1.54003
2.12327	1.36892	0	1.25276	1.33432	1.49182	1.40716	1.26516	2.38292	1.11757	1.44778
1.51083	1.63396	1.36887	1.5172	1.05135	1.4081	1.56023	1.53067	1.53731	1.01043	0
1.49195	1.26012	1.38243	1.51771	1.50236	1.44503	1.436	1.41968	1.42454	1.47674	1.54014
1.92947	1.53833	1.3781	1.17899	0	1.39623	1.54062	1.49281	1.31929	0	1.43275
1.37447	2.78961	1.49186	1.56909	1.40275	1.38128	1.70276	1.37226	1.60348	1.43544	1.39996
1.50442	2.37362	1.42112	1.60457	1.37402	1.56122	0	1.32267	1.18578	1.40705	1.43338
1.37588	2.84452	1.52418	1.49167	0	1.3605	1.41506	1.49016	0.337228	1.32875	1.36643
1.64039	0	1.44514	1.55356	1.36717	1.55682	1.59913	1.48448	1.77422	1.45128	0.931786
1.54075	1.51481	1.50724	1.44414	1.28762	1.18177	1.63491	1.46119	1.49638	1.48555	1.47921
1.41794	1.4925	1.55357	1.60725	1.62999	1.51874	1.51167	1.42618	1.33985	1.57057	1.52699
1.55434	1.22946	1.2162	1.26765	1.4267	1.50494	1.48715	1.59001	1.41406	1.32885	1.35834
2.84294	1.33564	1.37801	1.52459	1.65127	1.40256	1.56861	1.467	1.4287	1.55646	1.64885
1.55972	1.63523	1.36195	1.26967	1.53305	1.42074	1.28539	1.16423	0.910813	1.24203	1.3698
1.58085	1.28372	0.51291	0.000663533	1.18767	1.09937	1.55015	1.3188	1.1271	1.52443	1.43959
1.48925	1.18908	1.24072	1.31713	1.40222	1.56717	1.28917	1.5348	1.35898	1.57541	1.41446
1.4916	1.5469	1.43028	1.04675	1.28091	1.23489	1.44648	1.49435	1.4115	1.31932	1.59319
1.22683	1.33045	1.49087	1.39728	1.51452	1.04937	1.21557	1.3919	1.49193	1.38683	1.43764
1.53194	1.04887	0	1.36976	1.65533	1.35718	1.52832	1.32984	1.41728	1.62729	1.28631
1.62155	1.4889	1.55641	1.38577	1.47256	1.53284	1.47154	1.66312	1.29141	1.53932	1.46049
1.47771	1.42504	1.40984	1.41963	1.3668	1.41587	1.52386	1.52113	1.40786	1.56867	1.35949
1.72907	1.39829	1.44841	1.09288	1.26823	1.42436	1.3704	1.42404	1.41748	1.4923	1.5194
1.38028	0.945866	1.30182	1.48695	1.26703	1.41216	1.51145	1.57169	1.50917	1.43242	1.73122
2.19844	1.56472	1.6129	1.18585	1.44031	1.53777	1.31283	1.45024	1.32563	1.46471	1.35523
1.5219	1.37308	1.39916	1.3591	0.142778	1.54896	1.36592	1.51792	1.13066	1.51816	1.18965
1.4854	1.36386	1.39025	1.5594	0	1.60564	1.56019	1.2348	1.32749	1.35489	1.48847
1.53322	1.45265	1.47023	1.278	1.34714	1.3763	1.52942	1.33959	1.47559	1.65139	1.31712
1.37326	1.4207	1.39643	1.31654	1.52818	1.51888	1.32452	1.4859	1.12268	1.42059	1.21153
1.63744	0.514576	1.53616	1.65166	2.07913	1.4204	1.51162	1.37476	1.63476	1.29569	1.41325
1.75107	1.2477	1.3653	1.44207	1.46183	1.24342	0	1.35251	1.40313	1.49274	1.46402
2.19299	1.40437	1.59527	1.40606	1.64499	1.45578	1.14483	1.18607	1.27845	1.46076	1.44202
3.06177	1.58806	0	1.54996	1.26201	0	1.29751	1.51854	1.48918	1.48442	1.46149
1.42873	1.42303	1.37651	1.24387	1.42309	1.48269	1.38403	1.54722	1.15009	1.3399	0.402363
1.52844	1.55635	1.27861	1.5465	1.53839	1.66488	1.40694	1.55422	1.32914	1.54983	1.36285
2.68674	1.83699	1.20645	1.50125	1.31255	1.3978	1.86262	1.60794	1.42253	1.43919	1.50095
1.53736	1.12961	0	1.45159	1.44875	1.33363	1.43021	1.46146	1.64448	1.37805	1.5376
2.45027	1.55376	1.6393	1.75652	1.6384	1.616	1.33874	1.36986	1.54082	1.52149	1.36415
1.47089	1.53165	1.45866	1.45961	1.47984	1.93531	1.41426	1.35849	1.4608	1.41278	1.32572
2.53764	1.54403	1.34146	1.11665	1.44942	1.57898	1.37338	1.48641	1.37225	1.5736	1.3542
1.55344	1.36088	1.39606	1.45942	1.29347	1.42954	1.39844	1.1697	1.27802	1.31723	1.86529
2.40329	1.292	0.295006	1.30802	3.13093	1.54462	0	1.36684	1.18303	1.43405	1.38624
1.43935	1.39238	1.23572	1.59443	0	1.43487	1.45372	1.60158	1.58362	1.48644	1.49767
1.53843	0	1.31359	1.62531	1.5363	1.49259	1.24482	1.38812	1.00935	1.49822	1.64527
1.53884	1.6915	1.60634	1.49857	1.47288	1.68201	1.44208	1.7491	1.37174	1.52094	1.56129
1.73129	1.44178	1.4037	1.2504	1.40781	1.46754	1.57274	1.57937	1.70406	1.17	1.44985
1.41323	1.62618	1.53601	0.069054	1.4695	1.50469	1.46985	1.50692	1.22467	1.15741	1.25089
1.50774	1.39652	1.33101	1.45959	1.57392	1.55237	0	1.49304	0.189721	1.33661	1.44975
1.32218	1.42992	1.53614	1.41523	1.31486	1.54222	1.34662	1.34408	1.56666	1.68179	1.35123
1.60987	1.3944	1.49628	0	0	1.57887	1.30923	1.25908	1.40853	1.46551	1.4255
1.70921	0	1.42452	1.46439	1.30239	1.127	0.889541	2.90787	1.24495	1.45458	1.32146
1.55801	1.45044	1.29148	1.2831	1.41776	1.4715	1.45507	1.34559	1.50736	1.44702	1.48341
1.42204	1.278	1.35023	1.41245	1.4119	1.47846	1.53395	0	1.33737	1.49619	1.47473
1.39023	1.41825	0	0	1.42141	1.49842	2.29208	1.56166	1.62921	1.52897	1.41743
1.60638	1.49703	1.59762	1.63514	1.54434	1.46041	1.44729	1.5435	1.36596	1.37818	1.47218
1.46244	1.45788	1.47174	1.13729	1.69144	1.43251	1.49907	1.43734	1.37249	1.40156	0.94302
1.80846	1.51717	1.23992	1.47082	1.4772	1.45212	1.3586	1.19325	1.31616	1.48769	1.37679
1.53676	1.33329	1.5471	1.38573	2.39023	1.36312	1.36509	0	1.71569	1.40459	1.33952
1.54325	1.32724	1.30096	1.70088	1.33843	1.45508	0	1.23225	1.54456	0	1.15771
1.37004	1.44334	1.29227	1.35171	0.526593	1.55873	1.37785	1.57499	1.44691	1.44876	1.4699
1.64657	1.48338	1.50841	1.34565	1.53267	1.41615	1.4252	1.59469	1.4206	1.72696	1.32313
1.46088	1.36225	1.41741	1.4814	1.30812	1.58106	1.59805	1.38524	1.36138	1.50656	1.36804
1.59861	1.61696	1.63066	1.35744	1.65082	1.34009	1.4475	1.07061	1.34628	1.29331	0
1.54113	0	1.41478	1.42421	1.52909	1.56	1.46943	1.47033	1.65585	1.54534	1.40606
1.68971	1.11591	0.973697	1.97853	1.44091	1.57566	1.62498	1.36776	1.14903	1.42628	1.51948
1.4686	1.49096	1.66491	1.62465	1.59739	1.52804	1.66599	1.52784	1.23618	1.43521	1.67181
1.44811	1.56954	1.52723	1.50655	1.52769	1.53885	0	1.19243	1.57727	0	0
1.50203	1.5516	0	0	1.62143	1.36225	1.38124	2.08987	0.874557	1.38375	1.60206
1.39446	0	1.56367	1.32311	1.35413	1.36538	1.28454	1.44729	1.79388	1.40532	1.53098
1.44918	1.47606	1.47199	1.60897	1.63175	1.31562	1.51628	1.48096	1.28697	1.4244	1.05346
1.37995	1.43163	1.30116	1.87045	1.39572	1.34859	1.52406	1.56341	1.56541	1.42788	1.31977
2.34549	1.53079	1.32281	1.30115	1.36283	1.57541	1.40419	1.45898	1.61765	1.2172	1.48433
2.73666	1.41621	1.54833	1.35183	1.48142	1.49802	1.37537	1.46918	1.31645	1.31587	1.4272
2.69869	0.882313	0.901583	1.33846	1.53545	1.69436	1.23251	1.65802	1.28775	1.46713	1.35448
3.1142	0	1.30571	1.19758	0.256947	1.41141	1.90482	1.10695	1.51075	1.57542	1.29944
1.49641	1.02765	1.44848	1.36416	1.5433	1.36991	1.37024	1.48582	1.4128	1.43833	1.34756
1.40919	1.44111	1.41851	1.33466	1.50884	1.35894	1.4517	1.2161	1.31319	1.69205	0
1.5643	1.19448	1.4902	1.38847	1.35565	1.27873	1.51522	1.52008	1.25354	1.4661	1.15553
1.54715	1.51585	1.37641	1.45921	1.51704	1.28997	0.216806	1.44809	1.79388	1.6493	1.47633
1.45025	2.02547	1.40166	1.34417	0	1.52318	1.39228	1.51893	1.41673	1.65812	1.44858
1.5437	0	1.23886	1.11597	1.48912	1.37132	1.56904	1.48766	1.58347	1.75532	1.4004
1.48157	0.828165	1.75324	1.29855	1.74818	1.43922	1.49958	1.32515	1.41339	0	1.36915
1.55195	1.59741	1.33564	1.42059	1.45815	1.34485	1.51743	1.50716	1.36487	1.37704	0
2.83098	1.4397	1.77413	1.40857	1.44595	1.46702	1.22696	1.16726	1.47273	2.93444	1.56394
2.84325	1.58999	0	0.8245	0	1.4486	1.27079	1.35379	1.58479	1.26406	1.47775
1.5499	1.11169	1.57527	1.60166	1.55746	1.67734	1.4239	1.47567	1.48356	1.53862	1.40627
1.64204	1.53154	0.890512	1.34488	1.22748	1.37216	1.31966	1.4798	1.47036	1.58211	1.29439
1.5529	1.40662	1.34159	1.53789	1.21398	1.45278	1.55391	1.27652	1.54971	1.18503	1.69462
2.0823	1.52459	1.37691	0.14906	1.49431	1.34235	1.60645	1.50105	1.49671	1.42464	1.13098
1.50277	1.03895	1.45542	1.34235	1.44003	1.27503	1.38966	1.2398	1.36473	1.54811	1.38441
1.66221	1.3938	1.50436	1.38156	1.43019	1.39142	1.427	1.24915	1.27911	1.50269	1.41273
2.55848	1.4825	1.42374	1.49299	1.23102	0.944583	1.34651	1.375	1.5947	1.18268	1.4482
1.47724	0.589214	1.30855	1.34745	1.20943	1.36163	1.35819	1.13437	1.37796	1.61461	1.54411
1.56571	1.06853	1.44652	1.34072	1.33351	1.64984	1.54522	1.586	1.41389	0.675934	1.51383
1.32029	1.457	1.40205	1.32611	1.70803	1.32904	1.50725	1.41621	1.40005	1.44974	1.31501
1.55627	1.49816	1.50039	1.50769	1.36152	1.48734	1.43969	1.39341	1.9431	1.32952	1.62249
1.35467	1.41702	1.228	1.98079	1.46282	1.34415	1.42207	1.95393	1.61214	1.24451	1.467
1.87509	1.35458	1.37107	1.39805	1.41453	1.44479	1.52033	1.40018	1.2344	1.52565	1.37201
1.47726	0.613858	1.57989	1.48625	1.48657	1.41763	0	0	1.35896	1.55099	1.17696
1.57552	1.31759	1.53951	1.56528	0	1.4141	1.34178	1.43012	1.22266	1.26069	1.48234
1.64022	1.47991	1.06443	1.36793	1.80555	1.54172	1.41498	1.46721	1.51398	1.42523	1.5257
2.46991	1.20545	1.33502	1.38209	1.34525	1.34213	1.32184	1.46477	1.46696	1.32912	1.23372
1.5403	1.22567	1.36018	1.36313	1.4977	1.15964	1.49512	1.50425	1.35941	1.67138	1.45857
1.50392	1.32793	1.43647	1.49882	1.30081	1.49562	1.27844	1.39186	1.47633	1.25563	1.32836
3.05274	1.40832	1.40168	1.33955	1.50083	1.49726	2.32919	1.36214	1.20674	1.40024	0.193545
1.56625	1.61675	1.62321	1.34601	1.28755	1.48873	1.44701	1.35264	1.45374	1.01278	1.34266
1.58908	1.21157	1.63227	1.50267	1.48054	1.30153	1.3453	1.23869	1.65584	1.49909	1.48053
1.46533	1.39238	0	0	0.466053	1.35814	1.05044	1.49942	1.64672	1.32847	1.52119
1.42274	1.38984	1.24257	1.34952	1.4899	1.21862	1.3637	1.49376	1.45989	1.70934	1.51715
1.50476	1.54448	1.5526	1.45893	1.37611	1.40628	1.60445	1.4987	1.41242	1.24782	1.24125
1.53602	1.3972	1.52604	1.47272	1.55955	1.11096	1.52388	1.27814	1.11481	1.66028	0.970229
1.76525	1.27864	1.19675	1.92484	1.18132	1.28516	1.19845	1.42717	1.32313	1.42137	1.54194
1.43497	1.46619	1.023	0.49447	1.28981	1.42348	1.10843	1.60568	1.3797	1.27707	1.56667
1.55242	1.31558	1.21476	1.53446	1.25122	1.36863	1.48837	1.12447	1.4931	1.54308	1.37089
1.51826	1.22822	1.5671	1.07962	1.4267	1.4209	1.51491	1.40113	1.42423	1.44438	1.31039
1.81796	1.14598	1.56844	1.38656	1.58367	1.39694	0.314381	2.24066	1.37874	1.48686	1.47956
1.4452	1.36703	0.800001	1.59704	1.49527	1.34452	1.34478	1.26197	1.38693	1.33481	1.33196
1.84087	1.46329	1.37317	1.37413	1.35938	1.28184	1.40513	1.48741	1.33293	1.48792	1.55353
1.59433	1.31533	1.46021	1.33336	1.52554	1.46739	1.55619	1.38753	1.36513	1.44406	1.19064
1.51749	1.66674	1.27877	0.604903	1.35656	1.44772	1.44607	1.37445	1.52262	1.38805	1.4057
1.55856	1.45786	1.34347	1.36012	1.43286	1.48134	1.77985	1.25334	1.34079	1.40205	1.34501
1.64192	1.53989	1.33475	1.23176	1.41729	1.29348	0.135895	1.44171	1.3733	1.38976	1.26053
2.86364	1.49468	1.59674	1.39441	1.44908	1.28764	1.60023	1.30112	1.43011	1.35883	1.4489
1.50502	1.51254	1.20297	1.1482	1.04792	1.40524	2.11934	1.56731	0.945096	1.4454	1.36831
2.91366	1.53164	1.31679	1.62083	1.48702	1.44957	1.4389	1.4608	1.55601	1.43603	1.4615
1.53347	1.35826	1.24966	1.49094	1.29359	1.89888	1.41621	1.35751	1.36415	1.43179	1.20833
1.66479	1.40041	1.45807	1.59355	1.10453	1.21806	1.48132	1.3199	1.53313	1.18567	1.40663
1.5846	1.6961	1.30395	1.3214	1.45295	1.35645	1.64874	1.34832	1.43245	1.47308	1.311
1.688	1.33687	1.86501	1.33921	1.20813	1.12179	1.45272	2.19927	1.39251	1.27296	0
1.44242	1.46703	1.19056	1.14338	1.40196	1.52022	0.961123	1.8089	1.54965	2.70661	1.53464
1.62124	1.29545	1.15714	1.59613	1.57208	1.08993	1.31694	1.51733	1.71753	1.42013	1.55825
1.42159	1.48423	1.32642	1.32019	1.32274	1.46054	1.59603	1.48208	2.28135	1.21204	1.36779
1.72817	0.999552	1.10523	1.34403	1.39763	1.45394	1.50495	1.29407	1.50809	1.5307	1.37251
2.02174	1.36308	1.69679	0.98539	1.65212	1.49865	1.3922	0	1.91265	1.72602	1.62261
2.35704	1.50402	1.59524	1.42298	1.56231	1.47736	1.52839	1.34104	0.907116	1.52713	1.40606
2.73555	1.37912	1.35774	1.48061	1.52408	1.5464	0	1.46045	0	1.41381	1.48895
2.73816	1.52107	0	1.37108	1.47234	1.35664	1.46863	1.10194	1.35998	1.3052	1.19275
1.49654	1.47008	0.952792	1.30508	1.43378	1.51327	1.49331	1.38719	1.40387	1.38833	1.26295
1.50568	1.21357	1.56869	1.40547	1.57536	1.44465	1.45122	1.23467	1.61256	1.46232	0.917043
1.50789	1.4003	1.30551	1.22205	1.45453	1.46516	1.39842	1.44831	1.42815	1.47068	1.51935
1.51072	1.54364	1.51079	1.21317	1.51619	1.54988	1.55407	1.53612	0	1.36174	1.36609
1.38912	1.33894	1.4732	1.42258	1.41661	1.37649	1.39348	0	1.48859	1.31015	1.66357
1.50845	1.38373	1.79728	1.41439	1.51309	1.49301	1.34215	1.36909	1.41997	1.33277	1.26729
1.47352	1.15492	1.148	1.50257	1.63664	1.45598	0	1.21913	1.45198	1.34771	1.32776
1.60025	1.36915	1.49532	1.36026	0	1.39163	1.51858	1.39518	1.82157	1.42873	1.48867
1.30209	1.34477	1.63037	1.40768	1.25223	1.37326	1.47246	0	1.33765	1.34088	1.4951
1.48122	1.47597	1.5119	1.37426	0	1.53877	1.21091	0.989592	1.41253	1.53415	1.50402
1.56362	1.40823	1.33632	1.22192	1.67959	0	1.45972	1.26398	2.09694	1.49888	1.36589
2.56417	1.45704	1.51098	1.3126	0.395789	1.38245	1.52275	1.57384	1.39545	1.27762	1.55653
1.83136	1.4797	1.41791	1.51776	0.651718	1.38008	1.49862	1.46048	1.11971	1.27572	1.19231
1.76707	1.27389	1.37517	1.43927	1.43013	1.33329	1.51023	1.45312	1.49148	1.21585	1.37834
1.37969	1.53278	1.34081	1.48776	1.32353	1.47724	1.284	1.40115	1.77135	1.3721	1.47471
1.60415	1.34909	1.44974	1.36054	1.512	1.38341	1.1717	1.35704	1.52382	1.32581	1.28461
1.11748	1.43309	1.43771	1.42487	1.45994	1.55355	1.51432	1.20472	1.41495	1.64175	0
1.44882	1.56687	1.30256	0.704765	0.421744	1.44193	1.36698	1.57273	1.46233	1.20765	1.60738
1.3307	1.46565	1.40586	1.49531	1.57296	1.28569	1.56002	0	1.31091	1.32499	1.3544
1.41709	1.32277	1.41651	1.28562	1.41983	1.51307	1.42682	1.06276	0.782514	1.58939	1.86646
1.57086	1.39146	1.47744	1.44629	1.46261	1.19619	1.38882	1.55226	1.41027	1.59443	1.29477
1.76274	1.28429	1.70812	1.48733	0.945745	1.55694	1.34819	1.32383	1.64888	1.42515	1.61298
1.54373	1.46702	1.47198	1.39798	1.50608	1.47898	1.68383	1.36764	1.53752	1.43742	1.66276
1.91529	1.24492	1.09496	1.48537	1.43121	1.4779	1.5076	1.5324	1.30466	1.45323	1.518
1.65153	1.48637	1.52565	1.37997	0.31115	1.57613	0.413915	0.563296	1.51686	1.27826	1.44155
1.61275	1.5658	1.06786	0	1.37749	1.32814	1.41984	1.4899	1.28423	1.36359	1.52953
1.52456	1.48005	1.67008	1.40311	1.39709	1.44979	1.46772	1.36249	1.43342	0.907679	0
1.46894	1.47017	1.45084	1.55385	1.3719	1.33759	0.79771	1.41195	1.48127	1.45212	1.3207
1.78075	1.47135	1.36337	1.38378	1.37808	1.54597	1.54741	1.52304	1.45486	1.64595	1.38977
2.56085	1.3325	1.52971	1.25335	0.0809989	1.23911	1.34018	1.2444	1.50967	1.56792	0
1.60705	1.46442	0.569662	0	0	1.47492	0.842795	1.21377	1.46386	1.2644	0
2.59866	1.49881	1.20514	0	1.30042	1.51067	1.76909	0.585666	1.41934	1.23693	1.25055
1.16482	1.33276	1.67794	1.35516	1.43538	1.43199	1.38953	1.59225	1.43142	1.35262	1.57906
2.2241	0.586339	1.30962	1.43428	1.35443	1.55122	1.43236	0.533959	1.49649	1.44296	1.54835
1.43442	1.46672	1.47451	1.28474	1.56689	1.52594	1.43631	1.87972	1.41935	1.42843	1.39902
1.46951	1.43197	1.47305	1.49137	1.48306	1.41027	1.40339	1.44567	1.35635	0	1.4593
1.53162	1.46506	1.24727	1.4804	1.47519	1.51355	1.48483	1.5045	1.38564	1.49898	1.30083
1.61325	1.66336	1.30026	1.54277	1.52327	1.46234	1.49981	1.46571	1.43647	1.77775	1.49123
1.59109	1.57281	0.0500323	1.39699	1.32307	1.44284	1.64469	1.26317	1.51071	1.34464	1.51481
2.00982	1.47572	1.17433	1.38294	1.32561	1.40826	1.46027	1.54758	1.45116	1.39662	1.32029
2.12797	0	1.28852	1.45721	1.3493	1.20988	1.47014	1.50528	1.32084	1.41879	1.29028
1.63469	1.63679	1.45738	1.49688	0.732608	1.36351	1.50691	1.49509	1.35982	1.44446	1.56748
1.64749	0	1.40837	0	0	1.34826	1.30837	1.53735	1.43143	1.46598	1.46994
1.53465	1.24456	1.435	1.38381	1.54457	1.24585	1.3006	1.21435	1.47674	1.33331	1.39407
1.40799	1.37942	1.49172	1.56562	1.4347	1.50101	1.48353	1.18302	0	0	1.37502
1.55016	1.51511	0	0.669133	1.59145	0	1.317	1.38885	1.11059	1.30437	1.28422
1.47993	0	1.36684	1.27032	1.2827	1.387	1.45625	1.302	1.46114	0.0113909	1.40503
1.57078	1.64164	0.889044	1.39796	1.69402	1.40278	1.45105	1.3954	0.117835	1.32829	1.3077
1.55431	0.91567	1.24654	1.49488	1.55509	1.65934	1.407	1.48207	1.47393	1.60593	1.25338
1.67115	1.30364	0	1.43771	1.43129	1.26473	1.32329	1.47223	1.41603	1.51637	1.56191
1.46142	1.25116	0.938636	1.39743	1.31775	1.46394	1.40595	1.27712	1.03436	1.38346	1.32821
1.37567	1.33105	1.27672	1.34301	1.15281	1.32063	1.5686	1.39821	1.4005	1.52437	1.40385
1.5764	1.44111	1.2388	1.34587	1.38216	1.11296	1.41852	1.53244	1.38707	1.54502	1.75007
2.74319	1.86984	0	1.46168	1.35931	1.50394	1.486	1.42166	1.42143	1.33898	1.31751
1.47662	1.36599	1.35798	1.47022	1.33418	1.44584	1.36737	1.34317	1.58565	1.41658	1.49018
1.70802	1.51942	1.61183	1.27534	1.57845	1.23132	1.52719	0	0	0	1.58925
1.35992	1.40964	1.30242	1.2678	1.50653	1.33849	1.67824	1.68691	1.44454	1.41019	1.69713
1.37409	1.50494	1.3657	1.32802	0.64218	1.30232	1.25531	0	1.54479	1.49241	1.11898
1.43847	1.52619	0	1.21402	1.32112	1.47569	1.70726	1.53222	1.325	1.46596	1.44351
3.37281	1.30882	0	1.38668	1.49835	1.40278	1.30811	1.41342	0.97336	1.6841	1.55844
1.40573	1.48098	1.71041	1.35769	1.28875	1.44636	2.65956	1.36097	1.63891	1.4404	0
1.96557	1.51038	1.44316	1.43916	1.19388	1.59575	1.31044	1.40804	1.40931	1.38497	1.3779
1.95893	1.68664	1.38327	1.42795	1.54788	1.38115	1.4283	1.44797	1.38947	1.52227	1.38865
1.47555	1.6403	1.31587	0	1.42956	0	1.51668	1.56736	1.55775	1.5798	1.43648
2.57202	0	1.4152	1.34599	1.44019	1.43823	1.34585	1.33536	1.35423	1.35966	1.65774
1.49511	1.57662	1.37262	1.40462	1.48795	1.41973	1.39862	1.38221	1.56973	1.48378	1.22017
1.63354	1.44261	1.19666	2.38443	1.52777	1.98014	1.49738	1.45911	1.17993	1.31233	1.29428
1.61997	1.18807	1.51355	1.14122	1.31455	1.51074	1.28362	2.16377	1.48277	1.24937	1.16927
1.42263	1.55596	1.40854	1.30045	2.09941	1.3291	1.1695	1.31713	1.50944	1.56151	1.38399
1.6123	1.48898	1.42543	1.24603	1.78032	3.04105	1.33292	0	0	1.69215	1.31112
2.29268	1.58555	1.29593	1.1717	1.51828	1.51117	2.35565	1.42319	1.40668	1.52893	1.3167
1.43326	1.42971	1.48093	1.55719	1.5399	1.9087	1.44359	1.67129	1.32176	1.18604	1.39748
1.68119	1.4603	1.50249	1.17102	1.61131	0.498151	1.88928	1.57186	1.59479	1.48207	1.48096
1.6359	1.62974	1.1807	1.33948	1.5284	0	1.50078	1.49498	1.74549	1.33396	1.50381
1.39966	2.83623	1.4221	1.52478	1.47512	1.4183	1.16465	1.38884	1.41439	1.28544	0.353166
1.51622	1.39691	1.43103	1.462	1.32282	1.24803	1.93036	1.30928	1.62045	1.40974	1.40197
1.92485	1.3292	1.22958	1.46962	1.51239	1.45651	1.46434	1.46284	1.56411	1.34745	1.41159
1.52649	1.43938	1.42851	1.37116	1.34668	1.37244	1.43691	1.56133	1.52447	1.33235	1.538
3.13467	1.35352	1.4015	1.0668	1.29202	1.49238	1.27553	1.46759	1.44958	1.29917	1.57442
1.51682	1.26037	1.47843	1.15704	1.41333	1.35831	1.51244	1.26412	1.66079	1.54151	1.47333
1.52056	1.31757	0	1.48567	0	1.41406	1.49433	1.2332	1.23245	1.51041	1.61194
1.30082	1.4998	1.22306	1.30487	1.38468	1.50482	1.50334	1.62112	1.58682	1.36362	1.20163
1.28662	1.37759	0	1.5908	1.29995	1.38434	1.46867	1.39186	1.31284	1.46163	0
1.28772	1.61634	1.20728	1.29817	1.39192	1.52037	1.14827	0	1.06582	1.26885	1.36938
1.47995	2.15354	1.51347	1.29597	1.09456	1.47658	1.5511	1.39944	1.50943	1.48248	1.48659
1.53765	1.43894	1.39682	1.55499	1.39259	1.30521	1.36199	1.64418	1.48264	0.625607	1.51867
2.22023	1.59211	1.5777	1.30943	1.39555	1.48081	1.39795	1.25022	1.62703	1.22355	2.32799
1.50709	1.21459	1.47922	0.961824	1.26255	1.42764	1.58965	1.34443	1.27984	1.28373	1.71906
1.43804	1.43858	1.28619	1.37235	1.64977	1.24842	1.41852	1.27318	1.39314	1.546	1.38809
2.40057	0	1.1796	1.2422	1.53018	1.51146	1.24993	1.4091	1.39873	1.17343	1.37569
1.45077	1.35772	1.4231	0.569636	1.56577	1.4293	1.50222	1.42237	1.51262	1.35325	1.3831
1.45151	1.5118	1.42647	1.53281	1.40519	1.48854	1.61032	1.50161	1.30643	1.35737	1.63133
1.51305	1.32771	1.40296	1.36541	1.47996	1.39347	1.28741	1.29743	1.46003	0	1.47125
1.40312	1.43253	1.36206	1.34913	1.41074	1.40749	1.28148	1.16087	1.68097	1.30994	1.44839
1.53994	1.33939	1.15284	1.19075	1.06056	1.46707	1.39293	1.13466	1.38854	1.47207	1.73504
1.51679	1.45027	1.4503	1.60247	1.44605	1.41917	1.41401	1.41092	1.43895	1.40381	1.4447
1.67317	1.31922	1.54744	1.54056	1.14838	1.324	1.41868	1.77826	1.42314	1.50133	1.40358
1.58966	1.48668	1.40886	1.49729	1.47348	1.48745	1.46338	1.27408	1.33649	1.45573	1.36672
2.72212	1.32774	1.38225	1.30642	1.44869	1.72665	1.40958	1.49882	1.34954	1.51895	1.57423
1.55142	1.02363	1.64149	1.50731	1.21823	1.36854	1.19115	1.51729	1.18066	1.1298	1.45789
1.65586	1.57942	1.42773	0.97761	1.54183	1.33164	1.50973	1.44779	1.31576	1.54851	1.40215
1.40079	1.0251	1.29057	1.49388	1.525	1.18645	1.38049	1.41946	0.990459	1.4508	1.36423
1.61829	1.67432	1.52098	1.40462	1.63377	1.12679	1.16964	1.52814	1.51698	1.58093	0
1.53116	1.43787	1.33914	1.62364	1.38763	1.61524	1.32103	1.45402	1.37678	1.47144	1.92687
1.6312	1.91259	1.40713	1.38422	1.22519	1.37028	1.46449	1.19627	1.54102	1.34765	1.33656
1.45228	1.25662	1.33623	1.58598	1.4838	1.43229	1.48054	1.18056	1.37967	1.38662	1.52169
1.45087	1.38525	1.42458	0	1.49838	1.51963	1.72153	1.45208	1.3919	0	1.37441
1.30306	1.21801	1.53568	1.31748	1.40688	1.4816	1.26732	1.37504	1.43955	1.38042	1.41737
1.69794	1.25602	1.17742	1.32059	1.70042	1.63357	1.45194	1.4722	1.51852	1.30749	1.48241
1.30884	1.4944	1.47884	1.52434	1.49231	1.27242	1.54872	1.47811	1.3492	1.27941	1.61165
1.83622	1.42268	1.51235	1.26983	1.25906	1.46156	1.31132	1.28056	0	1.53616	1.38686
1.3529	1.63295	1.36719	1.57953	1.40544	1.39134	1.62083	1.47792	1.39159	1.64684	1.3524
2.13939	1.62554	1.43557	1.5113	1.47169	1.29681	1.31185	1.35465	1.39839	0	1.60897
1.4596	1.43178	1.27785	1.29858	1.50446	1.40942	0.833329	1.54762	1.12432	0	1.45699
1.49661	1.47063	1.32279	0	1.73562	1.07924	1.43788	1.34738	1.55708	2.41491	1.29518
1.43817	0	1.31921	0.562439	1.4255	1.38346	1.19817	1.71236	1.39488	1.3131	1.36367
1.77054	1.35464	1.35257	1.52969	1.47919	0.897762	2.30748	1.52282	1.1358	1.40123	1.5747
1.42195	1.56502	1.46002	1.48726	1.6028	1.50678	1.52751	1.42772	0.0704542	1.57774	1.28701
1.40375	1.30745	1.37101	1.29161	1.48013	1.52383	1.51255	1.37623	0	1.46714	1.3737
1.38582	1.56796	1.50963	1.42363	1.41727	1.38671	1.03318	1.51262	1.41354	1.28477	1.0891
1.49388	1.40813	1.57627	1.39201	1.49254	1.40728	1.5137	1.18907	1.51638	1.38593	1.35028
1.56095	1.24991	1.59469	1.26572	1.28949	1.33978	1.39178	1.58537	1.53007	1.41627	1.579
2.67582	1.29308	1.24616	1.02787	1.5132	1.4441	1.39136	1.58566	1.35757	1.49516	1.48418
1.52813	1.4395	1.43612	1.41566	1.39418	1.55033	1.4518	2.77504	1.48201	1.1889	1.48116
1.58444	1.38048	1.43561	1.44426	1.56679	1.40731	1.136	1.54975	1.38199	1.08222	1.19203
1.38395	1.24161	1.32681	0.542711	1.46714	1.4592	1.35489	1.60868	1.59001	1.4603	1.36097
1.47608	1.58825	1.38519	1.21992	1.39978	1.42646	1.44184	1.45749	1.3367	1.27651	1.13379
2.89134	1.5494	1.42078	1.2941	1.36253	1.40048	1.08416	1.43404	1.38123	1.6933	1.31667
1.98096	1.28474	1.50424	1.43635	1.40073	1.35731	0.899181	1.2913	1.43847	1.45726	1.51978
2.83849	1.46783	1.39816	1.46581	1.40535	1.31256	1.49474	1.28033	1.44351	1.67358	1.0615
2.56737	1.50858	2.50761	1.10274	0.552373	1.62966	1.51472	1.40798	1.13417	1.35254	1.30972
1.45846	1.54334	1.23825	1.48972	0	1.22374	1.35645	1.32423	1.21791	1.53427	1.30938
1.50831	1.49382	1.45602	1.4113	1.39285	1.57544	1.2909	1.44814	1.26652	1.57159	1.32852
1.50062	1.08788	1.49857	1.36218	1.34442	1.28412	1.13343	1.37733	1.21868	1.33487	0
1.24448	1.48466	1.61328	1.51356	1.36797	1.44341	1.81256	1.43022	1.55002	1.45395	1.57011
1.42999	1.2912	1.48578	1.38736	1.50483	1.36102	1.37305	1.59913	1.49561	1.44582	1.39113
1.39517	1.35521	0	1.55042	1.35433	1.42414	1.26675	0.557282	1.28533	1.0957	0.991385
1.42471	0.556992	1.4651	1.44083	1.27587	1.54741	1.42038	0.876674	1.15772	1.54088	1.59754
1.60709	1.29824	1.25082	1.42472	1.44333	1.3638	1.61251	1.40741	1.3943	1.37579	1.10282
1.44115	1.55151	1.44744	1.45394	0.298757	1.49887	1.35305	1.46796	1.0625	1.19281	1.60543
1.35327	1.30188	1.10942	1.50158	1.35077	1.40812	1.75144	1.32335	1.47894	1.51795	1.42191
1.5987	1.30019	1.24773	1.38511	0.755799	1.0484	1.58975	1.56071	1.27484	1.4005	1.01296
1.59404	1.26585	1.37189	1.03565	1.39973	1.24418	0.828671	1.45762	1.35784	1.43275	1.43614
1.74267	1.39762	1.59799	1.47432	1.47086	1.55888	1.45501	1.62182	1.52846	1.40551	0.914185
1.32076	1.46145	1.40943	1.32809	1.4434	1.43727	1.47271	1.55588	1.379	1.46032	1.44566
3.05223	1.17867	1.54459	1.14539	1.3987	1.03612	1.16927	1.53874	1.12252	1.40196	0
1.35085	1.59332	1.45567	1.40636	0	1.43533	0	0.555015	1.26915	1.50409	1.32463
1.58697	1.3639	1.28251	1.43947	0.276201	0.936913	1.78706	1.34356	1.54268	1.25723	1.47615
2.16407	0.717657	1.35019	1.48824	1.23937	1.41309	1.52981	1.51486	1.44443	1.59256	1.13948
2.35078	1.46994	1.44137	1.49655	0.42519	1.1208	1.24801	1.40858	1.53276	1.52528	1.43777
1.50677	1.40604	1.13105	1.51945	1.41927	1.45116	1.49767	1.51506	1.47154	1.53407	1.57964
1.79661	1.34305	1.50535	1.49036	1.5022	1.50754	1.47944	0	1.43616	2.58847	1.5576
1.50617	1.558	1.42967	1.63557	1.43583	1.32363	1.40911	0.379788	1.38231	1.22661	1.36441
1.4685	1.456	1.30773	1.38676	1.45802	1.49507	1.55542	1.40954	1.56217	1.33435	1.43434
1.53521	1.47237	1.41048	1.22271	1.47469	1.50291	1.4472	1.46131	1.23835	1.33868	1.4427
1.6843	1.38982	1.86094	1.51663	1.36364	1.23696	1.40094	1.44781	1.4789	1.3323	1.36629
1.69223	1.39158	0	0	1.43424	1.54373	1.43238	1.5106	1.24893	1.33792	1.55147
1.58449	1.39711	1.50281	1.52869	1.38216	1.41648	1.60134	1.29656	1.40884	1.86348	1.52472
1.52312	1.37772	1.37643	1.46666	1.43811	1.65199	1.49008	1.51346	1.43753	1.41616	1.40834
1.68225	2.00271	1.27691	2.05158	1.22239	1.55839	1.42501	1.14576	1.5647	1.56374	1.5352
1.63396	1.40577	1.83236	1.52186	1.59261	1.91368	1.48741	1.38089	1.45679	1.50492	1.30525
1.57538	1.3843	1.40774	1.52194	1.56941	0	1.61607	1.34902	1.29336	1.18114	1.25493
1.26193	1.48552	1.39413	1.5959	1.32159	1.40348	1.09799	1.44901	1.35285	1.30484	1.65556
2.6589	1.41267	1.54106	1.56733	1.449	1.35683	1.40394	2.76339	1.38735	1.45426	1.49787
1.63814	1.48515	1.22544	1.51229	1.34569	1.3903	1.41829	1.62404	0	1.34735	1.03818
1.59626	1.36018	1.28621	1.75096	1.29393	1.38499	1.02184	1.39865	1.51246	1.4711	1.52034
1.53377	1.55378	1.48409	0.467359	1.55865	1.44579	1.24589	1.48721	1.37692	1.34662	1.47377
1.42846	2.31258	1.30005	1.92774	1.6171	1.45244	1.62675	1.47807	1.46352	1.26987	1.36902
1.37197	1.62335	1.46811	1.29981	1.67969	1.48853	1.29734	1.47849	1.40662	1.185	1.45029
1.49593	1.3375	1.36428	1.50842	1.35832	1.37516	1.40757	1.55764	0.900979	1.25624	1.78699
1.26951	1.28923	1.48004	1.50137	2.29824	1.44953	1.21922	1.60345	1.65613	1.41667	1.11749
1.47507	0	1.41789	1.4487	1.60089	1.62597	1.46448	1.45726	0.189844	1.42256	1.17618
1.53633	1.25962	1.4896	1.0968	1.22164	1.43001	1.42867	1.40914	1.58739	1.66232	1.54116
1.43413	1.29463	1.07804	1.46987	1.39677	1.40107	1.03124	1.58172	1.52604	1.41155	1.63537
1.21612	0.350804	1.54873	1.47578	1.19683	1.29577	2.69495	1.47688	0.923313	1.54881	1.49652
1.5053	1.22742	1.29377	1.43489	1.33421	1.201	1.45324	1.50269	1.5005	0	1.68859
1.5281	1.24307	1.10442	2.44391	1.45691	1.19612	1.42862	1.09549	1.50688	1.35895	1.54452
1.47734	1.36234	1.26315	1.29267	1.55304	1.56487	1.55849	1.49094	1.07346	0.652098	0
1.36804	1.34746	1.34096	1.49124	0.0765148	1.20742	1.13189	1.43058	1.44044	1.55034	1.44034
2.13897	1.30281	1.31912	1.39184	1.52653	0.868834	1.11635	1.32015	1.58246	1.13911	1.44255
1.15581	1.50374	1.30383	1.45278	1.36435	0.46778	1.40121	1.30381	1.37607	1.28924	1.41595
1.84846	1.29691	1.37397	1.3584	1.35221	1.16497	1.30962	1.35628	1.47938	1.54946	1.36932
2.95924	1.40687	1.29594	1.37403	1.1935	1.30692	1.31961	1.41053	1.46718	1.47497	1.56402
1.83437	1.23873	1.51772	1.44735	1.26636	1.4856	1.39356	1.42352	1.35183	1.52839	1.46773
1.52025	1.44591	1.30376	1.36341	1.29218	1.4669	1.71046	1.30115	1.62513	1.47629	1.46454
1.5262	1.44284	1.38437	1.49864	1.45696	1.44804	1.38266	1.48296	0.882993	2.31469	1.28243
2.05267	1.45127	1.52561	1.4427	1.41011	1.27327	0	1.55695	1.35335	1.55042	1.5292
1.61803	0.689232	1.43019	1.44527	0.307053	0	1.55058	1.52747	1.58605	1.54617	1.39279
1.88172	1.48089	0.743772	1.64699	1.48039	1.57588	1.52626	1.57549	1.65249	1.46523	1.63275
1.53375	1.52328	1.20852	1.51693	1.35518	1.44542	1.77972	1.42666	1.49013	0	1.54145
3.36981	1.36415	1.49887	1.47468	1.50296	1.1658	1.49602	1.42249	1.26051	1.49397	1.4851
1.53958	1.51421	1.40465	0	1.44377	1.51685	1.49704	1.20136	1.41114	1.38818	1.32727
1.59367	1.63502	1.47461	1.48558	1.46148	1.49271	1.46289	1.37411	1.53163	1.54038	1.27131
1.49458	1.37323	1.37905	1.46439	1.27286	1.28319	1.87914	1.52563	1.47278	1.6358	1.46862
1.62018	1.13253	1.31136	1.36505	1.52075	1.08128	0	1.48558	1.39999	1.45742	3.32647
1.59186	0	1.35251	1.39203	1.57416	1.51281	1.24903	1.34883	1.37032	1.61216	1.35699
1.58626	1.30731	1.59674	1.47681	1.31558	1.35289	1.44817	1.34794	1.46333	1.34621	1.7366
1.59435	1.533	1.26093	1.44816	1.47256	1.2376	1.38663	1.28376	1.43623	1.30302	1.30341
1.29042	1.465	1.38974	1.37443	1.38092	1.50762	0	1.31996	1.52524	1.465	1.33545
1.48775	1.29472	1.3824	1.57034	1.46481	1.72837	1.45597	1.46065	1.56613	1.26062	1.5295
2.22032	1.54946	1.38755	1.48206	1.47769	1.43184	1.37844	0.828579	1.36783	1.26337	1.44901
1.47677	1.34037	1.56061	1.31389	1.5517	1.43053	1.55398	1.11229	1.35422	1.35565	1.33592
1.58036	0.831282	1.34888	1.40119	1.54385	1.58047	1.52844	1.40736	1.37419	1.45369	1.40733
1.54521	1.43878	1.33525	1.42004	1.38031	1.33891	1.49176	0	1.13584	1.47298	1.38234
1.54847	1.48977	3.03452	1.29092	1.49058	1.30711	1.5304	0.81684	1.17789	1.60119	1.34558
2.86371	1.38507	1.34826	1.53223	1.64274	1.4026	1.4751	1.34472	1.52593	1.44514	1.5836
1.61131	1.34421	1.34945	1.36843	2.40283	1.46121	1.50518	1.53616	1.33939	1.2955	1.42259
1.71465	1.40357	1.60765	1.38738	1.53804	1.48958	1.40322	1.47622	1.38247	1.21969	1.42098
1.3203	1.3998	1.55763	1.32212	1.45952	1.31919	1.41787	1.51857	1.22324	1.51603	1.18301
1.39235	1.42673	0	1.54451	1.29642	1.22117	1.51683	0.951114	1.35406	1.4223	1.20772
1.73703	0.906771	1.57025	1.59236	1.48904	1.58282	1.28728	1.54851	1.7749	1.46822	1.44533
2.79662	1.04586	1.39857	1.19184	1.41693	1.33472	1.58599	1.20871	1.34909	1.31685	1.29965
1.46858	1.41769	1.51882	1.25561	1.28667	1.6456	1.47205	1.31205	1.55758	1.25628	1.16646
1.27335	1.56678	1.55871	1.26293	1.16568	1.47119	1.51704	1.52621	1.39727	1.35822	0
1.54548	1.48319	1.49357	1.48792	1.14931	0	1.16391	1.27948	1.24836	1.62505	1.4784
1.37803	1.17673	1.32339	1.58893	1.3554	1.50952	1.73453	1.56008	1.19844	1.23553	1.20886
1.51502	0	1.42344	1.52542	1.57069	1.49154	1.17291	1.02038	1.27053	1.13541	1.28442
1.7628	1.30299	0	1.37361	1.3863	1.40957	1.23717	0.418293	1.43818	1.48498	0
1.55162	1.4093	1.39042	1.51494	1.57201	0	1.40771	1.37768	1.62683	1.38793	1.41921
1.49884	0.738306	1.48386	1.39862	0.907625	1.40323	1.42156	1.589	1.26343	0	1.26386
1.53611	1.35961	0.534412	1.71778	1.58297	0.55527	1.30258	1.80444	0	1.44754	1.47119
1.58009	1.51219	1.08822	1.39802	1.48192	1.43603	0	0	0.877267	1.50465	1.2915
1.65084	1.2213	0	1.22827	1.22822	1.05155	1.26576	0	1.51764	1.57423	1.43407
1.55633	0.413915	1.92594	1.4598	1.63481	1.40859	1.40035	1.42942	1.49126	1.33987	1.39491
1.40452	1.3423	1.4065	1.46569	1.3118	1.3253	1.44423	0	0	1.46207	1.59134
1.32428	1.49852	1.40312	1.43065	1.35411	1.44018	2.12136	1.37346	2.18123	1.4825	1.30966
1.4687	1.65465	1.26552	1.53161	0.653631	1.46955	1.39445	1.40683	1.4969	1.33592	1.35395
1.51541	1.96249	1.45612	1.4417	1.42854	1.57023	1.60398	1.51774	1.52737	1.51582	1.40739
1.46488	1.38391	1.32953	1.42657	1.30353	1.17158	1.36192	1.31731	1.29355	1.30598	1.37688
1.69384	1.31835	1.11077	0.839495	1.37025	1.5474	1.49124	1.41732	1.48836	1.38067	1.38605
1.59294	1.28476	2.0252	1.19793	1.33794	1.4555	1.52291	1.52761	1.24714	1.66786	1.36666
1.58739	0	1.52411	1.92647	1.4338	1.48429	1.29869	1.4879	1.26459	1.56541	0.447677
1.54878	1.66691	1.48467	1.57989	1.87268	1.32123	1.06858	1.60326	1.68844	1.31281	1.19118
1.54183	1.47244	1.42008	1.3732	1.45416	1.39911	0.185038	1.44076	0	1.11146	1.22732
1.3702	1.39737	1.60624	1.4478	1.37692	1.1536	1.56827	0.185038	0	1.83439	1.05586
1.53867	0.332622	0.975121	1.52651	1.45652	1.60971	1.50859	1.44731	1.09743	1.23773	1.40094
1.48851	1.10535	1.50382	1.44264	1.47066	1.39312	1.45394	1.55609	0	1.4184	1.62688
1.87063	1.58549	1.5593	1.35129	1.13776	1.3959	1.56136	1.41059	1.38492	1.45161	1.41439
1.50784	0.609278	1.35219	1.36897	0.878503	1.37844	1.42605	1.78401	1.48628	1.54549	2.52326
1.49262	1.03624	1.4709	1.39335	1.57884	1.61602	0.873776	1.38111	1.57976	1.45494	1.50127
1.5222	1.57584	1.62672	1.51292	1.27673	1.56705	1.58398	1.46077	1.47886	1.4393	1.49976
1.45044	1.50771	1.41781	1.49427	1.54164	1.39092	1.33432	1.76499	1.27962	1.43876	1.33556
1.66406	1.49033	1.24704	1.21398	1.507	1.4211	1.36165	1.31086	1.33142	1.36685	1.50746
[truncated: 23,243 more rows]

[truncated: 37 more sheets: Figure 4b, Figure 4c, Figure 4f, Figure 4g, Figure 4h & 6b, Figure 5c, Figure 6c, Figure 6e, Figure 6f, Figure 6g, Suppl. Fig. 1c, Suppl. Fig. 1d, Suppl. Fig. 1e, Suppl. Fig. 1f,g, Suppl. Fig. 2e,f, Suppl. Fig. 3c, Suppl. Fig. 3e, Suppl. Fig. 4a, Suppl. Fig. 4b, Suppl. Fig. 4c …]
